# Supplementary material for: In-depth assembly of organ and development dissected Picrorhiza kurroa proteome map using mass spectrometry
Source: BMC Plant Biol. 2021 Dec 22;21:604. doi: 10.1186/s12870-021-03394-8 (PMC8693493; doi:10.1186/s12870-021-03394-8)
Supplement: Supplementary file 1 — Additional file 1: Table S1. List of proteins identified through 1D-GE-nanoLC-MS/MS in different organ and developmental dissected samples of P. kurroa. [file 12870_2021_3394_MOESM1_ESM.xlsx]

## Sheet: Directory
	Table S1		List of proteins identified through 1D-GE-LC-MS/MS in different organ and developmental dissected samples of Picrorhiza kurroa
	Directory
	Table S1-1		Total
	Table S1-2		Inflorescence
	Table S1-3		Shoot
	Table S1-4		Rhizome
	Table S1-5		Root
	Table S1-6		Early Shoot
	Table S1-7		Late Shoot
	Table S1-8		Early Rhizome
	Table S1-9		Late Rhizome
	Table S1-10		Early Root
	Table S1-11		Late Root

## Sheet: Total
groupNum	subgroupNum	numSpectra	numPepsUnique	scoreUnique	percentCoverage	coverage_map	totalIntensity	species	database	accession_number	entry_name	filename	parent_charge	score	percent_scored_peak_intensity	previous_aa	sequence	next_aa	matched_parent_mass
1	1.1	272	37	416	59.2	0+8+47+38+11+3+8+7+67+2+12+31+27+2+16+2+7+7+31+10+18+35+18+35	281000000	Nicotiana tabacum	NCBInr_Complete	520992994	ribulose-1,5-bisphosphate carboxylase/oxygenase large subunit, partial (chloroplast)	SF7.2808.2812.2	2	17.51	87	(N)	GLLLHIHR	(A)	958.595
1	1.2	256	36	411.23	51	0+21+58+38+11+3+8+7+67+14+9+22+27+2+16+31+24+63+10+19+13+13	271000000	Oryza sativa	NCBInr_Complete	57283874	ribulose-1,5-bisphosphate carboxylase/oxygenase large subunit, partial (chloroplast)	SF7.2808.2812.2	2	17.51	87	(N)	GLLLHIHR	(A)	958.595
1	1.3	258	36	399.12	53.8	0+32+47+38+11+3+82+45+27+2+16+2+7+7+31+10+18+35+18+46	265000000	Solanum tuberosum	NCBInr_Complete	329124677	ribulose 1,5-bisphosphate carboxylase/oxygenase large subunit (chloroplast)	SF7.2808.2812.2	2	17.51	87	(N)	GLLLHIHR	(A)	958.595
1	1.4	240	33	378.77	39.9	0+21+20+76+11+3+8+7+67+45+19+10+16+16+39+63+10+45	253000000	Zea mays	NCBInr_Complete	11467200	ribulose-1,5-bisphosphate carboxylase/oxygenase large subunit	SF7.2808.2812.2	2	17.51	87	(N)	GLLLHIHR	(A)	958.595
1	1.5	250	33	377.82	53.1	0+6+58+38+11+3+8+7+67+2+21+22+19+10+16+110+18+4+11	270000000	Arabidopsis thaliana	NCBInr_Complete	1944432	ribulosebisphosphate carboxylase	SF7.2808.2812.2	2	17.51	87	(N)	GLLLHIHR	(A)	958.595
1	1.6	319	33	377.11	46.7	0+32+47+38+11+3+82+74+16+16+31+10+18+35+18+46	344000000	Solanum tuberosum	NCBInr_Complete	108773138	ribulose-1,5-bisphosphate carboxylase/oxygenase large subunit	SF7.2703.2773.2	2	19.54	97.3	(R)	IPVAYVK	(T)	789.487
1	1.7	239	33	365.53	50.9	0+32+47+38+11+3+8+7+67+2+21+22+19+10+16+31+5+21+18+35+18+32+12	262000000	Pisum sativum	NCBInr_Complete	295136978	ribulose-1,5-bisphosphate carboxylase/oxygenase large subunit	SF7.2808.2812.2	2	17.51	87	(N)	GLLLHIHR	(A)	958.595
1	1.8	48	7	76.16	47.7	1+11+2+45+38+11+3+8+37	78000000	Oryza sativa	NCBInr_Complete	398559673	ribulose-1,5-bisphosphate carboxylase/oxygenase large subunit, partial (chloroplast)	SE6.3738.3738.2	2	14.79	83.6	(-)	LTYYTPEYETK	(D)	1407.67
2	2.1	33	15	195.29	28.6	0+30+11+11+11+86+44+47+16+30+7+24+11+2+8+39	35400000	Zea mays	NCBInr_Complete	226492795	LOC100284092	IF5.3850.3853.3	3	24.94	97.1	(R)	TTGIVLDSGDGVSHTVPIYEGYALPHAILR	(L)	3151.64
2	2.2	28	14	183.88	29.1	0+30+11+11+11+86+30+38+16+7+16+30+7+24+11+2+8+39	24100000	Glycine max	NCBInr_Complete	356558127	PREDICTED: actin-like isoform X1	IF5.3850.3853.3	3	24.94	97.1	(R)	TTGIVLDSGDGVSHTVPIYEGYALPHAILR	(L)	3151.64
2	2.3	28	14	183.03	30	0+10+11+11+11+86+30+54+23+30+7+24+11+2+8+18	24400000	Glycine max	NCBInr_Complete	1498332	actin, partial	IF5.3850.3853.3	3	24.94	97.1	(R)	TTGIVLDSGDGVSHTVPIYEGYALPHAILR	(L)	3151.64
2	2.4	26	13	166.34	22.4	0+30+11+11+11+34+18+34+30+107+7+24+11+2+8+89	23900000	Arabidopsis thaliana	NCBInr_Complete	11276980	actin (ACT3)	IF5.3850.3853.3	3	24.94	97.1	(R)	TTGIVLDSGDGVSHTVPIYEGYALPHAILR	(L)	3151.64
2	2.5	21	10	107.74	24.6	0+52+11+86+26+4+14+47+16+30+7+24+11+2+8+39	19100000	Arabidopsis thaliana	NCBInr_Complete	15222075	actin 8	ER7.3495.3532.2	2	13.47	84.2	(R)	DLTDYLMK	(I)	998.486
3	3.1	85	16	190.58	46.4	0+50+6+11+18+4+24+26+8+6+15+23+43+5+37+5+19+19+21+53+17+38	81500000	Zea mays	NCBInr_Complete	414870040	ATP synthase CF1 beta subunit	ER4.3548.3660.2	2	17.62	90.1	(K)	LSIFETGIK	(V)	1007.58
3	3.2	78	16	184.86	39.1	0+23+16+36+12+58+18+4+24+40+15+15+51+47+59+80	80200000	Solanum tuberosum	NCBInr_Complete	108773137	ATP synthase CF1 beta subunit	ER4.3548.3660.2	2	17.62	90.1	(K)	LSIFETGIK	(V)	1007.58
3	3.3	86	15	175.17	40.1	0+39+11+59+18+18+18+4+24+40+15+15+30+26+37+5+19+12+28+80	87800000	Arabidopsis thaliana	NCBInr_Complete	7525040	ATP synthase CF1 beta subunit	ER4.3548.3660.2	2	17.62	90.1	(K)	LSIFETGIK	(V)	1007.58
3	3.4	47	14	182.17	45.9	0+12+14+30+30+3+24+16+7+35+29+14+21+5+37+39+30+72	38500000	Triticum aestivum	NCBInr_Complete	669029633	PREDICTED: ATP synthase subunit beta, mitochondrial-like	RZ12.5505.5509.4	4	17.05	94.2	(K)	KGSITSVQAIYVPADDLTDPAPATTFAHLDATTVLSR	(Q)	3842.98
3	3.5	53	14	152.86	41.4	0+137+9+4+24+40+15+15+51+5+37+5+59+69	50400000	Glycine max	NCBInr_Complete	212896600	membrane-bound ATP synthase subunit B, partial (chloroplast)	RZ1.3592.3596.2	2	14.37	78.7	(K)	IGLFGGAGVGK	(T)	975.562
3	3.6	33	11	133.38	24.6	0+246+10+3+24+16+7+48+16+14+21+5+37+39+30+73	32300000	Arabidopsis thaliana	NCBInr_Complete	17939849	mitochondrial F1 ATP synthase beta subunit	RZ12.5505.5509.4	4	17.05	94.2	(K)	KGSITSVQAIYVPADDLTDPAPATTFAHLDATTVLSR	(Q)	3842.98
3	3.7	33	9	115.21	24.1	0+76+13+62+14+50+10+3+24+16+7+104+37+39+30+74	32400000	Glycine max	NCBInr_Complete	356536246	PREDICTED: ATP synthase subunit beta, mitochondrial	RZ12.5505.5509.4	4	17.05	94.2	(K)	KGSITSVQAIYVPADDLTDPAPATTFAHLDATTVLSR	(Q)	3842.98
4	4.1	35	14	166.92	18.8	0+114+7+1+14+52+7+8+14+8+25+46+10+1+8+40+8+15+8+3+26+115+6+170	19800000	Solanum tuberosum	NCBInr_Complete	565365229	PREDICTED: stromal 70 kDa heat shock-related protein, chloroplastic-like	SF5.3045.3047.2	2	17.79	94.6	(R)	IAGLEVLR	(I)	870.541
4	4.2	22	10	119.8	17	0+113+7+1+14+52+7+8+14+8+25+57+8+9+23+183+6+74	10700000	Zea mays	NCBInr_Complete	673921547	uncharacterized protein LOC103650436	SF5.3045.3047.2	2	17.79	94.6	(R)	IAGLEVLR	(I)	870.541
4	4.3	18	10	108.11	16.3	0+39+20+85+15+16+16+160+12+4+26+29+8+76+9+133	6570000	Nicotiana tabacum	NCBInr_Complete	30025966	heat shock protein 70	SF5.2606.2610.2	2	15.67	86.7	(K)	ITITNDKGR	(L)	1017.57
4	4.4	19	9	105.11	12.9	0+132+27+4+28+160+12+59+8+76+9+134	7990000	Zea mays	NCBInr_Complete	670364943	PREDICTED: probable mediator of RNA polymerase II transcription subunit 37c	SF5.2606.2610.2	2	15.67	86.7	(K)	ITITNDKGR	(L)	1017.57
4	4.5	8	5	59.15	6.4	0+59+7+85+14+4+12+341+9+124	2140000	Arabidopsis thaliana	NCBInr_Complete	2342678	protein BIP3	SF5.2606.2610.2	2	15.67	86.7	(S)	ITITNDKGR	(L)	1017.57
4	4.6	11	4	45.99	5.7	0+124+9+53+14+8+8+241+8+209	4920000	Glycine max	NCBInr_Complete	356549495	PREDICTED: heat shock 70 kDa protein, mitochondrial-like	SE5.3893.3896.2	2	13.14	84.1	(K)	AVITVPAYFNDAQR	(Q)	1564.81
5	5.1	47	13	140.21	30.7	0+5+9+2+6+3+16+53+13+34+21+3+11+96+7+25+19+32+19+31+8+67+27	35900000	Nicotiana tabacum	NCBInr_Complete	11769	alpha subunit of ATPase	SF6.2901.2905.2	2	14.42	82	(R)	ADEISNIIR	(E)	1030.55
5	5.2	45	11	119.8	25.4	0+25+16+53+13+12+21+1+21+3+11+26+14+56+7+76+19+31+8+97	24800000	Glycine max	NCBInr_Complete	356544122	PREDICTED: ATP synthase subunit alpha, chloroplastic-like	SE4.3905.3905.2	2	14.11	87.6	(R)	IAQIPVSEAYLGR	(V)	1416.79
5	5.3	30	10	114.1	18.8	0+6+11+15+10+66+12+14+7+25+23+93+7+76+19+10+7+107	19800000	Glycine max	NCBInr_Complete	476507691	ATPase subunit 1 (mitochondrion)	RZ7.2883.2887.2	2	14.17	81.1	(K)	APGIIER	(K)	755.441
6	6.1	23	12	136.76	19.1	0+56+16+5+13+149+22+7+13+5+24+9+7+87+9+59+8+95	24000000	Glycine max	NCBInr_Complete	571489137	PREDICTED: ruBisCO large subunit-binding protein subunit alpha, chloroplastic-like isoform X1	SF6.2954.2957.2	2	15.52	90.4	(K)	LIVEFENAR	(V)	1090.59
6	6.2	19	10	113.55	15.6	0+79+13+149+13+21+8+5+24+9+7+87+9+59+8+73+10+12	19600000	Arabidopsis thaliana	NCBInr_Complete	15226314	chaperonin-60 alpha	RZ5.3581.3622.2	2	14.87	84.9	(K)	DIIPILEK	(T)	940.571
6	6.3	14	6	77.41	8.6	0+104+22+146+13+38+7+87+9+162	13300000	Solanum tuberosum	NCBInr_Complete	565346319	PREDICTED: ruBisCO large subunit-binding protein subunit alpha, chloroplastic-like	RZ5.3581.3622.2	2	14.87	84.9	(K)	DIIPLLEK	(T)	940.571
6	6.4	6	4	52.76	8.3	0+404+9+24+20+13+11+43+8+44	8660000	Zea mays	NCBInr_Complete	162460375	chaperonin CPN60-2, mitochondrial precursor	SF6.2701.2704.2	2	14.85	87.9	(K)	LSGGVAVLK	(I)	843.53
7	7.1	21	12	132.49	14.9	0+47+8+44+12+19+12+144+10+15+10+36+9+189+16+25+21+61+6+20+10+51	8800000	Solanum tuberosum	NCBInr_Complete	568215268	methionine synthase	RZ1.3139.3143.2	2	13.62	72.3	(R)	IPSTEEIADR	(V)	1130.57
7	7.2	21	11	127.83	16.2	0+55+26+18+12+19+6+12+12+126+10+147+5+107+16+25+21+61+6+20+10+51	10100000	Solanum tuberosum	NCBInr_Complete	565397836	PREDICTED: 5-methyltetrahydropteroyltriglutamate--homocysteine methyltransferase-like	SF12.4004.4008.2	2	16.55	80.4	(K)	AGINVIQIDEAALR	(E)	1482.83
7	7.3	16	9	103.63	11.3	0+99+12+19+12+144+10+61+9+189+16+39+22+46+6+81	5290000	Arabidopsis thaliana	NCBInr_Complete	15238686	5-methyltetrahydropteroyltriglutamate--homocysteine methyltransferase	IF6.3845.3845.3	3	13.59	61.7	(K)	SEHAFYLDWAVHSFR	(I)	1864.88
7	7.4	19	8	95.75	12	0+145+21+107+6+7+10+160+12+87+16+25+21+61+6+79	10500000	Glycine max	NCBInr_Complete	351724907	methionine synthase	IF6.3060.3065.2	2	12.86	73	(N)	KISEEEYVKSIK	(E)	1452.79
7	7.5	13	8	87.74	12.1	0+130+12+3+28+114+10+259+16+25+21+61+6+81	4220000	Zea mays	NCBInr_Complete	17017263	methionine synthase	RA9.4663.4663.2	2	12.56	66.4	(K)	GMLTGPVTILNWSFVR	(N)	1790.96
8	8.1	57	9	115.67	18.9	0+152+9+15+10+96+19+6+7+9+31+2+8+79	95500000	Glycine max	NCBInr_Complete	358249078	ribulose bisphosphate carboxylase/oxygenase activase, chloroplastic-like	RZ1.4583.4618.2	2	18.3	86.4	(K)	IVDTFPGQSIDFFGALR	(A)	1882.97
8	8.2	57	9	111.29	19.7	0+85+9+15+10+96+19+6+10+20+17+2+8+73	95600000	Triticum aestivum	NCBInr_Complete	671744542	RUBISCO activase beta, partial	RZ1.4583.4618.2	2	18.3	86.4	(R)	LVDTFPGQSIDFFGALR	(A)	1882.97
8	8.3	49	8	99.87	16.5	0+83+9+15+10+121+7+23+17+2+8+33+16+60	90900000	Triticum aestivum	NCBInr_Complete	671744544	RUBISCO activase alpha, partial	RZ1.4583.4618.2	2	18.3	86.4	(K)	IVDTFPGQSIDFFGALR	(A)	1882.97
8	8.4	21	8	99.25	19.3	0+138+9+15+10+96+19+6+7+9+31+2+8+83	20200000	Oryza sativa	NCBInr_Complete	8918361	RuBisCO activase small isoform precursor	IF4.4670.4672.4	4	16.48	87.7	(G)	IFRTDNVPDEDIVKIVDSFPGQSIDFFGALR	(A)	3510.79
8	8.5	18	8	95.19	16.4	0+171+10+96+19+6+7+23+17+2+8+33+17+65	15800000	Glycine max	NCBInr_Complete	574584397	ribulose bisphosphate carboxylase/oxygenase activase 1, chloroplastic-like	SE8.4392.4392.2	2	14.15	78.8	(K)	LVDTFLGQSIDFFGALR	(A)	1899
9	9.1	42	10	109.42	16.2	0+37+13+52+18+103+10+58+14+81+10+53+15+28	26100000	Arabidopsis thaliana	NCBInr_Complete	1246399	catalase	SF7.2967.2970.2	2	14.91	78.9	(R)	WIDALSDPR	(I)	1072.54
9	9.2	21	7	67.08	11.5	0+37+13+41+29+266+10+63+5+28	9570000	Glycine max	NCBInr_Complete	351724053	catalase-1/2	SF7.2532.2536.2	2	10.59	70.1	(V)	THEIR	(S)	655.352
9	9.3	9	6	65.66	10.3	0+102+18+103+10+58+14+144+9+34	4390000	Nicotiana tabacum	NCBInr_Complete	2459684	catalase 1	SE4.3825.3828.2	2	14.46	74.1	(R)	WVEALSDPR	(I)	1072.54
9	9.4	10	3	37.78	4.8	0+223+10+111+9+106+5+28	4240000	Solanum tuberosum	NCBInr_Complete	40950550	catalase	RZ1.3208.3212.2	2	14.65	88.2	(R)	IFAYADTQR	(H)	1084.54
10	10.1	20	8	94.82	16.1	0+83+8+107+8+63+7+6+25+2+24+114	10700000	Arabidopsis thaliana	NCBInr_Complete	15217555	glyceraldehyde-3-phosphate dehydrogenase B	SE8.3774.3778.2	2	15.88	95.8	(K)	AVSLVLPQLK	(G)	1067.68
10	10.2	18	8	89.85	18.4	0+25+28+31+8+107+8+63+7+6+25+2+7+132	8510000	Zea mays	NCBInr_Complete	803378376	glyceraldehyde phosphate dehydrogenase B1	SE8.2466.2469.2	2	14.67	86	(L)	LDASHR	(D)	698.358
10	10.3	22	7	74.5	14.6	0+63+8+98+8+70+7+6+15+12+7+89+13	12100000	Arabidopsis thaliana	NCBInr_Complete	30688425	glyceraldehyde-3-phosphate dehydrogenase A subunit	SE8.2466.2469.2	2	14.67	86	(L)	LDASHR	(D)	698.358
11	11.1	11	10	93.69	14.9	0+214+53+117+7+55+13+29+13+76+7+39	3500000	Arabidopsis thaliana	NCBInr_Complete	15219234	V-type proton ATPase catalytic subunit A	SE4.4402.4406.2	2	14.54	83.2	(K)	HFPSVNWLISYSK	(Y)	1577.81
12	12.1	34	8	92.18	23	0+133+8+36+17+33+10+41+10+16+25+4+23+65+17+40	29600000	Arabidopsis thaliana	NCBInr_Complete	15223484	phosphoglycerate kinase	SF9.4119.4211.2	2	17.09	89	(K)	IGVIESLLEK	(C)	1100.66
12	12.2	19	7	76.58	16.1	0+136+8+5+20+61+10+13+13+15+10+133+17+41	16700000	Solanum tuberosum	NCBInr_Complete	568214597	phosphoglycerate kinase, chloroplastic-like	SF9.4119.4211.2	2	17.09	89	(K)	IGVIESLLEK	(C)	1100.66
12	12.3	16	5	63.64	15	0+157+10+41+10+13+18+95+24+43	16700000	Zea mays	NCBInr_Complete	223975935	phosphoglycerate kinase	SF9.4119.4211.2	2	17.09	89	(K)	IGVIESLLEK	(C)	1100.66
12	12.4	8	4	42.2	17.3	0+81+10+96+15+30+10+34+17+6	6870000	Zea mays	NCBInr_Complete	28172915	cytosolic 3-phosphoglycerate kinase, partial	RZ1.3481.3484.2	2	13.62	74.7	(K)	GVTTIIGGGDSVAAVEK	(A)	1573.84
13	13.1	13	7	90.35	26.3	0+5+10+35+11+6+8+27+29+68+7+41	9760000	Oryza sativa	NCBInr_Complete	739292	oxygen-evolving complex protein 1	SF11.3334.3370.2	2	16.5	82.9	(R)	LTFDEIQSK	(T)	1080.56
14	14.1	14	8	87.83	14.5	0+62+19+24+14+33+13+158+7+66+14+75+7+12+12+76	4330000	Glycine max	NCBInr_Complete	356525839	PREDICTED: ruBisCO large subunit-binding protein subunit beta, chloroplastic	RA5.2946.2946.2	2	13.08	73.8	(K)	VGADIVK	(R)	701.419
14	14.2	12	7	70.82	13.2	0+73+12+24+14+33+13+114+14+30+7+155+7+12+12+76	4070000	Arabidopsis thaliana	NCBInr_Complete	10178220	RuBisCO subunit binding-protein beta subunit precursor: chaperonin, 60 kDa	RA5.2946.2946.2	2	13.08	73.8	(K)	VGADIVK	(K)	701.419
15	15.1	11	7	87.4	17.8	0+64+15+77+8+79+37+59+13+42+7+48	6740000	Solanum tuberosum	NCBInr_Complete	568215607	uncharacterized LOC102577521	RZ7.4070.4110.2	2	15.65	86.7	(R)	AIFVDLEPTVIDEVR	(T)	1715.92
15	15.2	7	6	73.88	13.1	0+156+8+79+21+62+10+3+13+42+7+49	4250000	Arabidopsis thaliana	NCBInr_Complete	15241168	tubulin alpha-3	RZ7.2944.2947.2	2	13.13	82.6	(K)	DVNAAVGTIK	(T)	987.547
15	15.3	8	6	67.63	14.6	0+149+29+52+14+21+16+114+7+50	2740000	Solanum tuberosum	NCBInr_Complete	568214300	alpha-tubulin-like protein	RZ5.4228.4233.2	2	14.67	82.3	(R)	LISQVISSLTTSLR	(F)	1517.89
15	15.4	19	5	64.61	10	0+156+8+65+14+21+16+114+7+49	40100000	Nicotiana tabacum	NCBInr_Complete	11967906	alpha tubulin	ER7.4263.4374.2	2	17.52	77.9	(R)	LISQVISSLTASLR	(F)	1487.88
16	16.1	16	7	79.97	9.8	0+88+9+223+12+57+16+13+15+12+21+274	14500000	Glycine max	NCBInr_Complete	356576867	PREDICTED: transketolase, chloroplastic	RZ1.3531.3535.2	2	14.34	72.7	(R)	FLAIDAVEK	(A)	1005.56
16	16.2	9	7	78.42	8.9	0+66+9+14+9+223+26+43+7+22+15+307	6670000	Solanum tuberosum	NCBInr_Complete	568214657	transketolase, chloroplastic	RZ1.3531.3535.2	2	14.34	72.7	(R)	FLAIDAVEK	(A)	1005.56
16	16.3	16	6	70.26	8.3	0+79+9+292+7+22+15+12+21+94+9+171	14400000	Glycine max	NCBInr_Complete	356506190	PREDICTED: transketolase, chloroplastic	RZ1.3531.3535.2	2	14.34	72.7	(R)	FLAIDAVEK	(A)	1005.56
16	16.4	6	3	34.88	4.7	0+89+9+215+8+354+18+48	5160000	Arabidopsis thaliana	NCBInr_Complete	18411711	transketolase	RZ1.3531.3535.2	2	14.34	72.7	(R)	FLAIDAVEK	(A)	1005.56
17	17.1	14	7	74.35	24.2	0+77+44+33+8+54+25+11+10+62+12+44+10+59	5100000	Arabidopsis thaliana	NCBInr_Complete	15451226	beta tubulin	IF5.3866.3866.3	3	14.58	72.3	(R)	SGPYGQIFRPDNFVFGQSGAGNNWAK	(G)	2814.34
17	17.2	14	7	73.67	24.9	0+64+59+33+8+54+25+11+10+62+12+119	5250000	Glycine max	NCBInr_Complete	363814428	uncharacterized protein LOC100781043	IF5.3866.3866.3	3	14.58	72.3	(R)	SGPYGKIFRPDNFVFGQSGAGNNWAK	(G)	2814.38
17	17.3	12	6	62.13	18.6	0+103+18+33+8+54+25+11+10+62+12+44+10+55	4670000	Zea mays	NCBInr_Complete	670415965	PREDICTED: tubulin beta-7 chain-like	IF14.4064.4068.2	2	14.3	77.9	(K)	LAVNLIPFPR	(L)	1139.69
18	18.1	27	7	73.4	26.3	0+41+13+77+10+5+51+59+11+60+9+21	10100000	Solanum tuberosum	NCBInr_Complete	1781348	plastidic aldolase	SE2.3314.3316.2	2	14.73	86.1	(R)	TVVSIPNGPSALAVK	(E)	1452.84
18	18.2	24	6	64.12	23.5	0+123+10+5+51+59+11+39+10+40	8940000	Pisum sativum	NCBInr_Complete	169039	aldolase, partial	SE2.3314.3316.2	2	14.73	86.1	(R)	TVVSIPNGPSALAVK	(E)	1452.84
18	18.3	3	2	23.81	5.7	0+316+20+10	726000	Solanum tuberosum	NCBInr_Complete	568214257	uncharacterized protein LOC102577677	SF11.2788.2788.2	2	12.09	79.4	(K)	YSAEGESEEAK	(K)	1199.51
19	19.1	10	6	71.04	12.9	0+22+16+18+11+296+14+71+14+13+8+4	5740000	Zea mays	NCBInr_Complete	226492645	vacuolar ATP synthase subunit B	RZ1.4149.4160.2	2	15.7	81	(R)	QIYPPINVLPSLSR	(L)	1596.91
19	19.2	8	5	61.76	12.5	0+22+14+20+11+297+14+71+14+13+8+4	4530000	Solanum tuberosum	NCBInr_Complete	565390331	PREDICTED: V-type proton ATPase subunit B2-like	RZ1.4149.4160.2	2	15.7	81	(R)	QIYPPINVLPSLSR	(L)	1596.91
20	20.1	9	6	67.12	16.2	0+13+7+25+8+30+6+2+7+23+5+92+10+37	2800000	Arabidopsis thaliana	NCBInr_Complete	18396217	14-3-3-like protein GF14 nu	SE12.3335.3338.2	2	13.26	75.4	(R)	NLLSVAYK	(N)	907.525
21	21.1	12	6	66.44	6.5	0+25+11+9+8+204+17+199+12+61+6+147+5+197	4900000	Glycine max	NCBInr_Complete	356496602	PREDICTED: aconitate hydratase 1	RZ1.3113.3115.2	2	13.46	88.3	(K)	TSLAPGSGVVTK	(Y)	1116.63
21	21.2	13	5	53.36	6	0+116+11+9+8+278+23+119+12+61+6+347	7410000	Arabidopsis thaliana	NCBInr_Complete	30678219	aconitate hydratase 3	RZ1.3113.3115.2	2	13.46	88.3	(K)	TSLAPGSGVVTK	(Y)	1116.63
22	22.1	11	6	65.79	16.3	0+24+17+123+8+63+19+137+20+7+9+20	7770000	Solanum tuberosum	NCBInr_Complete	29892963	elongation factor	SF3.2943.2943.2	2	14.46	70.9	(R)	LPLQDVYK	(I)	975.551
22	22.2	11	6	63.53	14.7	0+20+10+134+8+63+19+137+20+7+9+20	6820000	Zea mays	NCBInr_Complete	226530753	elongation factor 1-alpha	SF3.2943.2943.2	2	14.46	70.9	(R)	LPLQDVYK	(I)	975.551
23	23.1	15	6	64.12	6.1	0+146+18+517+19+151+11+4+7+18+12+189	3770000	Solanum tuberosum	NCBInr_Complete	565390555	PREDICTED: LOW QUALITY PROTEIN: glycine dehydrogenase [decarboxylating], mitochondrial-like	IF1.3450.3450.2	2	11.74	70.3	(K)	IAILSANYMAK	(R)	1194.65
23	23.2	8	4	48.75	3.6	0+59+14+616+5+167+7+18+12+133	3950000	Glycine max	NCBInr_Complete	356509819	PREDICTED: glycine dehydrogenase [decarboxylating], mitochondrial-like	SE2.3414.3416.2	2	19.5	96	(F)	ISLDALKPSDTFPR	(R)	1559.84
23	23.3	5	3	29.95	3.2	0+101+12+600+10+191+12+133	1830000	Glycine max	NCBInr_Complete	356552354	PREDICTED: glycine dehydrogenase [decarboxylating], mitochondrial-like	SF4.3037.3045.2	2	11.66	66.8	(K)	GNINIEELRK	(A)	1185.66
24	24.1	27	6	63.57	9.9	0+44+6+119+21+89+10+82	12400000	Glycine max	NCBInr_Complete	255637766	peroxisomal glycolate oxidase	RZ1.4642.4728.2	2	14.09	78	(R)	FTLPPFLTLK	(N)	1176.7
25	25.1	10	5	60.72	10.5	0+86+9+44+13+113+12+154+23+67+16+156	8350000	Nicotiana tabacum	NCBInr_Complete	4325041	FtsH-like protein Pftf precursor	IF7.6765.6767.2	2	13.38	82.8	(K)	GLTWFIPADDPTLISK	(Q)	1773.94
26	26.1	6	5	60.4	12.4	0+89+6+24+14+24+7+1+12+115+6+64	1190000	Glycine max	NCBInr_Complete	356502850	PREDICTED: ferredoxin--NADP reductase, leaf isozyme, chloroplastic-like isoform 1	SF11.3496.3499.2	2	16.91	87.8	(R)	EGQSIGVIPDGIDK	(N)	1427.74
27	27.1	12	6	58.33	18.9	0+203+28+29+8+23+15+18+14+36+10+11	4430000	Solanum tuberosum	NCBInr_Complete	565378420	PREDICTED: sedoheptulose-1,7-bisphosphatase, chloroplastic-like	IF13.3042.3042.2	2	11.44	61.9	(R)	FEETLYGSSR	(L)	1188.55
27	27.2	10	5	53.64	14.7	0+258+8+23+15+18+14+36+21	3340000	Nicotiana tabacum	NCBInr_Complete	671775216	chloroplast sedoheptulose-1,7-bisphosphatase	IF13.3042.3042.2	2	11.44	61.9	(R)	FEETLYGSSR	(L)	1188.55
28	28.1	9	5	56.99	17.5	0+24+14+1+13+128+15+41+13+49+8+52	6340000	Solanum tuberosum	NCBInr_Complete	568215194	fructose-bisphosphate aldolase-like protein	RZ1.3276.3281.2	2	14.99	81.7	(K)	GILAADESTGTIGK	(R)	1332.7
28	28.2	9	4	57.22	13.1	0+24+14+1+13+185+12+49+8+52	6060000	Solanum tuberosum	NCBInr_Complete	77999255	unknown	RZ1.3595.3599.2	2	21.56	97.5	(K)	VAPEVIAEYTVR	(A)	1346.73
28	28.3	7	3	36.05	10.6	0+7+16+1+14+260+8+51	4630000	Glycine max	NCBInr_Complete	351724481	fructose-bisphosphate aldolase	RZ1.3276.3281.2	2	14.99	81.7	(K)	GILAADESTGTIGK	(R)	1332.7
28	28.4	7	3	35.72	9.7	0+24+14+198+13+49+8+52	5950000	Glycine max	NCBInr_Complete	356505332	PREDICTED: fructose-bisphosphate aldolase, cytoplasmic isozyme	RZ1.3276.3281.2	2	14.99	81.7	(K)	GILAADESTGTIGK	(R)	1332.7
29	29.1	6	5	56.6	11.2	0+9+17+10+17+276+11+61	1640000	Solanum tuberosum	NCBInr_Complete	565366189	PREDICTED: serine--glyoxylate aminotransferase-like	SE8.2609.2613.2	2	17.23	86.6	(K)	TLLEDVKK	(I)	945.562
30	30.1	5	5	55.12	5.9	0+271+11+157+7+63+8+47+8+114+8+15	1660000	Arabidopsis thaliana	NCBInr_Complete	1483215	chloroplast FtsH protease	SF6.2559.2559.2	2	12.72	74.6	(K)	ILQVHSR	(G)	852.505
30	30.2	5	5	52.29	8.3	0+263+11+157+7+118+8+14+25+75+8+22	1630000	Solanum tuberosum	NCBInr_Complete	565350308	PREDICTED: ATP-dependent zinc metalloprotease FTSH, chloroplastic-like	SF6.2559.2559.2	2	12.72	74.6	(R)	ILQVHSR	(G)	852.505
31	31.1	12	5	52.96	11.4	0+29+7+150+17+142+13+87+16	8010000	Nicotiana tabacum	NCBInr_Complete	13625479	photosystem II 44 kDa protein	RZ1.4217.4336.2	2	12.1	87.9	(K)	GIDRDFEPVLSMTPLN	(-)	1803.89
32	32.1	6	4	49.22	3.9	0+422+12+63+8+2	9110000	Pisum sativum	NCBInr_Complete	5305929	photosystem II chlorophyll a-apoprotein	SE1.2160.2162.2	2	14.05	88.8	(K)	LGDPTTRR	(G)	915.501
33	33.1	6	4	48.68	18.4	0+145+29+6+9+47+21+63	2030000	Nicotiana tabacum	NCBInr_Complete	11465970	cytochrome f	RA11.5715.5719.2	2	14.86	89.9	(R)	QVVDIIPPGPELLVSEGESIK	(F)	2219.22
34	34.1	11	4	46.77	10.8	0+16+7+47+15+120+15+120	6690000	Glycine max	NCBInr_Complete	359806082	uncharacterized protein LOC100807342	RA11.5593.5595.2	2	16.29	88.5	(K)	TLLFGEKPVTVFGFR	(N)	1710.96
34	34.2	10	3	31.42	13.6	0+13+7+144+24+14+15+120	9970000	MAIZE	NCBInr_Complete	120670	RecName: Full=Glyceraldehyde-3-phosphate dehydrogenase 1, cytosolic [Zea mays]	SF8.2695.2700.2	2	12.42	82.3	(R)	AASFNIIPSSTGAAK	(A)	1434.76
35	35.1	35	4	46.16	2.8	0+39+12+340+9+298+5+55+6+349	39700000	Zea mays	NCBInr_Complete	670387956	PREDICTED: intracellular protein transport protein USO1	IF6.3091.3132.2	2	12.67	86.6	(A)	TLDIIK	(C)	702.44
36	36.1	4	4	45.27	9.8	0+43+10+145+13+166+17+52+8+31	1340000	Glycine max	NCBInr_Complete	336390551	adenosylhomocysteinase	RZ7.4248.4248.2	2	12.58	78.2	(R)	WVFPETNTGIIVLAEGR	(L)	1902.01
37	37.1	9	4	43.86	15.9	0+7+17+31+12+59+16+21+8+161	2760000	Arabidopsis thaliana	NCBInr_Complete	15239843	malate dehydrogenase	SF11.2871.2876.2	2	13.69	84.9	(R)	ALGQVSER	(L)	859.463
38	38.1	5	4	43.25	16.1	0+273+5+45+8+14+21+21+35+5	2570000	Triticum aestivum	NCBInr_Complete	251832986	plastid glutamine synthetase 2	SE8.3646.3650.2	2	14.86	87.5	(K)	AILNLSLR	(H)	899.567
39	39.1	7	4	42.66	5.6	0+101+10+195+10+248+13+53+19+273	3070000	Glycine max	NCBInr_Complete	356508861	PREDICTED: chaperone protein ClpC, chloroplastic-like isoform 1	RA5.3031.3034.2	2	12.23	81.8	(D)	ASPVVTEADIQHI	(V)	1379.72
40	40.1	7	3	42.04	20.6	0+96+8+60+47+55	6450000	Pisum sativum	NCBInr_Complete	56809379	light-harvesting chlorophyll-a/b binding protein Lhcb1	IF1.4902.4905.3	3	22.61	93.5	(R)	IAGGPLGEVVDPLYPGGSFDPLGLAEDPEAFAELK	(V)	3540.78
41	41.1	7	4	41.95	19.5	0+32+9+66+23+34	14300000	Zea mays	NCBInr_Complete	195617710	histone H2A	SF12.3822.3824.2	2	13.31	83.8	(K)	LLAGVTIAHGGVLPN	(I)	1431.83
42	42.1	5	4	40.52	25	0+12+6+63+15+20+16+16	2730000	Glycine max	NCBInr_Complete	351726373	uncharacterized protein LOC100305866	ER2.2972.2975.2	2	11.83	82.5	(R)	EIQTAVR	(L)	816.457
43	43.1	5	4	40.27	10.2	0+188+14+23+11+137+19+109+9+7	899000	Arabidopsis thaliana	NCBInr_Complete	15235745	serine transhydroxymethyltransferase 1	SE6.4314.4317.2	2	11.96	66.4	(K)	QFPTIGFEK	(E)	1066.56
43	43.2	3	3	24.69	8.9	0+50+21+116+14+23+11+281	361000	Glycine max	NCBInr_Complete	351722183	serine hydroxymethyltransferase 3	RA4.5096.5096.2	2	10.26	61	(K)	ISAVSIFFETMPYR	(L)	1660.84
44	44.1	6	4	39.87	7.1	0+88+12+218+9+114+14+149+15+81	2280000	Glycine max	NCBInr_Complete	351725976	heat shock protein 90-2	IF6.3276.3280.2	2	11.68	70	(K)	ADLVNNLGTIAR	(S)	1256.7
45	45.1	9	4	39.8	13.5	0+88+16+191+32+26	5970000	Nicotiana tabacum	NCBInr_Complete	11465949	photosystem II protein D2	SE2.4138.4138.2	2	10.91	76	(H)	SLLLLWGPEAQGDFTR	(W)	1802.94
46	46.1	7	3	38.16	8.1	0+95+20+72+7+273+12	5760000	Glycine max	NCBInr_Complete	356513781	PREDICTED: elongation factor Tu, chloroplastic-like	SF8.4205.4205.3	3	13.75	80.2	(K)	TTLTAALTMALASLGNSAPK	(K)	1932.05
47	47.1	10	4	36.63	12.1	0+106+5+38+21+31+14+115	3940000	Arabidopsis thaliana	NCBInr_Complete	15219805	probable aldo-keto reductase 6	RA11.5861.5969.2	2	12.65	67.4	(R)	ELGIGIVAYSPLGR	(G)	1444.82
47	47.2	9	3	27.63	8.9	0+88+5+90+14+63+10+54	3660000	Zea mays	NCBInr_Complete	194699136	auxin-induced protein PCNT115	RA11.5861.5969.2	2	12.65	67.4	(R)	ELGIGIVAYSPIGR	(G)	1444.82
48	48.1	5	4	35.92	1.2	0+1180+5+45+21+150+5+484+15+1700	2220000	Glycine max	NCBInr_Complete	571440119	PREDICTED: BEACH domain-containing protein lvsA-like	SF14.2952.2956.2	2	10.77	67.1	(D)	IYICK	(Q)	696.375
49	49.1	5	3	35.65	7.4	0+113+8+41+5+45+8+61	2290000	Glycine max	NCBInr_Complete	60326677	chloroplast glutamine synthetase, partial	SE8.3646.3650.2	2	14.86	87.5	(K)	AILNLSLR	(H)	899.567
50	50.1	4	4	35.34	1.3	0+851+20+333+6+1330+5+9+5+153	928000	Arabidopsis thaliana	NCBInr_Complete	3281870	AUCSIA-1 interacting protein	IF12.4204.4208.2	2	9.54	60.9	(M)	VQNLEEAIKQILTDSSVSKS	(S)	2189.17
51	51.1	7	3	35.25	22.1	0+88+7+32+24+22+14+16	1960000	Glycine max	NCBInr_Complete	255641409	PREDICTED: 2-Cys peroxiredoxin BAS1, chloroplastic	SE4.4188.4192.2	2	12.88	87.1	(K)	SYGVLIPDQGIALR	(G)	1501.84
51	51.2	6	2	22.82	14	0+178+37+48	1500000	Pisum sativum	NCBInr_Complete	15131688	2-Cys peroxiredoxin	SE4.4188.4192.2	2	12.88	87.1	(E)	SYGVLIPDQGIALR	(G)	1501.84
52	52.1	6	3	34.52	6.7	0+38+11+120+8+41+5+133	1360000	Zea mays	NCBInr_Complete	162463755	glutamine synthetase root isozyme 3	IF13.2898.2902.2	2	13.73	81.3	(R)	TLSGPVTDPSK	(L)	1101.58
53	53.1	6	3	34.47	8.4	0+147+8+44+14+12+7+113	2330000	Solanum tuberosum	NCBInr_Complete	565385958	PREDICTED: probable aldo-keto reductase 2-like	IF14.4010.4012.2	2	14.98	86.1	(R)	ELGIGIVPYSPLGR	(G)	1470.83
53	53.2	5	3	29.96	8.4	0+106+5+90+14+63+10+56	2150000	Zea mays	NCBInr_Complete	226509426	LOC100283595	IF14.4010.4012.2	2	14.98	86.1	(R)	ELGIGIVPYSPLGR	(G)	1470.83
54	54.1	3	3	34.36	6.7	0+134+8+86+8+6+12+161	1430000	Zea mays	NCBInr_Complete	195645472	phosphoribulokinase	SE8.2505.2510.2	2	13.44	81.2	(R)	GHSLESIK	(A)	870.468
55	55.1	12	3	34.29	3.3	0+160+11+243+6+90	4700000	Zea mays	NCBInr_Complete	195651735	cytochrome P450 CYP721B4	RZ8.3580.3699.2	2	14.81	73.2	(P)	IIHIHR	(D)	788.489
56	56.1	4	3	34.17	8.8	0+87+6+62+7+43+19+136	509000	Pisum sativum	NCBInr_Complete	141448056	chloroplast ferredoxin-NADP+ reductase	SF11.3115.3118.2	2	13.01	77.8	(K)	TVSLCVK	(R)	806.444
57	57.1	3	3	33.95	10.2	0+240+33+144+12+9	537000	Solanum tuberosum	NCBInr_Complete	2078350	transaldolase	RZ1.4156.4168.2	2	12.01	60.4	(K)	SFDSLLDSLQEK	(A)	1381.68
58	58.1	5	3	33.93	8.6	0+102+13+57+11+174+8+4	1930000	Glycine max	NCBInr_Complete	574584463	phosphoglycolate phosphatase 1B, chloroplastic-like	IF1.3964.3970.2	2	14.24	80.8	(K)	LIDGVPETLDMLR	(S)	1471.78
59	59.1	3	3	33.84	8.4	0+130+9+59+16+118+10+72	1630000	Zea mays	NCBInr_Complete	162462542	translation initiation factor	RA9.3654.3657.2	2	12.54	80.2	(R)	VLITTDLLAR	(G)	1114.68
59	59.2	4	3	33.28	8.7	0+129+9+193+10+55+17	1940000	Solanum tuberosum	NCBInr_Complete	565382110	PREDICTED: eukaryotic initiation factor 4A-8-like	RA9.3654.3657.2	2	12.54	80.2	(R)	VLITTDLLAR	(G)	1114.68
59	59.3	9	3	33.21	8.7	0+129+9+193+10+55+17	2900000	Glycine max	NCBInr_Complete	356507010	PREDICTED: eukaryotic initiation factor 4A-11	RA9.3654.3657.2	2	12.54	80.2	(R)	VLITTDLLAR	(G)	1114.68
60	60.1	19	3	32.88	1	0+160+5+88+6+749	13100000	Triticum aestivum	NCBInr_Complete	669028737	anaphase-promoting complex subunit 8-like protein	RZ8.3580.3699.2	2	14.81	73.2	(L)	LLHIHR	(S)	788.489
61	61.1	5	3	32.72	9.8	0+138+9+1+20+186+15+77	1100000	Zea mays	NCBInr_Complete	162458207	enolase 1	SF2.2726.2729.2	2	12.43	74.1	(Q)	HIANLAGNK	(T)	937.521
62	62.1	4	3	32.19	25.7	0+78+23+36+20+10	5950000	Zea mays	NCBInr_Complete	219362881	uncharacterized protein LOC100216767	RA9.3614.3617.2	2	12.42	80	(R)	TLLYGGIYGYPR	(D)	1372.73
62	62.2	3	3	31.8	9	0+69+14+238+23+66	1970000	Glycine max	NCBInr_Complete	356568028	PREDICTED: fructose-1,6-bisphosphatase, chloroplastic-like	RA9.3614.3617.2	2	12.42	80	(R)	TLLYGGIYGYPR	(D)	1372.73
63	63.1	4	3	32.08	12.9	0+6+11+135+5+1+17+80	1810000	Glycine max	NCBInr_Complete	356567949	PREDICTED: uncharacterized protein At2g37660, chloroplastic-like	SF12.2840.2843.2	2	16.78	92.5	(K)	STVLVTGAGGR	(T)	1017.57
63	63.2	3	3	31.58	11.4	0+195+5+1+17+12+12+56	669000	Zea mays	NCBInr_Complete	212722290	uncharacterized protein LOC100194029	SE12.3388.3390.2	2	16.28	84	(R)	ELIVGKDDEILK	(T)	1371.77
64	64.1	4	3	31.88	4.2	0+22+21+64+5+495	916000	Zea mays	NCBInr_Complete	414592138	PREDICTED: 14-3-3-like protein GF14-D	SE12.3335.3338.2	2	13.26	75.4	(R)	NLLSVAYK	(N)	907.525
65	65.1	11	2	31.59	20.9	0+29+10+4+8+35	10300000	Arabidopsis thaliana	NCBInr_Complete	145323776	histone H4	ER7.3120.3122.2	2	19.18	93.4	(R)	ISGLIYEETR	(G)	1180.62
66	66.1	7	3	31.5	4.6	0+153+9+200+9+54+9+149	3990000	Solanum tuberosum	NCBInr_Complete	565349792	PREDICTED: phosphoglucomutase, cytoplasmic-like	SF6.3302.3305.2	2	12.21	68.4	(K)	FFEVPTGWK	(F)	1110.56
67	67.1	4	3	31.49	15.4	0+106+26+60+20+86	1170000	Arabidopsis thaliana	NCBInr_Complete	16380	40kD protein	IF13.3396.3400.2	2	11.35	80.4	(R)	LLILTDPR	(T)	940.583
68	68.1	3	3	31.3	4.1	0+92+7+10+11+298+5+136	603000	Solanum tuberosum	NCBInr_Complete	565402329	PREDICTED: 2,3-bisphosphoglycerate-independent phosphoglycerate mutase	RA5.2908.2908.2	2	12.73	76.9	(R)	IFAQGAK	(L)	734.42
69	69.1	3	3	31.08	5.8	0+171+11+230+8+2+10+68	1580000	Solanum tuberosum	NCBInr_Complete	565378559	PREDICTED: dihydrolipoyl dehydrogenase 1, mitochondrial-like	RZ6.3110.3113.2	2	11.13	68.4	(K)	AIDDAEGIVK	(V)	1030.54
70	70.1	4	3	30.87	17.3	0+41+9+14+6+3+7+47	595000	Glycine max	NCBInr_Complete	1053045	histone H3, partial	ER2.7273.7276.2	2	11.41	84.7	(R)	KLPFQR	(L)	788.478
71	71.1	4	3	30.44	10	0+40+8+67+9+91+6+9	732000	Zea mays	NCBInr_Complete	195619166	vacuolar ATP synthase subunit E	SE12.3080.3082.2	2	11.61	69.6	(K)	LQLVEAEK	(K)	929.53
72	72.1	4	3	30.27	10.8	0+278+5+45+8+56+34+6	2710000	Glycine max	NCBInr_Complete	351723245	glutamine synthetase precursor	SE8.3646.3650.2	2	14.86	87.5	(K)	AILNLSLR	(H)	899.567
73	73.1	4	3	30.01	3.3	0+157+9+101	4100000	Glycine max	NCBInr_Complete	571535360	PREDICTED: expansin-A15-like isoform X1	SF7.2718.2723.2	2	11.07	69.8	(A)	GIVPVAYK	(R)	846.508
74	74.1	5	2	29.91	5.7	0+168+12+43+11+169	3420000	Arabidopsis thaliana	NCBInr_Complete	15232820	malate dehydrogenase	RA11.5249.5253.2	2	16.27	86	(R)	DDLFNINANIVK	(T)	1375.72
74	74.2	5	2	25.75	8.9	0+34+20+120+11+160	3270000	Glycine max	NCBInr_Complete	571493434	PREDICTED: malate dehydrogenase, mitochondrial	RA11.5319.5409.2	2	13.64	79	(R)	LFGVTTLDVVR	(A)	1219.7
74	74.3	5	2	22.59	10.8	0+83+26+61+11+160	3290000	Solanum tuberosum	NCBInr_Complete	565386264	PREDICTED: malate dehydrogenase, mitochondrial-like	RA11.5319.5409.2	2	13.64	79	(R)	LFGVTTLDVVR	(A)	1219.7
75	75.1	4	3	29.73	10.5	0+217+37+123+9+140+12+14	793000	Solanum tuberosum	NCBInr_Complete	565401387	PREDICTED: dihydrolipoyllysine-residue acetyltransferase component 2 of pyruvate dehydrogenase complex, mitochondrial-like	RZ7.3713.3713.2	2	12.04	72	(R)	VIDGAIGAEWLK	(A)	1271.7
76	76.1	3	3	29.69	5.1	0+59+6+35+8+26+24+587	807000	Arabidopsis thaliana	NCBInr_Complete	42565903	gamma-tubulin complex component 4	SF5.2602.2607.2	2	14.49	84.2	(E)	LSKQSREK	(K)	975.558
77	77.1	3	3	29.56	2.7	0+236+5+849+27+137+9+221	1130000	Zea mays	NCBInr_Complete	670369207	PREDICTED: myosin-6-like isoform X2	RZ9.4332.4336.3	3	10.92	71.1	(I)	IERHNESVDALINCVVENVGFSEGKPV	(A)	3011.49
78	78.1	6	3	29.55	3.6	0+218+28+329+14+179+5+502	4890000	Solanum tuberosum	NCBInr_Complete	565346480	PREDICTED: putative disease resistance RPP13-like protein 1-like isoform X1	IF14.5110.5110.3	3	10.83	74.5	(S)	IVGMGGVGKTTLAKAVYNDERVQKHFGL	(K)	2988.61
79	79.1	8	3	29.12	12.4	0+99+27+4+12+171	2820000	Zea mays	NCBInr_Complete	226508530	uncharacterized protein LOC100275786	RA7.6025.6025.2	2	10.3	72.2	(D)	AFATLPPLLPRPSLAVLGFSAG	(A)	2195.26
80	80.1	5	2	29.11	7.1	0+181+25+146	2410000	Solanum tuberosum	NCBInr_Complete	565360249	PREDICTED: malate dehydrogenase, glyoxysomal-like isoform X1	RA11.5740.5743.2	2	18.2	86.2	(R)	ANTFVAEVLGLDPR	(E)	1501.8
81	81.1	3	3	28.28	8.1	0+51+17+89+7+198+7+13	1620000	Glycine max	NCBInr_Complete	571435911	PREDICTED: GDSL esterase/lipase At2g23540-like	IF13.2980.2980.2	2	13.08	85	(Q)	IDKLLGK	(S)	786.508
82	82.1	3	3	28.28	3.5	0+243+8+14+8+423+11+60	1130000	Arabidopsis thaliana	NCBInr_Complete	110740840	Pyrophosphate-energized vacuolar membrane proton pump 1	ER1.2873.2873.2	2	10.86	70.6	(K)	YIEAGVSEHAK	(S)	1203.6
83	83.1	4	3	27.9	13.9	0+49+13+177+15+48+27+65	2730000	Glycine max	NCBInr_Complete	356505665	PREDICTED: S-adenosylmethionine synthase 1-like isoform 1	BLK7A.5500.5500.2	2	10.4	62.4	(K)	TNMVMVFGEITTK	(A)	1470.73
84	84.1	5	3	27.53	3.7	1+24+164+17+672+5+329	1080000	Arabidopsis thaliana	NCBInr_Complete	12321970	uncharacterized protein	SF11.3330.3335.2	2	10.91	83.1	(L)	FILER	(L)	677.398
85	85.1	2	2	27.5	4.3	0+410+10+79+19+148	1720000	Zea mays	NCBInr_Complete	293332483	uncharacterized protein LOC100382925	SE8.2459.2463.2	2	14.67	83.4	(Q)	LAADSLSRIP	(D)	1042.59
86	86.1	3	3	27.44	3.8	0+251+30+494	1200000	Triticum aestivum	NCBInr_Complete	159895446	vacuolar H+-pyrophosphatase	ER1.3258.3258.2	2	10.02	63.7	(K)	AADVGADLVGKVER	(N)	1399.75
87	87.1	3	3	27.24	11	0+73+20+15+12+195+13+81	1790000	Arabidopsis thaliana	NCBInr_Complete	20269901	sodium/pyruvate cotransporter BASS2	RA7.4793.4797.2	2	12.67	75.9	(W)	VILGTLVGIFKP	(S)	1256.8
88	88.1	3	3	27.09	7.1	0+27+13+37+9+225+9+115	1540000	Triticum aestivum	NCBInr_Complete	549823009	monodehydroasorbate reductase	SE1.1982.1982.2	2	9.88	71.8	(R)	RVEHVDHAR	(K)	1118.58
88	88.2	2	2	21.44	5	0+38+13+258+9+115	1180000	Pisum sativum	NCBInr_Complete	51860738	monodehydroascorbate reductase I	IF12.2930.2934.2	2	11.56	64.8	(K)	EAVAPYERPALSK	(A)	1430.76
88	88.3	2	2	20.07	4.3	0+321+12+24+9+120	5840000	Arabidopsis thaliana	NCBInr_Complete	18407925	Monodehydroascorbate reductase	SE1.1982.1982.2	2	9.88	71.8	(T)	RVEHVDHAR	(R)	1118.58
89	89.1	7	2	26.75	6.8	0+117+15+180+9+28	2740000	Glycine max	NCBInr_Complete	255642511	peroxisomal 3-ketoacyl-CoA thiolase	SF9.4108.4108.2	2	15.08	79.5	(R)	MAAFYAGFPETVPVR	(T)	1655.83
90	90.1	9	2	25.72	2.7	0+91+14+398	9800000	Triticum aestivum	NCBInr_Complete	669028634	PREDICTED: 4-hydroxy-7-methoxy-3-oxo-3,4-dihydro-2H-1,4-benzoxazin-2-yl glucoside beta-D-glucosidase 2, chloroplastic-like	FR5.3155.3158.2	2	16.12	89.6	(D)	LGLDAYR	(F)	807.436
91	91.1	2	2	25.27	4.8	0+31+11+60+9+301	1100000	Zea mays	NCBInr_Complete	219363507	seed maturation protein PM41	IF12.4522.4524.2	2	12.75	75.4	(K)	LIFPFLDLDIK	(Y)	1333.78
92	92.1	77	2	25.16	1.5	0+234+9+341	235000000	Triticum aestivum	NCBInr_Complete	669028770	PREDICTED: pentatricopeptide repeat-containing protein At1g69290-like isoform X1	ER4.2876.2916.2	2	15.99	90.5	(H)	ASVNKVIFK	(T)	1005.61
93	93.1	11	3	25.05	0.6	0+307+9+396+5+1433+5+616	9750000	Arabidopsis thaliana	NCBInr_Complete	145338697	phragmoplast orienting kinesin 2	RA4.4566.4570.2	2	10.83	72.6	(E)	FLFARIQAE	(E)	1094.6
93	93.2	4	2	22.66	0.6	0+320+9+553+9+1901	3210000	Glycine max	NCBInr_Complete	571467185	PREDICTED: phragmoplast orienting kinesin 2-like isoform X1	ER8.2969.2973.2	2	11.83	71.4	(N)	LQLELDIIK	(V)	1084.66
94	94.1	14	2	24.97	2.4	0+161+7+95+6+255	16300000	Solanum tuberosum	NCBInr_Complete	565394690	PREDICTED: disease resistance protein RPP13-like	IF6.3091.3132.2	2	12.67	86.6	(A)	TLDLLK	(N)	702.44
95	95.1	7	2	24.86	1.5	0+363+11+111+5+566	4020000	Zea mays	NCBInr_Complete	670446312	PREDICTED: endoribonuclease Dicer homolog 4	RZ7.3260.3260.2	2	13.95	76.6	(V)	LINVLSRYRLE	(E)	1375.81
96	96.1	3	3	24.81	2.4	0+12+5+257+5+271+7+144	369000	Arabidopsis thaliana	NCBInr_Complete	15240665	pentatricopeptide repeat-containing protein	IF13.2992.2995.2	2	13.48	77.4	(Q)	LVHLITK	(N)	823.54
97	97.1	4	3	24.76	5.3	0+15+11+207+6+315+16+44	4670000	Arabidopsis thaliana	NCBInr_Complete	12324631	alpha/beta-hydrolases superfamily protein	RZ5.3433.3436.2	2	9.67	70.3	(A)	GAEDALVPLKSSQVLA	(S)	1597.88
98	98.1	4	3	24.76	0.9	0+342+5+277+5+1475+11+39	908000	Arabidopsis thaliana	NCBInr_Complete	145334203	MUS308 and mammalian DNA polymerase-like protein	ER1.2943.2949.2	2	9.04	67.4	(D)	LDEIR	(V)	645.357
99	99.1	3	3	24.69	1	0+707+5+332+5+324+12+773	819000	Arabidopsis thaliana	NCBInr_Complete	11994553	kinesin-related centromere protein-like	RZ1.3445.3445.3	3	10.44	68.3	(S)	VSLLEEYFQEMK	(R)	1515.74
100	100.1	2	2	24.62	9	0+94+12+148+14+19	465000	Triticum aestivum	NCBInr_Complete	208293677	hypersensitive induced response protein 3	SE12.3204.3215.2	2	16.21	92.4	(K)	SSAVFIPHGPGAVR	(D)	1394.75
101	101.1	6	2	24.59	4.1	0+103+17+202+7+255	3150000	Zea mays	NCBInr_Complete	226493235	LOC100281701	SF6.3179.3179.2	2	12.53	79.9	(R)	AIELADPMENAGASLIR	(E)	1770.91
102	102.1	4	2	24.52	6	0+313+13+16+8	716000	Glycine max	NCBInr_Complete	255642139	uncharacterized protein LOC100784610	RZ9.3544.3549.2	2	12.82	84.1	(K)	LLEKDAFL	(-)	948.54
103	103.1	6	2	24.43	10.6	0+115+11+56+12+21	1180000	Arabidopsis thaliana	NCBInr_Complete	222424952	AT3G59760	RA11.5569.5572.2	2	13.03	78.7	(K)	LIAVVFPSFGER	(Y)	1334.75
104	104.1	2	2	24.33	4.4	0+185+7+77+14+194	1280000	Solanum tuberosum	NCBInr_Complete	565361359	PREDICTED: elongation factor TuB, chloroplastic-like	RA9.3739.3743.2	2	12.23	68.5	(K)	LMDSVDEYIPIPQR	(Q)	1675.84
105	105.1	2	2	24.18	8	0+54+11+96+23+240	1290000	Zea mays	NCBInr_Complete	226496809	disulfide oxidoreductase/ monooxygenase/ oxidoreductase	IF15.4562.4571.3	3	10.73	72	(A)	VVPDIPGLGGFHGKVTHVSDYKS	(G)	2409.26
106	106.1	4	2	24.02	9.5	0+198+19+75+12+21	2850000	Glycine max	NCBInr_Complete	351726580	cysteine synthase	RA11.5784.5819.2	2	15.39	91.4	(K)	LIVVIFPSFGER	(Y)	1376.79
107	107.1	6	2	23.98	9.1	0+188+26+71	1880000	Solanum tuberosum	NCBInr_Complete	565358945	PREDICTED: uncharacterized protein LOC102579517	IF3.4099.4099.3	3	15.78	91	(K)	IGGLLPLVKNSKLSFIATAEAKPL	(F)	2480.49
108	108.1	27	2	23.75	4	0+146+15+54+5+268	20900000	Solanum tuberosum	NCBInr_Complete	565364336	PREDICTED: phospholipase A1-IIdelta-like	IF1.3714.3717.2	2	11.93	82.4	(V)	LSALPESAEPLLHPQ	(S)	1601.85
109	109.1	2	2	23.66	5.5	0+93+8+249+13+15	414000	Solanum tuberosum	NCBInr_Complete	565357254	PREDICTED: ADP,ATP carrier protein, mitochondrial-like	RZ1.3412.3412.2	2	14.74	74.8	(R)	AIAGAGVLSGYDK	(L)	1221.65
110	110.1	2	2	23.65	1.7	0+121+14+232+10+998	3970000	Arabidopsis thaliana	NCBInr_Complete	15241142	ARF guanine-nucleotide exchange factor GNL2	RA8.3068.3068.2	2	10.1	63.3	(A)	MNSIVSGITSCRLE	(K)	1566.76
111	111.1	2	2	23.52	8.1	0+83+15+7+20+307	894000	Solanum tuberosum	NCBInr_Complete	565365299	PREDICTED: magnesium transporter MRS2-4-like	RA5.4251.4303.2	2	12.77	79.6	(R)	ILGPIFSHSSSILAR	(E)	1597.91
112	112.1	7	2	23.5	1	0+573+8+181	6330000	Arabidopsis thaliana	NCBInr_Complete	110738495	uncharacterized protein	ER4.2878.2882.2	2	14.25	86.5	(P)	SVKGRFLK	(E)	934.583
113	113.1	7	2	23.5	1.8	0+587+12+61	2610000	Arabidopsis thaliana	NCBInr_Complete	15231445	U-box domain-containing protein 13	SF3.2915.2915.2	2	9.22	66.7	(S)	GDPQHLVEAQKL	(G)	1334.71
114	114.1	6	2	23.5	1.8	0+13+10+264+16+1085	4690000	Glycine max	NCBInr_Complete	356576259	PREDICTED: protein NAP1-like	ER4.2900.2904.2	2	14.84	75.4	(S)	SLSPTAARSR	(E)	1045.58
115	115.1	3	2	23.46	1.8	0+487+7+118+11+345	1990000	Arabidopsis thaliana	NCBInr_Complete	15232442	phosphoenolpyruvate carboxylase 3	SE8.2527.2529.2	2	12.92	82.6	(L)	LAELSGK	(R)	717.414
116	116.1	27	2	23.4	1.2	0+156+5+468+10+517	20600000	Arabidopsis thaliana	NCBInr_Complete	15238936	uncharacterized protein	ER4.2845.2898.2	2	11.82	87.2	(D)	LEDIR	(T)	645.357
117	117.1	3	2	23.37	3	0+299+11+320+9+24	509000	Arabidopsis thaliana	NCBInr_Complete	7715598	F20B17.18	RZ5.3077.3080.2	2	13.3	77.9	(K)	AYELGLATR	(L)	993.536
118	118.1	2	2	23.22	3.6	0+241+16+59+5+254	643000	Zea mays	NCBInr_Complete	195647708	2-hydroxyphytanoyl-CoA lyase	RZ5.3885.3889.2	2	12.59	83.5	(K)	LVDTTGIPFLPTPMGK	(G)	1686.91
119	119.1	4	3	22.99	4.5	0+33+5+59+6+189+6+76	2310000	Arabidopsis thaliana	NCBInr_Complete	15230085	uncharacterized protein	RZ7.3008.3008.2	2	10.83	62.6	(K)	LTELLK	(A)	716.455
120	120.1	4	2	22.88	5.9	0+272+15+39+8+51	604000	Triticum aestivum	NCBInr_Complete	300681519	fructose-bisphosphate aldolase, chloroplast precursor, expressed	IF14.4604.4608.2	2	12.02	88.2	(A)	IAKNTLTMLRRRVPP	(A)	1766.06
121	121.1	1	1	22.87	3.8	0+8+14+341	503000	Pisum sativum	NCBInr_Complete	1619325	ADP-glucose pyrophosphorylase	SF7.3263.3263.2	2	22.87	96.1	(K)	VYILTQFNSASLNR	(H)	1625.87
122	122.1	5	2	22.83	1.4	0+478+6+197+19+1002	2750000	Arabidopsis thaliana	NCBInr_Complete	145358264	dicer-like protein 4	SF5.3049.3049.2	2	11.94	86.5	(K)	ILSVFR	(L)	734.456
123	123.1	3	2	22.81	3.2	0+84+7+282+11+167	987000	Zea mays	NCBInr_Complete	414885128	PREDICTED: protein NRT1/ PTR FAMILY 8.1-like	SF5.2659.2661.2	2	11.63	83.1	(R)	LVGQIAK	(H)	728.467
123	123.2	2	2	19.76	5.2	0+127+18+164+11+232	253000	Zea mays	NCBInr_Complete	195615558	peptide transporter PTR2	SE12.3887.3890.2	2	11.18	63.1	(R)	LLPVWASGIVF	(A)	1201.7
124	124.1	2	2	22.78	5.6	0+7+20+266+9+209	1150000	Glycine max	NCBInr_Complete	351722265	6-phosphogluconate dehydrogenase	IF11.3028.3028.2	2	12.75	71.1	(R)	FLSGLKEER	(V)	1078.59
124	124.2	2	2	22.22	19.6	0+5+20+113+15+25	1820000	Zea mays	NCBInr_Complete	3925223	6-phosphogluconate dehydrogenase isoenzyme A	RA9.3582.3586.2	2	12.19	83.9	(R)	DGPSLMPGGSFEAYK	(Y)	1555.71
124	124.3	2	2	21.78	7.2	0+5+20+113+15+331	1970000	Zea mays	NCBInr_Complete	162463282	NADPH producing dehydrogenase of the oxidative pentose phosphate pathway	RA9.4670.4670.2	2	10.03	60.3	(R)	IGLAGLAVMGQNLALNIAEK	(G)	1996.13
125	125.1	10	2	22.7	2.1	0+762+18+44	9850000	Zea mays	NCBInr_Complete	670411928	PREDICTED: zinc finger MYM-type protein 1-like	RZ7.3313.3322.2	2	13.2	83.1	(L)	ILPVSTTSVER	(A)	1201.68
126	126.1	2	2	22.65	3.7	0+132+14+131+5+231	662000	Hordeum vulgare	NCBInr_Complete	161579961	plastid ADP-glucose pyrophosphorylase small subunit	IF11.3945.3945.2	2	15.03	79.2	(K)	IYVLTQFNSASLNR	(H)	1625.87
127	127.1	3	2	22.65	0.4	0+1416+10+632+5+1195	816000	Solanum tuberosum	NCBInr_Complete	565341759	PREDICTED: BEACH domain-containing protein lvsC-like isoform X1	ER4.3928.3932.2	2	11.88	86	(P)	MLGFLLQSVP	(P)	1104.61
128	128.1	3	2	22.53	5.8	0+79+11+193+9+50	756000	Glycine max	NCBInr_Complete	351720777	phosphate transporter	SE2.4241.4241.2	2	10.11	70.7	(K)	LGLWGLFTR	(G)	1062.61
129	129.1	2	2	22.48	7	0+258+15+71+14+54	365000	Glycine max	NCBInr_Complete	358248430	uncharacterized protein LOC100812847	IF13.3700.3700.2	2	11.39	61	(K)	LVFEKAEEMAQTFR	(Q)	1698.85
130	130.1	4	2	22.42	5.2	0+24+5+138+12+145	579000	Nicotiana tabacum	NCBInr_Complete	630866501	dihydroflavonol reductase	IF14.3424.3427.2	2	11.51	60.8	(K)	TLAEKASWEFAK	(E)	1380.72
131	131.1	3	2	22.41	3.1	0+302+14+113+7+226	3660000	Glycine max	NCBInr_Complete	356513975	PREDICTED: probable galacturonosyltransferase 3-like isoform X1	SE7.3706.3742.2	2	12.26	79.6	(R)	SAFLIQLAAKTVPR	(P)	1514.9
132	132.1	6	2	22.41	3.4	0+587+8+53+19+115	44600000	Triticum aestivum	NCBInr_Complete	670020137	unnamed protein product	IF11.3164.3213.2	2	11.88	86.5	(N)	ALRELDLR	(N)	985.579
133	133.1	2	2	22.38	7.1	0+266+11+54+16+30	529000	Solanum tuberosum	NCBInr_Complete	565402905	PREDICTED: pyruvate dehydrogenase E1 component subunit beta-1, mitochondrial-like	RZ9.3562.3564.2	2	12.27	83.9	(R)	ISGADVPMPYAANLER	(M)	1703.84
133	133.2	2	2	20.15	7.4	0+132+16+113+11+91	363000	Arabidopsis thaliana	NCBInr_Complete	15241286	pyruvate dehydrogenase E1 beta	RZ9.3504.3508.2	2	10.11	66.7	(E)	EGISAEVINLR	(S)	1200.66
134	134.1	3	2	22.29	1.6	0+246+7+182	1020000	Zea mays	NCBInr_Complete	413951862	PREDICTED: transcription factor PIF5-like isoform X1	SE8.2443.2446.2	2	11.68	72.1	(P)	VAPPEKR	(L)	796.468
135	135.1	10	2	22.28	1.2	0+1696+18+518+10+20	12800000	Solanum tuberosum	NCBInr_Complete	565344965	PREDICTED: mediator of RNA polymerase II transcription subunit 12-like isoform X1	BLK11.7668.7668.3	3	11.98	77.8	(I)	LDTLQPAKFHWQWVELRL	(L)	2280.23
136	136.1	2	2	22.26	3.7	0+603+10+4+17+87	1400000	Zea mays	NCBInr_Complete	670398777	PREDICTED: pentatricopeptide repeat-containing protein At1g22960, mitochondrial-like	ER1.4044.4047.2	2	13.76	89.5	(V)	GIEPNEITYNVLIHALC	(M)	1955.99
136	136.2	2	2	16.35	1.9	0+995+22+468+10+108	2190000	Zea mays	NCBInr_Complete	414882130	PREDICTED: pentatricopeptide repeat-containing protein At1g22960, mitochondrial-like	IF6.4127.4127.3	3	7.85	61	(V)	LIPLARANHIRAAYPVSLRALH	(L)	2452.44
137	137.1	3	2	22.2	0.8	0+756+5+627+7+70	1330000	Zea mays	NCBInr_Complete	414585753	PREDICTED: uncharacterized protein LOC103646032 isoform X1	RA5.2941.2945.2	2	11.43	77.7	(P)	VTTEALR	(R)	789.447
138	138.1	2	2	22.18	1.3	0+2015+11+151+22+175	1440000	Arabidopsis thaliana	NCBInr_Complete	334186950	uncharacterized protein	SF6.2676.2676.2	2	13.81	78.1	(V)	LEIITDVLASR	(N)	1229.71
139	139.1	3	2	22.11	2.5	0+513+10+82+7+52	1130000	Arabidopsis thaliana	NCBInr_Complete	15231926	rhamnose biosynthetic enzyme 3	SF11.3379.3382.2	2	11.92	70.6	(S)	YIEPDFK	(W)	911.451
140	140.1	3	2	22.02	6.4	0+16+7+72+13+202	1400000	Glycine max	NCBInr_Complete	571437093	PREDICTED: uncharacterized protein LOC102666425	SF5.2659.2661.2	2	11.63	83.1	(I)	LVGQLAK	(Q)	728.467
141	141.1	3	2	21.94	7.1	0+185+24+126	888000	Glycine max	NCBInr_Complete	356504248	PREDICTED: grpE protein homolog, mitochondrial-like	RA11.6080.6080.3	3	11.55	80.7	(R)	LSLVTNAQGEVVESLLPVLDNFDR	(A)	2628.39
142	142.1	5	2	21.91	5.3	0+205+19+130	2970000	Arabidopsis thaliana	NCBInr_Complete	30695388	AT hook motif DNA-binding family protein	RZ1.4113.4115.2	2	11.32	71.7	(T)	LLQPAPSHGTIIYEGLFE	(L)	1985.04
143	143.1	7	2	21.87	1	0+1127+14+697+5+26	4860000	Zea mays	NCBInr_Complete	413916094	PREDICTED: uncharacterized protein LOC103640745	ER7.3464.3464.2	2	11.39	61.7	(W)	IAGLSYHEGSKFPR	(R)	1561.81
144	144.1	5	2	21.87	7.1	0+284+16+27+9+15	9070000	Arabidopsis thaliana	NCBInr_Complete	110736490	polyubiquitin 4 UBQ4	RZ1.3171.3175.2	2	11.28	77.4	(R)	TLADYNIQK	(E)	1065.56
145	145.1	3	2	21.86	2.4	0+89+10+35+7+560	733000	Arabidopsis thaliana	NCBInr_Complete	18416304	zincin-like metalloproteases family protein	SF5.2682.2685.2	2	11.32	78	(R)	LVEAQIK	(E)	800.488
146	146.1	4	2	21.86	4.5	0+76+5+346+16+19	865000	Glycine max	NCBInr_Complete	19749359	geranylgeranyl hydrogenase	SF5.3165.3169.2	2	10.95	82.2	(T)	VVPGNPLEDLKLAINT	(I)	1692.95
147	147.1	3	2	21.85	3.3	0+268+19+4+12+627	1680000	Glycine max	NCBInr_Complete	571449923	PREDICTED: putative leucine-rich repeat-containing protein DDB_G0290503-like	ER8.3065.3069.2	2	12.42	73.9	(S)	LEEEIYEHDVGR	(L)	1488.7
148	148.1	9	2	21.83	8.7	0+97+10+7+15+156	9450000	Solanum tuberosum	NCBInr_Complete	565401730	PREDICTED: chlorophyll a-b binding protein CP29.1, chloroplastic-like	RZ1.3495.3532.2	2	11.06	70.2	(K)	NLAGDIIGTR	(T)	1029.57
149	149.1	2	2	21.75	1.8	0+405+13+199+14+823	663000	Triticum aestivum	NCBInr_Complete	669029083	PREDICTED: pleiotropic drug resistance protein 3-like	ER7.3431.3436.2	2	12.12	74.3	(K)	IPITFIEVGGYVFI	(T)	1567.88
150	150.1	2	2	21.7	9.5	0+54+17+182+27+182	749000	Solanum tuberosum	NCBInr_Complete	565395949	PREDICTED: wall-associated receptor kinase 2-like	RA5.5443.5443.4	4	9.78	60.7	(D)	VYTAKVADFGASRLVPLDQTHVATLVQ	(G)	2899.57
151	151.1	15	2	21.67	4.8	0+173+7+118+10+40	49400000	Glycine max	NCBInr_Complete	363814360	uncharacterized protein LOC100813036	SF5.2659.2661.2	2	11.63	83.1	(Q)	LVGQLAK	(L)	728.467
152	152.1	3	2	21.63	1.2	0+375+5+478+9+251	1460000	Arabidopsis thaliana	NCBInr_Complete	334185076	uncharacterized protein	ER7.2968.2971.2	2	12.64	81.2	(T)	LLNEAKTEK	(Y)	1045.59
153	153.1	2	2	21.52	2.9	0+305+13+189+7+159	1410000	Glycine max	NCBInr_Complete	356567220	PREDICTED: heat shock cognate 70 kDa protein-like isoform X1	RA4.4415.4418.2	2	12.48	75	(R)	AKFEELNMDYLNK	(C)	1614.78
154	154.1	2	2	21.48	6.2	0+97+22+55+7+285	1050000	Zea mays	NCBInr_Complete	223948863	elongation factor Tu	ER4.4044.4044.3	3	9.38	64	(G)	GSAPKKYDEIDAAPEERARGIT	(I)	2374.2
155	155.1	3	2	21.46	4.9	0+39+17+163+8+279	788000	Nicotiana tabacum	NCBInr_Complete	294440430	aspartic protease 1	RA11.5456.5459.2	2	12.52	74.7	(Q)	VFSFWINR	(D)	1068.56
156	156.1	2	2	21.43	1.6	0+529+5+36+17+741	753000	Zea mays	NCBInr_Complete	413956915	PREDICTED: uncharacterized protein LOC100274125 isoform X1	IF11.4580.4584.2	2	10.8	67.9	(M)	LMGIPLETGKMLSALAT	(F)	1745.95
157	157.1	2	2	21.41	1.3	0+1010+12+56+5+136	1240000	Arabidopsis thaliana	NCBInr_Complete	22325430	cullin-associated NEDD8-dissociated protein 1	IF13.2966.2970.2	2	10.63	80.5	(G)	LELRK	(A)	658.425
158	158.1	2	2	21.38	1.2	0+236+5+489+14+786	1070000	Glycine max	NCBInr_Complete	571497534	PREDICTED: myosin-17-like	SE8.4260.4260.2	2	10.8	71.7	(R)	RAEVLGNAARIIQR	(Q)	1566.92
159	159.1	2	2	21.37	25.1	0+116+44+15	335000	Glycine max	NCBInr_Complete	571448190	PREDICTED: glycine-rich cell wall structural protein-like	IF13.2966.2970.2	2	10.63	80.5	(V)	LELRK	(E)	658.425
160	160.1	2	2	21.36	7.5	0+246+11+59+15+14	165000	Zea mays	NCBInr_Complete	194703704	uncharacterized protein LOC100273700	SE11.3159.3159.2	2	9.94	61.8	(R)	YIGSMVADVHR	(T)	1247.62
161	161.1	3	2	21.36	4.2	0+318+10+33+8+51	554000	Glycine max	NCBInr_Complete	351726214	calreticulin-1 precursor	IF10.2922.2922.2	2	11.31	62.1	(K)	AAFEEAEK	(K)	894.42
162	162.1	27	2	21.34	2.4	0+209+10+122+5+273	20800000	Zea mays	NCBInr_Complete	413923705	hypothetical protein ZEAMMB73_244854	ER4.2845.2898.2	2	11.82	87.2	(D)	IEDIR	(N)	645.357
163	163.1	6	2	21.26	3.6	0+141+8+245+28+573	1490000	Arabidopsis thaliana	NCBInr_Complete	186513977	aconitase 2	SF4.3268.3272.2	2	11.5	74.2	(R)	ILLESAIR	(N)	914.567
164	164.1	3	3	21.26	3.1	0+71+22+226+14+810+10+330	1970000	Glycine max	NCBInr_Complete	571484256	PREDICTED: ABC transporter C family member 10-like	SF9.4305.4353.2	2	8.47	60.9	(M)	LRLETISAVV	(F)	1100.67
165	165.1	2	2	21.25	6.3	0+43+17+268+8+60	432000	Zea mays	NCBInr_Complete	195656403	fructose-bisphosphate aldolase	RZ9.3007.3007.2	2	10.86	70.7	(R)	ALQNSVLK	(T)	872.52
166	166.1	4	2	21.23	1.3	0+403+6+106+5+295	3700000	Arabidopsis thaliana	NCBInr_Complete	18394746	transducin/WD-40 repeat-containing protein	SE1.2698.2704.2	2	10.87	65.6	(K)	FWDLR	(D)	736.378
167	167.1	4	2	21.2	3.4	0+425+17+51	870000	Arabidopsis thaliana	NCBInr_Complete	18401175	putative protein phosphatase 2C 40	SF11.3330.3335.2	2	10.91	83.1	(K)	FLLER	(L)	677.398
168	168.1	3	2	21.19	2.4	0+135+5+310+11+199	1990000	Glycine max	NCBInr_Complete	571455827	PREDICTED: uncharacterized protein LOC100802788	SE8.3950.3955.2	2	12.2	76.5	(S)	VPLILVSSAQK	(I)	1154.71
169	169.1	3	2	21.16	2.6	0+51+13+448+9+295	1620000	Zea mays	NCBInr_Complete	162460681	sucrose synthase 2	RZ5.3333.3336.2	2	13.17	71.9	(I)	IAEYNNAIPEAER	(E)	1489.73
170	170.1	2	1	21.15	5.9	0+160+15+79	2030000	Arabidopsis thaliana	NCBInr_Complete	15233272	triosephosphate isomerase	ER7.3698.3702.2	2	21.15	96.5	(N)	VVIAYEPVWAIGTGK	(V)	1602.89
171	171.1	2	2	21.11	1.1	0+612+14+520+5+475	1040000	Solanum tuberosum	NCBInr_Complete	565344385	PREDICTED: uncharacterized protein LOC102605337	ER7.3099.3099.2	2	10.48	68.3	(T)	AGAPVSNEELIVKI	(L)	1439.81
172	172.1	3	2	21.1	3.4	0+172+8+545+19+36	2120000	Glycine max	NCBInr_Complete	571453870	PREDICTED: elongation factor G, chloroplastic-like	SE4.6956.6956.2	2	13.88	84.6	(K)	VVDALVPLAEMFQYVSTLR	(G)	2151.15
173	173.1	2	2	21.08	10.6	0+17+11+83+12+93	302000	Arabidopsis thaliana	NCBInr_Complete	15231322	small GTP-binding protein ARA3	RZ1.2969.2969.2	2	10.89	64	(R)	NIEQHASDNVNK	(I)	1368.65
174	174.1	2	2	21.06	6.8	0+8+9+285+27+198	819000	Arabidopsis thaliana	NCBInr_Complete	42572389	Sterile alpha motif (SAM) domain-containing protein	RZ5.4766.4766.3	3	9.74	65.7	(A)	AAIPSLPVPEHYSLLKPSTSQSQAEVR	(T)	2905.54
175	175.1	3	2	21.06	5.8	0+19+13+116+15+316	1350000	Zea mays	NCBInr_Complete	670441368	PREDICTED: benzyl alcohol O-benzoyltransferase-like	RZ1.3504.3509.2	2	11.1	78.4	(K)	LVSPSRPTPYEFK	(M)	1520.81
176	176.1	12	3	21.06	2.4	0+195+7+614+15+84	11600000	Zea mays	NCBInr_Complete	413948151	PREDICTED: LOW QUALITY PROTEIN: obg-like ATPase 1	IF3.3064.3066.2	2	9.5	77.8	(F)	VGNKDLR	(V)	801.458
177	177.1	4	2	21.05	4.4	0+208+6+21+19+311	4520000	Zea mays	NCBInr_Complete	293331907	uncharacterized protein LOC100382923	IF1.4656.4660.2	2	11.67	72.8	(R)	HAHLLELLYHFLVPDATVF	(D)	2235.2
178	178.1	2	2	21.02	0.5	0+2093+16+948+5+676	2890000	Arabidopsis thaliana	NCBInr_Complete	3036812	ATM-like protein	IF13.2959.3011.2	2	10.58	80.8	(T)	YLLER	(R)	693.393
179	179.1	6	2	21	6.8	0+24+5+139+12+67	1990000	Glycine max	NCBInr_Complete	255633324	uncharacterized protein LOC100809326	SF11.3330.3335.2	2	10.91	83.1	(K)	FLLER	(G)	677.398
180	180.1	2	2	21	2.3	0+170+5+724+31+630	4000000	Solanum tuberosum	NCBInr_Complete	565347909	PREDICTED: myosin-7-like	IF13.2959.3011.2	2	10.58	80.8	(T)	YLLER	(S)	693.393
181	181.1	2	2	20.99	3.5	0+566+17+84+12+147	620000	Zea mays	NCBInr_Complete	162461004	S-domain class receptor-like kinase3 precursor	RZ9.4034.4034.3	3	9.64	66.7	(R)	LLVYEFMPKGSLDLQLF	(L)	2013.08
182	182.1	2	2	20.99	1.6	0+238+5+1241+20+20	1180000	Glycine max	NCBInr_Complete	571449295	PREDICTED: myosin-15-like isoform X1	SE8.4427.4427.2	2	10.41	69.9	(S)	IPFSAEDIDKAIPAINTVDI	(D)	2142.13
183	183.1	2	2	20.87	0.4	0+4586+21+3+5+663	159000	Glycine max	NCBInr_Complete	328447251	Rpp4 candidate R7	IF13.5097.5097.3	3	10.24	66.1	(K)	KLKELESIGLEHPWVKPYFAK	(L)	2512.4
184	184.1	2	2	20.83	4.7	0+97+27+449	712000	Solanum tuberosum	NCBInr_Complete	565352086	PREDICTED: LOW QUALITY PROTEIN: chaperonin CPN60-like 2, mitochondrial-like	RZ8.4248.4248.3	3	7.75	62.8	(K)	NVGADLVKQVANATNSVAGDGTTCATV	(L)	2633.28
185	185.1	4	2	20.79	1.1	0+400+26+1512+15+1579	2260000	Zea mays	NCBInr_Complete	414588813	PREDICTED: uncharacterized protein LOC100304346 isoform X1	SE5.4388.4391.2	2	11.2	79.5	(V)	LAFSELVNSILSRNS	(Q)	1649.89
186	186.1	3	2	20.72	5.1	0+164+11+202+9	758000	Arabidopsis thaliana	NCBInr_Complete	15220620	hydroxypyruvate reductase	RA11.7542.7542.2	2	6.81	64.9	(P)	PAASPSIVNAKALGLPTSK	(L)	1822.04
187	187.1	2	2	20.71	3	0+423+14+169+19+467	1140000	Zea mays	NCBInr_Complete	413919244	PREDICTED: uncharacterized protein LOC100304327 isoform X1	RZ1.4444.4447.2	2	14.34	89.7	(A)	VEARVLPPPRLKYHDSGRE	(K)	2219.2
188	188.1	2	2	20.67	3.8	0+329+18+102+11+286	467000	Zea mays	NCBInr_Complete	162458306	LOC542690	SF5.3588.3591.2	2	10.05	76	(K)	DLATVDSILLR	(E)	1215.69
189	189.1	2	2	20.67	4.7	0+429+8+8+21+146	471000	Zea mays	NCBInr_Complete	224034059	D-3-phosphoglycerate dehydrogenase	IF9.5616.5616.2	2	9.96	61.9	(K)	GLIEPISSVFVNLVNADFTAK	(Q)	2234.21
190	190.1	3	2	20.67	6.6	0+129+14+154+18+163	2360000	Zea mays	NCBInr_Complete	670395130	PREDICTED: benzyl alcohol O-benzoyltransferase-like	SF10.5465.5467.2	2	10.52	62.8	(P)	CLPELIFDVQGSSA	(I)	1535.74
191	191.1	2	2	20.62	2.6	0+196+13+662+11+22	896000	Solanum tuberosum	NCBInr_Complete	565402438	PREDICTED: probable polyribonucleotide nucleotidyltransferase 1, chloroplastic-like	IF9.4496.4499.2	2	12.49	73	(L)	LSWVLSYDGVHPP	(D)	1469.74
192	192.1	2	2	20.61	3.2	0+482+7+50+16+150	373000	Glycine max	NCBInr_Complete	356503547	PREDICTED: ARM REPEAT PROTEIN INTERACTING WITH ABF2-like	RZ5.3198.3198.2	2	9.87	70.5	(K)	LLLDTLK	(S)	815.524
193	193.1	3	2	20.6	5.2	0+55+6+97+19+302	1510000	Zea mays	NCBInr_Complete	308080844	uncharacterized protein LOC100501386	RZ7.3157.3161.2	2	11.56	80.3	(K)	PLTFPR	(Q)	730.425
194	194.1	2	2	20.58	7.8	0+122+21+204+7+1	1360000	Triticum aestivum	NCBInr_Complete	669031347	unnamed protein product	SF11.3139.3234.2	2	12.71	84	(M)	LTLSVTK	(A)	761.477
195	195.1	2	2	20.58	2.6	0+830+26+247+6+110	682000	Solanum tuberosum	NCBInr_Complete	565397810	PREDICTED: DNA-directed RNA polymerases IV and V subunit 2-like	IF5.2769.2773.2	2	9.91	68.2	(P)	VHPLTR	(Q)	722.431
196	196.1	3	2	20.57	5.3	0+259+7+54+12+21	1640000	Solanum tuberosum	NCBInr_Complete	565351799	PREDICTED: LOW QUALITY PROTEIN: actin-1-like	SE8.2475.2475.2	2	10.57	64	(R)	CDVDIRK	(E)	905.451
197	197.1	2	2	20.56	10.6	0+14+17+106+5+65	290000	Zea mays	NCBInr_Complete	226502973	LOC100281124 precursor	IF13.2966.2970.2	2	10.63	80.5	(E)	LELRK	(L)	658.425
198	198.1	2	2	20.55	8.8	0+58+13+31+13+179	903000	Arabidopsis thaliana	NCBInr_Complete	9294006	unnamed protein product	SF12.2844.2844.2	2	6.72	61.3	(Q)	AQDLSIYRDYVAK	(D)	1541.8
199	199.1	2	2	20.54	0.7	0+576+9+1483+15+1328	706000	Zea mays	NCBInr_Complete	670413913	PREDICTED: uncharacterized protein LOC100384121 isoform X1	ER5.3871.3871.2	2	8.93	70	(V)	VSIQVDFPK	(S)	1032.57
200	200.1	3	2	20.53	11.7	0+93+8+84+23+55	3620000	Oryza sativa	NCBInr_Complete	20182	chlorophyll a/b-binding preprotein (AA -28 to 235)	RZ1.3087.3091.2	2	10.33	64.2	(R)	ELEVIHSR	(W)	982.532
201	201.1	5	2	20.51	1	0+35+5+104+7+1013	8970000	Glycine max	NCBInr_Complete	571497345	PREDICTED: uncharacterized protein LOC100789038	RZ6.3484.3488.2	2	10.77	74.3	(A)	FSLHYRS	(L)	909.458
202	202.1	2	2	20.49	8.8	0+178+24+68	483000	Nicotiana tabacum	NCBInr_Complete	2632088	Plastid-lipid-Associated Protein	SE12.3444.3444.2	2	11.05	79.7	(K)	IDLSPFK	(G)	819.461
203	203.1	2	2	20.48	12.1	0+14+18+144+5+9	1120000	Zea mays	NCBInr_Complete	670419594	PREDICTED: uncharacterized protein LOC103631452	RZ10.3421.3426.2	2	8.91	72.1	(L)	VFYLK	(L)	669.397
204	204.1	2	2	20.44	1.6	0+428+9+98	465000	Arabidopsis thaliana	NCBInr_Complete	15240620	ankyrin repeat-containing protein	IF13.3725.3725.2	2	8.44	76.8	(L)	LSIIPFR	(T)	845.524
205	205.1	2	2	20.42	4.7	0+44+11+103+11+296	644000	Zea mays	NCBInr_Complete	413942848	PREDICTED: anthocyanidin 3-O-glucoside 6''-O-acyltransferase-like	SE8.3616.3619.2	2	13.75	80.9	(G)	VGRAVVVGVSI	(H)	1055.66
206	206.1	8	2	20.35	2.1	0+317+7+441+10+22	8510000	Zea mays	NCBInr_Complete	413935023	hypothetical protein ZEAMMB73_460673	RZ7.3404.3409.2	2	11.55	67.7	(E)	QMSLIIR	(Y)	860.502
207	207.1	3	2	20.33	4.2	0+89+23+423	1220000	Glycine max	NCBInr_Complete	571452477	PREDICTED: protein cereblon-like	SE4.4910.4910.2	2	11.49	74.6	(A)	ILNLPLFCLGGVVLFPGATLPL	(R)	2324.34
208	208.1	2	2	20.32	5.2	0+80+7+270+17+81	396000	Glycine max	NCBInr_Complete	475598	BiP isoform C, partial	SF5.2621.2621.2	2	11.69	73.7	(R)	LIGEAAK	(N)	701.419
209	209.1	27	2	20.31	1.6	0+316+6+119+5+206	21000000	Glycine max	NCBInr_Complete	356548891	PREDICTED: uncharacterized protein LOC100781565	ER4.2845.2898.2	2	11.82	87.2	(E)	IEDLR	(T)	645.357
210	210.1	2	2	20.26	2	0+109+13+707+5+60	999000	Solanum tuberosum	NCBInr_Complete	565385791	PREDICTED: probably inactive leucine-rich repeat receptor-like protein kinase At3g28040-like	SF10.4030.4032.2	2	11.27	79.1	(S)	ISVSLAQLAYLKF	(L)	1452.85
211	211.1	3	2	20.23	3.1	0+286+17+480+10+67	2310000	Glycine max	NCBInr_Complete	571498455	PREDICTED: probable glycerophosphoryl diester phosphodiesterase 3-like	RA8.4412.4414.2	2	12.42	72.6	(T)	LVADAHKSGLEVYASGF	(A)	1763.9
212	212.1	2	2	20.23	3.2	0+397+10+36+7+68	525000	Glycine max	NCBInr_Complete	359806559	glucose-6-phosphate 1-dehydrogenase, cytoplasmic isoform-like	RZ5.3454.3454.2	2	10.36	65.7	(R)	LQPLEAMYMK	(L)	1223.62
213	213.1	2	2	20.21	2.2	0+294+11+57+17+883	5490000	Glycine max	NCBInr_Complete	571489952	PREDICTED: ARF guanine-nucleotide exchange factor GNOM-like isoform X1	SE2.4292.4296.2	2	10.05	60.1	(L)	INSAIELAGPSICRHPR	(L)	1891
214	214.1	2	2	20.18	2.9	0+255+13+178+20+671	1110000	Glycine max	NCBInr_Complete	351723127	candidate disease-resistance protein SR1	SF3.4476.4476.3	3	8.51	67.7	(W)	TEVDDIFRALYGNGKKYHIG	(V)	2296.17
215	215.1	3	2	20.18	1.8	0+27+5+1380+25+226	1220000	Glycine max	NCBInr_Complete	356504629	PREDICTED: transcription elongation factor SPT6-like	RA4.5278.5282.3	3	11.19	66.3	(P)	KGFRFRKKMFEDIDRLVAYFQRHID	(D)	3215.7
216	216.1	4	2	20.16	3.8	0+167+7+332+23+248	1130000	Arabidopsis thaliana	NCBInr_Complete	30349146	dynamin-like protein	RZ6.2940.2945.2	2	11.2	70.7	(P)	APGLKNR	(A)	755.452
217	217.1	3	2	20.13	1.7	0+303+13+370+5+334	2330000	Glycine max	NCBInr_Complete	571468233	PREDICTED: probable disease resistance protein At4g27220-like	IF13.2966.2970.2	2	10.63	80.5	(P)	IELRK	(L)	658.425
218	218.1	5	2	20.13	2.8	0+973+30+277+7+24	2160000	Glycine max	NCBInr_Complete	571443307	PREDICTED: SNF2 domain-containing protein CLASSY 2-like	RZ1.3501.3505.2	2	10.76	71.8	(K)	IEDYILR	(E)	921.504
219	219.1	3	3	20.04	11.6	0+133+23+25+29+101+6+182	378000	Zea mays	NCBInr_Complete	212274403	uncharacterized protein LOC100191697 precursor	RA8.3023.3023.2	2	9.14	81.1	(K)	LLEAVR	(A)	700.435
220	220.1	3	2	20.02	15.2	0+25+13+70+35+171	2010000	Zea mays	NCBInr_Complete	413946980	hypothetical protein ZEAMMB73_791390	RZ5.3033.3036.2	2	12.8	72.8	(S)	TPSPPKGHHRLQI	(W)	1467.82
221	221.1	2	2	20	6.8	0+232+5+13+13	1190000	Arabidopsis thaliana	NCBInr_Complete	15222166	photosystem II subunit P-1	SF14.2952.2956.2	2	10.77	67.1	(K)	LYICK	(A)	696.375
222	222.1	2	2	20	7.2	0+219+24+59+10+155	1290000	Arabidopsis thaliana	NCBInr_Complete	186478321	UDP-glycosyltransferase 90A2	IF10.4800.4800.3	3	10.01	65.8	(I)	IFNTFDDLEPVFIDFYKRKRKLKL	(W)	3045.69
223	223.1	27	2	20	3	0+657+34+109+5+491	20700000	Arabidopsis thaliana	NCBInr_Complete	26449548	protein kinase family protein	ER4.2845.2898.2	2	11.82	87.2	(C)	LEDLR	(V)	645.357
224	224.1	3	2	19.93	9.9	0+99+6+53+16+48	809000	Zea mays	NCBInr_Complete	226498682	hypothetical protein	RZ2.2995.2995.2	2	11.54	69.5	(R)	AAALATGPWEGREMAV	(R)	1629.81
225	225.1	2	2	19.92	4.8	0+45+14+45+7+319	777000	Glycine max	NCBInr_Complete	356568762	PREDICTED: uncharacterized protein At2g39910-like	SE8.2443.2446.2	2	11.68	72.1	(L)	AVPPEKR	(L)	796.468
226	226.1	3	3	19.91	6.2	0+85+13+80+8+56+8+217	823000	Solanum tuberosum	NCBInr_Complete	565364766	PREDICTED: tRNA dimethylallyltransferase 2-like	SF6.4458.4462.2	2	8.73	62.9	(L)	LGTISPCVEFTAK	(D)	1422.73
227	227.1	2	2	19.89	6.6	0+14+8+38+22+367	441000	Zea mays	NCBInr_Complete	670401444	PREDICTED: uncharacterized protein LOC103655633	IF3.3259.3263.2	2	10.36	71.7	(H)	LAGLLEVR	(V)	870.541
228	228.1	2	2	19.82	6.5	0+31+22+284	1690000	Solanum tuberosum	NCBInr_Complete	142942516	putative CAAX aminoterminal protease	RA9.3467.3506.2	2	14.95	92	(A)	PLTAFLK	(F)	789.487
229	229.1	2	2	19.81	1.7	0+340+10+192+7+399	1160000	Zea mays	NCBInr_Complete	414875719	uncharacterized protein LOC100274451	RZ7.3529.3532.2	2	8.18	65.3	(E)	IEVDIDSFDV	(E)	1151.55
230	230.1	3	2	19.8	1.4	0+658+9+802+13+45	394000	Solanum tuberosum	NCBInr_Complete	565352391	PREDICTED: ABC transporter B family member 19-like	IF6.3348.3351.2	2	10.89	83.7	(S)	LNLVVPASR	(T)	968.589
230	230.2	2	2	16.15	3.9	0+36+13+38+16+634	201000	Zea mays	NCBInr_Complete	413919703	PREDICTED: ABC transporter B family member 19-like	RA2.3831.3831.2	2	8.91	73.9	(R)	TTVVVAHRLSTIR	(N)	1452.86
231	231.1	2	2	19.79	2.7	0+273+18+371+15+533	472000	Solanum tuberosum	NCBInr_Complete	565352060	PREDICTED: putative phospholipid-transporting ATPase 4-like	SF14.4098.4098.2	2	9.5	69.2	(S)	GLRTLVLAYKKLDEA	(E)	1689.99
232	232.1	4	2	19.76	2.9	0+206+15+245+5+217	3240000	Solanum tuberosum	NCBInr_Complete	565365025	PREDICTED: mitogen-activated protein kinase kinase kinase NPK1-like	RZ1.4281.4283.2	2	13.13	69.5	(R)	DIKGANILVDNKGCI	(K)	1629.86
233	233.1	5	2	19.76	5	0+417+9+251+27+2	3010000	Solanum tuberosum	NCBInr_Complete	565348839	PREDICTED: putative receptor-like protein kinase At1g80870-like	RZ1.3329.3333.2	2	10.77	71.9	(S)	LDISAPLSK	(P)	943.546
234	234.1	4	2	19.75	0.7	0+598+5+401+12+1131	1410000	Glycine max	NCBInr_Complete	356554501	PREDICTED: DNA polymerase theta-like	SF3.2474.2476.2	2	7.62	64.7	(L)	LEEGR	(L)	603.31
235	235.1	2	2	19.73	4	0+324+7+26+10+50	298000	Zea mays	NCBInr_Complete	226505800	elongation factor 1-gamma 3	RZ7.3045.3045.2	2	10.26	63	(K)	VGGFLQR	(M)	776.441
236	236.1	3	3	19.69	3.2	0+88+10+344+17+264+25+874	3870000	Arabidopsis thaliana	NCBInr_Complete	15220735	glutathione S-conjugate transporting ATPase	SE6.4421.4425.2	2	8.89	63.6	(K)	LGYERPLTEKDIWKLDT	(W)	2077.1
236	236.2	2	2	16.94	3.2	0+224+27+472+25+875	245000	Arabidopsis thaliana	NCBInr_Complete	15226801	ABC transporter C family member 2	IF2.4837.4837.5	5	9.9	60.6	(Q)	ICPEKHANIFDKIFFSWMNPLMTLGSK	(R)	3224.61
237	237.1	3	2	19.65	4.5	0+79+16+206+7+197	238000	Zea mays	NCBInr_Complete	162459159	betaine aldehyde dehydrogenase	IF12.2970.2984.2	2	10.47	77.7	(R)	LLVHTKI	(A)	823.54
238	238.1	3	2	19.63	1.5	0+607+6+588+13+50	516000	Arabidopsis thaliana	NCBInr_Complete	5080762	Similar to retrotransposon polyprotein	RA11.5856.5856.2	2	8.8	67	(S)	IDMIHEAYVRQRT	(G)	1631.83
239	239.1	2	2	19.61	11.2	0+116+18+49+6+24	2700000	Zea mays	NCBInr_Complete	413925483	hypothetical protein ZEAMMB73_005256	SE8.2458.2462.2	2	10.41	63.6	(D)	DDEKVR	(W)	761.379
240	240.1	3	2	19.57	8.7	0+35+6+182+27+126	1270000	Glycine max	NCBInr_Complete	356501655	PREDICTED: uncharacterized membrane protein At1g06890-like	RZ1.3084.3089.2	2	11.53	75.8	(S)	LYNEIR	(T)	807.436
241	241.1	2	2	19.57	3.7	0+70+11+38+5+303	331000	Zea mays	NCBInr_Complete	414589336	TPA: hypothetical protein ZEAMMB73_488506, partial	IF10.4124.4128.2	2	12.94	81.5	(N)	ALVLFYPLAGR	(L)	1219.72
242	242.1	2	2	19.52	9.6	0+55+20+152+5+26	857000	Zea mays	NCBInr_Complete	414592172	TPA: hypothetical protein ZEAMMB73_321092	SE1.3644.3644.2	2	8.75	60.3	(A)	LLAGVAAVGAKASPAAAAYG	(E)	1728.96
243	243.1	2	2	19.51	2.9	0+87+10+248+6+200	483000	Glycine max	NCBInr_Complete	356502452	PREDICTED: aluminum-activated malate transporter 4-like isoform X1	SE8.2447.2447.2	2	10.61	66.9	(Q)	APPEKR	(M)	697.399
244	244.1	2	2	19.51	3.1	0+117+13+111+5+334	243000	Glycine max	NCBInr_Complete	356504139	PREDICTED: serine/threonine-protein kinase At3g07070-like	RZ9.2889.2892.2	2	8.26	74.4	(A)	PEYVR	(T)	663.346
245	245.1	2	2	19.5	7.6	0+182+24+9+7+182	1140000	Glycine max	NCBInr_Complete	571495196	PREDICTED: uncharacterized protein LOC102668159	SF2.2875.2878.2	2	11.23	71.1	(N)	GHSILLR	(V)	795.484
246	246.1	3	2	19.45	1.2	0+376+12+485+5+500	961000	Glycine max	NCBInr_Complete	356569665	PREDICTED: protein TORNADO 1-like	IF16.4064.4066.2	2	10.46	72.6	(I)	IQFLISNETVRK	(L)	1447.83
247	247.1	3	2	19.44	6	0+3+22+337	1400000	Zea mays	NCBInr_Complete	413950010	PREDICTED: protein IQ-DOMAIN 14-like	IF13.3992.3995.2	2	9.58	61.6	(A)	STKPRGSAPATPVAPPLWPRSI	(H)	2286.27
248	248.1	2	2	19.44	5.2	0+134+6+59+20+277	4520000	Solanum tuberosum	NCBInr_Complete	565348475	PREDICTED: cytochrome P450 94A1-like	SF7.2820.2823.2	2	7.8	76	(L)	RRNSIR	(S)	801.48
249	249.1	2	2	19.44	5.3	0+28+5+156+20+255	1420000	Solanum tuberosum	NCBInr_Complete	565383400	PREDICTED: probable glycerol-3-phosphate dehydrogenase [NAD(+)] 1, cytosolic-like	ER1.2943.2949.2	2	9.04	67.4	(K)	LDELR	(H)	645.357
250	250.1	4	2	19.43	2.8	0+224+5+166+10+116	1610000	Arabidopsis thaliana	NCBInr_Complete	15223629	calcium-dependent protein kinase 33	FR5.3202.3208.2	2	10.44	74.9	(T)	YEELKEGLAK	(L)	1179.63
251	251.1	2	2	19.43	3	0+792+24+122+12+219	1190000	Triticum aestivum	NCBInr_Complete	33302331	resistance protein T10rga2-1A	IF9.5141.5141.3	3	10.63	65.3	(L)	LRVLDLEDTTGLVNHHLEHIGKFL	(H)	2769.51
252	252.1	2	2	19.43	7.2	0+3+11+253+9	237000	Glycine max	NCBInr_Complete	358248542	uncharacterized protein LOC100790578	SE12.3304.3308.2	2	10.85	71.2	(K)	GPGLFTDIGKK	(S)	1132.64
252	252.2	2	2	19.33	7.2	0+2+11+253+9	462000	Zea mays	NCBInr_Complete	226491123	outer mitochondrial membrane protein porin	IF15.4064.4064.2	2	8.58	66.7	(K)	FGLALALKP	(-)	929.582
252	252.3	2	2	17.3	9.7	0+105+18+145+9	303000	Glycine max	NCBInr_Complete	363814512	uncharacterized protein LOC100790270	RZ1.4712.4712.2	2	8.72	63.9	(K)	LDVQYLHPHAAVDSSIGL	(N)	1935
252	252.4	2	2	16.32	7.2	0+91+11+165+9	253000	Solanum tuberosum	NCBInr_Complete	568215332	mitochondrial outer membrane protein porin of 34 kDa	IF15.3621.3625.2	2	7.74	75.3	(K)	TILSFRVPDQR	(S)	1331.74
253	253.1	3	2	19.4	3.9	0+35+7+135	2300000	Zea mays	NCBInr_Complete	163838730	LOC100127522	IF6.2705.2707.2	2	12.33	81.7	(L)	LSGVELK	(P)	745.445
254	254.1	5	2	19.4	0.8	0+1129+8+293+8+356	3360000	Glycine max	NCBInr_Complete	571458734	PREDICTED: uncharacterized protein LOC100815978 isoform X1	ER4.3001.3004.2	2	12.63	80.5	(Q)	LSEDVEIK	(S)	932.494
255	255.1	7	2	19.38	1.8	0+20+19+1109+5+160	4590000	Zea mays	NCBInr_Complete	18254413	PREDICTED: uncharacterized protein LOC103645562	SF8.2541.2545.2	2	10.48	74.2	(G)	LHIHR	(S)	675.405
256	256.1	6	2	19.38	1.4	0+1411+8+27+19+442	2830000	Solanum tuberosum	NCBInr_Complete	565400112	PREDICTED: uncharacterized protein LOC102595311	FR5.3071.3074.2	2	13.12	76.2	(N)	KIGEVAYR	(L)	935.531
257	257.1	4	2	19.37	1.4	0+66+10+718+7+352	1780000	Solanum tuberosum	NCBInr_Complete	565352758	PREDICTED: uncharacterized protein LOC102595832	SF7.2501.2503.2	2	12.6	84.1	(D)	LLSNVSTVSR	(A)	1075.61
258	258.1	3	2	19.37	4.2	0+305+10+116+16+161	955000	Glycine max	NCBInr_Complete	571518487	PREDICTED: ATP-citrate synthase beta chain protein 1-like isoform X1	SE1.4394.4394.2	2	10.62	66.5	(K)	DLVSSLVSGLLTIGPR	(F)	1626.94
259	259.1	2	2	19.35	1.7	0+25+14+780	4030000	Solanum tuberosum	NCBInr_Complete	565358442	PREDICTED: molybdenum cofactor sulfurase-like	ER7.3090.3094.2	2	10.31	74.4	(K)	NIDEIRATEFKRLN	(D)	1718.92
260	260.1	2	2	19.34	0.4	0+2443+13+1391+8+1221	517000	Glycine max	NCBInr_Complete	571475075	PREDICTED: auxin transport protein BIG-like	RZ8.4513.4513.3	3	7.27	62.9	(W)	IIEEFTTQMRAVC	(K)	1597.77
261	261.1	2	2	19.31	5.8	0+337+13+93+14+4	1050000	Glycine max	NCBInr_Complete	363807068	uncharacterized protein LOC100777266	IF14.3212.3212.2	2	9.74	74	(R)	IIPGYGGGMSSAK	(A)	1237.62
261	261.2	3	2	18.86	6.6	0+78+12+168+13+103	2700000	Zea mays	NCBInr_Complete	239052128	uncharacterized protein LOC100192829	IF14.3212.3212.2	2	9.74	74	(R)	IIPGYGGGMSSAK	(A)	1237.62
262	262.1	4	2	19.3	5.5	0+119+10+209+15+99	3490000	Arabidopsis thaliana	NCBInr_Complete	15232863	COBRA-like protein 1 precursor	ER5.3927.3933.2	2	10.01	63.9	(S)	VVDLLPGSPY	(N)	1059.57
263	263.1	2	2	19.3	4.1	0+367+17+28	495000	Zea mays	NCBInr_Complete	212722426	uncharacterized protein LOC100193188	RA7.4414.4414.2	2	10.19	71.5	(D)	LVDKLLRYDH	(Q)	1271.71
264	264.1	2	2	19.29	5.6	0+331+25+105+19+305	718000	Glycine max	NCBInr_Complete	356571651	PREDICTED: potassium transporter 4-like	IF3.3895.3900.3	3	12.99	73.5	(S)	FYDSIPDPVFWPVFVIATLAAIVGS	(Q)	2724.43
265	265.1	4	2	19.29	2.4	0+205+20+175+5+608	4810000	Zea mays	NCBInr_Complete	414869178	PREDICTED: uncharacterized protein LOC100383969 isoform X1	RA6.6565.6565.3	3	10.3	68.4	(F)	LLLLYVFVQISRVIVVGVLY	(P)	2306.43
266	266.1	8	2	19.29	1.6	0+443+9+82	11200000	Solanum tuberosum	NCBInr_Complete	565368389	PREDICTED: cell division control protein 6 homolog	SF6.2610.2610.2	2	13.28	73	(C)	SAVKLFRGK	(K)	1005.62
267	267.1	2	2	19.28	4.7	0+226+21+191	802000	Arabidopsis thaliana	NCBInr_Complete	15229054	F-box associated protein	SF6.4489.4499.3	3	9.89	62.7	(R)	LNLPILKSDYETEALSVVRE	(K)	2289.23
268	268.1	2	2	19.28	4.3	0+314+14+73+8+92	1930000	Solanum tuberosum	NCBInr_Complete	565367529	PREDICTED: putative UPF0481 protein At3g02645-like	RA11.5333.5336.2	2	10.42	74	(E)	LSEAGISFIKVGHF	(D)	1504.82
269	269.1	4	3	19.28	1.5	0+564+24+195+9+1484+5+149	3860000	Triticum aestivum	NCBInr_Complete	669028442	unnamed protein product	RZ2.2812.2814.2	2	7.71	70.4	(D)	PETLR	(R)	615.346
270	270.1	2	2	19.26	0.5	0+1379+14+627+5+1172	3450000	Zea mays	NCBInr_Complete	670415925	PREDICTED: BEACH domain-containing protein lvsC isoform X1	SF14.2952.2956.2	2	10.77	67.1	(I)	LYLCK	(A)	696.375
271	271.1	2	2	19.23	6.1	0+153+13+184+15+89	586000	Zea mays	NCBInr_Complete	414866639	PREDICTED: ABC transporter B family member 25, mitochondrial isoform X1	RA9.4039.4059.2	2	10.13	64.6	(S)	IARVFLKEPSILLCD	(E)	1773.99
272	272.1	4	2	19.23	1.5	0+456+6+154+10+415	1100000	Glycine max	NCBInr_Complete	571526878	PREDICTED: TMV resistance protein N-like	RZ7.3008.3008.2	2	10.83	62.6	(Y)	ITEILK	(G)	716.455
273	273.1	27	2	19.21	1.9	0+620+5+102+14+233	21000000	Solanum tuberosum	NCBInr_Complete	565355263	PREDICTED: LRR receptor-like serine/threonine-protein kinase GSO1-like	ER4.2845.2898.2	2	11.82	87.2	(Q)	LEDLR	(F)	645.357
274	274.1	7	2	19.2	5.3	0+386+15+50+13+63	8660000	Zea mays	NCBInr_Complete	414590184	PREDICTED: organic cation/carnitine transporter 7-like	RA4.4299.4302.2	2	12.64	69.6	(P)	EIYPTAVRATGVG	(F)	1333.71
275	275.1	9	2	19.12	6.3	0+36+21+79+7+299	7100000	Zea mays	NCBInr_Complete	195619402	APO2	SF7.5685.5794.2	2	12.34	74.9	(L)	IPVAYKV	(Y)	789.487
276	276.1	2	2	19.1	3.9	0+126+11+109+18+469	2690000	Arabidopsis thaliana	NCBInr_Complete	15238763	oligopeptide transporter 8	ER7.3104.3128.2	2	9.64	62.6	(L)	VNQLGSGSAGLGIGSFGL	(D)	1633.85
277	277.1	2	2	19.1	2.9	0+223+12+341+17+390	380000	Arabidopsis thaliana	NCBInr_Complete	22331647	ABC transporter A family member 2	ER7.5606.5606.2	2	9.35	64.3	(C)	LTGLFPVTGGDALIYGN	(S)	1707.89
278	278.1	2	2	19.1	0.8	0+959+22+2497+10+257	429000	Glycine max	NCBInr_Complete	571488373	PREDICTED: LOW QUALITY PROTEIN: serine/threonine-protein kinase SMG1	RA5.4868.4868.3	3	10.06	64.2	(G)	LAVHCNDAVIQYCTLRLQELKN	(L)	2658.35
279	279.1	2	2	19.1	7.7	0+25+26+161+14+292	1190000	Glycine max	NCBInr_Complete	571568143	PREDICTED: uncharacterized protein LOC100780996	IF10.4993.4993.3	3	8.3	61.6	(T)	LFTNTINKPHKNPTKFRSFAKVVLST	(P)	2988.68
280	280.1	4	2	19.05	8	0+65+5+250+27+51	507000	Glycine max	NCBInr_Complete	356510395	PREDICTED: WAT1-related protein At5g07050-like	SF11.3330.3335.2	2	10.91	83.1	(A)	FILER	(K)	677.398
281	281.1	9	2	19.04	4.1	0+58+5+255+12+81	4800000	Zea mays	NCBInr_Complete	670420295	PREDICTED: uncharacterized protein LOC103631902 isoform X3	SF8.2541.2545.2	2	10.48	74.2	(D)	LHLHR	(G)	675.405
282	282.1	2	2	19.03	2.6	0+340+28+586+11+493	2840000	Arabidopsis thaliana	NCBInr_Complete	334182389	protein ATRX	SE2.4933.4933.3	3	10.49	69.7	(E)	IDASLADPFLADAIDNERELALTEEQKT	(N)	3088.53
283	283.1	3	2	19.01	3.6	0+380+16+110+6+95	1040000	Glycine max	NCBInr_Complete	571499668	PREDICTED: pentatricopeptide repeat-containing protein At4g21065-like	RZ7.3008.3008.2	2	10.83	62.6	(K)	ITELLK	(L)	716.455
284	284.1	2	2	19.01	7.4	0+81+18+246+18+120	415000	Glycine max	NCBInr_Complete	571572561	PREDICTED: geraniol 8-hydroxylase-like	RA7.4763.4763.2	2	10.6	68.6	(R)	LYPPVPFLLPRKADRDVD	(I)	2111.16
285	285.1	4	2	19	1.6	0+309+5+249+14+594	1000000	Zea mays	NCBInr_Complete	414865942	PREDICTED: uncharacterized protein LOC100383753 isoform X1	FR5.3127.3127.2	2	10.01	63.5	(I)	LNALEDPSDEVKEK	(S)	1586.79
286	286.1	4	2	18.99	1.3	0+485+11+500+5+163	545000	Arabidopsis thaliana	NCBInr_Complete	57791648	phytochrome D	FR5.3407.3407.2	2	8.08	62.6	(F)	LYQGKYYSLGV	(T)	1290.67
287	287.1	2	2	18.99	6.2	0+2+16+413+18+96	1310000	Glycine max	NCBInr_Complete	356565093	PREDICTED: CAS1 domain-containing protein 1-like isoform X1	IF9.4773.4775.2	2	11.27	65.5	(L)	LLSPVTPGQVSFLLGI	(I)	1640.96
288	288.1	4	2	18.98	5.1	0+180+10+15+27+489	3130000	Arabidopsis thaliana	NCBInr_Complete	15229194	pentatricopeptide repeat-containing protein	IF13.4833.4833.3	3	9.82	63.8	(E)	VSWNSMIVAYGQHKEGAKALALYKEMI	(F)	3037.56
289	289.1	3	2	18.98	2.1	0+297+14+336	1550000	Zea mays	NCBInr_Complete	413917567	PREDICTED: uncharacterized protein TIDP3651 isoform X1	SF7.2844.2847.2	2	9.93	64.9	(R)	PEMVEVANSLRMIR	(K)	1644.86
290	290.1	2	2	18.96	9.2	0+101+22+90+8+104	2210000	Arabidopsis thaliana	NCBInr_Complete	15221105	strictosidine synthase-like protein	IF12.3793.3797.2	2	10.22	63.4	(F)	VLVSEFIK	(S)	934.561
291	291.1	3	2	18.95	3.3	0+377+30+269+11+534	1880000	Glycine max	NCBInr_Complete	571442469	PREDICTED: histidine kinase 2-like isoform X1	RA6.3413.3417.2	2	9.68	60.2	(I)	SVISEVLDQAK	(I)	1188.65
292	292.1	27	2	18.91	1.1	0+22+5+951+11+345	21200000	Glycine max	NCBInr_Complete	356529537	PREDICTED: condensin-2 complex subunit D3-like	ER4.2845.2898.2	2	11.82	87.2	(E)	LEDLR	(G)	645.357
293	293.1	7	2	18.87	7.5	0+54+16+80+5+125	3260000	Glycine max	NCBInr_Complete	363807408	uncharacterized protein LOC100817791	SF8.2541.2545.2	2	10.48	74.2	(T)	IHLHR	(T)	675.405
294	294.1	2	2	18.87	2.2	0+40+5+498+9+63	575000	Solanum tuberosum	NCBInr_Complete	565379850	PREDICTED: inactive protein kinase SELMODRAFT_444075-like	IF9.2929.2934.2	2	9.83	74.4	(R)	LALHELIDP	(R)	1020.57
295	295.1	2	2	18.86	2.9	0+680+13+16+9+23	2010000	Solanum tuberosum	NCBInr_Complete	565377310	PREDICTED: pentatricopeptide repeat-containing protein At2g25580-like	ER7.3496.3499.2	2	7.42	60.1	(A)	QGLMNSSARSPIR	(I)	1416.74
296	296.1	4	2	18.86	2.3	0+217+6+295+15+380	2500000	Zea mays	NCBInr_Complete	670430558	PREDICTED: uncharacterized protein LOC103635295 isoform X1	SE1.2140.2142.2	2	9.91	77.6	(S)	LSSRNR	(A)	732.411
297	297.1	2	2	18.83	4.3	0+82+20+337+5+130	1010000	Zea mays	NCBInr_Complete	226528557	mTERF family protein	IF13.2959.3011.2	2	10.58	80.8	(D)	YLLER	(G)	693.393
298	298.1	2	2	18.82	3.7	0+2+6+84+19+554	978000	Arabidopsis thaliana	NCBInr_Complete	15230521	putative phospholipid:diacylglycerol acyltransferase 2	SF2.3947.3947.3	3	9.21	69	(P)	VILVPGIVTGGLELWEGRP	(C)	2005.15
299	299.1	2	2	18.81	6	0+43+8+256+14+45	810000	Arabidopsis thaliana	NCBInr_Complete	42569681	2-oxoglutarate (2OG) and Fe(II)-dependent oxygenase superfamily protein	RA4.4548.4550.2	2	9.56	66	(S)	VASLHSFPLTSVVK	(P)	1484.85
300	300.1	3	2	18.8	2	0+37+6+501+12+330	545000	Solanum tuberosum	NCBInr_Complete	565381801	PREDICTED: AMP deaminase-like isoform X1	SE11.3047.3047.3	3	12.07	68.3	(E)	VLQDLEASKYQL	(A)	1406.75
301	301.1	4	2	18.77	9.2	0+64+18+53+11+168	560000	Zea mays	NCBInr_Complete	219884513	uncharacterized protein LOC100279315	SE4.4458.4462.2	2	11.61	63	(L)	VVSGCKISAGSDGKVAWR	(Q)	1876.97
302	302.1	2	2	18.76	13	0+186+31+20	265000	Arabidopsis thaliana	NCBInr_Complete	15231824	20S proteasome alpha subunit E2	IF9.5136.5136.2	2	10	68.7	(D)	ITLQEAETIAVSILKQVMEEK	(V)	2373.3
303	303.1	2	2	18.74	9.5	0+69+16+208+24+104	2930000	Zea mays	NCBInr_Complete	226495769	acetyl-CoA acetyltransferase, cytosolic 2 isoform 1	SE8.3571.3656.2	2	9.2	60.8	(V)	FMGNVLSANLGQAPAR	(Q)	1645.85
304	304.1	2	2	18.72	1.6	0+650+7+1052+27+290	807000	Glycine max	NCBInr_Complete	571568664	PREDICTED: protein MOR1-like	RA4.3237.3242.2	2	12.31	78.6	(T)	LPGWSEK	(N)	816.425
305	305.1	2	2	18.71	3.8	0+63+6+103+6+131	146000	Arabidopsis thaliana	NCBInr_Complete	15240972	Pyridoxal biosynthesis protein PDX1.3	RA8.3023.3023.2	2	9.14	81.1	(N)	IIEAVR	(H)	700.435
306	306.1	4	2	18.71	1.8	0+316+9+421+5+17	741000	Zea mays	NCBInr_Complete	162458532	PREDICTED: uncharacterized protein LOC100193296 isoform X1	SF11.3330.3335.2	2	10.91	83.1	(E)	FILER	(M)	677.398
307	307.1	2	2	18.69	2.9	0+27+11+459+8+144	2020000	Solanum tuberosum	NCBInr_Complete	565350586	PREDICTED: U-box domain-containing protein 15-like	SF3.3031.3031.2	2	9.54	63.7	(D)	LLKNGTIR	(G)	914.578
308	308.1	8	2	18.56	0.5	0+1370+9+201	2660000	Zea mays	NCBInr_Complete	413932334	hypothetical protein ZEAMMB73_277006	ER1.3025.3063.2	2	10.94	79.6	(D)	LTIEGERSE	(S)	1033.52
309	309.1	3	2	18.54	3.3	0+658+5+32+25+186	1090000	Glycine max	NCBInr_Complete	571529611	PREDICTED: myosin-9-like isoform X1	IF13.2966.2970.2	2	10.63	80.5	(R)	IEIRK	(L)	658.425
310	310.1	2	2	18.53	7.6	0+132+18+84	3710000	Arabidopsis thaliana	NCBInr_Complete	186531513	beta-carotene hydroxylase 2	IF9.4735.4829.2	2	10.12	62.6	(F)	GTFALSVGAAGLGITM	(F)	1465.77
311	311.1	2	2	18.51	0.9	0+1024+11+661+13+834	323000	Glycine max	NCBInr_Complete	571473959	PREDICTED: uncharacterized protein LOC100796806	IF14.4544.4548.2	2	7.42	64	(S)	IFLKQAPFHVI	(F)	1312.78
312	312.1	3	2	18.49	3.1	0+80+15+36+7+560	800000	Zea mays	NCBInr_Complete	226530645	protease PrlC candidate1	SF5.2682.2685.2	2	11.32	78	(R)	IVEAQIK	(E)	800.488
313	313.1	2	2	18.42	3.7	0+51+5+362+12+21	1460000	Solanum tuberosum	NCBInr_Complete	565395049	PREDICTED: apyrase-like isoform X1	IF11.2920.2920.2	2	9.74	70	(R)	VHVFR	(F)	657.383
314	314.1	2	2	18.39	6.9	0+120+10+68+5+12	1510000	Glycine max	NCBInr_Complete	255640865	zinc finger protein ZAT10-like	IF13.3002.3006.2	2	8.49	60.3	(R)	IFRPR	(S)	688.425
315	315.1	2	2	18.37	1.2	0+86+12+561+7+866	850000	Solanum tuberosum	NCBInr_Complete	565378923	PREDICTED: ABC transporter C family member 5-like	SF5.2750.2754.2	2	10.17	78.5	(T)	LAGIQLK	(V)	742.482
316	316.1	2	2	18.35	5.5	0+136+26+251+15+312	145000	Solanum tuberosum	NCBInr_Complete	565355201	PREDICTED: quinolinate synthase, chloroplastic-like	SE1.4825.4825.3	3	7.93	63.1	(T)	ENRVPGCTAQVWLHVSLDEEGKMRVL	(V)	3023.52
317	317.1	2	2	18.35	7.3	0+194+6+6+17+91	3810000	Solanum tuberosum	NCBInr_Complete	565382858	PREDICTED: WD repeat-containing protein 5-like	ER5.3166.3166.2	2	10.1	68.1	(P)	PVSFVK	(F)	676.403
318	318.1	2	2	18.34	1.9	0+12+8+122+10+755	2840000	Zea mays	NCBInr_Complete	670377409	PREDICTED: ubiquitin carboxyl-terminal hydrolase 5 isoform X1	SF1.3089.3091.2	2	8.73	73.9	(A)	EVERALIR	(D)	985.579
319	319.1	2	2	18.32	5	0+83+29+405+19+422	1890000	Zea mays	NCBInr_Complete	212275678	uncharacterized LOC100192365 precursor	ER7.5343.5343.3	3	9.62	64.4	(L)	PPSLPSLAALRDLSLQGNSLSGALPSFRG	(M)	2921.58
320	320.1	8	2	18.32	1.2	0+1669+20+601+11+249	12300000	Solanum tuberosum	NCBInr_Complete	565355923	PREDICTED: uncharacterized protein LOC102599460	SE7.3171.3298.2	2	11.38	77.6	(Q)	IGLEAVLMSTP	(P)	1130.61
321	321.1	2	2	18.26	1.4	0+62+17+1094	2350000	Glycine max	NCBInr_Complete	351721933	ATP binding/protein serine/threonine kinase	ER7.2886.2890.2	2	10.15	72.8	(V)	TEGAAVSSIK	(T)	962.515
322	322.1	2	2	18.19	8.5	0+104+14+72+5+26	1410000	Solanum tuberosum	NCBInr_Complete	565402325	PREDICTED: oxygen-evolving enhancer protein 2, chloroplastic-like isoform X2	SF14.4102.4102.2	2	7.42	60.5	(K)	SITDYGSPEEFLSK	(V)	1572.74
323	323.1	3	2	18.16	5.9	0+215+6+103+18+62	3780000	Glycine max	NCBInr_Complete	571473074	PREDICTED: F-box/kelch-repeat protein At3g23880-like isoform X1	IF1.5052.5057.2	2	12.63	74.7	(C)	INKDGGILGSNICGRLEK	(L)	1944.03
324	324.1	2	2	18.13	2.5	0+49+12+229+5+377	2210000	Glycine max	NCBInr_Complete	356498446	PREDICTED: uncharacterized protein LOC100798083	IF13.2959.3011.2	2	10.58	80.8	(S)	YLLER	(G)	693.393
325	325.1	3	2	18.12	4	0+320+26+321+5+92	875000	Zea mays	NCBInr_Complete	413947282	hypothetical protein ZEAMMB73_998630	IF15.4407.4407.4	4	9.63	66.7	(F)	LFPTLCAKPSGNPLARDLVLQLLERI	(L)	2934.66
326	326.1	2	2	18.11	2.3	0+95+12+906+19+314	779000	Arabidopsis thaliana	NCBInr_Complete	20465634	tripeptidyl peptidase II	IF6.3685.3685.3	3	10.37	62.5	(P)	FTGNGAFKSSVLMPGVKEA	(F)	1939.99
327	327.1	2	2	18.07	2.3	0+312+6+13+6+164	839000	Glycine max	NCBInr_Complete	363807968	acyl CoA:diacylglycerol acyltransferase	SF6.2646.2651.2	2	11.34	75.3	(Y)	MNPIVR	(N)	729.408
328	328.1	2	2	18.07	1.8	0+87+12+1258+20+331	1160000	Arabidopsis thaliana	NCBInr_Complete	83272375	AIR9 protein	ER7.3399.3404.2	2	9.51	73.5	(V)	TENLAGASKVLP	(K)	1199.66
329	329.1	3	2	18.06	1.4	0+412+22+182+5+1302	1330000	Arabidopsis thaliana	NCBInr_Complete	334188094	protein EMBRYO DEFECTIVE 3012	ER1.2943.2949.2	2	9.04	67.4	(M)	LDELR	(S)	645.357
330	330.1	5	2	18.02	2	0+196+9+354+14+545	1520000	Zea mays	NCBInr_Complete	670364568	PREDICTED: serine/threonine-protein kinase BRI1-like 2	SE12.3279.3283.2	2	9.05	72	(L)	TLLDLSENR	(F)	1060.56
331	331.1	3	2	18.02	4.5	0+567+15+66+18+63	1050000	Arabidopsis thaliana	NCBInr_Complete	15292923	glycyl-tRNA synthetase / glycine--tRNA ligase	SF1.4991.4991.3	3	9.52	73.6	(K)	IDITGTSIGKRYARTDEL	(G)	2009.07
332	332.1	2	2	18	6.6	0+124+10+13+9+131	305000	Zea mays	NCBInr_Complete	10441445	transposase DOPD	RZ9.4001.4005.2	2	9.43	73.1	(N)	IVELIFDGPK	(E)	1130.65
333	333.1	2	2	17.96	5.8	0+87+22+106+6+259	356000	Arabidopsis thaliana	NCBInr_Complete	15225296	leucine-rich repeat-containing protein	IF11.5507.5507.2	2	8.73	68.3	(A)	GIFLSGTISPSLAKLQHLEGVV	(F)	2266.28
334	334.1	2	2	17.94	3.4	0+193+22+88+12+672	545000	Nicotiana tabacum	NCBInr_Complete	425872926	receptor protein kinase CLAVATA1	RZ12.5516.5516.3	3	12.19	74.9	(H)	IESLLWLGLEGNSLTGKIPKSL	(A)	2368.35
335	335.1	3	1	17.93	3.1	0+147+10+157	969000	Nicotiana tabacum	NCBInr_Complete	2467253	annexin	RA11.5191.5195.2	2	17.93	93.5	(Q)	LLVPLVSSYR	(Y)	1146.69
336	336.1	2	2	17.92	20.2	0+54+26+56+9+28	546000	Glycine max	NCBInr_Complete	351725143	uncharacterized protein LOC100306071	ER4.3040.3044.2	2	9.11	67.2	(V)	IEQAVDYKR	(P)	1121.6
337	337.1	2	2	17.92	3.1	0+219+6+458+17+21	354000	Glycine max	NCBInr_Complete	356527540	PREDICTED: uncharacterized protein LOC100785172	SE13.3681.3681.3	3	11.19	69.9	(D)	VASPDVDREIKTPSRPT	(V)	1867.99
338	338.1	3	2	17.92	2.7	0+516+11+24+6+56	1740000	Glycine max	NCBInr_Complete	356540050	PREDICTED: gamma-glutamyltranspeptidase 1-like	SF11.2864.2869.2	2	9.57	67.4	(E)	VPADIR	(K)	670.388
339	339.1	2	2	17.9	1.7	0+344+5+202+18+766	452000	Arabidopsis thaliana	NCBInr_Complete	240254401	uncharacterized protein	ER1.2943.2949.2	2	9.04	67.4	(I)	LDELR	(S)	645.357
340	340.1	2	2	17.9	2.1	0+887+14+205+11+43	1260000	Glycine max	NCBInr_Complete	571489485	PREDICTED: uncharacterized protein LOC100814680 isoform X1	ER7.3875.3878.2	2	10.31	66.4	(N)	LAISVMHECFEPLK	(E)	1673.84
341	341.1	3	2	17.89	9.2	0+142+17+22+7+72	1120000	Arabidopsis thaliana	NCBInr_Complete	145324076	elongation factor 1B beta	RA11.5301.5301.2	2	10.22	61.4	(K)	SSVLIDIKPWDDETDMK	(K)	1991.96
342	342.1	2	2	17.89	6	0+370+18+40+14+88	292000	Glycine max	NCBInr_Complete	356564581	PREDICTED: importin subunit alpha-1-like	IF9.5016.5020.2	2	10.34	67.5	(R)	IVTVCLEGLENILK	(V)	1600.9
343	343.1	2	2	17.83	0.5	0+1246+9+1+5+1477	391000	Glycine max	NCBInr_Complete	356534437	PREDICTED: serine/threonine-protein kinase ATR-like isoform X1	SF3.2474.2476.2	2	7.62	64.7	(A)	IEDAR	(G)	603.31
344	344.1	27	2	17.82	5.8	0+216+20+25+5+162	20500000	Solanum tuberosum	NCBInr_Complete	565344942	PREDICTED: acyl-coenzyme A thioesterase 8-like	ER4.2845.2898.2	2	11.82	87.2	(S)	LEDLR	(E)	645.357
345	345.1	3	2	17.78	8	0+104+27+206	1390000	Glycine max	NCBInr_Complete	571473772	PREDICTED: uncharacterized protein LOC100808678 isoform X2	SF10.5731.5731.3	3	9.53	75	(T)	EAIALPYLGIKPDVLSLDDKAE	(I)	2370.28
346	346.1	2	2	17.75	3.9	0+183+14+506+24+246	835000	Glycine max	NCBInr_Complete	356545223	PREDICTED: cellulose synthase A catalytic subunit 7 [UDP-forming]-like	IF6.5088.5088.3	3	10.48	61.1	(P)	INLTDRLNQVLRWAVGSLQILFSS	(H)	2743.53
347	347.1	3	2	17.75	16.6	0+11+22+99	3500000	Zea mays	NCBInr_Complete	670390793	PREDICTED: probable cadmium/zinc-transporting ATPase HMA1, chloroplastic	IF13.4849.4853.2	2	8.93	60.4	(L)	QVSAALDALVNIADGRINIHVL	(M)	2302.29
348	348.1	2	2	17.71	6.2	0+117+15+187+11+83	328000	Solanum tuberosum	NCBInr_Complete	565380272	PREDICTED: mannan endo-1,4-beta-mannosidase 5-like	SE1.3631.3631.2	2	10.61	63.3	(Q)	GLDFVISEAKKYGVR	(L)	1681.93
349	349.1	2	2	17.69	6	0+236+26+114+15+292	3530000	Arabidopsis thaliana	NCBInr_Complete	9280683	F2E2.22	RA4.5702.5702.3	3	8.7	62.5	(K)	KTDIIAVLSSVISSAHHGVKSLSITL	(F)	2676.53
350	350.1	3	2	17.65	1.9	0+69+5+96+10+573	554000	Arabidopsis thaliana	NCBInr_Complete	15221221	Intron maturase, type II family protein	FR5.3096.3096.2	2	9.94	63.3	(A)	LKYINNNISR	(S)	1234.69
351	351.1	3	2	17.58	4.2	0+59+8+92+8+212	0	Arabidopsis thaliana	NCBInr_Complete	14326479	AT5g56980/MHM17_10	RZ7.3160.3165.2	2	8.79	63.2	(A)	PSIIDRVK	(S)	927.562
352	352.1	2	2	17.58	6.3	0+170+15+214+12+14	973000	Solanum tuberosum	NCBInr_Complete	565390866	PREDICTED: multicystatin-like	SF14.3482.3485.2	2	9.03	61	(L)	AATDAGNKKEYEAKI	(W)	1608.82
353	353.1	5	2	17.55	3.1	0+63+18+495	373000	Arabidopsis thaliana	NCBInr_Complete	15220542	uncharacterized protein	SE6.4510.4510.2	2	10.54	75.2	(T)	LPYAIFRIS	(V)	1079.62
354	354.1	59	1	17.54	9.2	0+149+21+57	102000000	Arabidopsis thaliana	NCBInr_Complete	15227082	glutathione S-transferase tau 7	IF3.4442.4552.3	3	17.54	80.4	(L)	GGKSLGFVDIVATLVAFWLMR	(T)	2280.26
355	355.1	2	2	17.48	1	0+552+6+318+9+506	698000	Glycine max	NCBInr_Complete	571498267	PREDICTED: early endosome antigen 1-like	RZ5.3490.3493.2	2	10.75	75.7	(G)	VELLEKKFD	(L)	1120.62
356	356.1	2	2	17.46	11.4	0+63+16+133+11+12	1820000	Glycine max	NCBInr_Complete	356537589	PREDICTED: uncharacterized protein LOC100775798	RA9.3687.3690.2	2	7.71	61.9	(Y)	LQNHRPPLTLARCSGA	(H)	1790.94
357	357.1	2	2	17.44	3.9	0+242+20+96+11+423	2150000	Zea mays	NCBInr_Complete	670390287	PREDICTED: pentatricopeptide repeat-containing protein At3g54980, mitochondrial-like isoform X1	RA6.3688.3692.2	2	9.84	64	(L)	LSTYEFNLVIK	(G)	1326.73
358	358.1	2	2	17.43	9	0+183+13+47+10+1	252000	Solanum tuberosum	NCBInr_Complete	565391595	PREDICTED: endo-1,3:1,4-beta-D-glucanase-like isoform X4	SF4.4853.4853.2	2	7.69	69.6	(E)	ILSSKPEVDKFVK	(N)	1489.86
359	359.1	2	2	17.43	3	0+307+21+504+9+150	370000	Glycine max	NCBInr_Complete	571484361	PREDICTED: protein NLP6-like	SF10.5208.5208.3	3	9.4	65.6	(A)	LSEILEILTVVCETLNLPLAQ	(T)	2368.3
360	360.1	2	2	17.35	1.2	0+388+6+946+11+18	292000	Triticum aestivum	NCBInr_Complete	300681492	DNA polymerase alpha catalytic subunit,putative,expressed, partial	IF12.4360.4370.2	2	7.78	60.9	(T)	ISSAFLEIQKI	(R)	1248.72
361	361.1	2	2	17.33	4.1	0+182+10+187+10+91	1820000	Zea mays	NCBInr_Complete	414871623	PREDICTED: uncharacterized protein LOC103645435	SF2.3017.3021.2	2	8.95	72.7	(Q)	IALPSVITIE	(W)	1055.63
362	362.1	2	2	17.32	5.7	0+17+9+117+8+145	371000	Zea mays	NCBInr_Complete	194698326	uncharacterized protein LOC100275607	RZ9.2964.2968.2	2	7.77	63.8	(W)	LVIAAQVAY	(L)	947.556
363	363.1	2	2	17.32	5.9	0+188+19+205+12+101	507000	Zea mays	NCBInr_Complete	238015130	RNA-dependent DNA polymerase	SF5.3657.3661.2	2	9.2	61.9	(A)	EREDEILTGNIR	(N)	1444.74
364	364.1	2	2	17.3	4.9	0+12+21+645+28+294	196000	Solanum tuberosum	NCBInr_Complete	565362257	PREDICTED: calcium-transporting ATPase 3, endoplasmic reticulum-type-like isoform X1	RA13.6680.6680.3	3	7.64	66	(V)	EALQNQNEVVAMTGDGVNDAPALKKANI	(G)	2910.46
365	365.1	2	2	17.29	1.7	0+156+7+91+10+732	4450000	Arabidopsis thaliana	NCBInr_Complete	12324645	hypothetical protein: 100703-104276	RA5.3000.3000.2	2	9.73	62.7	(D)	TGIYVEK	(N)	809.44
366	366.1	2	2	17.29	1.4	0+304+11+743+5+48	319000	Arabidopsis thaliana	NCBInr_Complete	15235468	Kinase interacting (KIP1-like) family protein	SF3.2474.2476.2	2	7.62	64.7	(K)	LEGER	(E)	603.31
367	367.1	5	2	17.29	2.1	0+122+8+326+17+709	1970000	Glycine max	NCBInr_Complete	571472089	PREDICTED: uncharacterized protein LOC100811199	IF10.3179.3223.2	2	10.32	83.2	(R)	LARLDELR	(Q)	985.579
368	368.1	3	2	17.26	4.1	0+79+15+205+5+174	545000	Zea mays	NCBInr_Complete	670365093	PREDICTED: uncharacterized protein LOC103640485	RA2.3984.3984.3	3	9.55	64.5	(R)	WVRGQLQLTRAPALE	(A)	1737.98
369	369.1	3	2	17.25	6.4	0+145+5+60+18+127	430000	Glycine max	NCBInr_Complete	571452622	PREDICTED: uncharacterized protein LOC102670194	IF15.4930.4930.3	3	9.54	75	(V)	TIDIQATLFTVDLHVLPI	(A)	2009.13
370	370.1	2	2	17.24	2.9	0+40+13+370+5+175	209000	Glycine max	NCBInr_Complete	571440216	PREDICTED: stress response protein NST1-like isoform X1	ER1.2943.2949.2	2	9.04	67.4	(I)	LDEIR	(H)	645.357
371	371.1	2	2	17.19	4.5	0+142+11+174+10+120	639000	Glycine max	NCBInr_Complete	571539786	PREDICTED: tRNA (adenine(58)-N(1))-methyltransferase non-catalytic subunit trm6-like	RA5.2896.2896.2	2	8.3	61.9	(D)	LGAENTEPAK	(E)	1029.52
372	372.1	2	2	17.14	4.5	0+502+29+111	225000	Glycine max	NCBInr_Complete	356552109	PREDICTED: tRNA wybutosine-synthesizing protein 1 homolog isoform 2	RZ5.4086.4086.2	2	8.76	61.5	(K)	LFSLGEPDFVEIK	(G)	1493.79
373	373.1	2	2	17.13	2.1	0+324+6+125+11+321	4590000	Glycine max	NCBInr_Complete	356496657	PREDICTED: thimet oligopeptidase-like	SF7.2820.2823.2	2	7.8	76	(A)	RNRSLR	(E)	801.48
374	374.1	2	2	17.12	1.8	0+331+5+70+18+794	248000	Zea mays	NCBInr_Complete	670361181	PREDICTED: uncharacterized protein LOC100384351 isoform X1	RZ10.3421.3426.2	2	8.91	72.1	(T)	VFYLK	(D)	669.397
375	375.1	2	2	17.12	6.1	0+41+5+246+25+174	1480000	Zea mays	NCBInr_Complete	670385717	PREDICTED: uncharacterized protein At1g04910-like isoform X1	IF13.3002.3006.2	2	8.49	60.3	(G)	LFRPR	(V)	688.425
376	376.1	2	2	17.08	2.7	0+796+9+105+18+47	437000	Glycine max	NCBInr_Complete	356515180	PREDICTED: cellulose synthase A catalytic subunit 8 [UDP-forming]-like	SF7.4914.4914.2	2	9.91	65.9	(F)	AFWVIFHLYPFLKGLMGR	(Q)	2195.2
377	377.1	2	2	17.08	9.1	0+5+16+242+29+201	1070000	Solanum tuberosum	NCBInr_Complete	565362347	PREDICTED: chromatin modification-related protein EAF1-like isoform X3	IF12.4117.4117.3	3	8.28	67.6	(V)	FQSHLAGRKHLSNVKDFQGQQAMVGQAAL	(Q)	3166.63
378	378.1	2	2	17.03	1.6	0+96+10+638+5+144	1160000	Arabidopsis thaliana	NCBInr_Complete	3805764	ARM repeat superfamily protein	IF13.2959.3011.2	2	10.58	80.8	(S)	YLLER	(R)	693.393
379	379.1	4	2	17.03	1	0+1027+10+161+5+167	2630000	Zea mays	NCBInr_Complete	670358758	PREDICTED: uncharacterized protein LOC100272699 isoform X1	RZ10.3423.3425.2	2	8.99	70.3	(I)	FILER	(G)	677.398
380	380.1	2	2	17.01	1.3	0+28+15+819+5+590	1020000	Solanum tuberosum	NCBInr_Complete	565357633	PREDICTED: uncharacterized protein LOC102579293 isoform X4	ER1.2943.2949.2	2	9.04	67.4	(M)	IDELR	(L)	645.357
381	381.1	2	2	17	1.9	0+636+14+421+8+60	178000	Arabidopsis thaliana	NCBInr_Complete	334188192	aminophospholipid ATPase 2	SF2.4089.4089.2	2	7.76	62	(I)	LGVTAIEDRLQDGV	(P)	1485.79
382	382.1	2	2	17	1.8	0+48+16+760+6+359	251000	Solanum tuberosum	NCBInr_Complete	565386479	PREDICTED: protein GIGANTEA-like isoform X1	RZ12.5995.5997.3	3	12.09	72.2	(F)	LFILAQITAYVEYFGQ	(F)	1875.99
383	383.1	2	2	16.98	7.5	0+36+8+92+16+167	827000	Solanum tuberosum	NCBInr_Complete	565355195	PREDICTED: manganese-dependent ADP-ribose/CDP-alcohol diphosphatase-like	RA4.4718.4722.2	2	8.15	64.9	(F)	LGVPRYYR	(H)	1023.57
384	384.1	2	2	16.94	1.6	0+622+10+165+11+490	632000	Zea mays	NCBInr_Complete	413935513	PREDICTED: uncharacterized protein LOC100193851 isoform X1	RZ6.3569.3569.2	2	8.8	60.2	(A)	LPFTVLEWTL	(P)	1218.68
385	385.1	5	2	16.94	8	0+158+22+190+18+110	1220000	Zea mays	NCBInr_Complete	194700982	glyceraldehyde-3-phosphate dehydrogenase	IF3.4140.4140.3	3	8.92	65.8	(R)	EGNLIWPLLLDHVRPDMR	(I)	2174.15
386	386.1	3	2	16.89	3	0+306+11+269+9+58	1840000	Arabidopsis thaliana	NCBInr_Complete	3860269	ubiquitin carboxyl-terminal hydrolase-related protein	RA7.3633.3633.2	2	8.73	67.9	(D)	TGAAVEMIKNR	(L)	1189.64
387	387.1	2	2	16.87	5.4	0+16+14+227	296000	Glycine max	NCBInr_Complete	356503823	PREDICTED: NAC domain-containing protein 90-like	SF14.3869.3869.2	2	9.25	63.5	(E)	LILFYLHNK	(L)	1160.68
388	388.1	3	2	16.85	4.1	0+186+9+176+7+5	2140000	Zea mays	NCBInr_Complete	195644236	anther-specific proline-rich protein APG precursor	RZ1.3181.3184.2	2	8.93	75.2	(P)	INVRELS	(Q)	830.473
389	389.1	2	2	16.8	3.9	0+203+16+376+14+159	293000	Solanum tuberosum	NCBInr_Complete	565363381	PREDICTED: multiple C2 and transmembrane domain-containing protein 2-like	RA6.3816.3820.2	2	8.87	74.6	(W)	YIRVNVIECQDLLPSE	(K)	1947.98
390	390.1	2	2	16.78	2.9	0+372+10+435+21+196	865000	Zea mays	NCBInr_Complete	413944919	hypothetical protein ZEAMMB73_628739	SF9.4716.4721.2	2	8.36	81.3	(V)	CEEILEVVIERAHALANDRSS	(D)	2411.2
391	391.1	7	2	16.76	2.6	0+47+5+1531+40+107	3270000	Glycine max	NCBInr_Complete	571463045	PREDICTED: zinc finger CCCH domain-containing protein 19-like	SF8.2541.2545.2	2	10.48	74.2	(V)	IHLHR	(L)	675.405
392	392.1	2	2	16.76	1.8	0+617+14+89+5+289	1090000	Glycine max	NCBInr_Complete	356535341	PREDICTED: U-box domain-containing protein 44-like isoform X1	IF13.3002.3006.2	2	8.49	60.3	(Y)	LFRPR	(R)	688.425
393	393.1	27	2	16.76	3	0+311+25+123+5+506	21000000	Solanum tuberosum	NCBInr_Complete	565376812	PREDICTED: protein WEAK CHLOROPLAST MOVEMENT UNDER BLUE LIGHT 1-like	ER4.2845.2898.2	2	11.82	87.2	(E)	LEDLR	(K)	645.357
394	394.1	5	2	16.75	7.7	0+176+6+1+10+13	4190000	Glycine max	NCBInr_Complete	255639767	unknown	IF10.2980.2980.2	2	9.68	88.5	(Q)	LRIELK	(E)	771.509
395	395.1	2	2	16.68	4.7	0+336+16+65+12+158	368000	Arabidopsis thaliana	NCBInr_Complete	15230896	protein phosphatase 2A subunit A2	RZ5.4332.4332.2	2	8.75	63.4	(R)	SALASVIMGMAPVLGK	(D)	1544.85
396	396.1	3	2	16.68	1.2	0+838+6+243+10+199	1530000	Glycine max	NCBInr_Complete	356523390	PREDICTED: microtubule-associated protein futsch-like	RA4.4591.4594.2	2	9.95	70.9	(P)	APLEKHVARW	(G)	1206.67
397	397.1	2	2	16.67	6.7	0+80+7+226+16+11	336000	Glycine max	NCBInr_Complete	255636654	unknown	SF8.4249.4249.2	2	8.48	61.7	(S)	LPYIGVK	(L)	789.487
398	398.1	2	2	16.67	4.9	0+127+14+140	232000	Glycine max	NCBInr_Complete	356569379	PREDICTED: cysteine-rich repeat secretory protein 60-like isoform X1	IF8.4979.4979.3	3	9.18	61.6	(N)	VTFLGVEDKTVVL	(K)	1419.81
399	399.1	2	2	16.66	6.5	0+188+24+106+9+180	2060000	Glycine max	NCBInr_Complete	356499950	PREDICTED: sugar carrier protein C-like	SF9.3695.3700.2	2	8.28	74.6	(V)	IIGSFKPVS	(T)	947.556
400	400.1	2	2	16.61	1.8	0+771+5+222+17+185	272000	Arabidopsis thaliana	NCBInr_Complete	4006831	putative retroelement pol polyprotein	RZ8.3933.3933.3	3	8.99	66.1	(G)	INECKSILVPMNSGLEL	(S)	1916.98
401	401.1	2	2	16.58	4.7	0+38+13+761+28+31	1360000	Solanum tuberosum	NCBInr_Complete	565367750	PREDICTED: importin subunit beta-1-like	IF6.4929.4929.3	3	6.06	60.6	(K)	TAIGVLGDLADTLGSNAGSLIQQSLSSK	(E)	2716.44
402	402.1	3	2	16.58	0.7	0+1865+12+947+13+328	594000	Glycine max	NCBInr_Complete	571523963	PREDICTED: uncharacterized protein LOC100527166 isoform X1	SE12.2992.2995.2	2	8.36	70.7	(H)	YSWYTMRAIYIAK	(G)	1665.85
403	403.1	2	2	16.56	2.6	0+633+17+96+6+124	809000	Arabidopsis thaliana	NCBInr_Complete	8671777	T10O22.20	SE9.3830.3830.3	3	10.13	63.1	(T)	LLVQSHAEVEVSSLYYR	(R)	1993.04
404	404.1	2	2	16.55	4.4	0+81+19+304+27+597	553000	Solanum tuberosum	NCBInr_Complete	565364156	PREDICTED: uncharacterized protein LOC102601726	SE10.5037.5037.3	3	5.72	61.4	(S)	IFKSVTERSGLSSSNNVVD	(Q)	2039.04
405	405.1	2	2	16.53	2.6	0+225+5+758+22+5	316000	Arabidopsis thaliana	NCBInr_Complete	240256041	calcineurin-like metallo-phosphoesterase family protein	ER1.2943.2949.2	2	9.04	67.4	(H)	IDELR	(D)	645.357
406	406.1	2	2	16.53	6.7	0+335+33+138+13+166	230000	Arabidopsis thaliana	NCBInr_Complete	2626753	sulfate transporter	SF14.3740.3740.3	3	7.69	61.4	(R)	LPGTTVYRNIKQY	(P)	1552.85
407	407.1	2	2	16.52	9.6	0+2+27+231+12+131	334000	Arabidopsis thaliana	NCBInr_Complete	9759399	uncharacterized protein	IF6.4690.4690.3	3	10.43	64	(E)	KLSSAAVVPQLLRNIIVAVVVFADESL	(L)	2851.67
408	408.1	10	2	16.51	2.5	0+610+6+35+12+38	9080000	Arabidopsis thaliana	NCBInr_Complete	13516481	long-chain acyl-CoA synthetase	IF9.4404.4407.2	2	8.92	70.9	(T)	LVLEPFTLENGL	(L)	1344.74
409	409.1	2	2	16.5	0.5	0+1346+17+1832+5+676	5430000	Glycine max	NCBInr_Complete	571487698	PREDICTED: transformation/transcription domain-associated protein-like	IF13.2959.3011.2	2	10.58	80.8	(T)	YLLER	(R)	693.393
410	410.1	2	2	16.49	6.3	0+65+7+246+21+105	1310000	Solanum tuberosum	NCBInr_Complete	565361806	PREDICTED: DNA-binding protein BIN4-like	SE1.2231.2235.2	2	6.1	67.8	(G)	HGSQLPK	(T)	766.421
411	411.1	1	1	16.49	10.8	0+9+31+246	1020000	Zea mays	NCBInr_Complete	661250912	LOC100285134 precursor	IF3.4777.4781.4	4	16.49	72.8	(R)	SVSLLLALALLAAAASADSWLYEKFTTEGNV	(R)	3224.71
412	412.1	2	2	16.46	2	0+125+7+45+6+464	522000	Arabidopsis thaliana	NCBInr_Complete	30688284	Melibiase family protein	IF13.2976.2984.2	2	9.05	71.1	(A)	KDIGIK	(E)	673.424
413	413.1	3	1	16.46	2.3	0+500+16+156	2760000	Solanum tuberosum	NCBInr_Complete	565395132	PREDICTED: ATP-dependent zinc metalloprotease FTSH 6, chloroplastic-like	SE5.4656.4656.2	2	16.46	84.5	(R)	GLTWFIPGEDPTLISK	(K)	1773.94
414	414.1	2	2	16.43	4.3	0+18+27+487+8+268	587000	Zea mays	NCBInr_Complete	162462576	OCL4 protein	RA6.6598.6598.3	3	9.54	69.4	(H)	LDGLLSFADVDDDRPEQKPQHSGLELQ	(T)	3022.47
415	415.1	2	2	16.39	3.8	0+255+6+119+11+55	324000	Oryza sativa	NCBInr_Complete	18767372	RNA polymerase alpha subunit	IF3.2832.2832.2	2	6.73	71.8	(R)	IELRIK	(R)	771.509
416	416.1	2	2	16.38	0.9	0+194+5+500+7+620	682000	Glycine max	NCBInr_Complete	571529524	PREDICTED: tripeptidyl-peptidase 2-like isoform X1	SF3.2563.2567.2	2	9.36	69.7	(Q)	PGHIERR	(Y)	864.48
417	417.1	2	2	16.31	3.9	0+549+10+380+29+13	958000	Glycine max	NCBInr_Complete	356558890	PREDICTED: AP-4 complex subunit epsilon-like	RA3.5208.5210.2	2	9.11	62.7	(K)	IYAFEIAAGR	(K)	1110.59
418	418.1	2	2	16.28	2	0+749+38+745+13+990	2570000	Arabidopsis thaliana	NCBInr_Complete	3426038	gravitropism defective 2	RA5.5078.5078.4	4	6.87	63.5	(R)	GRIAKGMGAQDIPLPPGNNVEAGDAAKHMSANASVPDN	(F)	3770.83
419	419.1	2	2	16.28	14.1	0+91+30+91+10+60	1300000	Solanum tuberosum	NCBInr_Complete	565373904	PREDICTED: putative dual specificity protein phosphatase DSP8-like	SE2.5042.5050.3	3	10.57	86.5	(G)	VITLNEPYETLVPSSLYHAHGIDHLVIPTR	(D)	3384.8
420	420.1	2	2	16.26	5	0+443+33+471+30+283	605000	Glycine max	NCBInr_Complete	356557787	PREDICTED: ABC transporter B family member 9-like isoform X1	IF2.4853.4853.3	3	8.1	61.1	(Q)	HGKATFPEVFKVFFCLTITAIGISQTSVLA	(P)	3282.76
421	421.1	2	2	16.26	4	0+255+15+1+20+564	4370000	Solanum tuberosum	NCBInr_Complete	565382476	PREDICTED: serine/threonine-protein phosphatase 6 regulatory subunit 3-like isoform X1	SE5.4705.4708.2	2	10.36	70.7	(L)	VNSLTVCISLLDSKR	(S)	1704.93
422	422.1	9	2	16.18	1.4	0+230+9+75+5+621	9140000	Glycine max	NCBInr_Complete	571512389	PREDICTED: receptor-like protein 12-like	SF9.3789.3789.2	2	8.59	69.6	(I)	LNFNYPRMR	(V)	1210.62
423	423.1	2	2	16.17	15.6	0+45+21+11+30+218	457000	Glycine max	NCBInr_Complete	356529308	PREDICTED: peroxidase 66-like	SE5.5276.5276.3	3	8.54	60.3	(C)	DASILLDSTPKNLAEKDGPPNLSVHAFYVI	(D)	3224.68
424	424.1	4	2	16.16	1.6	0+428+18+350+6+674	1780000	Zea mays	NCBInr_Complete	146749389	polyprotein	RZ7.3008.3008.2	2	10.83	62.6	(P)	ITELLK	(K)	716.455
425	425.1	2	2	16.08	1.2	0+241+5+454+10+493	350000	Glycine max	NCBInr_Complete	356501306	PREDICTED: structural maintenance of chromosomes protein 3-like	RZ11.3785.3785.2	2	8.46	70	(K)	INEIVAEQQK	(I)	1171.63
426	426.1	2	2	16.04	2.9	0+477+24+63+5+401	1260000	Zea mays	NCBInr_Complete	414878577	TPA: hypothetical protein ZEAMMB73_631095	IF1.5143.5143.3	3	5.46	62.9	(L)	LITGPNGSGKSSLFRVLGGLWPMV	(S)	2486.36
427	427.1	2	2	15.98	1.3	0+36+18+1525+5+71	2250000	Solanum tuberosum	NCBInr_Complete	565377216	PREDICTED: uncharacterized protein LOC102588603	IF13.2966.2970.2	2	10.63	80.5	(E)	IEIRK	(C)	658.425
428	428.1	2	2	15.97	1.8	0+607+21+937+11+152	1430000	Arabidopsis thaliana	NCBInr_Complete	334185553	protein NETWORKED 1A	SE1.3670.3674.2	2	5.42	68.4	(T)	EKLRELDNILRKNVCLEKLLL	(E)	2609.52
429	429.1	4	1	15.94	0.9	0+2+12+1217	11300000	Arabidopsis thaliana	NCBInr_Complete	3746069	putative non-LTR retroelement reverse transcriptase	ER7.3536.3574.2	2	15.94	92.2	(H)	LIVVYAAPSVSR	(R)	1274.75
430	430.1	2	2	15.92	3.1	0+369+16+119	380000	Glycine max	NCBInr_Complete	356536206	PREDICTED: sucrose-binding protein-like	FR4.3550.3550.2	2	8.65	62.8	(K)	IALVIDGR	(G)	856.525
431	431.1	2	2	15.92	4.8	0+174+18+282+6+15	669000	Glycine max	NCBInr_Complete	356541764	PREDICTED: soyasapogenol B glucuronide galactosyltransferase-like	IF3.2832.2832.2	2	6.73	71.8	(E)	LIRELK	(E)	771.509
432	432.1	2	2	15.92	8.4	0+46+8+107+21+163	138000	Glycine max	NCBInr_Complete	356506048	PREDICTED: mitochondrial adenine nucleotide transporter ADNT1-like isoform 1	ER8.2530.2533.2	2	9.53	70.3	(R)	TAVAPLER	(L)	856.489
433	433.1	2	2	15.86	2.6	0+420+11+166+6+47	1940000	Arabidopsis thaliana	NCBInr_Complete	2947062	protein IQ-domain 29	SF3.2295.2295.2	2	5.53	63.5	(S)	KDIGGK	(R)	617.362
434	434.1	22	1	15.85	4	0+244+12+44	15000000	Arabidopsis thaliana	NCBInr_Complete	15240163	soluble N-ethylmaleimide-sensitive factor adaptor protein 33	RZ5.4050.4089.2	2	15.85	85.6	(G)	LSDLSDILGELK	(N)	1302.71
435	435.1	3	2	15.81	2.9	0+25+8+557+11+33	2360000	Glycine max	NCBInr_Complete	571570626	PREDICTED: ATP-dependent DNA helicase 2 subunit KU70-like	ER4.2749.2749.2	2	8.03	65.4	(S)	LLENESSK	(E)	919.473
436	436.1	2	2	15.8	4	0+29+8+182+10+214	925000	Arabidopsis thaliana	NCBInr_Complete	186513238	calcineurin-like metallo-phosphoesterase superfamily protein	RA4.4718.4722.2	2	8.15	64.9	(F)	LGVPRYYR	(N)	1023.57
437	437.1	2	2	15.77	4	0+179+10+368+23+243	647000	Triticum aestivum	NCBInr_Complete	11037534	starch branching enzyme 2	RA11.6602.6602.3	3	7.06	62.5	(W)	IELLKQSDESWKMGDIVHTLTNR	(R)	2713.4
438	438.1	27	2	15.71	9	0+14+27+282+5+26	21600000	Glycine max	NCBInr_Complete	356501243	PREDICTED: ribonuclease Z, chloroplastic-like	ER4.2845.2898.2	2	11.82	87.2	(T)	IEDIR	(Q)	645.357
439	439.1	3	2	15.66	1.8	0+106+13+359+5+465	1850000	Arabidopsis thaliana	NCBInr_Complete	6006870	polyribonucleotide nucleotidyltransferase	ER1.2943.2949.2	2	9.04	67.4	(T)	LDEIR	(P)	645.357
440	440.1	4	1	15.61	1.9	0+299+7+49	1560000	Zea mays	NCBInr_Complete	226531368	non-imprinted in Prader-Willi/Angelman syndrome region protein 1	SE8.2619.2619.2	2	15.61	87.9	(T)	ILLHVTK	(D)	823.54
441	441.1	5	1	15.6	11.2	0+92+12+3	80500000	Glycine max	NCBInr_Complete	351734408	uncharacterized protein LOC100305517	IF12.3977.4088.2	2	15.6	85.1	(L)	VPLLISAGAVAK	(S)	1138.72
442	442.1	1	1	15.59	2.2	0+279+9+108	513000	Glycine max	NCBInr_Complete	356549904	PREDICTED: 4-diphosphocytidyl-2-C-methyl-D-erythritol kinase, chloroplastic/chromoplastic-like	SF9.4201.4204.2	2	15.59	88.3	(N)	VEPLTLLEK	(I)	1041.62
443	443.1	3	2	15.58	7.2	0+57+37+466+5+15	272000	Zea mays	NCBInr_Complete	224031541	ribose-5-phosphate isomerase	RA11.7385.7385.3	3	7.87	66.6	(R)	AGALPGVAGVPTSLKTEAHAARVGIPLLPLDAASGAS	(I)	3435.9
444	444.1	1	1	15.53	2.2	0+517+18+256	1500000	Glycine max	NCBInr_Complete	356525960	PREDICTED: cell division control protein 48 homolog C-like isoform X1	IF1.4260.4265.2	2	15.53	94.6	(D)	VGGLDLLRKEFERYIVRR	(I)	2219.28
445	445.1	1	1	15.52	1	0+523+7+120	244000	Zea mays	NCBInr_Complete	670434562	PREDICTED: ADP,ATP carrier protein 2, chloroplastic-like	SF11.3132.3135.2	2	15.52	77	(C)	LVPSFVK	(G)	789.487
446	446.1	20	1	15.51	0.8	0+921+10+182	27700000	Triticum aestivum	NCBInr_Complete	669029501	unnamed protein product	SF7.2661.2661.2	2	15.51	84.1	(P)	ISSPAKTSVR	(E)	1045.6
447	447.1	2	2	15.46	1.9	0+47+10+405+5+294	595000	Arabidopsis thaliana	NCBInr_Complete	15239009	marneral synthase	IF13.3488.3493.2	2	8.44	65.8	(R)	LNFANNKSRF	(K)	1210.63
448	448.1	10	1	15.44	1.1	0+322+12+717	5000000	Solanum tuberosum	NCBInr_Complete	565399562	PREDICTED: disease resistance protein At4g27190-like	RA5.4398.4402.2	2	15.44	79.1	(N)	SIDDLSLLDIAK	(D)	1302.71
449	449.1	2	2	15.42	0.9	0+227+6+280+15+1647	956000	Glycine max	NCBInr_Complete	571553372	PREDICTED: methyl-CpG-binding domain-containing protein 9-like isoform X1	RZ6.2953.2956.2	2	10.44	74.2	(S)	FEEALR	(D)	764.394
450	450.1	3	2	15.41	6.5	0+119+16+224+20+174	7530000	Zea mays	NCBInr_Complete	670424058	PREDICTED: uncharacterized protein LOC103632816	RZ5.4334.4446.3	3	7.86	65.6	(G)	LFLVTLGWFVDCVRRN	(M)	1995.06
451	451.1	1	1	15.4	2.3	0+319+11+130	826000	Arabidopsis thaliana	NCBInr_Complete	110737815	DNA-directed RNA polymerase II protein	ER7.2998.3002.2	2	15.4	79.1	(Q)	QGIAHLKQSVA	(H)	1151.65
452	452.1	1	1	15.4	2.6	0+239+10+132	795000	Zea mays	NCBInr_Complete	162461095	alcohol dehydrogenase class-3	RZ1.3625.3628.2	2	15.4	68.8	(N)	FGVTEFVNPK	(E)	1137.59
453	453.1	3	2	15.35	2	0+629+5+200+16+188	1510000	Arabidopsis thaliana	NCBInr_Complete	42567869	PREDICTED: probable ubiquitin conjugation factor E4-like	RZ9.2889.2892.2	2	8.26	74.4	(S)	PEYVR	(N)	663.346
454	454.1	2	2	15.34	2.1	0+1091+16+103+11+36	2470000	Solanum tuberosum	NCBInr_Complete	565372744	PREDICTED: ABC transporter B family member 2-like	RZ11.3263.3263.2	2	7.98	60.9	(R)	LSTIKDADQIS	(V)	1190.63
455	455.1	3	2	15.31	3.9	0+710+33+93	1740000	Glycine max	NCBInr_Complete	571466605	PREDICTED: uncharacterized protein LOC100810447	SF12.5114.5114.3	3	8.32	61.2	(V)	EVTLYETIPRLLEQIKTSF	(S)	2280.25
456	456.1	2	2	15.23	1	0+160+6+1347+10+57	1620000	Zea mays	NCBInr_Complete	670408464	PREDICTED: uncharacterized protein LOC103627012	ER7.3614.3618.2	2	8.86	67.2	(D)	VVLPEFRPPL	(P)	1166.69
457	457.1	2	2	15.21	5.6	0+47+13+63+13+328	536000	Arabidopsis thaliana	NCBInr_Complete	30680871	major facilitator superfamily protein	IF6.4823.4823.2	2	7	60.4	(A)	ASIIWVGQGTYLT	(S)	1408.75
458	458.1	2	2	15.21	1.2	0+1390+5+102+18+345	1720000	Arabidopsis thaliana	NCBInr_Complete	16494	DNA-directed RNA polymerase	ER1.2943.2949.2	2	9.04	67.4	(L)	LDELR	(V)	645.357
459	459.1	2	2	15.2	1.9	0+472+11+615+11+22	587000	Arabidopsis thaliana	NCBInr_Complete	334186462	homeodomain-like transcriptional regulator	RA7.6543.6543.2	2	6.72	60.7	(K)	LDTLIAPYVEK	(A)	1261.7
460	460.1	1	1	15.17	5.8	0+82+16+175	465000	Glycine max	NCBInr_Complete	255645594	PREDICTED: photosystem II 22 kDa protein, chloroplastic-like	RZ1.4041.4043.2	2	15.17	84	(K)	VEDGIFGTSGGFGFTK	(Q)	1618.78
461	461.1	2	2	15.14	11.9	0+105+20+66+25+162	1200000	Zea mays	NCBInr_Complete	226504486	anther-specific proline-rich protein APG precursor	RA4.4562.4567.2	2	8.46	70.3	(M)	LVGANFASAGVGILNDTGIQ	(F)	1917.01
462	462.1	2	2	15.13	1.9	0+302+15+5+9+877	593000	Glycine max	NCBInr_Complete	356527805	PREDICTED: uncharacterized protein LOC100818305 isoform X1	RZ3.5123.5123.2	2	5.85	60.2	(F)	SLLRGEIMK	(L)	1046.6
463	463.1	2	1	15.11	2.7	0+397+12+27	858000	Glycine max	NCBInr_Complete	571572428	PREDICTED: linoleate 9S-lipoxygenase 5, chloroplastic-like, partial	IF11.4443.4448.2	2	15.11	90	(S)	LDGLTIDEVLIR	(I)	1356.77
464	464.1	1	1	15.09	2.3	0+501+18+249	209000	Triticum aestivum	NCBInr_Complete	63175650	wall-associated kinase 3	RZ9.4373.4382.3	3	15.09	80.7	(E)	VPILVYEFIPNGTLFEFI	(H)	2111.15
465	465.1	2	2	15.05	6.3	0+157+26+227	133000	Glycine max	NCBInr_Complete	356527564	PREDICTED: protein DYAD-like	ER1.2943.2949.2	2	9.04	67.4	(N)	LDEIR	(Q)	645.357
466	466.1	1	1	15.02	0.3	0+2333+12+961	1250000	Arabidopsis thaliana	NCBInr_Complete	10129653	VPS13-like protein	SF5.2719.2722.2	2	15.02	88.1	(S)	SSPYPLWSAPFP	(L)	1348.66
467	467.1	2	1	15	3.8	0+6+12+292	1640000	Glycine max	NCBInr_Complete	255637531	PREDICTED: isoflavone reductase-like protein-like	RA11.5135.5172.2	2	15	86	(K)	ILIIGGTGYIGK	(H)	1204.73
468	468.1	8	1	14.98	2.3	0+415+13+125	8310000	Solanum tuberosum	NCBInr_Complete	565342498	PREDICTED: 4-coumarate--CoA ligase-like 1-like	RZ1.3017.3019.2	2	14.98	77.1	(T)	SLTIDTEGWLHTG	(D)	1429.7
469	469.1	10	1	14.96	1.9	0+4+21+1034	7580000	Arabidopsis thaliana	NCBInr_Complete	110738201	uncharacterized protein	RZ5.4344.4350.2	2	14.96	83	(V)	INLLPLLFLSFGFLFSSLVIA	(S)	2324.37
470	470.1	2	1	14.88	1.7	0+223+14+579	1740000	Solanum tuberosum	NCBInr_Complete	565389601	PREDICTED: receptor-like serine/threonine-protein kinase SD1-8-like	ER8.4142.4146.2	2	14.88	82.9	(R)	AYILATVWCFTVVT	(E)	1643.85
471	471.1	3	2	14.88	0.7	0+534+8+2074+12+43	1160000	Solanum tuberosum	NCBInr_Complete	565390447	PREDICTED: uncharacterized protein LOC102582691	R14.3454.3458.2	2	10.15	67.1	(H)	VAVTSIER	(G)	874.499
472	472.1	3	2	14.88	6.9	0+22+9+245+14+39	551000	Glycine max	NCBInr_Complete	356530266	PREDICTED: uncharacterized protein LOC100797913 isoform X1	RZ5.3780.3785.2	2	9.84	71	(G)	SLLSRTTSR	(I)	1020.58
473	473.1	56	1	14.81	2.1	0+334+8+38	158000000	Zea mays	NCBInr_Complete	226493412	hypothetical protein	RA5.3086.3156.2	2	14.81	92.5	(R)	VATVSLRP	(T)	842.509
474	474.1	3	1	14.78	3.5	0+68+10+202	1480000	Arabidopsis thaliana	NCBInr_Complete	15235029	chlorophyll a-b binding protein CP26	IF1.3914.3916.2	2	14.78	87	(R)	IFLPDGLLDR	(S)	1158.65
475	475.1	4	1	14.78	3	0+16+8+239	4210000	Zea mays	NCBInr_Complete	670444083	PREDICTED: putative protein TPRXL	RA6.3471.3475.2	2	14.78	83.8	(S)	LQQFPVGR	(W)	944.531
476	476.1	2	2	14.73	0.4	0+1049+10+3016+12+1379	1020000	Solanum tuberosum	NCBInr_Complete	565386408	PREDICTED: midasin-like	SE2.3554.3554.2	2	9.56	69.1	(Q)	ISFDAYLLDR	(G)	1212.63
477	477.1	2	2	14.72	2	0+123+6+362+10+266	122000	Arabidopsis thaliana	NCBInr_Complete	186513357	uncharacterized protein	ER2.7035.7035.2	2	8.12	63.2	(N)	PVIIPK	(K)	666.455
478	478.1	9	2	14.72	0.9	0+843+5+154+13+841	8660000	Zea mays	NCBInr_Complete	413936998	PREDICTED: DNA polymerase epsilon catalytic subunit A isoform X1	SF14.2889.2891.2	2	7.59	61.8	(S)	NKDLR	(K)	645.368
479	479.1	1	1	14.7	5.6	0+85+13+132	553000	Zea mays	NCBInr_Complete	413920768	PREDICTED: uncharacterized protein LOC103652894	RA8.3844.3844.2	2	14.7	84.4	(A)	LLEEALYKREKSF	(V)	1625.89
480	480.1	2	2	14.63	4.4	0+52+13+99+21+573	919000	Glycine max	NCBInr_Complete	356559661	PREDICTED: DNA repair helicase UVH6-like	IF9.5513.5513.3	3	7.38	61.5	(A)	GSSAVLPPGVYTLQDLRVYGK	(E)	2220.2
481	481.1	6	1	14.61	2.2	0+59+6+207	953000	Glycine max	NCBInr_Complete	571479916	PREDICTED: uncharacterized mitochondrial protein AtMg00810-like	SE8.2642.2642.2	2	14.61	87.6	(T)	IVHITK	(L)	710.456
482	482.1	2	1	14.59	1.8	0+305+14+453	1800000	Zea mays	NCBInr_Complete	413953604	AML15	IF6.3288.3292.2	2	14.59	84.9	(A)	YGEVKEIRETPNKK	(H)	1690.91
483	483.1	6	1	14.56	7.6	0+3+11+130	17700000	Glycine max	NCBInr_Complete	571571332	PREDICTED: magnesium-chelatase subunit ChlH, chloroplastic-like	RZ3.3537.3539.2	2	14.56	82.6	(C)	VAIGNGLFTQT	(T)	1120.6
484	484.1	2	2	14.53	10.1	0+44+35+126+9+218	819000	Glycine max	NCBInr_Complete	255645955	PREDICTED: probable serine/threonine-protein kinase kinX-like	ER3.3160.3160.2	2	8.68	62.5	(E)	AAKETVKLE	(S)	988.567
485	485.1	2	2	14.51	3.7	0+235+12+601+28+177	313000	Zea mays	NCBInr_Complete	670386901	PREDICTED: probable LRR receptor-like serine/threonine-protein kinase At3g47570 isoform X1	RZ11.3245.3245.2	2	5.3	66	(S)	LLAFDASENFNL	(G)	1353.67
486	486.1	1	1	14.51	2.5	0+345+9+6	609000	Arabidopsis thaliana	NCBInr_Complete	15217963	anther-specific proline-rich protein RXF26	RZ9.3406.3408.2	2	14.51	89	(Y)	IGNVLDTKI	(R)	972.572
487	487.1	11	1	14.5	1.9	0+307+7+51	6300000	Zea mays	NCBInr_Complete	226503841	LOC100282200	RZ1.3688.3720.2	2	14.5	86.7	(G)	VPFITIR	(S)	845.524
488	488.1	1	1	14.48	1	0+34+6+515	171000	Arabidopsis thaliana	NCBInr_Complete	3924603	PREDICTED: uncharacterized protein LOC102592665	RZ7.2730.2735.2	2	14.48	75.2	(T)	ISAHRE	(S)	712.374
489	489.1	1	1	14.48	1.8	0+67+16+773	477000	Zea mays	NCBInr_Complete	413955767	PREDICTED: LOW QUALITY PROTEIN: uncharacterized protein LOC103639150	RZ7.3410.3410.2	2	14.48	83.9	(S)	VAPAAGAVAGPLPNTA	(G)	1376.75
490	490.1	2	1	14.47	4.2	0+425+19+1	972000	Zea mays	NCBInr_Complete	670401950	PREDICTED: mediator of RNA polymerase II transcription subunit 12-like	SE7.3425.3430.2	2	14.47	73.7	(S)	ELLASISDALPVLDSAADR	(L)	1956.03
491	491.1	12	1	14.46	1.4	0+145+10+539	11400000	Glycine max	NCBInr_Complete	571533436	PREDICTED: uncharacterized protein LOC100818167 isoform X1	SE12.2959.2959.2	2	14.46	82.1	(T)	ISSPAYIPVV	(Q)	1045.59
492	492.1	3	2	14.45	4.7	0+3+15+181+5+215	846000	Nicotiana tabacum	NCBInr_Complete	392055996	anthocyanidin synthase 1	ER4.2628.2628.2	2	8.99	63.7	(R)	LEEGR	(L)	603.31
493	493.1	1	1	14.42	2.4	0+22+11+408	1210000	Zea mays	NCBInr_Complete	413954100	PREDICTED: LOW QUALITY PROTEIN: CBL-interacting protein kinase 25-like	SF5.2713.2717.2	2	14.42	83	(R)	SIVSGEEVAIK	(I)	1131.63
494	494.1	30	1	14.41	4.3	0+58+15+275	99500000	Glycine max	NCBInr_Complete	571442974	PREDICTED: LOW QUALITY PROTEIN: probable purine permease 8-like, partial	SE7.4654.4764.2	2	14.41	76.7	(T)	LVQLLGFPIQLLVYF	(F)	1763.05
495	495.1	2	2	14.41	0.9	0+371+26+2739+14+1203	206000	Glycine max	NCBInr_Complete	571487196	PREDICTED: uncharacterized protein LOC100780088	SE5.5189.5189.3	3	7.6	65.9	(S)	LYASLLKSDPTQVTISGNKEIEDLDR	(E)	2905.51
496	496.1	2	2	14.4	2.3	0+19+9+499+5+55	2000000	Solanum tuberosum	NCBInr_Complete	565400015	PREDICTED: germacrene C synthase-like	SF3.2295.2295.2	2	5.53	63.5	(W)	KDINK	(A)	617.362
497	497.1	2	1	14.36	4.5	0+110+11+121	703000	Glycine max	NCBInr_Complete	571561975	PREDICTED: DNA-directed RNA polymerase V subunit 5A-like, partial	RZ5.3596.3600.2	2	14.36	82.9	(I)	LVIFCEPGVVK	(V)	1260.7
498	498.1	1	1	14.34	9.2	0+42+36+310	285000	Glycine max	NCBInr_Complete	571492227	PREDICTED: DNA-damage-repair/toleration protein DRT100-like	IF2.4706.4710.6	6	14.34	64.9	(S)	SAVSSCPPSDLAALLAFKSAVRESNGGIFNSWTGTD	(C)	3712.79
499	499.1	7	1	14.33	9.8	0+25+13+94	12100000	Arabidopsis thaliana	NCBInr_Complete	18418325	uncharacterized protein	RA8.4822.4862.2	2	14.33	74.4	(Q)	LSILQLLFGKNLE	(K)	1487.88
500	500.1	2	2	14.31	1.6	0+284+5+211+12+530	420000	Arabidopsis thaliana	NCBInr_Complete	334182477	starch synthase 3	SF3.2474.2476.2	2	7.62	64.7	(A)	IEADR	(A)	603.31
501	501.1	2	1	14.3	0.7	0+824+10+512	1010000	Solanum tuberosum	NCBInr_Complete	565373432	PREDICTED: uncharacterized protein At4g38062-like	RA4.4388.4396.2	2	13.63	76	(E)	LEFELQVWKS	(V)	1278.67
502	502.1	1	1	14.29	2.9	0+57+10+274	200000	Arabidopsis thaliana	NCBInr_Complete	15146187	AT5g33290/F19N2_10	SE12.3320.3322.2	2	14.29	83.1	(H)	VFFIPFSVAK	(V)	1154.66
503	503.1	1	1	14.29	6.8	0+189+21+98	313000	Arabidopsis thaliana	NCBInr_Complete	28393641	uncharacterized protein	SF6.4113.4120.3	3	14.29	83.8	(T)	IAELPFALSQVASMEQLVLPL	(G)	2269.25
504	504.1	1	1	14.29	4.2	0+161+9+42	426000	Glycine max	NCBInr_Complete	356527058	PREDICTED: uncharacterized protein LOC100788195 isoform 1	RZ6.3732.3736.2	2	14.29	65.1	(K)	LPPHEFIAR	(R)	1079.6
505	505.1	1	1	14.28	8.3	0+133+16+43	990000	Arabidopsis thaliana	NCBInr_Complete	222424662	AT4G27640	RZ7.4289.4350.3	3	14.28	82.2	(E)	LVKIFGQVLESPVEKV	(E)	1785.05
506	506.1	1	1	14.28	2.4	0+19+21+806	640000	Triticum aestivum	NCBInr_Complete	326367366	ent-kaurene synthase	SE4.4693.4701.3	3	14.28	82	(H)	RALLPLPSAPQFVARFRSNRR	(L)	2452.42
507	507.1	3	1	14.26	3.1	0+384+16+101	1780000	Arabidopsis thaliana	NCBInr_Complete	12324318	uncharacterized protein	IF15.4789.4793.2	2	14.26	85.8	(T)	LLSLLLAIETFMGKKT	(N)	1778.05
508	508.1	4	1	14.23	4.5	0+100+18+279	2240000	Arabidopsis thaliana	NCBInr_Complete	110737364	dermal glycoprotein - like	SF7.3252.3256.2	2	14.23	75.3	(L)	GQNPVVTGRVVQDRASLY	(T)	1959.04
509	509.1	1	1	14.22	3	0+147+14+304	634000	Solanum tuberosum	NCBInr_Complete	565363837	PREDICTED: UDP-glycosyltransferase 89A2-like	RA11.5473.5476.2	2	14.22	79.7	(V)	SILVDLWKNLWAYK	(G)	1748.97
510	510.1	2	2	14.21	2.1	0+581+19+286+9+382	1490000	Arabidopsis thaliana	NCBInr_Complete	4263828	putative non-LTR retroelement reverse transcriptase	SF7.2677.2681.2	2	8.57	65.1	(Y)	LAEVSELNR	(N)	1030.55
511	511.1	2	2	14.21	4.8	0+348+15+174+21+186	573000	Solanum tuberosum	NCBInr_Complete	565353555	PREDICTED: uncharacterized protein LOC102603249	RZ9.3324.3324.2	2	6.62	69.1	(S)	WEISNIGTSSSLKPA	(R)	1589.82
512	512.1	2	2	14.19	1.2	0+634+5+624+13+159	688000	Glycine max	NCBInr_Complete	356564672	PREDICTED: pleiotropic drug resistance protein 3-like isoform X1	IF11.5633.5633.2	2	7.56	62.2	(V)	AIEIPYILVQSIL	(Y)	1471.88
513	513.1	4	1	14.18	1.7	0+96+9+411	3700000	Glycine max	NCBInr_Complete	571503087	PREDICTED: beta-glucosidase 13-like	RA5.3050.3054.2	2	14.18	80.9	(R)	YKEDVQIMK	(G)	1153.59
514	514.1	2	1	14.17	3.4	0+80+8+147	1810000	Glycine max	NCBInr_Complete	571452955	PREDICTED: probable inactive receptor kinase At2g26730-like	SF6.2903.2907.2	2	14.17	77.5	(S)	RLNVAAKI	(A)	884.568
515	515.1	1	1	14.17	3.2	0+151+13+241	138000	Glycine max	NCBInr_Complete	571480122	PREDICTED: uncharacterized protein LOC102666397	SF11.3539.3542.2	2	14.17	84.3	(Y)	IVSSIPLETIHIF	(W)	1468.84
516	516.1	2	1	14.16	1.9	0+135+10+380	389000	Triticum aestivum	NCBInr_Complete	669031655	unnamed protein product	RZ6.4034.4037.2	2	14.16	83.5	(L)	IFVLPRSSIR	(K)	1187.73
517	517.1	2	2	14.15	5.2	0+25+15+341+23+325	892000	Zea mays	NCBInr_Complete	238836906	peptidase	SE12.4669.4669.3	3	4.18	65.2	(V)	GDTSWASGIVLNKRGLVLTNAHL	(L)	2422.32
518	518.1	5	1	14.14	1.9	0+184+11+359	10300000	Arabidopsis thaliana	NCBInr_Complete	15229201	ARM repeat superfamily protein	RZ8.3802.3909.2	2	14.14	85.6	(A)	VALEATSSEAK	(S)	1105.57
519	519.1	2	1	14.14	2.3	0+447+13+103	1220000	Arabidopsis thaliana	NCBInr_Complete	15237659	dicarboxylate transport 2.1	SE1.2807.2811.2	2	14.14	89.4	(S)	LSLSWPAAFGLLQ	(A)	1402.77
520	520.1	3	1	14.14	3.7	0+200+10+60	1600000	Solanum tuberosum	NCBInr_Complete	565366018	PREDICTED: uncharacterized protein LOC102592129	RZ7.3029.3036.2	2	14.14	79.3	(L)	PIPKFSVKPK	(R)	1140.71
521	521.1	1	1	14.13	2.6	0+587+16+7	529000	Glycine max	NCBInr_Complete	571490067	PREDICTED: phosphoinositide phospholipase C 6-like	SE8.3899.3902.2	2	14.13	67	(S)	VPLYDEKGDKLKSVKL	(L)	1832.05
522	522.1	1	1	14.12	3.1	0+348+12+24	427000	Arabidopsis thaliana	NCBInr_Complete	15231287	FBD, F-box, Skp2-like and leucine Rich Repeat domains containing protein	SE5.3631.3637.2	2	14.12	81.6	(P)	IESKDLEKLEER	(R)	1488.79
523	523.1	1	1	14.1	1.5	0+739+14+131	1050000	Glycine max	NCBInr_Complete	571489929	PREDICTED: anaphase-promoting complex subunit 2-like isoform X1	RZ5.3898.4009.2	2	14.1	84.9	(A)	IGIPADVLNRRINF	(W)	1597.92
524	524.1	2	2	14.09	5.2	0+170+20+176+8+161	2570000	Zea mays	NCBInr_Complete	194693332	T-complex protein 1 subunit zeta	RA9.2636.2640.2	2	7.18	63.4	(V)	ENVKNPRS	(C)	943.496
525	525.1	1	1	14.06	25	0+33+11	1960000	Zea mays	NCBInr_Complete	238006836	unknown	ER7.3088.3091.2	2	14.06	88.3	(G)	NLLVPQRGSPR	(-)	1236.72
526	526.1	3	1	14.06	1	0+437+13+846	2020000	Glycine max	NCBInr_Complete	571547818	PREDICTED: phospholipid-transporting ATPase 1-like isoform X1	ER7.3024.3028.2	2	14.06	70.3	(L)	VVAVGMGLWLVRH	(K)	1436.82
527	527.1	2	2	14.05	1.9	0+306+12+22+6+585	365000	Glycine max	NCBInr_Complete	571543815	PREDICTED: uncharacterized protein LOC100805568 isoform X1	FR4.3561.3561.2	2	7.32	62.1	(S)	LSDKGHHSSVSK	(F)	1281.65
528	528.1	11	1	14.04	1.1	0+564+11+369	41300000	Glycine max	NCBInr_Complete	356495279	PREDICTED: pentatricopeptide repeat-containing protein At4g19220, mitochondrial-like	RZ5.3069.3072.2	2	14.04	75.5	(A)	DIASWNTLIVG	(C)	1188.63
529	529.1	2	1	14.03	2.4	0+189+12+289	347000	Arabidopsis thaliana	NCBInr_Complete	15237791	calcium-dependent protein kinase 12	ER1.3504.3504.2	2	14.03	81	(Y)	VAPEVLHKHYGP	(E)	1346.72
530	530.1	2	2	14.02	7.7	0+40+6+86+10+64	423000	Glycine max	NCBInr_Complete	356562779	PREDICTED: two-component response regulator ARR15-like isoformX1	IF3.2832.2832.2	2	6.73	71.8	(V)	IERLLK	(I)	771.509
531	531.1	1	1	14.02	1.7	0+491+9+15	655000	Zea mays	NCBInr_Complete	670381797	PREDICTED: serine/threonine-protein kinase CTR1-like	ER7.3967.3971.2	2	14.02	77.8	(D)	LIIPWNELI	(L)	1110.66
532	532.1	1	1	14.01	2.5	0+123+7+140	348000	Glycine max	NCBInr_Complete	571512929	PREDICTED: uncharacterized mitochondrial protein AtMg00810-like	SE12.2920.2922.2	2	14.01	82.9	(G)	IFVTQHK	(Y)	872.499
533	533.1	1	1	14	7.3	0+106+14+70	1280000	Hordeum vulgare	NCBInr_Complete	28555817	NBS-LRR disease resistance protein homologue, partial	SE7.3243.3247.2	2	14	72.1	(P)	FTKGEAKGSMLLVT	(T)	1481.8
534	534.1	1	1	14	1.3	0+15+14+996	912000	Glycine max	NCBInr_Complete	356512491	PREDICTED: uncharacterized protein LOC100783882	RA11.5279.5283.2	2	14	71.6	(R)	LVVEVVDARNLLPK	(D)	1564.94
535	535.1	2	1	13.99	2.4	0+271+11+159	719000	Arabidopsis thaliana	NCBInr_Complete	18398691	monodehydroascorbate reductase (NADH)	RZ1.2989.2991.2	2	13.99	78.3	(K)	GQLEEEKGGIK	(T)	1187.63
536	536.1	3	1	13.99	1.8	0+304+8+122	1350000	Zea mays	NCBInr_Complete	670385939	PREDICTED: shikimate O-hydroxycinnamoyltransferase	SF7.2645.2648.2	2	13.99	88.6	(R)	LGATAAVR	(D)	758.452
537	537.1	3	1	13.99	2	0+11+13+598	3550000	Pisum sativum	NCBInr_Complete	8489871	DEAD box protein P68	SF7.2581.2584.2	2	13.99	85.6	(A)	SSTAVATTTRPSA	(S)	1249.64
538	538.1	14	1	13.96	2.5	0+137+12+325	16800000	Zea mays	NCBInr_Complete	194706652	transparent testa 12 protein	IF9.5492.5603.2	2	13.96	85.8	(G)	TVALWYIPVLFS	(F)	1408.79
539	539.1	56	1	13.93	4.9	0+36+11+174	209000000	Triticum aestivum	NCBInr_Complete	399106951	glutathione transferase 23	RA8.6089.6195.2	2	13.93	73.9	(E)	DLASKSDALLR	(H)	1188.66
540	540.1	5	1	13.91	10.6	0+115+34+171	3550000	Glycine max	NCBInr_Complete	351725493	60S acidic ribosomal protein P0	RZ9.4701.4701.3	3	13.91	70.3	(R)	VGLVAPIDVVVPPGNTGLDPSQTSFFQVLNIPTK	(I)	3519.91
541	541.1	1	1	13.91	1	0+1532+21+394	850000	Glycine max	NCBInr_Complete	356525683	PREDICTED: callose synthase 2-like isoformX1	IF9.5444.5444.3	3	13.91	78.8	(G)	RLYLALSGLEEGLNQKRAIRD	(N)	2415.35
542	542.1	11	1	13.9	1.8	0+79+14+647	13000000	Zea mays	NCBInr_Complete	195614708	type II intron maturase family protein	RA7.4525.4575.2	2	13.9	78	(A)	SLWVSSFRAAASTS	(G)	1469.74
543	543.1	3	2	13.87	1.2	0+524+8+131	2070000	Solanum tuberosum	NCBInr_Complete	565398688	PREDICTED: mediator of RNA polymerase II transcription subunit 17-like	RZ2.2894.2894.2	2	7.27	69.6	(N)	VVGLFKGK	(P)	847.54
544	544.1	1	1	13.86	3.3	0+183+12+161	364000	Zea mays	NCBInr_Complete	226493701	uncharacterized protein LOC100273008	ER7.2976.2980.2	2	13.86	78.9	(R)	IQTQPGYANTLR	(E)	1361.72
545	545.1	3	1	13.85	1.3	0+325+7+198	2540000	Arabidopsis thaliana	NCBInr_Complete	14194127	AT4g20860/T13K14_20	FR4.3553.3586.2	2	13.85	85	(K)	FPELGLR	(S)	831.472
546	546.1	4	1	13.83	1.6	0+346+8+141	7050000	Arabidopsis thaliana	NCBInr_Complete	14334542	quiescin-sulfhydryl oxidase 1	RA8.2989.3051.2	2	13.83	86.5	(L)	SVKTPFKK	(A)	934.572
547	547.1	1	1	13.83	2.2	0+479+11+2	1300000	Arabidopsis thaliana	NCBInr_Complete	15224908	glycosyl hydrolase 9B12	IF13.3507.3553.2	2	13.83	85.6	(V)	TVAPLLGVLAA	(I)	1024.64
548	548.1	1	1	13.8	4.1	0+162+13+139	1710000	Zea mays	NCBInr_Complete	219886203	uncharacterized protein LOC100280419	ER7.3326.3332.2	2	13.8	88	(E)	TLLPLLQASSDGR	(I)	1370.76
549	549.1	9	1	13.79	1.4	0+270+7+194	6740000	Triticum aestivum	NCBInr_Complete	669028186	unnamed protein product	SE7.3102.3105.2	2	13.79	79.6	(C)	LVPYSVK	(A)	805.482
550	550.1	2	1	13.78	2.3	0+240+11+209	319000	Glycine max	NCBInr_Complete	356532000	PREDICTED: rop guanine nucleotide exchange factor 3-like isoform X1	IF1.4050.4052.2	2	13.78	70.6	(K)	FPRKDGKWWLP	(V)	1429.77
551	551.1	1	1	13.77	1.3	0+269+8+312	167000	Glycine max	NCBInr_Complete	356544669	PREDICTED: uncharacterized protein LOC100799928	IF6.3607.3611.2	2	13.77	84.3	(I)	LPLFIAVR	(K)	928.598
552	552.1	1	1	13.76	8.7	0+132+15+24	335000	Zea mays	NCBInr_Complete	670396925	PREDICTED: peptidyl-prolyl cis-trans isomerase-like	SF12.3864.3869.2	2	13.76	76.1	(K)	HVVFGQVVEGMEVVK	(A)	1656.88
553	553.1	3	2	13.76	1.4	0+155+6+1042+13+107	4470000	Zea mays	NCBInr_Complete	670444153	PREDICTED: uncharacterized protein LOC103640817 isoform X1	SF7.2820.2823.2	2	7.8	76	(S)	RRNSLR	(A)	801.48
554	554.1	1	1	13.73	5.1	0+27+20+339	731000	Arabidopsis thaliana	NCBInr_Complete	11994155	unnamed protein product	SE2.4094.4097.2	2	13.73	85.3	(L)	LQILSLLPTKEVVASLHLNM	(N)	2219.28
555	555.1	4	1	13.73	2.9	0+145+11+219	5400000	Solanum tuberosum	NCBInr_Complete	565401505	PREDICTED: uncharacterized protein LOC102599907	SE2.3337.3341.2	2	13.73	70.4	(G)	LGYAVPPIMAL	(L)	1144.64
556	556.1	1	1	13.72	2.6	0+34+14+472	1520000	Zea mays	NCBInr_Complete	413932624	hypothetical protein ZEAMMB73_588183	SF5.3067.3067.2	2	13.72	77.3	(P)	IPNLPPPPPTSLPN	(R)	1453.81
557	557.1	1	1	13.7	3.9	0+211+13+103	2660000	Arabidopsis thaliana	NCBInr_Complete	12322908	SABATH methyltransferase BSMT1	ER7.3466.3470.2	2	13.7	83.8	(L)	VFEGLVSESKLDA	(F)	1393.72
558	558.1	2	1	13.7	3.1	0+199+8+44	2530000	Arabidopsis thaliana	NCBInr_Complete	15224079	class I glutamine amidotransferase-like superfamily protein	ER7.3623.3626.2	2	13.7	87.9	(E)	ILFEIIDR	(V)	1018.59
559	559.1	3	1	13.7	7.3	0+158+13+6	12400000	Zea mays	NCBInr_Complete	212722514	hypothetical protein	ER7.4406.4518.2	2	13.7	85.5	(L)	LLQSLVRMKISVT	(V)	1487.9
560	560.1	1	1	13.7	1.8	0+229+8+187	1790000	Zea mays	NCBInr_Complete	413925025	colorless2	SE12.3151.3187.2	2	13.7	88.2	(R)	APALPARL	(R)	808.504
561	561.1	5	2	13.69	4.7	0+9+17+263+11+287	8180000	Zea mays	NCBInr_Complete	806638739	putative laccase precursor	IF13.2779.2779.2	2	8.55	64.9	(A)	AAAAPSSAFAI	(A)	976.51
562	562.1	6	1	13.68	2	0+103+9+338	2130000	Zea mays	NCBInr_Complete	226492174	uncharacterized protein LOC100272599	IF14.3490.3495.2	2	13.68	84.3	(P)	LGNVDITIK	(G)	972.572
563	563.1	2	1	13.68	3.3	0+75+15+357	798000	Glycine max	NCBInr_Complete	571490008	PREDICTED: probable sugar phosphate/phosphate translocator At3g11320-like isoform X1	SF1.4279.4279.2	2	13.68	77.1	(S)	LASLVPSWRLERVPR	(L)	1779.04
564	564.1	1	1	13.67	3.8	0+23+18+432	492000	Zea mays	NCBInr_Complete	293334791	uncharacterized protein LOC100383146	RZ6.4102.4110.3	3	13.67	80.3	(H)	VLLVPLPAQGHMNPMIQF	(G)	2005.08
565	565.1	6	1	13.67	2.3	0+444+13+93	4620000	Zea mays	NCBInr_Complete	414877526	TPA: hypothetical protein ZEAMMB73_894303	RZ7.4361.4401.2	2	13.67	85.5	(Q)	ISPSLIVSGKKGV	(P)	1284.79
566	566.1	1	1	13.65	21.5	0+26+22+54	733000	Solanum tuberosum	NCBInr_Complete	565394294	PREDICTED: monothiol glutaredoxin-S6-like	IF10.4615.4615.3	3	13.65	90.9	(S)	IETLIRNFGANPMVYKLDEIEK	(G)	2593.37
567	567.1	3	1	13.62	3.8	0+199+10+48	2780000	Zea mays	NCBInr_Complete	226498158	hypothetical protein	SF9.4097.4131.2	2	13.62	78.8	(G)	VPLLLWIFGP	(L)	1154.7
568	568.1	2	1	13.59	3.3	0+63+18+450	870000	Zea mays	NCBInr_Complete	413942892	PREDICTED: ATP-dependent 6-phosphofructokinase 7-like	IF8.4934.4937.2	2	13.59	83.5	(M)	DGAAVVKLMSGEAGYVLE	(D)	1808.91
569	569.1	3	1	13.58	3	0+15+15+464	8900000	Oryza sativa	NCBInr_Complete	16924045	Putative Zea mays retrotransposon Opie-2	SE12.3792.3899.2	2	13.58	77.4	(T)	LVEPPSGHNIIGTKW	(V)	1647.88
570	570.1	2	2	13.57	11.1	0+75+20+30+10+134	427000	Zea mays	NCBInr_Complete	223950465	3-hydroxybutyryl-CoA dehydratase	IF10.3123.3123.2	2	7.26	64.9	(D)	ILVAGRSTKF	(L)	1091.66
571	571.1	2	1	13.55	2.1	0+63+8+307	348000	Arabidopsis thaliana	NCBInr_Complete	15217485	chloroplast stem-loop binding protein	RZ8.4388.4392.2	2	11.13	75	(R)	FIGLFLSR	(I)	952.562
572	572.1	1	1	13.54	0.8	0+271+7+548	142000	Pisum sativum	NCBInr_Complete	110319959	lipoxygenase loxN2	SF7.3339.3344.2	2	13.54	78.7	(D)	FLVDVFK	(L)	867.497
573	573.1	1	1	13.54	1.1	0+1043+15+297	424000	Solanum tuberosum	NCBInr_Complete	565387067	PREDICTED: mediator of RNA polymerase II transcription subunit 15a-like isoform X1	RZ8.4494.4494.3	3	13.54	75.3	(P)	LLAEFTPLDGTHANV	(S)	1597.82
574	574.1	1	1	13.53	6.3	0+223+18+43	177000	Zea mays	NCBInr_Complete	223950111	RecName: Full=Cysteine synthase: Short=CSase: AltName: Full=O-acetylserine (thiol)-lyase: Short=OAS-TL: AltName: Full=O-acetylserine sulfhydrylase [Zea mays]	RA11.5233.5236.2	2	13.53	76.6	(K)	EGLLVGISSGAAAAAAVR	(L)	1612.9
575	575.1	3	1	13.52	3.4	0+93+15+326	2140000	Arabidopsis thaliana	NCBInr_Complete	30682540	regulator of chromosome condensation repeat-containing protein	SF12.4117.4120.2	2	13.52	77.2	(H)	TLFLTETRRVFATGL	(N)	1724.97
576	576.1	4	1	13.52	0.7	0+683+9+506	705000	Glycine max	NCBInr_Complete	356494794	PREDICTED: putative phospholipid-transporting ATPase 9-like	FR5.3012.3015.2	2	13.52	83.3	(E)	TLIEEVSDK	(I)	1033.54
577	577.1	2	2	13.52	8.3	0+2+22+487+28+59	573000	Glycine max	NCBInr_Complete	571490317	PREDICTED: HORMA domain-containing protein 1-like	RZ7.4418.4418.3	3	9.36	69.2	(T)	NYSDSGNGQKASKAKEPGNTPISRPVIS	(R)	2902.47
578	578.1	2	1	13.51	2.4	0+500+14+65	288000	Glycine max	NCBInr_Complete	356530193	PREDICTED: adenine/guanine permease AZG1-like	IF1.4813.4816.2	2	9.42	67.1	(M)	REAIPAFVTIVLMP	(L)	1556.89
579	579.1	1	1	13.51	2.4	0+218+9+147	606000	Solanum tuberosum	NCBInr_Complete	565403647	PREDICTED: zinc finger CCCH domain-containing protein 11-like	ER7.2946.2951.2	2	13.51	74.7	(P)	IEEEIDEQR	(A)	1160.54
580	580.1	1	1	13.51	0.7	0+764+12+739	447000	Triticum aestivum	NCBInr_Complete	669028147	unnamed protein product	SE12.3144.3146.2	2	13.51	81.5	(K)	LLTETNLTSNAV	(V)	1275.68
581	581.1	46	1	13.49	1.7	0+186+11+418	59300000	Triticum aestivum	NCBInr_Complete	669030660	unnamed protein product	RZ8.3596.3599.2	2	13.49	87.3	(E)	LDASELSEILV	(K)	1188.64
582	582.1	1	1	13.48	1.3	0+285+11+509	399000	Zea mays	NCBInr_Complete	413951183	hypothetical protein ZEAMMB73_260043	SF2.3181.3185.2	2	13.48	73.2	(R)	SLPAVSLEEER	(N)	1229.64
583	583.1	4	1	13.46	5.4	0+14+7+107	1180000	Glycine max	NCBInr_Complete	351721438	uncharacterized protein LOC100306352	RZ10.3141.3144.2	2	13.46	76.1	(S)	LASYLDK	(K)	809.44
584	584.1	7	1	13.45	3.1	0+345+19+238	15200000	Zea mays	NCBInr_Complete	195654759	uncharacterized protein LOC100279531	IF11.6163.6267.3	3	13.45	75.4	(R)	VETLESLIRAEACRRSSFR	(T)	2280.19
585	585.1	3	1	13.45	2.5	0+97+21+709	1730000	Solanum tuberosum	NCBInr_Complete	565347068	PREDICTED: ecotropic viral integration site 5 protein homolog	RA8.4847.4850.2	2	13.45	88.7	(E)	GQLVNTIEKDGTLISVERKIC	(Q)	2373.28
586	586.1	1	1	13.45	4.2	0+38+13+257	266000	Solanum tuberosum	NCBInr_Complete	565365820	PREDICTED: isoflavone reductase homolog	RZ6.3154.3157.2	2	13.45	81.7	(S)	TLSDPTKTKLIDT	(F)	1432.79
587	587.1	2	2	13.45	3.9	0+164+12+154+13+284	719000	Zea mays	NCBInr_Complete	670431959	PREDICTED: scarecrow-like protein 9	RZ5.4489.4489.2	2	7.83	62.8	(R)	LSIAACPFGRVAY	(Y)	1424.74
588	588.1	2	2	13.44	2.2	0+80+27+290+5+1026	933000	Arabidopsis thaliana	NCBInr_Complete	9294530	helicase-like protein	RZ7.2793.2793.2	2	6.63	63.4	(W)	PEITR	(Y)	615.346
589	589.1	5	1	13.44	1.9	0+446+10+67	5030000	Zea mays	NCBInr_Complete	226493617	STE20/SPS1-related proline-alanine-rich protein kinase	RA7.3165.3167.2	2	13.44	80	(H)	SISPAKQLTT	(A)	1045.59
590	590.1	1	1	13.42	3.3	0+140+11+177	2930000	Glycine max	NCBInr_Complete	571448129	PREDICTED: GDSL esterase/lipase At4g28780-like	ER7.3407.3418.2	2	13.42	80.7	(F)	VITPRSRQFTV	(P)	1303.75
591	591.1	2	1	13.41	2.8	0+176+14+300	2570000	Arabidopsis thaliana	NCBInr_Complete	22327412	beta glucosidase 42	SE5.4236.4240.2	2	13.41	66.6	(K)	HWITLNEPLQTSVN	(G)	1651.84
592	592.1	1	1	13.41	8.6	0+33+10+73	21300000	Nicotiana tabacum	NCBInr_Complete	572169494	su, partial	SF12.2593.2693.2	2	13.41	67.6	(E)	ISPAQEQGQK	(L)	1085.56
593	593.1	2	1	13.4	1	0+19+12+1159	1190000	Arabidopsis thaliana	NCBInr_Complete	30681405	tRNA synthetase class I (I, L, M and V) family protein	SF5.3184.3187.2	2	13.4	77.5	(V)	LSFWTEIDAFKT	(Q)	1457.73
594	594.1	1	1	13.4	1.1	0+349+16+1061	534000	Zea mays	NCBInr_Complete	670364256	PREDICTED: ARF guanine-nucleotide exchange factor GNOM-like	RA5.5026.5031.3	3	13.4	65.9	(I)	HRHQKLLAFVQDELFR	(N)	2037.11
595	595.1	1	1	13.39	9.4	0+49+19+134	856000	Zea mays	NCBInr_Complete	414878377	PREDICTED: peroxidase 43	IF1.4056.4060.2	2	13.39	85.2	(A)	TVAAAVQDAAANDPTILPA	(L)	1808.94
596	596.1	7	1	13.38	2.5	0+157+10+221	8490000	Arabidopsis thaliana	NCBInr_Complete	11994427	FUSCA protein FUS6-like	RZ7.3164.3205.2	2	13.38	82.1	(L)	VALETRNFGE	(L)	1135.57
597	597.1	3	2	13.37	7.7	0+31+9+73+23+275	1480000	Zea mays	NCBInr_Complete	194708388	unknown	SF8.4940.4940.3	3	6.78	69.3	(C)	FGSSYVKGKRIFAAIRELQKAVS	(K)	2555.45
598	598.1	2	1	13.37	4.8	0+11+13+245	979000	Zea mays	NCBInr_Complete	293331753	uncharacterized protein LOC100383290	RA11.5531.5535.2	2	13.37	71.6	(G)	VARPLMRLVTMSR	(M)	1529.88
599	599.1	10	1	13.37	1.9	0+23+9+431	14300000	Glycine max	NCBInr_Complete	571451970	PREDICTED: protein IQ-DOMAIN 1-like isoform X1	SF8.2532.2535.2	2	13.37	85.5	(D)	SPLPEKKKE	(N)	1055.61
600	600.1	2	2	13.33	5.4	0+329+21+32	456000	Arabidopsis thaliana	NCBInr_Complete	42568272	BRE domain-containing protein	RZ9.3262.3265.2	2	7.58	61.1	(S)	NLLTEYPWSPR	(W)	1375.7
601	601.1	1	1	13.28	2	0+322+11+197	707000	Glycine max	NCBInr_Complete	356536009	PREDICTED: FRIGIDA-like protein 4a-like	RZ5.4466.4501.2	2	13.28	62.4	(Y)	EVGLVEKFPPV	(P)	1213.68
602	602.1	2	1	13.27	16.1	0+88+24+37	4700000	Arabidopsis thaliana	NCBInr_Complete	15234738	BCS1 AAA-type ATPase	RA4.5510.5513.3	3	13.27	74.8	(L)	SRITTRSLLVSSSDLKNPMAKPKF	(G)	2676.49
603	603.1	2	2	13.27	1.7	0+310+5+214+10+327	647000	Arabidopsis thaliana	NCBInr_Complete	334188619	protein HUA ENHANCER 4	IF3.2742.2747.2	2	5.65	60.7	(A)	TNKILDNGPR	(S)	1127.62
604	604.1	2	1	13.27	5.2	0+112+13+124	1410000	Solanum tuberosum	NCBInr_Complete	565357374	PREDICTED: flavin-containing monooxygenase FMO GS-OX-like 2-like	IF8.4646.4679.2	2	13.27	80.5	(R)	AVGPLYKHVFPPK	(L)	1452.84
605	605.1	1	1	13.26	8	0+3+24+273	212000	Arabidopsis thaliana	NCBInr_Complete	18424929	uncharacterized protein	IF5.3969.3969.3	3	13.26	64.1	(L)	SLPSRYALFSGSTPVRISRRSNLC	(F)	2724.44
606	606.1	2	1	13.26	0.9	0+902+12+339	2840000	Zea mays	NCBInr_Complete	413955723	PREDICTED: DNA helicase INO80-like	RA7.5105.5222.2	2	13.26	81.7	(P)	IIFEIPKLVYEG	(I)	1420.81
607	607.1	1	1	13.25	4.4	0+1+12+258	627000	Solanum tuberosum	NCBInr_Complete	565375255	PREDICTED: uncharacterized protein LOC102603084	RZ1.3293.3293.2	2	13.25	73.1	(M)	LLLQNWGYPSAV	(S)	1360.73
608	608.1	7	1	13.24	1.1	0+91+7+487	20200000	Glycine max	NCBInr_Complete	571449701	PREDICTED: protein tesmin/TSO1-like CXC 5-like	SF8.2439.2508.2	2	13.24	79.2	(R)	IPHPVVK	(F)	789.498
609	609.1	2	1	13.23	1.6	0+719+13+78	2160000	Zea mays	NCBInr_Complete	670407437	PREDICTED: uncharacterized protein LOC103626551	SE8.3814.3818.2	2	13.23	69.6	(F)	LVDIQSFPYLLKE	(L)	1564.86
610	610.1	1	1	13.22	1.6	0+272+7+134	299000	Arabidopsis thaliana	NCBInr_Complete	15221171	domain in F-box and BRCT domain-containing protein	RZ5.4014.4018.2	2	13.22	70.1	(S)	LEVFHFR	(C)	947.51
611	611.1	19	1	13.22	2.6	0+5+9+328	8510000	Zea mays	NCBInr_Complete	670397631	PREDICTED: heterodimeric geranylgeranyl pyrophosphate synthase small subunit, chloroplastic-like	RA11.5647.5688.2	2	13.22	85.5	(S)	LFIILPVPK	(V)	1039.69
612	612.1	4	1	13.21	0.8	0+1159+12+270	2040000	Solanum tuberosum	NCBInr_Complete	565382974	PREDICTED: DNA ligase 1-like	SE2.4014.4018.2	2	13.21	70.8	(E)	RGSKDSIIALDK	(I)	1302.74
613	613.1	1	1	13.19	3.7	0+70+11+209	3260000	Arabidopsis thaliana	NCBInr_Complete	15218051	lipid phosphate phosphatase 2	IF12.4120.4233.2	2	13.19	71.6	(A)	VPLIAVVLPFA	(V)	1138.72
614	614.1	2	1	13.18	1.7	0+366+12+305	1480000	Zea mays	NCBInr_Complete	1617474	Rb1 protein	SF6.2698.2702.2	2	13.18	73.1	(N)	LQTPPPKQSHMV	(S)	1362.72
615	615.1	2	2	13.18	4.3	0+23+11+216+29+640	474000	Arabidopsis thaliana	NCBInr_Complete	30684045	aminodeoxychorismate synthase	RA6.6089.6089.3	3	4.7	61	(G)	SFSEKNSCVPVNNTGSPLGNGSVIPVSEK	(L)	3004.47
616	616.1	2	1	13.18	11.1	0+50+17+86	653000	Glycine max	NCBInr_Complete	351721897	uncharacterized protein LOC100527520	RZ1.4236.4241.2	2	13.18	70.5	(D)	VVPIATGHEREEIQADL	(E)	1876.98
617	617.1	1	1	13.18	6.3	0+252+19+28	345000	Solanum tuberosum	NCBInr_Complete	565346417	PREDICTED: cell division control protein 2 homolog isoform X1	ER4.3638.3642.2	2	13.18	78.1	(K)	DLATVVPNLDTAGFDLLGK	(M)	1959.04
618	618.1	5	1	13.17	4.3	0+90+12+176	4200000	Arabidopsis thaliana	NCBInr_Complete	15242180	CCR4-associated factor 1B	SF7.2995.2998.2	2	13.17	76.6	(G)	NLPDLGGQKNRR	(Y)	1367.75
619	619.1	1	1	13.17	1	0+927+10+22	260000	Arabidopsis thaliana	NCBInr_Complete	2244790	kinesin like protein	RZ5.4013.4016.2	2	13.17	81	(G)	LVLDITPLFE	(V)	1159.66
620	620.1	2	1	13.17	5.7	0+112+13+102	957000	Glycine max	NCBInr_Complete	571442905	PREDICTED: uncharacterized protein LOC102666685	RA8.4195.4198.2	2	13.17	90	(R)	IYVPNVPEIRKMI	(L)	1571.9
621	621.1	1	1	13.16	1.4	0+388+7+76	860000	Glycine max	NCBInr_Complete	356505855	PREDICTED: protein AUXIN RESPONSE 4-like isoform X1	RZ5.2776.2776.2	2	13.16	81.1	(A)	AVEIAEK	(I)	759.425
622	622.1	1	1	13.14	3.9	0+122+11+146	142000	Arabidopsis thaliana	NCBInr_Complete	15232129	prohibitin 4	SF12.3685.3696.2	2	13.14	81.4	(K)	VLPSIGNEVLK	(A)	1168.69
623	623.1	1	1	13.13	7.2	0+54+16+150	271000	Arabidopsis thaliana	NCBInr_Complete	15218247	uncharacterized protein	RZ8.4695.4699.2	2	13.13	81.1	(L)	VLIAAVIIVLIEPRDE	(E)	1763.07
624	624.1	1	1	13.13	3.6	0+222+13+123	344000	Arabidopsis thaliana	NCBInr_Complete	15228261	putative aldose 1-epimerase	SF12.3246.3252.2	2	13.13	80.4	(D)	KLIPTGEITSITG	(T)	1329.76
625	625.1	1	1	13.13	2.1	0+207+9+212	231000	Arabidopsis thaliana	NCBInr_Complete	22136058	calcium dependent protein kinase-like protein	SE1.2099.2103.2	2	13.13	88	(S)	ISPTAKDFV	(K)	977.53
626	626.1	1	1	13.13	1.1	0+305+12+716	2010000	Zea mays	NCBInr_Complete	414869079	PREDICTED: uncharacterized protein LOC103640649 isoform X1	ER7.3083.3086.2	2	13.13	78.2	(A)	EAVAGELLRCLE	(R)	1359.69
627	627.1	10	1	13.12	1.9	0+169+20+815	14900000	Zea mays	NCBInr_Complete	413923041	putative leucine-rich repeat receptor-like protein kinase family protein	SF12.4999.5006.3	3	13.12	88.2	(N)	LDTLGLSKNNLTGVIPPSIG	(S)	2009.13
628	628.1	1	1	13.11	3.2	0+125+7+84	678000	Zea mays	NCBInr_Complete	4185306	PREDICTED: LOB domain-containing protein 16-like	SF12.3215.3219.2	2	13.11	69.1	(L)	LLHLPVP	(L)	788.503
629	629.1	1	1	13.11	1.5	0+735+17+378	98600	Solanum tuberosum	NCBInr_Complete	565345987	PREDICTED: ABC transporter G family member 24-like	IF1.4682.4685.2	2	13.11	85.3	(I)	LLAKGGLVVYHGPVKKV	(E)	1778.11
630	630.1	2	1	13.11	1.8	0+469+12+165	9960000	Solanum tuberosum	NCBInr_Complete	565388389	PREDICTED: ABC transporter G family member 14-like	ER7.3762.3874.2	2	13.11	77.2	(G)	MYRLSSYFLAKT	(V)	1479.77
631	631.1	21	1	13.1	2.2	0+197+8+154	13800000	Glycine max	NCBInr_Complete	571437209	PREDICTED: uncharacterized protein LOC102660411, partial	SF11.3557.3560.2	2	13.1	87.1	(Q)	ILGFDNIR	(D)	947.531
632	632.1	1	1	13.09	1.7	0+646+12+28	2720000	Glycine max	NCBInr_Complete	356536005	PREDICTED: pentatricopeptide repeat-containing protein At4g14850-like	ER7.4242.4320.2	2	13.09	71	(C)	IDCHSAIKFISK	(I)	1418.75
633	633.1	1	1	13.09	0.4	0+131+10+2208	453000	Glycine max	NCBInr_Complete	356567286	PREDICTED: HEAT repeat-containing protein 5B-like isoform X1	ER7.3048.3048.2	2	13.09	78.1	(C)	LGELYKHFGR	(R)	1219.66
634	634.1	1	1	13.07	1.9	0+236+11+307	238000	Glycine max	NCBInr_Complete	356530989	PREDICTED: T-complex protein 1 subunit gamma-like isoform X1	SF6.3431.3434.2	2	13.07	83.7	(H)	IILLDSPLEYK	(K)	1303.75
635	635.1	1	1	13.07	1.4	0+228+14+742	142000	Solanum tuberosum	NCBInr_Complete	565380823	PREDICTED: receptor-like protein kinase HAIKU2-like	IF3.4156.4156.3	3	13.07	64.6	(H)	LTGEIPSGITKLKK	(L)	1484.9
636	636.1	1	1	13.07	1.8	0+58+11+529	276000	Triticum aestivum	NCBInr_Complete	669028887	unnamed protein product	SF11.3074.3077.2	2	13.07	80.9	(E)	LLYQSWGEERK	(S)	1408.72
637	637.1	1	1	13.06	2	0+388+15+322	11700000	Arabidopsis thaliana	NCBInr_Complete	240254101	ATP binding microtubule motor family protein	SE7.3145.3185.2	2	13.06	60.1	(L)	AGSERALATDQRTLR	(S)	1644.88
638	638.1	1	1	13.06	3	0+42+9+243	1250000	Glycine max	NCBInr_Complete	571552040	PREDICTED: uncharacterized protein LOC102663082	SF6.2910.2913.2	2	13.06	83.6	(S)	LPVHFGKFK	(V)	1072.63
639	639.1	4	1	13.05	2.9	0+177+13+249	1540000	Arabidopsis thaliana	NCBInr_Complete	15242509	CBL-interacting serine/threonine-protein kinase 20	IF14.3416.3418.2	2	13.05	73.8	(Y)	VAPEVIGKKGYDG	(A)	1332.72
640	640.1	7	1	13.05	22.4	0+15+13+30	7490000	Arabidopsis thaliana	NCBInr_Complete	18405329	arabinogalactan protein 21	IF10.2952.2956.2	2	13.05	70.6	(V)	AVAFSAATAATVE	(A)	1208.62
641	641.1	1	1	13.05	3.4	0+5+11+299	193000	Zea mays	NCBInr_Complete	194697170	LOC100281120	SF12.3699.3699.2	2	13.05	81.9	(L)	RKLVPPSEYRK	(L)	1372.81
642	642.1	2	1	13.05	10.4	0+64+22+125	503000	Zea mays	NCBInr_Complete	293336133	uncharacterized protein LOC100383960	RZ12.5520.5520.3	3	13.05	77.5	(G)	LESIIDHSLGRSIPFDSIAKVA	(A)	2368.29
643	643.1	20	1	13.05	5.4	0+282+20+63	28200000	Glycine max	NCBInr_Complete	356569766	PREDICTED: uncharacterized oxidoreductase At4g09670-like	SF3.4678.4678.3	3	13.05	81.5	(F)	DLTLGAKFVDLHIGWNVRPE	(E)	2280.21
644	644.1	1	1	13.05	5.3	0+48+18+270	290000	Zea mays	NCBInr_Complete	414588073	TPA: hypothetical protein ZEAMMB73_739939	RZ9.4330.4334.3	3	13.05	80.2	(R)	FDGAVPEPRNGIRSGHVP	(G)	1904.97
645	645.1	4	1	13.04	1.5	0+201+12+542	2220000	Arabidopsis thaliana	NCBInr_Complete	15233233	Phox (PX) domain-containing protein	SE8.4231.4236.2	2	13.04	83.4	(L)	LSDIDISRSALI	(A)	1302.73
646	646.1	7	1	13.04	1.8	0+9+11+589	16700000	Glycine max	NCBInr_Complete	356510903	PREDICTED: MACPF domain-containing protein At1g14780-like isoform X1	RA8.4163.4239.2	2	13.04	77.2	(M)	VALESLGKGFD	(L)	1135.6
647	647.1	2	2	13.03	6	0+143+17+120	562000	Zea mays	NCBInr_Complete	194702742	tic22	IF1.3958.3962.2	2	9.81	74	(P)	ITLDQVYMLK	(A)	1223.67
648	648.1	1	1	13.02	2.6	0+12+16+573	1070000	Arabidopsis thaliana	NCBInr_Complete	15219742	calcium-dependent lipid-binding domain-containing protein	ER7.3079.3082.2	2	13.02	75.3	(E)	LNIISAQDLAPVARKT	(K)	1709.99
649	649.1	3	1	13.02	2.8	0+312+16+234	1690000	Zea mays	NCBInr_Complete	308044503	hypothetical protein	SF5.3123.3128.2	2	13.02	71.9	(K)	ILQDLVGGRELRFVSS	(V)	1789
650	650.1	4	1	13.02	1.1	0+53+15+1222	6120000	Zea mays	NCBInr_Complete	413935109	hypothetical protein ZEAMMB73_249332	SE2.3169.3172.2	2	13.02	78.8	(W)	HVEPQAISRNGVDAE	(S)	1621.79
651	651.1	3	1	13.01	2.4	0+239+13+269	1440000	Zea mays	NCBInr_Complete	413917040	PREDICTED: serine carboxypeptidase-like 34	SE5.3723.3727.2	2	13.01	72.6	(G)	LAEYAWDHAVISD	(E)	1489.7
652	652.1	1	1	13	2.1	0+16+14+627	471000	Zea mays	NCBInr_Complete	670426824	PREDICTED: uncharacterized protein LOC103634302, partial	RA5.3056.3060.2	2	13	77.1	(A)	AVATPSELPPAGPR	(A)	1362.74
653	653.1	7	1	12.99	2.3	0+290+16+383	10800000	Zea mays	NCBInr_Complete	212274683	uncharacterized protein LOC100191450	SE8.7018.7018.2	2	12.99	66.1	(T)	LSIDFLSYVESEVLRL	(E)	1883.02
654	654.1	5	1	12.99	3.2	0+84+16+399	23200000	Zea mays	NCBInr_Complete	413948231	PREDICTED: lysM domain receptor-like kinase 3	SE5.4079.4191.2	2	12.99	88.3	(Q)	DILNLNPILRNADFIR	(T)	1897.07
655	655.1	1	1	12.99	6.9	0+212+27+148	666000	Zea mays	NCBInr_Complete	413949500	hypothetical protein ZEAMMB73_302877	RZ7.4386.4389.3	3	12.99	72.6	(I)	IIQSTQECFSVDIPRVPANTVSHKPMH	(A)	3091.55
656	656.1	7	1	12.98	3	0+354+12+33	5460000	Zea mays	NCBInr_Complete	308044532	uncharacterized protein LOC100501802	RA5.4450.4567.2	2	12.98	77.7	(L)	ISFGLEKQAEAV	(E)	1291.69
657	657.1	4	1	12.98	1.9	0+176+11+386	1960000	Zea mays	NCBInr_Complete	414877253	PREDICTED: LOW QUALITY PROTEIN: pectinesterase-like	RA11.5291.5328.2	2	12.98	84.1	(K)	LYSVSLSLFTR	(A)	1285.71
658	658.1	1	1	12.97	3.3	0+403+29+427	4780	Glycine max	NCBInr_Complete	356495063	PREDICTED: probably inactive leucine-rich repeat receptor-like protein kinase IMK2-like	SE2.6512.6512.3	3	12.97	76.1	(L)	VGEIPDSLTKLTNLSSFNVSYNNLSGAVP	(S)	3036.55
659	659.1	2	1	12.96	3.2	0+66+15+387	3470000	Glycine max	NCBInr_Complete	351723757	auxin efflux carrier protein 2	SE1.3095.3098.2	2	12.96	66.4	(K)	IIILVLLAVWSNIAK	(R)	1666.07
660	660.1	1	1	12.96	0.6	0+848+13+1075	315000	Zea mays	NCBInr_Complete	413933294	PREDICTED: phosphatidylinositol 4-kinase alpha 1-like	RA11.5716.5720.2	2	12.96	84.3	(K)	LLTQLKEKFPQVL	(W)	1556.94
661	661.1	1	1	12.96	2	0+144+11+380	1420000	Zea mays	NCBInr_Complete	670417952	PREDICTED: uncharacterized protein LOC103630482	SE1.2636.2639.2	2	12.96	74.8	(S)	YLGLSAKFYTT	(M)	1263.66
662	662.1	7	1	12.95	2.8	0+498+18+124	33500000	Zea mays	NCBInr_Complete	670386129	PREDICTED: cation/calcium exchanger 4-like	RA8.4667.4778.2	2	12.95	86.5	(V)	ALGVILGINPSILGLTVL	(A)	1763.1
663	663.1	4	1	12.94	1.7	0+223+7+167	1920000	Triticum aestivum	NCBInr_Complete	670020411	unnamed protein product	SF7.2699.2704.2	2	12.94	72.3	(L)	VINKALR	(K)	813.53
664	664.1	3	1	12.92	1.2	0+334+12+592	2990000	Glycine max	NCBInr_Complete	571543951	PREDICTED: disease resistance protein RPM1-like isoform X1	SE2.3440.3444.2	2	12.92	85.6	(P)	LSLSDALMLFRH	(K)	1402.75
665	665.1	1	1	12.9	1.9	0+357+9+95	1300000	Zea mays	NCBInr_Complete	226496135	uncharacterized protein LOC100273197	SF8.2632.2632.2	2	12.9	78	(P)	LPVEKHPPR	(P)	1072.63
666	666.1	1	1	12.9	2	0+653+15+75	490000	Arabidopsis thaliana	NCBInr_Complete	3688178	putative protein	RZ5.3922.3924.2	2	12.9	71.7	(R)	LSNVVDNQREVIFLY	(S)	1808.95
667	667.1	5	1	12.89	2.3	0+90+8+238	3840000	Zea mays	NCBInr_Complete	195633079	transcriptional activator FHA1	SF7.2709.2711.2	2	12.89	83.9	(H)	LPGNPPVK	(L)	821.488
668	668.1	10	1	12.88	9.4	0+42+20+150	800000	Arabidopsis thaliana	NCBInr_Complete	10764861	F1K23.21	SF3.4513.4643.3	3	12.88	83.2	(S)	RATIGVEFATRSIQCDDKIV	(K)	2279.18
669	669.1	2	1	12.88	6.3	0+187+21+124	514000	Arabidopsis thaliana	NCBInr_Complete	13926291	AT5g66570/K1F13_25	RA7.4287.4287.2	2	12.88	65.8	(N)	FKEEDGIDYAAVTVQLPGGER	(V)	2294.13
670	670.1	2	2	12.87	3.5	0+134+6+145+10+150	978000	Zea mays	NCBInr_Complete	413934857	PREDICTED: LOC100279766 isoform X1	IF3.2832.2832.2	2	6.73	71.8	(R)	ILREIK	(L)	771.509
671	671.1	1	1	12.87	8.8	0+80+17+96	2390000	Glycine max	NCBInr_Complete	351721899	CASP-like protein 1D1	RA11.5568.5679.2	2	12.87	74.7	(A)	ALSVTGLYSIITTLASL	(F)	1722.99
672	672.1	3	1	12.84	2.2	0+432+10+6	2210000	Zea mays	NCBInr_Complete	226496353	uncharacterized protein LOC100274418	RZ9.3680.3789.2	2	12.84	83.1	(Y)	LSLPLEGPFK	(P)	1100.63
673	673.1	1	1	12.84	1.3	0+551+11+227	131000	Glycine max	NCBInr_Complete	356546522	PREDICTED: pentatricopeptide repeat-containing protein At1g09900-like	IF1.3329.3329.2	2	12.84	82	(N)	LLIQSLCQNQK	(V)	1344.73
674	674.1	2	2	12.83	1.8	0+254+17+335+6+665	898000	Zea mays	NCBInr_Complete	12744963	rust resistance protein Rp1-dp8	IF13.4936.4936.2	2	5.76	61.4	(D)	VHRHTREIIESAKKGEC	(P)	2050.06
675	675.1	1	1	12.83	1.1	0+453+12+564	85800	Glycine max	NCBInr_Complete	571455626	PREDICTED: uncharacterized protein LOC100791123 isoform X1	SF2.3191.3191.2	2	12.83	69.3	(Q)	DLPELSTQLDAK	(E)	1329.69
676	676.1	13	1	12.82	4.6	0+29+22+418	786000	Glycine max	NCBInr_Complete	356526171	PREDICTED: molybdate transporter 2-like	SF5.4399.4555.3	3	12.82	74.5	(L)	KTTLFSELSGAVGDLGTYIPIV	(L)	2281.23
677	677.1	1	1	12.82	4	0+39+11+225	764000	Glycine max	NCBInr_Complete	356533254	PREDICTED: 29 kDa ribonucleoprotein A, chloroplastic	ER7.3748.3751.2	2	12.82	79	(P)	ISISAVFLKPT	(T)	1175.7
678	678.1	3	1	12.81	3	0+189+11+165	2140000	Arabidopsis thaliana	NCBInr_Complete	15236113	putative clathrin assembly protein	SF6.4165.4200.2	2	12.81	81.2	(S)	DLLREIDALVG	(L)	1213.68
679	679.1	3	1	12.81	6.1	0+48+16+197	2390000	Zea mays	NCBInr_Complete	219888901	LOC100284469	ER7.3095.3098.2	2	12.81	73.5	(P)	VLVRNIPPYDPTADTS	(E)	1757.91
680	680.1	1	1	12.81	3.4	0+219+9+30	251000	Zea mays	NCBInr_Complete	414589439	TPA: AN17	SF5.2514.2518.2	2	12.81	75.1	(S)	APGAAAAAR	(R)	755.416
681	681.1	2	1	12.8	1.4	0+23+9+584	2670000	Glycine max	NCBInr_Complete	356525964	PREDICTED: uncharacterized protein LOC100810658 isoform X1	RZ7.2997.3035.2	2	12.8	72.7	(R)	VALEYLYLF	(I)	1130.61
682	682.1	1	1	12.79	9	0+60+14+81	228000	Glycine max	NCBInr_Complete	356548771	PREDICTED: uncharacterized protein LOC100794476	FR5.3190.3195.2	2	12.79	70.9	(R)	PTSPPLSPSATTRR	(R)	1467.79
683	683.1	2	1	12.78	2.8	0+100+28+871	3930000	Glycine max	NCBInr_Complete	571442100	PREDICTED: leucine-rich repeat receptor-like serine/threonine-protein kinase BAM3-like	SF8.4273.4273.3	3	12.78	63.5	(N)	LSGTLSPSITGLRSLVSVSLAGNGFSGV	(F)	2676.46
684	684.1	4	1	12.78	4	0+235+15+117	3390000	Glycine max	NCBInr_Complete	571448662	PREDICTED: probable caffeine synthase 4-like	RZ7.3057.3060.2	2	12.78	73	(L)	IGLVLNDMVSESLVE	(E)	1617.84
685	685.1	2	1	12.78	4.7	0+52+15+249	4340000	Glycine max	NCBInr_Complete	571514629	PREDICTED: acyl-protein thioesterase 2-like isoform X1	IF9.2886.2889.2	2	12.78	71.1	(V)	LSTLSSISKMSHAHS	(H)	1585.8
686	686.1	1	1	12.77	2.8	0+161+11+216	501000	Arabidopsis thaliana	NCBInr_Complete	15219882	GroES-like zinc-binding dehydrogenase family protein	SE8.3540.3543.2	2	12.77	74.9	(T)	VVDIAHLVKIS	(P)	1193.72
687	687.1	1	1	12.77	3.3	0+24+10+264	3500000	Glycine max	NCBInr_Complete	356529571	PREDICTED: uncharacterized protein LOC100806408	SF7.2579.2583.2	2	12.77	73.4	(I)	AVATQKQQDR	(A)	1144.61
688	688.1	1	1	12.77	5.7	0+267+17+10	304000	Glycine max	NCBInr_Complete	356533428	PREDICTED: F-box protein PP2-A15-like isoform X1	RA11.5344.5344.2	2	12.77	79.3	(H)	SKGGLCVDAVFIVPSDL	(R)	1776.92
689	689.1	1	1	12.76	6.8	0+111+14+78	384000	Glycine max	NCBInr_Complete	255640830	PREDICTED: uncharacterized protein LOC100815832 isoform X1	IF11.4452.4455.2	2	12.76	77.2	(F)	ISSLAVCLLLVSGF	(P)	1478.83
690	690.1	1	1	12.74	2.3	0+180+9+201	416000	Solanum tuberosum	NCBInr_Complete	565398014	PREDICTED: cullin-1-like	SF6.3023.3031.2	2	12.74	75.9	(V)	LGIFAEIGR	(G)	975.562
691	691.1	1	1	12.73	4.9	0+86+9+88	189000	Arabidopsis thaliana	NCBInr_Complete	18399899	PLAT-plant-stress domain-containing protein	RA5.4370.4370.2	2	12.73	66.7	(N)	LDIFSGKAP	(C)	947.52
692	692.1	2	1	12.73	2	0+129+11+386	133000	Glycine max	NCBInr_Complete	356535537	PREDICTED: pyruvate kinase, cytosolic isozyme-like isoform X1	SF12.4054.4173.2	2	12.73	82.1	(N)	LLPVNFNGLSK	(A)	1201.69
693	693.1	2	2	12.73	3.8	0+168+19+313	716000	Zea mays	NCBInr_Complete	413947560	hypothetical protein ZEAMMB73_447013	RZ8.3314.3314.2	2	5.68	65.3	(A)	TDGVDRAIAAAGG	(D)	1173.59
694	694.1	2	1	12.72	4.1	0+388+17+7	642000	Arabidopsis thaliana	NCBInr_Complete	15234493	pentatricopeptide repeat-containing protein	RZ6.3574.3577.2	2	12.72	69.2	(K)	LEEELGLYSKTDAFPSS	(A)	1885.91
695	695.1	1	1	12.71	2.8	0+40+11+332	80900	Arabidopsis thaliana	NCBInr_Complete	15225278	guanine nucleotide-binding protein alpha-1 subunit	ER8.3090.3093.2	2	12.71	73.9	(K)	LLLLGAGESGK	(S)	1057.62
696	696.1	3	1	12.71	9.7	0+88+11+14	11400000	Zea mays	NCBInr_Complete	194695506	O-methyltransferase ZRP4	ER7.3435.3551.2	2	12.71	73.9	(I)	ISEAGFSDYKI	(I)	1229.61
697	697.1	2	1	12.71	5.2	0+16+13+219	1200000	Zea mays	NCBInr_Complete	226509412	uncharacterized protein LOC100277405	RZ9.3493.3496.2	2	12.71	71.1	(A)	AVPDLSLHISPPS	(P)	1332.72
698	698.1	1	1	12.71	4.1	0+308+14+17	2470000	Zea mays	NCBInr_Complete	413918148	PREDICTED: uncharacterized protein LOC103647583	ER7.3036.3039.2	2	12.71	70.2	(A)	LNKYLPPECFDLSK	(T)	1723.87
699	699.1	1	1	12.7	5.9	0+263+18+23	43400	Zea mays	NCBInr_Complete	413942780	PREDICTED: NADH dehydrogenase (ubiquinone) complex I, assembly factor 6-like	SF3.4462.4462.3	3	12.7	81.7	(L)	LDTLRRCEFNVFDPRLSR	(G)	2294.18
700	700.1	3	1	12.69	3.2	0+382+14+38	12000000	Arabidopsis thaliana	NCBInr_Complete	240255979	uncharacterized protein	ER7.4306.4418.2	2	12.69	78	(F)	LLANLVTGMVNLTV	(D)	1457.84
701	701.1	3	1	12.69	1.9	0+401+13+254	4330000	Glycine max	NCBInr_Complete	356507482	PREDICTED: uncharacterized protein LOC100780979 isoform X1	IF9.5197.5308.2	2	12.69	71.9	(V)	ISAISYRPDAKGF	(V)	1424.75
702	702.1	1	1	12.69	1.3	0+239+11+578	1220000	Zea mays	NCBInr_Complete	413946733	PREDICTED: inactive protein kinase SELMODRAFT_444075-like	SE1.2806.2810.2	2	12.69	81.4	(K)	RVQAAWVVLDK	(E)	1284.74
703	703.1	1	1	12.68	2.2	0+260+8+93	1140000	Zea mays	NCBInr_Complete	226503998	uncharacterized protein LOC100276046	RA4.3211.3214.2	2	12.68	81.5	(E)	LDTEVVEK	(V)	932.494
704	704.1	1	1	12.68	2.5	0+545+15+21	1040000	Glycine max	NCBInr_Complete	356572482	PREDICTED: uncharacterized protein LOC100818752	SE8.4456.4534.2	2	12.68	79	(C)	LASVILALRTRKFYK	(G)	1779.1
705	705.1	4	1	12.66	2.8	0+385+19+267	2810000	Arabidopsis thaliana	NCBInr_Complete	14517482	AT5g62190/mmi9_10	IF10.4760.4760.3	3	12.66	88.6	(R)	EVTLAGFRNGKFATLVATN	(V)	2009.08
706	706.1	1	1	12.66	1.4	0+539+10+141	132000	Glycine max	NCBInr_Complete	356520513	PREDICTED: protein CASP-like	SF1.3842.3845.2	2	12.66	69.7	(K)	IGVLTVELEK	(S)	1100.66
707	707.1	2	1	12.66	0.7	0+325+9+841	1310000	Zea mays	NCBInr_Complete	414865000	PREDICTED: uncharacterized protein LOC100274180 isoform X1	IF1.3284.3284.2	2	12.66	78.8	(S)	IPVEQRLAF	(L)	1072.62
708	708.1	1	1	12.65	1.7	0+383+10+193	124000	Arabidopsis thaliana	NCBInr_Complete	15237369	peptide transporter PTR3-B	SF14.3592.3595.2	2	12.65	86.8	(M)	LVSIVIYDRV	(F)	1176.7
709	709.1	1	1	12.65	2.9	0+245+13+176	3250000	Zea mays	NCBInr_Complete	226530437	spotted leaf protein 11	SF5.3201.3248.2	2	12.65	84.6	(L)	LSLSGIEENRATI	(G)	1402.75
710	710.1	1	1	12.65	7.3	0+41+15+147	217000	Glycine max	NCBInr_Complete	255637485	PREDICTED: kunitz-type trypsin inhibitor KTI1-like	RZ7.3805.3805.2	2	12.65	73.1	(Y)	YVLPAIRGNGGGIER	(A)	1571.87
711	711.1	6	1	12.65	0.5	0+1567+13+933	8510000	Arabidopsis thaliana	NCBInr_Complete	334187324	uncharacterized protein	SE2.3204.3208.2	2	12.65	76.5	(S)	WISRTAVKAADAV	(L)	1387.77
712	712.1	2	1	12.65	1.5	0+344+11+347	1340000	Glycine max	NCBInr_Complete	356495119	PREDICTED: U-box domain-containing protein 16-like	SF8.2853.2853.2	2	12.65	78.3	(R)	IPFKVETVTGK	(H)	1218.71
713	713.1	1	1	12.65	2.8	0+137+13+303	223000	Glycine max	NCBInr_Complete	356543562	PREDICTED: serine/threonine-protein kinase AtPK7-like isoform X1	IF9.4540.4543.2	2	12.65	71	(S)	LDHPFLPTLYATI	(D)	1500.81
714	714.1	1	1	12.65	0.5	0+1041+7+127	144000	Zea mays	NCBInr_Complete	414589513	PREDICTED: phosphoglycerate kinase, chloroplastic-like isoform X1	SE8.3943.3943.2	2	12.65	71.6	(H)	VLWEFIK	(A)	934.54
715	715.1	2	1	12.65	2.1	0+397+10+49	1770000	Solanum tuberosum	NCBInr_Complete	565375163	PREDICTED: UBX domain-containing protein 6-like	IF1.3282.3282.2	2	12.65	75.6	(V)	IPHFPATGER	(A)	1124.59
716	716.1	1	1	12.65	1.5	0+3+10+638	284000	Glycine max	NCBInr_Complete	571565066	PREDICTED: exocyst complex component EXO70A1-like	ER8.2517.2521.2	2	12.65	78.3	(M)	AVASDDLLSK	(K)	1018.54
717	717.1	1	1	12.65	4.5	0+51+14+244	224000	Triticum aestivum	NCBInr_Complete	669029429	unnamed protein product	SF12.4566.4569.2	2	12.65	79	(R)	PILLPVGDKIYALT	(R)	1512.9
718	718.1	2	1	12.63	7.4	0+23+13+139	311000	Arabidopsis thaliana	NCBInr_Complete	12320969	hypothetical protein	SE1.3570.3570.2	2	12.63	74.7	(A)	IQEVYLPAPLLAK	(I)	1454.86
719	719.1	2	1	12.62	3.3	0+175+7+28	1140000	Arabidopsis thaliana	NCBInr_Complete	15217619	RNA-directed DNA polymerase (reverse transcriptase)-related family protein	SE8.3574.3574.2	2	11.84	75	(I)	LPSVVFK	(T)	789.487
720	720.1	11	1	12.62	3.2	0+327+11	14800000	Triticum aestivum	NCBInr_Complete	669028879	unnamed protein product	RZ1.3489.3492.2	2	12.62	85.6	(D)	LLPVSEFLGIN	(-)	1201.68
721	721.1	1	1	12.61	12.9	0+21+7+26	258000	Arabidopsis thaliana	NCBInr_Complete	110739878	At2g44120/F6E13.25	SF6.3003.3007.2	2	12.61	88.9	(A)	PLGGLKK	(K)	712.472
722	722.1	4	1	12.61	4	0+3+7+161	2980000	Arabidopsis thaliana	NCBInr_Complete	2194134	F20P5.23 gene product	RZ1.3660.3701.2	2	12.61	70.9	(H)	LPVVSFK	(T)	789.487
723	723.1	4	1	12.61	8.1	0+207+24+62	4330000	Glycine max	NCBInr_Complete	356531774	PREDICTED: aquaporin NIP2-1-like	RA9.4275.4275.2	2	10.45	64.7	(S)	IVAGPISGGSMNPARTLGPAIATS	(Y)	2238.19
724	724.1	1	1	12.6	1.8	0+299+8+137	635000	Glycine max	NCBInr_Complete	356503285	PREDICTED: UPF0481 protein At3g47200-like	ER7.3451.3454.2	2	12.6	84.1	(R)	FLIPQLKV	(D)	957.613
725	725.1	1	1	12.59	2.7	0+109+17+484	866000	Glycine max	NCBInr_Complete	356504645	PREDICTED: probable nitrite transporter At1g68570	SE8.4274.4278.2	2	12.59	79.7	(L)	GLISITVSAILPQFRPP	(P)	1809.06
726	726.1	1	1	12.59	11.7	0+6+21+151	386000	Solanum tuberosum	NCBInr_Complete	565356637	PREDICTED: uncharacterized protein At5g01610-like	IF14.4052.4052.3	3	12.59	85.5	(T)	TVVSLKSSTFWVSKKAKQEIS	(N)	2353.31
727	727.1	1	1	12.59	2.7	0+9+11+375	744000	Solanum tuberosum	NCBInr_Complete	565377768	PREDICTED: F-box protein At2g26160-like isoform X1	RA5.4802.4838.2	2	12.59	83.1	(S)	DLLGVILSRLD	(L)	1213.71
728	728.1	1	1	12.59	5.1	0+31+10+155	1840000	Arabidopsis thaliana	NCBInr_Complete	6466959	unknown protein	RZ5.3625.3702.2	2	12.59	66.4	(T)	LSLVKFAESR	(S)	1149.66
729	729.1	6	1	12.57	1.4	0+18+14+938	3120000	Arabidopsis thaliana	NCBInr_Complete	12324804	putative phosphoribosylanthranilate transferase, 3' partial: 131493-134402	SF6.3506.3510.2	2	12.57	63.1	(K)	LVVEVVEARNILPK	(D)	1578.96
730	730.1	8	1	12.57	4.3	0+186+17+190	2580000	Zea mays	NCBInr_Complete	226510327	PREDICTED: cyclic pyranopterin monophosphate synthase, mitochondrial-like isoform X1	SF6.4395.4399.3	3	12.57	86.6	(S)	LDTLVPAKFEFMTRRKG	(H)	2009.1
731	731.1	1	1	12.57	3.7	0+171+12+136	1010000	Zea mays	NCBInr_Complete	670437113	PREDICTED: putative cyclin-dependent kinase F-2	RA8.4090.4094.2	2	12.57	69.7	(V)	LVCPLGALKVCD	(F)	1344.7
732	732.1	3	1	12.56	4.3	0+28+8+149	979000	Arabidopsis thaliana	NCBInr_Complete	13265523	At1g76180	RZ1.4375.4379.2	2	12.56	71.5	(R)	GLFDFLGK	(K)	896.488
733	733.1	7	1	12.56	5	0+127+19+231	16100000	Zea mays	NCBInr_Complete	293334929	uncharacterized protein LOC100381909	SE9.6556.6642.3	3	12.56	81.6	(S)	IDTILFDSEKSKELDWGKR	(V)	2280.19
734	734.1	2	1	12.56	0.9	0+753+12+446	1180000	Glycine max	NCBInr_Complete	351723259	resistance protein KR4	IF14.3155.3158.2	2	12.56	66.4	(I)	VIENLQPSKHLE	(K)	1406.76
735	735.1	2	1	12.56	2.4	0+305+15+281	714000	Nicotiana tabacum	NCBInr_Complete	399932285	9-cis-epoxycarotenoid dioxygenase 3 protein family isoform 2	SF5.3823.3827.2	2	9.68	61.1	(V)	SGELFALSYDVVQKP	(Y)	1652.85
736	736.1	2	1	12.56	10	0+105+17+48	12200000	Solanum tuberosum	NCBInr_Complete	565392491	PREDICTED: F-box protein At1g31080-like	ER8.3143.3177.2	2	12.56	68.2	(I)	NGVIYQPVAPVNALIEK	(S)	1825.02
737	737.1	1	1	12.55	2.7	0+140+12+280	966000	Arabidopsis thaliana	NCBInr_Complete	145329593	serine carboxypeptidase-like 13	SE8.2569.2574.2	2	12.55	67.7	(P)	LVDKISDTGEVK	(R)	1303.71
738	738.1	3	1	12.55	2.3	0+236+12+272	489000	Arabidopsis thaliana	NCBInr_Complete	15234441	calcium-dependent protein kinase 23	IF5.3358.3358.2	2	12.55	62.4	(Y)	VAPEVLRQSYGK	(E)	1346.74
739	739.1	1	1	12.55	2.2	0+327+11+143	530000	Arabidopsis thaliana	NCBInr_Complete	18421632	o-acyltransferase WSD1	RA9.3935.3935.2	2	12.55	70.4	(F)	IGTVIFPLWVK	(S)	1272.77
740	740.1	1	1	12.55	8.1	0+137+16+43	730000	Glycine max	NCBInr_Complete	255636180	PREDICTED: homeobox protein knotted-1-like 10-like isoformX1	RA6.3956.3965.2	2	12.55	73.3	(K)	PFNEATLFLCSIESQL	(S)	1868.91
741	741.1	1	1	12.54	3	0+535+18+46	781000	Zea mays	NCBInr_Complete	226531892	carbohydrate transporter/ sugar porter/ transporter	IF13.4388.4393.3	3	12.54	69.5	(K)	INNWRATALILTSILFAA	(V)	1988.13
742	742.1	2	2	12.53	4.7	0+370+12+37+17+180	2400000	Arabidopsis thaliana	NCBInr_Complete	13605910	AT3g55400/T22E16_60	ER8.2852.2856.2	2	8.69	72.6	(S)	LGNTLEPFELVQ	(K)	1359.72
743	743.1	1	1	12.53	3.2	0+151+16+323	3640000	Solanum tuberosum	NCBInr_Complete	565392003	PREDICTED: probable pectate lyase 13-like isoform X1	ER7.3390.3394.2	2	12.53	70.5	(K)	HELIVNSYKTIDGRGA	(K)	1772.93
744	744.1	1	1	12.52	4.1	0+167+33+599	55000	Zea mays	NCBInr_Complete	226497882	LOC100285175	SE2.5057.5057.3	3	12.52	69.8	(M)	ALLKSATNHAGQLVPGTPGNVSTTLQQIQARNQ	(Q)	3413.82
745	745.1	11	1	12.52	1	0+229+8+525	14600000	Zea mays	NCBInr_Complete	413924608	hypothetical protein ZEAMMB73_246912	SF9.3382.3384.2	2	12.52	87.3	(K)	VASLLSPR	(L)	842.509
746	746.1	1	1	12.52	0.8	0+219+10+903	119000	Solanum tuberosum	NCBInr_Complete	565387143	PREDICTED: probable LRR receptor-like serine/threonine-protein kinase At3g47570-like	SE4.3898.3898.2	2	12.52	81.1	(Q)	LVELSLSRNQ	(L)	1158.65
747	747.1	2	1	12.52	4.3	0+332+27+256	4610000	Glycine max	NCBInr_Complete	571470183	PREDICTED: probably inactive leucine-rich repeat receptor-like protein kinase At5g48380-like	SF10.5736.5844.4	4	12.52	66.5	(S)	LENAIGMGKIGIMYEGRLTDGSNLAIK	(R)	2864.5
748	748.1	1	1	12.51	6.5	0+49+21+253	246000	Arabidopsis thaliana	NCBInr_Complete	15232597	transcription factor LUX	IF6.3940.3940.3	3	12.51	79.4	(S)	ITPERSRTIQDVNRASETTLS	(S)	2374.23
749	749.1	1	1	12.51	1.6	0+692+18+355	1260000	Glycine max	NCBInr_Complete	356499417	PREDICTED: uncharacterized protein LOC100806429 isoform X1	RZ5.3218.3254.2	2	12.51	67.2	(P)	VLYGNRYTSYGRHFTLVE	(K)	2175.1
750	750.1	1	1	12.51	2	1+15+676	420000	Triticum aestivum	NCBInr_Complete	669031084	unnamed protein product	RA7.3173.3176.2	2	12.51	73.9	(-)	MNPTFRPIDAYSGLL	(E)	1694.86
751	751.1	1	1	12.5	1.6	0+223+8+269	566000	Arabidopsis thaliana	NCBInr_Complete	15226852	glutamate decarboxylase 3	RZ7.3145.3148.2	2	12.5	66.2	(L)	LNDLLVEK	(N)	943.546
752	752.1	6	1	12.5	4.7	0+88+23+376	2600000	Solanum tuberosum	NCBInr_Complete	565358030	PREDICTED: uncharacterized protein LOC102598039	SF8.4001.4001.3	3	12.5	85.3	(D)	LLIVGVYGPSLVLGLKRSNGNLV	(W)	2381.43
753	753.1	1	1	12.5	5.4	0+214+14+28	441000	Glycine max	NCBInr_Complete	571467867	PREDICTED: transmembrane protein 64-like isoform X2	RA9.3787.3795.2	2	12.5	63	(L)	VISALYATSSVLQW	(L)	1537.83
754	754.1	7	1	12.49	2.5	0+272+10+104	6390000	Glycine max	NCBInr_Complete	120969675	stearoyl-ACP desaturase	FR4.3169.3174.2	2	12.49	72.7	(M)	VAIGNMMEKK	(I)	1120.59
755	755.1	1	1	12.49	2.6	0+407+12+29	564000	Zea mays	NCBInr_Complete	195620470	hypothetical protein	RZ5.3104.3108.2	2	12.49	77.7	(V)	WYLASALLVTPF	(F)	1380.76
756	756.1	2	1	12.49	0.8	0+640+7+191	278000	Glycine max	NCBInr_Complete	356539692	PREDICTED: U-box domain-containing protein 4-like	SF10.3291.3291.2	2	12.49	78.2	(P)	LIHVLKT	(G)	823.54
757	757.1	2	1	12.48	4.6	0+43+11+181	836000	Arabidopsis thaliana	NCBInr_Complete	186511541	uncharacterized protein	SE8.4068.4068.2	2	7.3	60.8	(H)	VPLLIGAFLIS	(C)	1142.72
758	758.1	1	1	12.48	3.8	0+106+12+192	347000	Zea mays	NCBInr_Complete	195640600	aldose reductase	RA9.3907.3909.2	2	12.48	81.9	(D)	LYLIHWPFRVNK	(G)	1585.9
759	759.1	11	1	12.48	1.8	0+412+13+291	18300000	Zea mays	NCBInr_Complete	414866863	TPA: diphthine synthase	ER7.4483.4580.2	2	12.48	67.2	(G)	LSVEALELFAEMR	(R)	1507.78
760	760.1	1	1	12.48	3.8	0+145+13+183	860000	Zea mays	NCBInr_Complete	414887160	PREDICTED: uncharacterized protein LOC103649259	RA7.4378.4381.2	2	12.48	79.9	(L)	IPIFYGIKPSELV	(L)	1475.85
761	761.1	1	1	12.48	5.7	0+1+24+390	1960000	Solanum tuberosum	NCBInr_Complete	565398643	PREDICTED: solanesyl diphosphate synthase 3, chloroplastic/mitochondrial-like	RA7.6242.6357.3	3	12.48	65.1	(M)	IFSKGLSQISRNRFSRCRWLFSSR	(P)	2988.59
762	762.1	1	1	12.47	2.6	0+472+13+15	463000	Arabidopsis thaliana	NCBInr_Complete	15231539	cytochrome P450 71B35	ER7.3352.3352.2	2	12.47	74.8	(D)	IDVEEAPGLTVNK	(K)	1384.73
763	763.1	1	1	12.47	0.6	0+795+11+827	1380000	Solanum tuberosum	NCBInr_Complete	565361850	PREDICTED: E3 ubiquitin-protein ligase KEG-like	SF7.2647.2653.2	2	12.47	71.1	(H)	VAAFSANMIRE	(N)	1208.61
764	764.1	1	1	12.47	4.1	0+354+17+37	1230000	Solanum tuberosum	NCBInr_Complete	565403012	PREDICTED: nucleolar and coiled-body phosphoprotein 1-like	ER7.3220.3224.2	2	12.47	80.8	(D)	GADIGYGAKAQEVLGQV	(K)	1675.87
765	765.1	1	1	12.47	1.8	0+4+16+841	660000	Solanum tuberosum	NCBInr_Complete	568214515	linoleate 9S-lipoxygenase 2	SF7.3380.3383.2	2	12.47	71.3	(Q)	ITSGLFGGPDDSKKLK	(G)	1662.91
766	766.1	3	1	12.47	2.2	0+158+11+324	11500000	Glycine max	NCBInr_Complete	571442203	PREDICTED: taxadiene 5-alpha hydroxylase-like	SE5.3747.3856.2	2	12.47	68.3	(S)	LGYAGLELLVP	(K)	1144.66
767	767.1	1	1	12.45	1.4	0+192+7+275	121000	Arabidopsis thaliana	NCBInr_Complete	15232749	uncharacterized protein	SF6.2694.2694.2	2	12.45	74.9	(L)	LLIVSRK	(I)	828.567
768	768.1	1	1	12.44	1.3	0+665+12+212	970000	Arabidopsis thaliana	NCBInr_Complete	15221252	disease resistance protein RPS5	RZ5.4616.4726.2	2	12.44	85.4	(T)	LDISSSLVAEPL	(L)	1243.68
769	769.1	3	1	12.44	8.9	0+158+19+36	25400000	Arabidopsis thaliana	NCBInr_Complete	15226664	prenylated RAB acceptor 1.B2	SE5.4695.4807.2	2	12.44	62.1	(T)	SALTIGIAIVCLHGAFRVP	(D)	1995.12
770	770.1	8	1	12.44	9	0+98+17+72	12100000	Zea mays	NCBInr_Complete	414591542	TPA: hypothetical protein ZEAMMB73_037592	SE11.4493.4495.2	2	12.44	78.1	(G)	GGVAAALVLVLADVVLV	(L)	1578.98
771	771.1	4	1	12.43	1.6	0+104+13+684	8270000	Solanum tuberosum	NCBInr_Complete	565396824	PREDICTED: microtubule-associated protein futsch-like isoform X1	RA11.5475.5601.2	2	12.43	74.3	(L)	LENPNLAAKVMKS	(N)	1414.77
772	772.1	2	1	12.43	2.2	0+200+20+672	1180000	Solanum tuberosum	NCBInr_Complete	565397638	PREDICTED: sucrose synthase 6-like	RZ6.3924.3924.3	3	12.43	77.4	(K)	LQAALIVAEVFVSSFSKDTP	(Y)	2122.14
773	773.1	1	1	12.42	1.5	0+341+13+484	341000	Arabidopsis thaliana	NCBInr_Complete	15231428	leucine-rich repeat protein kinase-like protein	RA9.4611.4613.2	2	12.42	80.2	(T)	LPPLLNAVEVFTV	(V)	1411.82
774	774.1	1	1	12.42	3.5	0+122+12+202	2290000	Glycine max	NCBInr_Complete	356551187	PREDICTED: uncharacterized protein LOC100776586	ER7.3560.3562.2	2	12.42	80.9	(S)	IYTPEDVTFKKV	(M)	1439.78
775	775.1	7	1	12.41	5	0+121+18+216	20600000	Zea mays	NCBInr_Complete	219363685	uncharacterized protein LOC100216883	SE12.4004.4106.2	2	12.41	67.1	(S)	VVAAAAQSQSKDAHQLPR	(F)	1877
776	776.1	1	1	12.41	47.4	0+10+28+21	5030000	Arabidopsis thaliana	NCBInr_Complete	26451151	uncharacterized protein	IF6.4731.4784.3	3	12.41	74.4	(G)	SVLAIVVVALMLLFVPLMMGPVTAPSLP	(M)	2878.66
777	777.1	1	1	12.4	2.8	0+132+14+343	625000	Solanum tuberosum	NCBInr_Complete	565371760	PREDICTED: glucan endo-1,3-beta-glucosidase 8-like	RA8.4288.4290.2	2	12.4	89	(Q)	YILPALKNVQEAIN	(K)	1585.89
778	778.1	2	1	12.4	2.7	0+351+29+656	710000	Zea mays	NCBInr_Complete	670385748	PREDICTED: receptor-like protein 12	IF2.4254.4254.5	5	12.4	75.1	(R)	LENLNVGRTSFYGTIPNSLGNLTSLKELG	(F)	3107.64
779	779.1	1	1	12.39	9.3	0+88+15+58	446000	Glycine max	NCBInr_Complete	351727799	uncharacterized protein LOC100305838	RA6.3780.3784.2	2	12.39	77.6	(V)	EGGYLELGFTLFRVR	(L)	1756.94
780	780.1	8	1	12.39	1.7	0+1294+26+132	14800000	Glycine max	NCBInr_Complete	571540333	PREDICTED: uncharacterized protein LOC100809637	RA7.5738.5853.3	3	12.39	68.5	(A)	FINTEVYARVSVAVLFYKLADLARMV	(G)	2988.64
781	781.1	1	1	12.38	2.8	0+71+13+378	255000	Arabidopsis thaliana	NCBInr_Complete	15225798	3-ketoacyl-CoA thiolase 2	RA9.3999.4003.2	2	12.38	60.4	(K)	DTYPDDLLAPVLR	(A)	1487.77
782	782.1	1	1	12.38	3.7	0+271+11+14	500000	Glycine max	NCBInr_Complete	356531939	PREDICTED: lactoylglutathione lyase-like isoform X1	RA11.5327.5331.2	2	12.38	73.3	(K)	ITSFLDPDGWK	(T)	1278.64
783	783.1	1	1	12.37	2.7	0+93+9+223	451000	Arabidopsis thaliana	NCBInr_Complete	14423528	probable fructokinase-2	RA11.5144.5148.2	2	12.37	80.9	(R)	TALAFVTLR	(A)	991.593
784	784.1	1	1	12.37	2.2	0+128+9+260	1300000	Arabidopsis thaliana	NCBInr_Complete	15232018	uncharacterized protein	SE8.2438.2441.2	2	12.37	66.1	(I)	KNDVDSKWK	(E)	1119.58
785	785.1	1	1	12.35	1.2	0+168+12+753	205000	Zea mays	NCBInr_Complete	413955172	PREDICTED: uncharacterized protein LOC103638912 isoform X1	IF1.4616.4620.2	2	12.35	78.9	(I)	VELGVVGISLID	(H)	1213.7
786	786.1	3	1	12.35	2.1	0+198+9+217	2030000	Triticum aestivum	NCBInr_Complete	608996688	squamosa promoter-binding-like protein 1, partial	SF7.2464.2466.2	2	12.35	73.1	(S)	LGENQSLTN	(T)	975.474
787	787.1	2	1	12.35	2.2	0+391+10+37	5750000	Triticum aestivum	NCBInr_Complete	669028808	unnamed protein product	RZ5.3288.3362.2	2	12.35	83	(R)	TVESISQYIN	(G)	1153.57
788	788.1	1	1	12.35	5	0+197+17+126	914000	Zea mays	NCBInr_Complete	670419109	PREDICTED: basic proline-rich protein-like	IF14.4045.4049.3	3	12.35	75.3	(E)	LGPGPRATPALGRPLGR	(P)	1685.99
789	789.1	1	1	12.34	1	0+268+8+474	360000	Triticum aestivum	NCBInr_Complete	14017572	photosystem I P700 chlorophyll a apoprotein A1 (chloroplast)	RZ1.3895.3900.2	2	12.34	71.3	(K)	YAEFLTFR	(G)	1046.53
790	790.1	6	1	12.33	1.8	0+593+13+86	8160000	Arabidopsis thaliana	NCBInr_Complete	15236004	cellulose-synthase-like C5	SF7.4014.4050.2	2	12.33	83.3	(D)	LLSITEKETPTKK	(S)	1487.87
791	791.1	1	1	12.33	2.3	0+169+11+280	178000	Solanum tuberosum	NCBInr_Complete	565342973	PREDICTED: F-box/LRR-repeat protein 4-like	RZ8.4060.4063.2	2	12.33	76.3	(N)	LESLLLTGIKS	(G)	1173.71
792	792.1	1	1	12.33	3.5	0+105+16+324	198000	Solanum tuberosum	NCBInr_Complete	565345910	PREDICTED: uncharacterized protein LOC102598429	SE5.4524.4528.2	2	12.33	79.1	(S)	VRPFKGEYDAIPKKDF	(D)	1910.02
793	793.1	8	1	12.33	10.4	0+53+15+76	9070000	Oryza sativa	NCBInr_Complete	57282084	ribulose 1,5-bisphosphate carboxylase, small subunit, partial	IF10.3861.3863.2	2	12.33	70	(E)	XLXYLPPVTGXXLLK	(Q)	1666.09
794	794.1	1	1	12.33	2.5	0+176+12+284	326000	Triticum aestivum	NCBInr_Complete	764399182	CBL-interacting protein kinase 28	IF3.3156.3156.2	2	12.33	71.9	(Y)	VAPEVLSRKGYN	(G)	1332.73
795	795.1	1	1	12.32	1.6	0+570+15+329	361000	Glycine max	NCBInr_Complete	571500603	PREDICTED: probable ubiquitin-like-specific protease 2B-like isoform X2	IF3.4267.4271.3	3	12.32	79.7	(G)	LFLLHYVERFLEEAP	(I)	1876
796	796.1	1	1	12.32	1.8	0+570+23+679	3950000	Zea mays	NCBInr_Complete	670407526	PREDICTED: myb-binding protein 1A	IF10.4015.4015.3	3	12.32	70.3	(D)	LFSQGNADLLKSWVVNTISCVLK	(N)	2592.39
797	797.1	2	1	12.31	5.6	0+177+15+73	976000	Zea mays	NCBInr_Complete	162463509	photosystem II subunit PsbS1	SE2.3924.3928.2	2	12.31	60.8	(G)	ALGLSEGGPLFGFTK	(S)	1493.8
798	798.1	24	1	12.31	2.8	0+317+10+20	14300000	Zea mays	NCBInr_Complete	212721864	uncharacterized protein LOC100192629	SF12.4162.4169.2	2	12.31	67.2	(K)	LGLEYVGKHT	(H)	1116.61
799	799.1	1	1	12.31	2.2	0+389+15+266	689000	Solanum tuberosum	NCBInr_Complete	565359880	PREDICTED: telomere repeat-binding protein 4-like	SE2.3384.3389.2	2	12.31	66.3	(T)	ILGSGLRVGMVVQGK	(K)	1513.89
800	800.1	1	1	12.31	4.9	0+190+11+20	106000	Solanum tuberosum	NCBInr_Complete	565359959	PREDICTED: very-long-chain (3R)-3-hydroxyacyl-[acyl-carrier protein] dehydratase PASTICCINO 2-like	RZ6.3098.3102.2	2	12.31	69.4	(L)	VALGIYFPGSP	(H)	1120.6
801	801.1	2	1	12.31	1.6	0+666+12+51	598000	Solanum tuberosum	NCBInr_Complete	565384374	PREDICTED: subtilisin-like protease SDD1-like	SE5.4847.4851.2	2	12.31	81.6	(V)	EVIGVEGVVLSI	(K)	1213.7
802	802.1	6	1	12.31	2.4	0+396+10+8	9600000	Glycine max	NCBInr_Complete	571482659	PREDICTED: uncharacterized protein LOC100811261	RA5.3839.3878.2	2	12.31	83.1	(G)	AEILLSLYDI	(V)	1149.64
803	803.1	1	1	12.31	1.9	0+386+13+253	175000	Glycine max	NCBInr_Complete	571549369	PREDICTED: protein RIK-like isoform X1	RZ6.2974.2974.2	2	12.31	79.6	(G)	IDLEAGASLITSS	(M)	1276.66
804	804.1	1	1	12.3	3.8	0+130+8+69	168000	Arabidopsis thaliana	NCBInr_Complete	15228111	40S ribosomal protein S5-1	SF14.2862.2866.2	2	12.3	83.5	(R)	IGSAGVVR	(R)	758.452
805	805.1	1	1	12.3	6.5	0+93+22+223	1860000	Zea mays	NCBInr_Complete	212274339	uncharacterized protein LOC100191301	IF9.4892.4892.3	3	12.3	62	(A)	VLQVYWGDFPNHRVQEAHRAGV	(K)	2578.31
806	806.1	2	1	12.3	2.3	0+491+13+41	725000	Zea mays	NCBInr_Complete	226504710	LOC100281192 precursor	RZ1.3399.3404.2	2	12.3	74.5	(W)	SQLEAISAQDVET	(T)	1390.67
807	807.1	1	1	12.29	3.6	0+428+21+125	431000	Pisum sativum	NCBInr_Complete	225698200	MLO1	SF12.4198.4198.2	2	12.29	84.2	(Y)	ALVTQMGSTMKPTIFNERVAT	(A)	2295.18
808	808.1	3	1	12.29	2	0+706+18+161	2630000	Solanum tuberosum	NCBInr_Complete	565380429	PREDICTED: putative ribonuclease H protein At1g65750-like	RA5.3759.3763.2	2	12.29	68	(H)	YVKSNTDGACRGNPGLSS	(F)	1882.87
809	809.1	1	1	12.28	2.5	0+318+11+108	381000	Arabidopsis thaliana	NCBInr_Complete	15232123	peptidyl-prolyl cis-trans isomerase CYP38	RZ9.3538.3542.2	2	12.28	81.2	(T)	VPLEIMVTGEK	(T)	1215.66
810	810.1	1	1	12.28	5	0+108+10+82	349000	Zea mays	NCBInr_Complete	293333554	PREDICTED: uncharacterized protein LOC100381974 isoform X1	RA11.5137.5140.2	2	12.28	86.2	(D)	SLPIIPQSFV	(T)	1100.63
811	811.1	19	1	12.28	1	0+906+11+101	33200000	Glycine max	NCBInr_Complete	571531465	PREDICTED: WPP domain-associated protein-like	SE2.3306.3357.2	2	12.28	71.4	(K)	FEMMAVRLAKM	(K)	1326.67
812	812.1	5	1	12.27	1.2	0+249+8+372	2970000	Arabidopsis thaliana	NCBInr_Complete	240254651	carotenoid cleavage dioxygenase 7	SF2.3025.3030.2	2	12.27	85.8	(K)	PILQGVFK	(M)	901.551
813	813.1	1	1	12.27	5.9	0+194+13+11	2530000	Solanum tuberosum	NCBInr_Complete	565395672	PREDICTED: transmembrane emp24 domain-containing protein p24beta3-like	ER7.6120.6251.2	2	12.27	73.8	(L)	ILASGLQVVYIRR	(L)	1487.91
814	814.1	3	1	12.26	4.7	0+25+15+273	7000000	Zea mays	NCBInr_Complete	194708246	peptide-N4-asparagine amidase A precursor	RZ5.4930.5096.3	3	12.26	64.7	(V)	WPFPVIYTGGINPLI	(W)	1686.92
815	815.1	1	1	12.26	4.7	0+6+8+153	186000	Zea mays	NCBInr_Complete	413921466	hypothetical protein ZEAMMB73_427011, partial	SF11.3268.3270.2	2	12.26	75.7	(A)	APALLAPR	(S)	808.504
816	816.1	2	1	12.26	22.8	0+10+16+44	867000	Zea mays	NCBInr_Complete	414868282	TPA: hypothetical protein ZEAMMB73_723928	RA4.5382.5387.3	3	12.26	85.1	(P)	PMTIDRTYPIFTVRWL	(A)	2009.07
817	817.1	2	1	12.26	1.5	0+229+19+1006	316000	Solanum tuberosum	NCBInr_Complete	565349672	PREDICTED: ABC transporter B family member 15-like	SE12.4325.4328.3	3	9.54	60.6	(T)	LKRFSIGLEESLNLGVKQG	(L)	2088.18
818	818.1	1	1	12.26	2.6	0+146+11+254	972000	Solanum tuberosum	NCBInr_Complete	565358012	PREDICTED: basic leucine zipper and W2 domain-containing protein 2-like	SE5.3967.3971.2	2	12.26	70.6	(L)	SIFTALAFSQK	(L)	1212.66
819	819.1	1	1	12.25	5	0+74+8+75	662000	Zea mays	NCBInr_Complete	194702222	uncharacterized protein LOC100274617	SF9.3757.3759.2	2	12.25	73.7	(A)	VETAAFLK	(A)	878.498
820	820.1	1	1	12.25	1.4	0+537+9+83	677000	Zea mays	NCBInr_Complete	293334601	uncharacterized LOC100382510	SF2.2799.2802.2	2	12.25	81.9	(D)	AELKEMQDR	(M)	1119.55
821	821.1	1	1	12.25	2.6	0+187+9+144	92800	Solanum tuberosum	NCBInr_Complete	565390949	PREDICTED: fatty acyl-CoA reductase 2-like	SF5.3573.3576.2	2	12.25	72.2	(V)	LDSLIVFYR	(K)	1125.63
822	822.1	1	1	12.24	4.8	0+171+14+104	910000	Zea mays	NCBInr_Complete	212722674	uncharacterized protein LOC100193623	RA5.4231.4234.2	2	12.24	67.9	(V)	HWLEDRPPAEPPAH	(G)	1651.8
823	823.1	7	1	12.24	1.5	0+359+17+699	4270000	Glycine max	NCBInr_Complete	571512036	PREDICTED: desmoplakin-like isoform X1	IF12.4980.4988.2	2	12.24	76.1	(S)	ILEREGLLTVDEKAEKT	(S)	1944.07
824	824.1	2	1	12.24	1.7	0+173+7+227	996000	Arabidopsis thaliana	NCBInr_Complete	7267551	protein TOC75-4	ER7.3068.3071.2	2	12.24	69.8	(M)	FEEIITR	(D)	907.488
825	825.1	5	1	12.23	2.2	0+310+9+74	4610000	Solanum tuberosum	NCBInr_Complete	12878	apocytochrome b	RZ1.4104.4107.2	2	12.23	77.9	(A)	LPFFKSMYV	(R)	1131.59
826	826.1	44	1	12.23	1.4	0+608+11+121	109000000	Arabidopsis thaliana	NCBInr_Complete	145323726	FZO-like protein	RZ2.3165.3280.2	2	12.23	77.1	(E)	DLASADKIISR	(T)	1188.66
827	827.1	5	1	12.22	4.7	0+225+12+15	20700000	Glycine max	NCBInr_Complete	356495843	PREDICTED: uncharacterized protein LOC100782698	RZ7.3405.3445.2	2	12.22	70.9	(G)	FEFGLSDDGVLK	(I)	1326.66
828	828.1	1	1	12.21	1.7	0+264+8+198	264000	Arabidopsis thaliana	NCBInr_Complete	18379088	BSD domain-containing protein	IF14.2986.3000.2	2	12.21	73.7	(S)	EKVVEATK	(D)	903.515
829	829.1	1	1	12.21	0.8	0+112+8+797	302000	Glycine max	NCBInr_Complete	356558215	PREDICTED: dentin sialophosphoprotein-like	ER2.3298.3302.2	2	12.21	81.7	(S)	LASLISPR	(H)	856.525
830	830.1	1	1	12.19	6.9	0+170+17+58	128000	Zea mays	NCBInr_Complete	293334165	uncharacterized protein LOC100383083	SE8.4104.4104.2	2	12.19	74.1	(L)	LAGVFVPSWAARVAAVC	(A)	1773.95
831	831.1	1	1	12.19	5.5	0+23+23+372	1010000	Solanum tuberosum	NCBInr_Complete	565391638	PREDICTED: F-box only protein 13-like	IF10.4576.4576.3	3	12.19	71.8	(E)	LNQDLLERVLSWLPTSTFLRLSS	(V)	2688.47
832	832.1	1	1	12.18	4.2	0+400+20+54	278000	Zea mays	NCBInr_Complete	414877191	PREDICTED: quinolinate synthase, chloroplastic-like	IF16.4048.4052.3	3	12.18	73.7	(T)	LGSLIKICHQLPDKNNKLSV	(Y)	2277.28
833	833.1	1	1	12.18	3.3	0+271+12+78	307000	Hordeum vulgare	NCBInr_Complete	451774920	lipase-3	RA8.4580.4580.2	2	12.18	77.7	(W)	LRETIVGNVVTR	(N)	1356.8
834	834.1	2	1	12.17	0.8	0+302+10+824	609000	Solanum tuberosum	NCBInr_Complete	565351763	PREDICTED: protein GAMETE EXPRESSED 2-like isoform X1	SF12.3918.4020.2	2	12.17	77.7	(L)	IIPVTDIQFR	(Q)	1201.69
835	835.1	1	1	12.17	2	0+638+14+45	583000	Glycine max	NCBInr_Complete	571496224	PREDICTED: probable alpha,alpha-trehalose-phosphate synthase [UDP-forming] 11-like	ER7.4415.4419.2	2	12.17	67.2	(A)	LSVSNPALSTIISK	(V)	1429.83
836	836.1	2	1	12.17	2.1	0+389+10+66	838000	Zea mays	NCBInr_Complete	670388520	PREDICTED: uncharacterized protein LOC103650909	RA3.3725.3728.2	2	12.17	81.8	(R)	AVLEAELYDI	(Y)	1135.59
837	837.1	1	1	12.17	0.9	0+999+11+187	183000	Arabidopsis thaliana	NCBInr_Complete	6714293	F15H18.21	ER5.4935.4935.2	2	12.17	80.3	(R)	SIEVREVDVTR	(D)	1302.7
838	838.1	2	1	12.16	1	0+166+8+619	322000	Arabidopsis thaliana	NCBInr_Complete	18404075	ABC1 protein kinase 6	RZ6.3165.3168.2	2	12.16	74	(S)	VAGGFLSR	(I)	806.452
839	839.1	2	2	12.16	2.3	0+139+6+594+13+42	411000	Glycine max	NCBInr_Complete	356499958	PREDICTED: heat shock protein 83-like	IF11.3170.3170.2	2	5.43	64.1	(Y)	EMMALALGGRWGR	(S)	1447.73
840	840.1	4	1	12.16	1.4	0+119+9+492	3360000	Glycine max	NCBInr_Complete	356533635	PREDICTED: serine/threonine-protein kinase Nek1-like	RZ7.3356.3389.2	2	12.16	69.9	(Y)	LHMNHILHR	(D)	1170.63
841	841.1	1	1	12.16	2.6	0+384+13+91	652000	Glycine max	NCBInr_Complete	356534744	PREDICTED: arginine/serine-rich coiled-coil protein 2-like isoform X1	ER7.2936.2940.2	2	12.16	79	(R)	NLVGPGCLTTDQK	(K)	1402.7
842	842.1	4	1	12.16	3.7	0+279+13+51	844000	Zea mays	NCBInr_Complete	413943757	putative MYB DNA-binding domain superfamily protein	RZ5.2714.2714.2	2	12.16	76.3	(E)	TQAPNLCSGSDVV	(F)	1347.62
843	843.1	1	1	12.16	2	0+276+15+447	1070000	Solanum tuberosum	NCBInr_Complete	565370460	PREDICTED: oligopeptide transporter 4-like	SE5.3869.3872.2	2	12.16	67.4	(V)	ASFLFSPLICPFFAI	(V)	1729.9
844	844.1	1	1	12.16	5	0+261+24+187	718000	Arabidopsis thaliana	NCBInr_Complete	9758816	unnamed protein product	RA4.5517.5520.4	4	12.16	73.8	(G)	TLTPLFVKAGVDLSPFNALPKREY	(I)	2676.48
845	845.1	1	1	12.15	1.5	0+273+14+627	733000	Zea mays	NCBInr_Complete	413937802	hypothetical protein ZEAMMB73_584043	SF9.4459.4464.2	2	12.15	72.8	(A)	VLEKRCLSYKISIR	(V)	1765.02
846	846.1	1	1	12.14	3.2	0+103+7+106	43400	Glycine max	NCBInr_Complete	255633686	uncharacterized protein LOC100306639	ER8.2563.2563.2	2	12.14	74.9	(E)	FSELVKR	(G)	878.509
847	847.1	1	1	12.14	23.4	0+23+15+26	133000	Zea mays	NCBInr_Complete	414880307	TPA: hypothetical protein ZEAMMB73_567309, partial	SE5.4416.4416.2	2	12.14	76	(K)	LFLFLQAWLYEKDHR	(I)	1979.05
848	848.1	5	1	12.14	1.9	0+84+10+429	5280000	Solanum tuberosum	NCBInr_Complete	565341801	PREDICTED: argininosuccinate lyase, chloroplastic-like	RA5.3934.3938.2	2	12.14	81.9	(S)	ISFDKALYKQ	(D)	1212.66
849	849.1	8	1	12.14	6.4	0+68+28+337	47300000	Triticum aestivum	NCBInr_Complete	669031157	unnamed protein product	IF10.4680.4793.3	3	12.14	65.7	(L)	LFSAGPADGGDGRRRRVPRPSVLLRADP	(A)	2988.64
850	850.1	2	1	12.13	1.5	0+309+11+371	1290000	Arabidopsis thaliana	NCBInr_Complete	22328844	dolichyl-diphosphooligosaccharide--protein glycosyltransferase subunit 2	IF14.4153.4156.2	2	12.13	61.5	(S)	VPLILSLPSTV	(I)	1138.71
851	851.1	4	1	12.13	6	0+183+18+99	1600000	Solanum tuberosum	NCBInr_Complete	565356389	PREDICTED: uncharacterized protein LOC102593654 isoform X1	RZ5.4669.4672.3	3	12.13	84.1	(S)	LDTISKVYESDSLSPNIK	(P)	2009.04
852	852.1	1	1	12.13	3.1	0+165+16+335	1210000	Zea mays	NCBInr_Complete	670394904	PREDICTED: pentatricopeptide repeat-containing protein At1g09190-like	SF9.4893.4973.2	2	12.13	78	(H)	VISLALLKPYPLPQAR	(V)	1779.09
853	853.1	3	1	12.12	1.8	0+350+21+762	899000	Arabidopsis thaliana	NCBInr_Complete	145339009	DNA helicase	RA5.4812.4814.2	2	12.12	72.5	(S)	LVEGLFLNGDIQVICTTNTLA	(H)	2291.2
854	854.1	1	1	12.12	4.5	0+123+14+174	255000	Glycine max	NCBInr_Complete	356549924	PREDICTED: bifunctional epoxide hydrolase 2-like isoform X1	SE1.3264.3267.2	2	12.12	79	(I)	MLGVPFMLPGPSAI	(Q)	1429.76
855	855.1	1	1	12.12	0.9	0+646+21+1489	473000	Solanum tuberosum	NCBInr_Complete	565375004	PREDICTED: centromere-associated protein E-like isoform X1	RA4.5418.5421.3	3	12.12	69.4	(M)	FETNENLIKQAIPEPSQSQFL	(G)	2433.23
856	856.1	1	1	12.11	2.3	0+41+7+248	227000	Arabidopsis thaliana	NCBInr_Complete	18402871	transcription factor Pur-alpha 1	RA11.5385.5385.2	2	12.11	61.8	(K)	LFYFDLK	(E)	945.508
857	857.1	1	1	12.11	4	0+100+14+234	82700	Zea mays	NCBInr_Complete	223947807	peroxidase 1 precursor	ER8.2691.2691.2	2	12.11	73.2	(N)	IGLAAFDVLEEIKA	(A)	1488.83
858	858.1	1	1	12.11	3	0+291+15+193	10600000	Zea mays	NCBInr_Complete	226496647	ATP-dependent RNA helicase dhh1	ER7.3500.3539.2	2	12.11	75.1	(L)	IHFLPPSRQLLMFSA	(T)	1756.96
859	859.1	2	1	12.11	2.3	0+235+28+936	2620000	Glycine max	NCBInr_Complete	571550030	PREDICTED: uncharacterized protein LOC100800748 isoform X1	IF3.4476.4479.3	3	12.11	71.1	(L)	EKDSSALSVSRLSKIEKANETDELGFIA	(H)	3037.57
860	860.1	4	1	12.1	1.7	0+244+8+214	1530000	Arabidopsis thaliana	NCBInr_Complete	15237539	amino acid permease 4	FR5.3178.3182.2	2	12.1	84.4	(L)	IEIQDTVR	(S)	973.531
861	861.1	1	1	12.09	3.3	0+292+14+113	1100000	Zea mays	NCBInr_Complete	226498646	hypothetical protein	SE8.3791.3794.2	2	12.09	80.3	(W)	LASLREKELSDVIE	(A)	1601.87
862	862.1	1	1	12.09	2.4	0+149+17+540	1090000	Zea mays	NCBInr_Complete	414870785	TPA: hypothetical protein ZEAMMB73_989403	SF10.4123.4125.3	3	12.09	76.6	(L)	IIEYSPFLAVVESKDRR	(I)	2022.1
863	863.1	6	1	12.08	2.3	0+59+10+365	7070000	Arabidopsis thaliana	NCBInr_Complete	15240229	BAHD acyltransferase family protein	RA6.6214.6324.2	2	12.08	65.6	(S)	LSVALDRFYP	(L)	1180.64
864	864.1	6	1	12.08	3.3	0+38+11+280	2530000	Glycine max	NCBInr_Complete	356515222	PREDICTED: putative cyclin-D6-1-like isoform X1	IF1.4173.4177.2	2	12.08	77.9	(K)	ARDLDISVRRE	(L)	1329.72
865	865.1	1	1	12.08	3.5	0+465+28+288	1040000	Zea mays	NCBInr_Complete	414866757	PREDICTED: uncharacterized protein LOC103634735	SE3.5634.5634.3	3	12.08	78.8	(L)	ADVIPPHEIGVTFEDIGALESVKDTLKE	(L)	3022.56
866	866.1	6	1	12.08	2.9	0+21+21+673	2770000	Zea mays	NCBInr_Complete	670360944	PREDICTED: uncharacterized protein LOC100383320 isoform X1	SE4.4540.4543.2	2	12.08	68	(K)	IVGLPLTINHSLAAGSAPTLQ	(F)	2073.17
867	867.1	1	1	12.07	1.9	0+520+12+76	1530000	Zea mays	NCBInr_Complete	223948849	uncharacterized protein LOC100382300	ER7.2926.2930.2	2	12.07	66	(N)	IYAAAGQWDDAR	(R)	1336.63
868	868.1	27	1	12.07	1.4	0+513+9+93	42400000	Zea mays	NCBInr_Complete	226490871	protein binding protein	RA5.4258.4263.2	2	12.07	75.9	(V)	ITFTKFVPL	(T)	1065.63
869	869.1	1	1	12.07	12.8	0+44+16+65	215000	Triticum aestivum	NCBInr_Complete	32400794	Cop8, partial	RZ7.3857.3860.2	2	12.07	72.3	(T)	NISFEELGTLLGIDPR	(K)	1773.94
870	870.1	3	1	12.07	5.8	0+238+21+100	1720000	Zea mays	NCBInr_Complete	56418455	ABRE-binding factor BZ-1	SE7.4536.4540.2	2	12.07	84.5	(Q)	AETEELARKVELLTAENTSLR	(S)	2373.26
871	871.1	2	1	12.07	1.7	0+321+17+651	1180000	Solanum tuberosum	NCBInr_Complete	565398441	PREDICTED: calmodulin-interacting protein 111-like isoform X1	RA7.4690.4695.2	2	12.07	66.7	(N)	LVIVPLLSRLCCFQVMG	(V)	2005.08
872	872.1	2	1	12.06	3.2	0+28+12+326	567000	Zea mays	NCBInr_Complete	195647020	uncharacterized protein LOC100277664	SF4.3362.3365.2	2	10.63	65.6	(E)	FEFTVTLSPASK	(Q)	1326.69
873	873.1	1	1	12.05	2.1	0+365+9+48	380000	Zea mays	NCBInr_Complete	194696700	DNA polymerase I	IF1.3880.3886.2	2	12.05	70.9	(D)	LPHYMVPFK	(T)	1131.6
874	874.1	2	1	12.04	4	0+99+17+302	2530000	Arabidopsis thaliana	NCBInr_Complete	15234601	equilibrative nucleotide transporter 3	ER7.3375.3378.2	2	12.04	79.8	(L)	IVLDLATKGRGGIGPYI	(G)	1743.02
875	875.1	1	1	12.04	9.2	0+79+15+69	1960000	Zea mays	NCBInr_Complete	163838762	LOC100127541	SF2.3299.3339.2	2	12.04	81.6	(A)	LQLAPPAAAAGQPVE	(A)	1432.78
876	876.1	3	1	12.04	2.8	0+447+13+1	586000	Zea mays	NCBInr_Complete	194688858	uncharacterized protein LOC100191423	IF13.4253.4256.2	2	12.04	81.5	(E)	QIEVKPALEKTKA	(I)	1454.86
877	877.1	2	1	12.04	4.5	0+465+23+18	62700	Zea mays	NCBInr_Complete	223974785	uncharacterized protein LOC100382917	SE5.5364.5364.3	3	12.04	81.6	(G)	QVTIGLDTVLKAVELPAGVGDLA	(T)	2279.29
878	878.1	2	1	12.04	1.8	0+175+11+401	1750000	Solanum tuberosum	NCBInr_Complete	565358460	PREDICTED: peptidyl-prolyl cis-trans isomerase-like 4-like	IF11.4149.4157.2	2	11.75	68.2	(L)	VPDASPEGKPK	(D)	1124.6
879	879.1	1	1	12.04	2.7	0+248+15+273	1720000	Solanum tuberosum	NCBInr_Complete	565369332	PREDICTED: cytokinin dehydrogenase 1-like	IF14.4325.4370.3	3	12.04	76.8	(E)	TAPKQVKWIRVLYSD	(F)	1804.01
880	880.1	1	1	12.03	9.6	0+140+17+19	183000	Zea mays	NCBInr_Complete	4973274	plasma membrane intrinsic protein homolog	RA4.4692.4692.2	2	12.03	78.2	(G)	LGAEIVGTLILVYTVFS	(A)	1795.03
881	881.1	2	1	12.03	1.9	0+145+20+865	2680000	Solanum tuberosum	NCBInr_Complete	565378903	PREDICTED: putative disease resistance protein RGA4-like	RZ9.4118.4121.3	3	12.03	75.2	(V)	LTEPEVYGRDKEQDEIVKIL	(I)	2374.25
882	882.1	1	1	12.03	2.5	0+293+18+389	4200000	Glycine max	NCBInr_Complete	571489558	PREDICTED: probable LRR receptor-like serine/threonine-protein kinase MRH1-like	SF12.4357.4468.2	2	12.03	65.1	(A)	PTPDLSPPANPPMVVFTP	(P)	1876.95
883	883.1	1	1	12.03	1.1	0+854+11+112	1070000	Triticum aestivum	NCBInr_Complete	669031935	unnamed protein product	ER7.3118.3124.2	2	12.03	76.1	(F)	IFLPNMRVPML	(R)	1330.74
884	884.1	4	1	12.02	2.3	0+104+16+558	1970000	Glycine max	NCBInr_Complete	356528028	PREDICTED: ABC transporter G family member 11-like	RA4.4308.4311.2	2	12.02	70.5	(L)	DALAGRLGSKTKQTGK	(I)	1630.92
885	885.1	1	1	12.01	1	0+265+8+521	453000	Arabidopsis thaliana	NCBInr_Complete	18406260	protein ZW18	ER8.2981.2986.2	2	12.01	81.6	(G)	ILLEEMQR	(L)	1031.56
886	886.1	1	1	12.01	12.4	0+97+16+16	309000	Zea mays	NCBInr_Complete	413938108	PREDICTED: uncharacterized protein LOC103627511 isoform X1	ER1.3954.3965.3	3	12.01	63.4	(V)	LEATATVVFLDKDYRP	(T)	1837.97
887	887.1	1	1	12.01	2.9	0+140+16+386	1410000	Triticum aestivum	NCBInr_Complete	669030122	unnamed protein product	RA8.3860.3862.2	2	12.01	67.5	(Q)	TGDPELNVQIHFSWFF	(F)	1936.92
888	888.1	1	1	12	0.6	0+473+9+838	359000	Arabidopsis thaliana	NCBInr_Complete	240255277	protein EMBRYO DEFECTIVE 2458	RA4.3207.3210.2	2	12	78.8	(K)	LLEDVDFGK	(Q)	1035.54
889	889.1	1	1	12	6.1	0+65+11+104	2980000	Glycine max	NCBInr_Complete	255627515	uncharacterized protein LOC100788395	ER7.3443.3446.2	2	12	80.8	(E)	LTLSVKDVKTP	(I)	1200.72
890	890.1	3	1	12	8.2	0+58+8+31	4290000	Zea mays	NCBInr_Complete	308080888	uncharacterized protein LOC100502003	ER3.3270.3393.2	2	12	79.9	(V)	VATVLPSR	(E)	842.509
891	891.1	12	1	12	1.1	0+196+11+732	23500000	Glycine max	NCBInr_Complete	356525821	PREDICTED: uncharacterized protein LOC100818299	SE7.6922.6986.2	2	12	66.5	(P)	IVSSSAVEQIR	(V)	1188.66
892	892.1	1	1	12	2.2	0+309+8+43	379000	Zea mays	NCBInr_Complete	413920854	putative protein kinase superfamily protein	IF14.2998.3003.2	2	12	74.9	(S)	PSSKLRER	(V)	972.558
893	893.1	1	1	12	5.7	0+404+27+42	63300	Solanum tuberosum	NCBInr_Complete	565345029	PREDICTED: protein TRANSPARENT TESTA 12-like	IF4.4753.4753.3	3	12	66.9	(Y)	VIGLPLGFLLGYKTSLGVQGIWMGMIF	(G)	2910.6
894	894.1	1	1	11.98	1.8	0+52+12+580	696000	Arabidopsis thaliana	NCBInr_Complete	2342690	Similar to Homo copine I (gb|U83246)	SE5.4464.4467.2	2	11.98	78.1	(V)	VTFGLVNQLTLS	(A)	1291.73
895	895.1	1	1	11.98	1.4	0+524+8+20	145000	Zea mays	NCBInr_Complete	414881769	TPA: hypothetical protein ZEAMMB73_484058, partial	FR5.2904.2907.2	2	11.98	69.9	(S)	SVIHVNPR	(T)	921.527
896	896.1	1	1	11.98	3	0+253+18+315	237000	Solanum tuberosum	NCBInr_Complete	565395158	PREDICTED: nibrin-like	SE12.3403.3406.2	2	11.98	68.2	(S)	LLEVGGANIASSEKVSEK	(N)	1830.98
897	897.1	1	1	11.97	1.7	0+180+10+367	1370000	Arabidopsis thaliana	NCBInr_Complete	15234447	ATP binding cassette protein 1	RA4.4391.4426.2	2	11.97	84.7	(Q)	LLEYFDKLGV	(P)	1196.66
898	898.1	1	1	11.97	2	0+51+16+702	910000	Zea mays	NCBInr_Complete	414864267	TPA: hypothetical protein ZEAMMB73_588556	RZ11.3758.3758.3	3	11.97	76.6	(F)	VASPFARPVCAFAFLS	(P)	1739.89
899	899.1	1	1	11.97	6	0+123+15+111	517000	Zea mays	NCBInr_Complete	414876171	TPA: aquaporin TIP4-3	IF1.2932.2932.2	2	11.97	61.3	(G)	GLATPVHALAEGVGA	(L)	1362.74
900	900.1	1	1	11.97	2.8	0+51+20+637	279000	Solanum tuberosum	NCBInr_Complete	565353388	PREDICTED: uncharacterized protein LOC102604692 isoform X1	SE5.5081.5081.3	3	11.97	81.8	(K)	LRYPSEKKKLKQQQEAQVDV	(E)	2415.34
901	901.1	2	1	11.96	1.6	0+146+8+346	533000	Arabidopsis thaliana	NCBInr_Complete	15237560	farnesylcysteine lyase	SF6.3071.3074.2	2	11.96	75.3	(K)	FPFLDTIV	(S)	951.519
902	902.1	1	1	11.96	1.1	0+278+11+710	333000	Glycine max	NCBInr_Complete	356564670	PREDICTED: calmodulin-binding transcription activator 2-like isoform X1	ER5.3249.3252.2	2	11.96	77	(H)	VEASEADLTVR	(K)	1189.61
903	903.1	1	1	11.96	1.3	0+207+11+604	255000	Arabidopsis thaliana	NCBInr_Complete	4063740	cation/H(+) antiporter 8	IF9.4653.4653.2	2	11.96	74.6	(G)	FLLFNLKSAKN	(R)	1294.75
904	904.1	2	1	11.96	0.9	0+979+10+31	273000	Glycine max	NCBInr_Complete	571494051	PREDICTED: AP-2 complex subunit alpha-1-like isoform X1	IF14.3646.3650.2	2	11.96	77.1	(V)	SIPAIATRVP	(T)	1024.62
905	905.1	1	1	11.95	3.5	0+108+15+295	266000	Zea mays	NCBInr_Complete	194708576	uncharacterized protein LOC100798637	RA9.4371.4373.2	2	11.95	73.1	(R)	QTIFLPVVGLVDPDK	(L)	1640.93
906	906.1	1	1	11.95	1.8	0+74+12+548	363000	Zea mays	NCBInr_Complete	224030271	uncharacterized protein LOC100279519	SE12.2867.2870.2	2	11.95	78.1	(Q)	ILAGSAGSSVSG	(S)	1005.52
907	907.1	1	1	11.95	7.1	0+216+22+71	1470000	Arabidopsis thaliana	NCBInr_Complete	334186385	N7-like protein	IF16.4458.4461.3	3	11.95	84.4	(A)	LAIAESMPKLRHLQLMGNGLTN	(T)	2407.3
908	908.1	1	1	11.95	3.3	0+56+11+264	434000	Solanum tuberosum	NCBInr_Complete	565388315	PREDICTED: thermospermine synthase ACAULIS5-like isoform X1	RA11.5300.5304.2	2	11.95	70.3	(D)	IQLLDTKPFGK	(A)	1259.74
909	909.1	2	1	11.95	2.3	0+175+8+151	914000	Glycine max	NCBInr_Complete	571452588	PREDICTED: uncharacterized protein LOC102666662	SF14.2917.2921.2	2	11.95	81.6	(I)	VSGKRLFK	(H)	934.583
910	910.1	1	1	11.94	0.9	0+363+15+1128	1330000	Arabidopsis thaliana	NCBInr_Complete	334186144	multidrug resistance-associated protein 9	SF12.3908.3912.2	2	11.94	74.2	(A)	KIVETVTQRQWIFGA	(R)	1775.98
911	911.1	1	1	11.94	2.2	0+279+13+274	233000	Glycine max	NCBInr_Complete	356525681	PREDICTED: mitogen-activated protein kinase kinase kinase YODA-like isoform X1	SF5.3384.3388.2	2	11.94	67.9	(K)	LLQEYGPFKEPVI	(Q)	1532.84
912	912.1	2	1	11.94	9.5	0+125+19+56	177000	Glycine max	NCBInr_Complete	356566905	PREDICTED: uncharacterized protein LOC100784871	SF3.4517.4517.3	3	11.94	77.6	(D)	LNTIMFNLESIKDLEELKE	(F)	2279.18
913	913.1	6	1	11.94	2.9	0+185+26+680	7720000	Solanum tuberosum	NCBInr_Complete	565397862	PREDICTED: transportin-1-like isoform X1	RA7.5889.5982.3	3	11.94	68.9	(L)	LFQSPHASLRKLSLSSVNQYIMLMPK	(I)	2988.62
914	914.1	2	1	11.93	2.7	0+133+18+512	2160000	Glycine max	NCBInr_Complete	571443230	PREDICTED: uncharacterized protein LOC102668576	IF1.4534.4569.2	2	11.93	76.4	(K)	KLDVYGGLEIKAKDLSSV	(F)	1935.08
915	915.1	2	1	11.91	1.9	0+248+9+207	1780000	Solanum tuberosum	NCBInr_Complete	565402893	PREDICTED: F-box protein At1g30790-like	SF12.3199.3202.2	2	11.83	73.5	(K)	LAVIDYKTR	(S)	1078.63
916	916.1	1	1	11.9	4.6	0+3+18+370	151000	Arabidopsis thaliana	NCBInr_Complete	15238313	mitochondrial transcription termination factor family protein	IF4.4843.4843.3	3	11.9	73.8	(F)	LASLVSNSRKFGRRWDRA	(L)	2119.16
917	917.1	1	1	11.9	6.3	0+159+15+61	1610000	Arabidopsis thaliana	NCBInr_Complete	15242936	uncharacterized protein	RA4.4680.4736.2	2	11.9	65.7	(L)	SSLEFVEIKSIHHCH	(L)	1822.89
918	918.1	1	1	11.9	6	0+117+14+100	451000	Solanum tuberosum	NCBInr_Complete	662236766	abscisic acid receptor PYL1-like	RA4.4166.4166.2	2	11.9	71.2	(V)	TVISGLPAATSTER	(L)	1402.75
919	919.1	1	1	11.9	2	0+456+10+19	182000	Triticum aestivum	NCBInr_Complete	669029291	unnamed protein product	RZ7.2701.2701.2	2	11.9	79.2	(E)	TTSAAAGRPT	(V)	932.48
920	920.1	1	1	11.9	9.2	0+104+12+14	1220000	Zea mays	NCBInr_Complete	670426935	PREDICTED: ATP-dependent RNA helicase-like protein DB10	SE12.3258.3295.2	2	11.9	72.3	(V)	KLLQGVNQHVPP	(Q)	1329.76
921	921.1	1	1	11.89	16.7	0+110+23+4	594000	Glycine max	NCBInr_Complete	255636560	PREDICTED: zinc transporter ZTP29-like	SF12.4486.4490.3	3	11.89	78	(A)	LAIALHNIPEGVAVALPVYFATQ	(R)	2407.34
922	922.1	1	1	11.89	2.4	0+219+11+220	355000	Glycine max	NCBInr_Complete	356539022	PREDICTED: inner membrane protein PPF-1, chloroplastic-like isoform X1	SF12.3142.3147.2	2	11.89	78.7	(G)	LLTEGFLWIPS	(L)	1275.7
923	923.1	1	1	11.89	2.1	0+264+19+593	1450000	Zea mays	NCBInr_Complete	670366544	PREDICTED: aminopeptidase M1-B	ER7.3524.3527.2	2	11.89	68.8	(P)	DFSAGAMENYGLVTYRDTA	(L)	2080.93
924	924.1	2	1	11.88	5.6	0+41+16+226	799000	Zea mays	NCBInr_Complete	226497526	uncharacterized protein LOC100275548	SE2.4101.4104.2	2	11.88	82.2	(A)	LSFLSVAWHKSSLLVS	(C)	1773.99
925	925.1	2	1	11.88	8.6	0+141+16+27	1590000	Solanum tuberosum	NCBInr_Complete	565363656	PREDICTED: thioredoxin X, chloroplastic-like	SF9.4809.4812.2	2	11.43	84.1	(V)	YGLPTLILFKDGKEVP	(D)	1790.01
926	926.1	2	1	11.88	6.2	0+221+20+80	80600	Glycine max	NCBInr_Complete	571514326	PREDICTED: probable pectinesterase/pectinesterase inhibitor 12-like	IF8.5553.5553.3	3	11.88	67.1	(L)	RATLGRPLRAYSTVAIFHSY	(I)	2279.24
927	927.1	1	1	11.87	1.3	0+58+11+747	489000	Arabidopsis thaliana	NCBInr_Complete	18417514	PA-domain containing subtilase family protein	SE5.3924.3927.2	2	11.87	62.8	(L)	VTSYARHLERK	(H)	1359.75
928	928.1	1	1	11.87	11	0+31+15+90	432000	Zea mays	NCBInr_Complete	670389792	PREDICTED: uncharacterized protein LOC103651416	RA5.4288.4288.2	2	11.87	65.5	(L)	GLLPLADVIEVGFVR	(A)	1597.93
929	929.1	1	1	11.85	0.6	0+392+10+1213	532000	Oryza sativa	NCBInr_Complete	125860398	ferredoxin-dependent glutamate synthase precursor	ER7.3355.3360.2	2	11.85	77.1	(M)	MILVPEAYKN	(H)	1177.63
930	930.1	2	1	11.85	3.5	0+105+14+274	2920000	Zea mays	NCBInr_Complete	413951304	hypothetical protein ZEAMMB73_468072	RA5.4072.4075.2	2	11.85	72.4	(C)	EVLPCPRPAWTGKH	(D)	1647.84
931	931.1	1	1	11.85	1.6	0+32+7+379	63200	Arabidopsis thaliana	NCBInr_Complete	42567134	metacaspase 2	ER8.2547.2549.2	2	11.85	78.2	(T)	LIAPEPR	(L)	795.472
932	932.1	3	1	11.85	3.4	0+239+11+66	2190000	Solanum tuberosum	NCBInr_Complete	565362538	PREDICTED: probable 2-oxoglutarate-dependent dioxygenase AOP1-like	SF8.2708.2708.2	2	11.85	77	(R)	IYAARHQVLMK	(E)	1329.75
933	933.1	4	1	11.84	21.2	0+80+23+5	2100000	Zea mays	NCBInr_Complete	413942493	hypothetical protein ZEAMMB73_576540	IF12.4906.4906.3	3	11.84	66.6	(H)	ARWALETREGRPSAKKMERKSLE	(R)	2729.46
934	934.1	1	1	11.84	3.9	0+152+23+407	473000	Glycine max	NCBInr_Complete	571437253	PREDICTED: LOW QUALITY PROTEIN: casein kinase I homolog 1-like	SF10.5864.5872.4	4	11.84	76.4	(I)	LEKIHSRGYVHSDVKPANFLLGX	(P)	2593.43
935	935.1	1	1	11.84	1.3	0+76+13+848	668000	Glycine max	NCBInr_Complete	571518307	PREDICTED: alpha-glucosidase-like	RZ5.3568.3572.2	2	11.84	65.2	(P)	ITNSLTANLDLIK	(P)	1415.81
936	936.1	1	1	11.83	5.4	0+137+19+194	260000	Nicotiana tabacum	NCBInr_Complete	111035808	PREDICTED: nicotinate-nucleotide pyrophosphorylase [carboxylating], chloroplastic-like	RA9.4235.4235.2	2	11.83	81.2	(V)	IAERVVLNFMQRMSGIATL	(T)	2149.16
937	937.1	1	1	11.83	12.3	0+148+28+51	611000	Zea mays	NCBInr_Complete	194704674	heat shock factor protein HSF30	SF12.4925.4929.3	3	11.83	87.3	(L)	NEPELENLAVNIQELGKGSIDDGNLTQV	(S)	3009.5
938	938.1	1	1	11.82	1.2	0+574+14+575	308000	Zea mays	NCBInr_Complete	414586504	PREDICTED: trafficking protein particle complex subunit 9	RA6.3703.3707.2	2	11.82	67.9	(F)	DIVVESIYLSVHSG	(N)	1517.79
939	939.1	1	1	11.82	7.6	0+154+15+26	754000	Zea mays	NCBInr_Complete	414589463	TPA: hypothetical protein ZEAMMB73_831316	SE7.3886.3886.2	2	11.82	64.3	(H)	TITRSTRDGICIAKA	(S)	1662.9
940	940.1	2	1	11.82	1.9	0+488+15+284	1010000	Glycine max	NCBInr_Complete	571558348	PREDICTED: DNA helicase MCM8-like isoform X1	RZ6.3362.3366.2	2	11.82	82.3	(A)	ANPAGGHYNRAKTVN	(E)	1569.79
941	941.1	1	1	11.81	3.6	0+170+13+175	157000	Arabidopsis thaliana	NCBInr_Complete	1002803	flavanone 3-hydroxylase	IF8.5074.5081.2	2	11.81	66.3	(K)	LLEVLSEAMGLEK	(E)	1431.78
942	942.1	1	1	11.81	3.3	0+167+16+292	572000	Arabidopsis thaliana	NCBInr_Complete	15218370	amino acid permease 8	IF10.4360.4363.2	2	11.81	83.6	(F)	GIVQIILSQLPNFHKL	(S)	1820.08
943	943.1	2	1	11.81	1.2	0+45+10+715	776000	Solanum tuberosum	NCBInr_Complete	565378929	PREDICTED: uncharacterized protein LOC102588818	SF2.2637.2641.2	2	11.81	76.2	(L)	LGEGGDGRSK	(D)	975.485
944	944.1	1	1	11.81	5.4	0+156+24+261	513000	Solanum tuberosum	NCBInr_Complete	565403320	PREDICTED: proline transporter 2-like	IF16.4343.4343.3	3	11.81	60.6	(F)	IAIAGVACILFAIATPHLSALRVW	(L)	2563.46
945	945.1	1	1	11.8	1.7	0+86+15+742	160000	Solanum tuberosum	NCBInr_Complete	565345584	PREDICTED: histone-lysine N-methyltransferase EZA1-like	SF7.3183.3183.2	2	11.8	87.1	(S)	IDLLSKRQQDVINMQ	(T)	1800.96
946	946.1	1	1	11.8	0.3	0+672+8+1468	295000	Solanum tuberosum	NCBInr_Complete	565365491	PREDICTED: separase-like	ER5.3048.3052.2	2	11.8	80.3	(I)	SVVKQFVK	(M)	934.572
947	947.1	1	1	11.8	4.7	0+10+25+486	655000	Zea mays	NCBInr_Complete	670391974	PREDICTED: cytochrome P450 72A15-like	RA9.4948.4948.3	3	11.8	71.8	(Y)	VLGSLVALRLAWQVLEWGWLSPRRL	(G)	2918.69
948	948.1	1	1	11.79	1.7	0+286+16+594	683000	Arabidopsis thaliana	NCBInr_Complete	10177144	protein GAMETE EXPRESSED 2	RZ1.3037.3039.2	2	11.79	71.3	(E)	ALNGTGSSHQAATPLY	(E)	1587.78
949	949.1	5	1	11.79	1.7	0+349+8+104	3930000	Zea mays	NCBInr_Complete	212274923	PREDICTED: uncharacterized protein LOC100191510 isoform X1	RZ7.3649.3652.2	2	11.79	73.8	(R)	LNEDLLIK	(K)	957.562
950	950.1	1	1	11.79	1	0+210+16+1241	32600	Glycine max	NCBInr_Complete	571464321	PREDICTED: ABC transporter C family member 8-like	SF9.7184.7184.2	2	11.79	60.1	(L)	SKLTFSWVNSLLRLGY	(S)	1884.04
951	951.1	1	1	11.78	3.2	0+359+19+211	174000	Arabidopsis thaliana	NCBInr_Complete	18391222	transmembrane nine 1	IF12.4810.4818.2	2	11.78	70.2	(M)	VLTASLFPFLCFGIGFLLN	(T)	2129.15
952	952.1	3	1	11.78	1.2	0+249+11+627	1120000	Zea mays	NCBInr_Complete	226493566	uncharacterized protein LOC100280242	SF8.4088.4091.2	2	11.78	86.9	(D)	LDLFNIVVVPD	(F)	1243.69
953	953.1	1	1	11.78	6.1	0+140+21+182	577000	Arabidopsis thaliana	NCBInr_Complete	4539316	putative fructose-bisphosphate aldolase	SE2.3714.3785.2	2	11.78	68.4	(N)	IVPGIKVDKSPNGIPNGPSAL	(A)	2073.17
954	954.1	1	1	11.77	2.8	0+129+13+318	357000	Zea mays	NCBInr_Complete	670448247	PREDICTED: uncharacterized protein LOC103642990	RZ9.3256.3260.2	2	11.77	75.8	(T)	IGLIADPHNRGHY	(E)	1462.76
955	955.1	3	1	11.76	1.3	0+125+15+984	1570000	Arabidopsis thaliana	NCBInr_Complete	15239173	transducin family protein / WD-40 repeat family protein	FR5.3437.3442.2	2	11.76	80.4	(W)	ESNITAFAILHGTGY	(M)	1593.79
956	956.1	1	1	11.75	3.2	0+107+12+250	1480000	Arabidopsis thaliana	NCBInr_Complete	15220810	RNA recognition motif-containing protein	RA7.4471.4474.2	2	11.75	64.7	(R)	GFGFVTFADSAV	(A)	1217.58
957	957.1	3	1	11.75	0.4	0+1058+7+637	1650000	Glycine max	NCBInr_Complete	571444936	PREDICTED: uncharacterized protein LOC100800765	SF4.2991.2994.2	2	11.75	77.1	(G)	LPVIDHK	(F)	821.488
958	958.1	1	1	11.74	3.3	0+600+25+122	390000	Arabidopsis thaliana	NCBInr_Complete	5732023	contains similarity to C. elegans sex-determining transformer protein 2 precursor (TRA-2) (GB:M91371)	IF14.4242.4246.3	3	11.74	78.1	(V)	SPLFLSGDGFEPASVLFPHAVFHFP	(A)	2715.36
959	959.1	1	1	11.74	1.1	0+278+9+486	138000	Zea mays	NCBInr_Complete	670420827	PREDICTED: uncharacterized protein LOC100278378 isoform X1	RZ1.3889.3889.2	2	11.74	68.7	(S)	IYPSEFGLK	(C)	1053.56
960	960.1	3	1	11.73	1.5	0+501+10+148	6540000	Arabidopsis thaliana	NCBInr_Complete	15231745	concanavalin A-like lectin kinase-like protein	RZ5.3376.3449.2	2	11.73	67.2	(T)	LGYIAPELLR	(T)	1144.67
961	961.1	3	1	11.73	3.4	0+114+8+109	874000	Zea mays	NCBInr_Complete	414875734	TPA: RING-H2 finger protein ATL2K, mRNA	IF12.4064.4185.2	2	11.73	78.2	(A)	AVPLLFRR	(A)	971.615
962	962.1	1	1	11.73	5.2	0+239+14+13	231000	Solanum tuberosum	NCBInr_Complete	565363908	PREDICTED: probable 6-phosphogluconolactonase 1-like	SE4.3826.3829.2	2	11.73	71.3	(M)	VQPTKGNLVWFLDK	(A)	1644.91
963	963.1	2	1	11.72	1.4	0+179+15+871	3370000	Arabidopsis thaliana	NCBInr_Complete	15224746	cellulose synthase 10	SF12.4153.4274.2	2	11.72	74.2	(R)	ILDPSKDLNSYGLVN	(V)	1647.86
964	964.1	1	1	11.72	3.1	0+311+12+58	185000	Arabidopsis thaliana	NCBInr_Complete	15238520	uncharacterized protein	SF14.4002.4002.2	2	11.72	69.8	(F)	LSYRLHVIFQIL	(K)	1501.89
965	965.1	1	1	11.72	3	0+478+18+99	270000	Pisum sativum	NCBInr_Complete	224434582	uncharacterized protein LOC100383548	SE8.3876.3879.2	2	11.72	82.5	(K)	SIAILSDAGLGMAMFSLG	(L)	1753.89
966	966.1	2	1	11.72	2.7	0+485+17+119	2610000	Glycine max	NCBInr_Complete	356546436	PREDICTED: uncharacterized protein LOC100811844	IF9.4959.4959.2	2	11.72	65.7	(G)	VHWRNIRAFSAGADYAA	(S)	1904.95
967	967.1	2	1	11.72	2.2	0+241+15+414	2370000	Solanum tuberosum	NCBInr_Complete	565367835	PREDICTED: probable plastid-lipid-associated protein 14, chloroplastic-like	ER4.3058.3130.2	2	11.55	68	(L)	LIGVNYVHSHGLAHT	(E)	1617.85
968	968.1	1	1	11.72	0.4	0+870+10+1353	254000	Solanum tuberosum	NCBInr_Complete	565380465	PREDICTED: uncharacterized protein LOC102582430 isoform X1	RZ9.3221.3221.2	2	11.72	65.6	(V)	EVNALMKTFK	(M)	1180.64
969	969.1	1	1	11.72	1.1	0+677+13+417	394000	Solanum tuberosum	NCBInr_Complete	565388104	PREDICTED: exocyst complex component 2-like	SF5.3001.3001.2	2	11.72	72.5	(E)	EISKDESWVPVSI	(L)	1488.76
970	970.1	1	1	11.72	3	0+229+8+22	597000	Glycine max	NCBInr_Complete	571460581	PREDICTED: uncharacterized protein LOC102668558	IF1.3541.3545.2	2	11.72	75.8	(P)	ILNLPHHK	(A)	971.578
971	971.1	2	1	11.72	1.2	0+342+18+1058	502000	Zea mays	NCBInr_Complete	670410978	PREDICTED: LOW QUALITY PROTEIN: uncharacterized protein LOC103628112	RA5.4895.4898.3	3	11.72	70.2	(F)	IIQADFLLASSRESILFD	(S)	2038.09
972	972.1	1	1	11.71	4.5	0+323+16+14	1050000	Zea mays	NCBInr_Complete	413933972	hypothetical protein ZEAMMB73_015433	ER1.3829.3832.3	3	11.71	77	(K)	SRMHHEGKIFVPDAQR	(E)	1907.97
973	973.1	1	1	11.71	2.9	0+240+9+57	173000	Solanum tuberosum	NCBInr_Complete	565351775	PREDICTED: RING-H2 finger protein ATL2-like	SF14.2827.2831.2	2	11.71	81.9	(V)	SSPAIQSRS	(P)	932.48
974	974.1	1	1	11.71	4.9	0+331+26+170	1700000	Solanum tuberosum	NCBInr_Complete	565366237	PREDICTED: uncharacterized protein LOC102600158	RZ8.4692.4778.3	3	11.71	77.7	(Y)	LERNSSIEMRKGSGREVAVDGRCNYK	(L)	3011.49
975	975.1	2	1	11.71	3.7	0+60+28+650	718000	Glycine max	NCBInr_Complete	571472498	PREDICTED: putative pentatricopeptide repeat-containing protein At3g15930-like	IF3.4202.4202.3	3	11.71	62.2	(G)	LSSDPLFQKRVIAFCCAHESGKMIYARQ	(V)	3312.64
976	976.1	1	1	11.71	6.4	0+144+17+103	583000	Zea mays	NCBInr_Complete	670432273	PREDICTED: peptide deformylase 1B, chloroplastic	RZ6.4031.4035.3	3	11.71	71.2	(L)	VNPVIYKSAKRLLVFEE	(G)	2005.15
977	977.1	3	1	11.7	1.3	0+267+7+258	495000	Arabidopsis thaliana	NCBInr_Complete	110737560	RING/U-box domain-containing protein	SF3.2780.2783.2	2	11.7	72.5	(F)	LPVTTFK	(S)	805.482
978	978.1	1	1	11.7	3.8	0+109+13+213	462000	Arabidopsis thaliana	NCBInr_Complete	18398703	transcription factor bHLH64	RA5.3926.3930.2	2	11.7	69.7	(L)	LKTGEETRAVALK	(N)	1415.82
979	979.1	1	1	11.7	3.5	0+160+10+111	541000	Glycine max	NCBInr_Complete	356508198	PREDICTED: derlin-1-like isoform X1	RA11.5433.5435.2	2	11.7	60.6	(A)	LDLIFGDPIK	(P)	1130.65
980	980.1	1	1	11.7	6.4	0+166+29+253	577000	Glycine max	NCBInr_Complete	356549681	PREDICTED: tRNA dimethylallyltransferase 9-like isoform X1	ER7.5248.5252.3	3	11.7	78.4	(S)	EAYQELAELQRNDDWDTAVQLVVKAGDPK	(A)	3301.63
981	981.1	1	1	11.7	1.1	0+305+11+655	693000	Glycine max	NCBInr_Complete	356563701	PREDICTED: valine--tRNA ligase, mitochondrial-like isoform X1	RZ9.3578.3618.2	2	11.7	79.2	(M)	AIVPQTFGRHV	(P)	1224.68
982	982.1	2	1	11.7	6	0+194+17+68	644000	Zea mays	NCBInr_Complete	414885738	TPA: hypothetical protein ZEAMMB73_402596	RZ5.2849.2849.2	2	11.7	70.8	(G)	SLALFVGDRRCLAVDAD	(R)	1877.95
983	983.1	1	1	11.7	2.2	0+239+13+325	196000	Solanum tuberosum	NCBInr_Complete	565380191	PREDICTED: probably inactive leucine-rich repeat receptor-like protein kinase At5g48380-like	IF1.3910.3910.2	2	11.7	76	(G)	IYLFFFGLPNVKK	(M)	1585.91
984	984.1	3	1	11.7	2.2	0+97+17+657	3390000	Solanum tuberosum	NCBInr_Complete	565397615	PREDICTED: probable cyclic nucleotide-gated ion channel 20, chloroplastic-like isoform X1	RA9.4038.4043.2	2	11.7	69.3	(K)	PTLPTTEKYPSISSAER	(N)	1876.96
985	985.1	6	1	11.69	4.4	0+155+8+15	2350000	Glycine max	NCBInr_Complete	10946379	ribulose-1,5-bisphosphate carboxylase small subunit rbcS3	SE2.3202.3206.2	2	11.69	83.4	(R)	IIGFDNVR	(Q)	933.515
986	986.1	1	1	11.69	1.1	0+448+7+149	309000	Solanum tuberosum	NCBInr_Complete	565354270	PREDICTED: lysosomal beta glucosidase-like	IF14.2987.2990.2	2	11.69	84.1	(E)	AIKDAVR	(G)	772.468
987	987.1	1	1	11.69	2.2	0+177+10+251	151000	Zea mays	NCBInr_Complete	670429000	PREDICTED: uncharacterized protein LOC100501517 isoform X1	RZ7.2849.2853.2	2	11.69	70.9	(R)	VVPGTPLHEW	(F)	1134.59
988	988.1	2	1	11.68	1.8	0+124+10+414	498000	Arabidopsis thaliana	NCBInr_Complete	12322776	transducin/WD40 domain-containing protein	RZ1.3813.3813.2	2	11.68	76.3	(D)	IVLPDFGPYK	(L)	1148.63
989	989.1	1	1	11.68	14	0+58+10+3	1350000	Zea mays	NCBInr_Complete	414877317	TPA: hypothetical protein ZEAMMB73_640622	ER7.3334.3339.2	2	11.68	72.4	(S)	VVDILPKFAS	(Y)	1088.63
990	990.1	1	1	11.68	3.9	0+498+30+239	1010000	Solanum tuberosum	NCBInr_Complete	565351978	PREDICTED: subtilisin-like protease-like	IF9.5405.5408.3	3	11.68	68.8	(P)	EILKPDVTAPGVNILAGWTGAVGPTDLEID	(K)	3061.61
991	991.1	2	1	11.68	3.1	0+2+13+404	1820000	Solanum tuberosum	NCBInr_Complete	565358479	PREDICTED: DNA repair protein recA homolog 1, chloroplastic-like	RA9.3839.3841.2	2	11.68	75.5	(E)	LTFPVKAQFFGSK	(I)	1469.82
992	992.1	1	1	11.68	7.4	0+81+18+142	146000	Solanum tuberosum	NCBInr_Complete	565371141	PREDICTED: agamous-like MADS-box protein AGL9 homolog	ER4.3925.3929.2	2	11.68	81	(N)	ISTREALEISSQQEYLKL	(K)	2108.12
993	993.1	1	1	11.67	8.7	0+132+15+25	340000	Solanum tuberosum	NCBInr_Complete	565403777	PREDICTED: peptidyl-prolyl cis-trans isomerase-like	IF8.4546.4551.2	2	11.67	69.3	(K)	HVVFGQVVEGMDVIK	(K)	1656.88
994	994.1	1	1	11.66	2.7	0+79+10+270	149000	Triticum aestivum	NCBInr_Complete	109716216	SIR2-family protein HDAC1	IF11.4173.4177.2	2	11.66	71.7	(G)	VPDASLPFHR	(A)	1138.6
995	995.1	1	1	11.66	4.2	0+152+12+117	108000	Zea mays	NCBInr_Complete	194703174	bZIP transcription factor	SF14.2777.2780.2	2	11.66	69.1	(A)	MAVQAAVNQLDS	(G)	1246.61
996	996.1	1	1	11.66	4.2	0+153+9+51	132000	Zea mays	NCBInr_Complete	195608306	uncharacterized protein LOC100275976	RZ8.4021.4023.2	2	11.66	69.3	(A)	SINEVLFQI	(I)	1062.58
997	997.1	1	1	11.65	2.9	0+636+21+67	780000	Zea mays	NCBInr_Complete	226504414	uncharacterized protein LOC100275632	RZ5.4473.4476.3	3	11.65	74.6	(A)	IVTTPFDVMKTRMMTAPPGTP	(V)	2291.16
998	998.1	2	1	11.64	1.1	0+46+10+821	1060000	Zea mays	NCBInr_Complete	414590999	TPA: hypothetical protein ZEAMMB73_691485	RA1.4536.4538.2	2	11.64	70.6	(R)	IVNELVSRSF	(F)	1163.64
999	999.1	1	1	11.64	18.9	0+4+14+56	1450000	Zea mays	NCBInr_Complete	414866531	TPA: hypothetical protein ZEAMMB73_840863	IF1.3566.3568.2	2	11.64	82	(D)	SIISKTGFAHAGTI	(G)	1402.77
1000	1000.1	1	1	11.64	3.4	0+159+12+181	760000	Solanum tuberosum	NCBInr_Complete	565399537	PREDICTED: uncharacterized protein LOC102603707	ER7.3076.3078.2	2	11.64	70.9	(S)	IQDVIAEAVKSK	(P)	1300.75
1001	1001.1	1	1	11.64	4.2	0+85+14+228	149000	Zea mays	NCBInr_Complete	670429269	PREDICTED: cinnamoyl-CoA reductase 1-like	RZ2.2964.2964.2	2	11.64	76	(V)	ASPVSNDPNLVPVA	(V)	1379.72
1002	1002.1	1	1	11.64	7.2	0+28+33+396	7520000	Zea mays	NCBInr_Complete	670442622	PREDICTED: uncharacterized protein LOC100274707 isoform X2	IF9.4840.4844.3	3	11.64	73.1	(L)	SAFTPQIAKTDKYLAGWQASLLTPMGRAVLVNS	(V)	3534.88
1003	1003.1	4	1	11.63	3.9	0+81+22+457	5440000	Arabidopsis thaliana	NCBInr_Complete	22330247	ARM repeat superfamily protein	IF12.5120.5120.3	3	11.63	70.8	(Q)	IDTIMSTIVKTLASSAGSFPLQ	(Q)	2280.22
1004	1004.1	6	1	11.63	2.2	0+198+7+102	2870000	Arabidopsis thaliana	NCBInr_Complete	42567605	F-box protein	RZ6.3112.3153.2	2	11.63	85.9	(R)	LEILGDR	(W)	815.462
1005	1005.1	1	1	11.63	8.5	0+103+15+58	996000	Solanum tuberosum	NCBInr_Complete	565400124	PREDICTED: pectinesterase inhibitor-like	RA8.4451.4454.2	2	11.63	60.8	(Y)	NDAIANLGYLPDLLK	(S)	1629.88
1006	1006.1	1	1	11.63	3.2	0+25+23+669	3020000	Glycine max	NCBInr_Complete	571455053	PREDICTED: MND1-interacting protein 1-like	SF11.3710.3848.3	3	11.63	75.8	(S)	CDKDAISKSIAESGLKPFKYHLD	(L)	2622.32
1007	1007.1	1	1	11.62	6.1	0+90+19+200	187000	Arabidopsis thaliana	NCBInr_Complete	15217865	ubiquitin carboxyl-terminal hydrolase family protein	IF2.4377.4380.3	3	11.62	80.1	(I)	LEALPNWGLYFEVYEVAKK	(I)	2269.19
1008	1008.1	3	1	11.62	3.4	0+553+20+9	4800000	Pisum sativum	NCBInr_Complete	3152880	cell wall invertase	RA9.3951.4061.2	2	11.62	86.5	(N)	NGTSAVKITSLSAWSMKKAK	(D)	2108.15
1009	1009.1	1	1	11.62	3.4	0+144+13+216	263000	Glycine max	NCBInr_Complete	571496520	PREDICTED: WAT1-related protein At5g40230-like isoform X1	SE8.4695.4695.2	2	11.62	74.5	(I)	ISILGAFVVTFYK	(G)	1457.84
1010	1010.1	3	1	11.62	27.8	0+4+27+66	2440000	Nicotiana tabacum	NCBInr_Complete	6689816	unknown	SF7.4695.4695.3	3	11.62	76.2	(K)	TNLFLCLSLAILLIVISSQADAREISK	(A)	2988.68
1011	1011.1	1	1	11.61	5.5	0+52+15+205	1130000	Zea mays	NCBInr_Complete	159232350	PREDICTED: WUSCHEL-related homeobox 9	SF14.3371.3411.3	3	11.61	73.4	(R)	WNPTPEQVKVLTELF	(H)	1800.95
1012	1012.1	1	1	11.61	0.4	0+827+6+381	252000	Glycine max	NCBInr_Complete	356510768	PREDICTED: probable LRR receptor-like serine/threonine-protein kinase At3g47570-like	RZ9.3374.3376.2	2	11.61	77.6	(Q)	SFIFNK	(A)	755.409
1013	1013.1	3	1	11.61	4.5	0+186+9+5	787000	Nicotiana tabacum	NCBInr_Complete	536463630	jasmonate ZIM-domain protein 3b	ER1.3191.3195.2	2	11.61	80.8	(W)	LELGAQFPV	(K)	973.535
1014	1014.1	1	1	11.61	3.7	0+120+9+109	250000	Solanum tuberosum	NCBInr_Complete	565378338	PREDICTED: QWRF motif-containing protein 7-like	SE12.3160.3167.2	2	11.61	69.8	(E)	LKNSEAVGR	(V)	973.543
1015	1015.1	2	1	11.61	4.4	0+295+14+6	2710000	Arabidopsis thaliana	NCBInr_Complete	79355470	carbohydrate-binding X8 domain-containing protein	SE7.4517.4605.2	2	11.61	74.4	(S)	LLSIFTAVGILMPL	(L)	1487.89
1016	1016.1	1	1	11.6	4.5	0+70+23+410	407000	Zea mays	NCBInr_Complete	293335123	hypothetical protein	IF14.3942.3942.3	3	11.6	79.3	(A)	VLSSLRAANVSTATLPAVPLDDL	(P)	2323.29
1017	1017.1	4	1	11.6	2.6	0+289+13+184	2280000	Zea mays	NCBInr_Complete	413951712	PREDICTED: cysteine-rich receptor-like protein kinase 5	SF8.3119.3124.2	2	11.6	72.5	(V)	ELVPLCWGFDRKK	(R)	1647.87
1018	1018.1	1	1	11.59	1.4	0+567+13+315	366000	Glycine max	NCBInr_Complete	356509840	PREDICTED: F-box/LRR-repeat protein 15-like isoform X1	SE12.3970.3973.2	2	11.59	81.2	(E)	APFMVSLELKGCG	(V)	1408.7
1019	1019.1	1	1	11.59	2.8	0+466+14+11	965000	Solanum tuberosum	NCBInr_Complete	565398585	PREDICTED: uncharacterized protein LOC102579190	IF1.3841.3844.2	2	11.59	77.8	(V)	LDWVFGVPLPPYDT	(T)	1618.82
1020	1020.1	2	1	11.58	2.4	0+40+9+316	2560000	Arabidopsis thaliana	NCBInr_Complete	27754598	NAC transcription factor NST1	ER8.3966.3970.2	2	11.58	80.6	(S)	IEIDLDVIR	(D)	1085.62
1021	1021.1	1	1	11.58	5.6	0+113+9+37	256000	Zea mays	NCBInr_Complete	670364687	PREDICTED: uncharacterized protein LOC103638565	SF11.3468.3472.2	2	11.58	66.1	(P)	ADLIDIPAK	(A)	955.546
1022	1022.1	1	1	11.57	4.6	0+227+19+161	587000	Glycine max	NCBInr_Complete	356574273	PREDICTED: putative uncharacterized protein DDB_G0286901-like	SE1.2647.2652.2	2	11.57	81.1	(G)	DGLNLNLGEAKRANDIGAM	(M)	1971.99
1023	1023.1	1	1	11.57	1	0+689+9+139	240000	Solanum tuberosum	NCBInr_Complete	565389566	PREDICTED: probable disease resistance protein At4g27220-like	RA4.5092.5094.2	2	11.57	76.2	(G)	TFSLLRMIR	(I)	1136.66
1024	1024.1	2	1	11.56	3.5	0+138+13+218	1100000	Triticum aestivum	NCBInr_Complete	300681472	Tuftelin interacting protein 11 domain containing protein	RZ9.3393.3396.2	2	11.56	67.5	(V)	ETADALTAIVGSK	(K)	1275.68
1025	1025.1	1	1	11.56	3.5	0+156+12+172	450000	Zea mays	NCBInr_Complete	414591140	PREDICTED: pentatricopeptide repeat-containing protein At2g32630-like	RA9.4214.4217.2	2	11.56	69.5	(R)	LADAAGLLERAL	(G)	1212.69
1026	1026.1	1	1	11.56	1	0+336+8+410	498000	Glycine max	NCBInr_Complete	571503186	PREDICTED: uncharacterized protein LOC100817734	ER7.3210.3216.2	2	11.56	77	(R)	SISTEKFL	(S)	924.504
1027	1027.1	1	1	11.56	9.7	0+142+17+15	2590000	Zea mays	NCBInr_Complete	670409569	PREDICTED: uncharacterized protein LOC103627499	ER7.3619.3622.2	2	11.56	83	(P)	GPSPGFLAASAARVPRA	(R)	1624.89
1028	1028.1	1	1	11.55	4.1	0+110+13+189	364000	Glycine max	NCBInr_Complete	356532293	PREDICTED: plastid-lipid-associated protein, chloroplastic-like	SF4.4446.4446.2	2	11.55	65.9	(R)	AEIVELITQLEAK	(N)	1456.83
1029	1029.1	11	1	11.55	2.7	0+74+16+486	44500000	Glycine max	NCBInr_Complete	356565422	PREDICTED: two-component response regulator-like APRR2-like	SE7.3405.3408.2	2	11.55	68.3	(N)	DALSVISSGLESFHIA	(I)	1645.84
1030	1030.1	1	1	11.54	1.1	0+77+9+714	404000	Arabidopsis thaliana	NCBInr_Complete	11994715	eukaryotic translation initiation factor 3 subunit 8-like protein	SF5.2567.2570.2	2	11.54	74.4	(L)	QETFEKLNK	(Q)	1136.6
1031	1031.1	1	1	11.54	2.2	0+82+13+480	424000	Arabidopsis thaliana	NCBInr_Complete	15238897	terpenoid synthase 20	IF13.3437.3437.2	2	11.54	68.2	(S)	EIDSLGRDIEALK	(A)	1458.78
1032	1032.1	8	1	11.54	6.4	0+52+11+108	4970000	Arabidopsis thaliana	NCBInr_Complete	22331067	uncharacterized protein	SF6.4330.4405.2	2	11.54	81.1	(N)	DLLSVQNIVSR	(E)	1243.7
1033	1033.1	2	1	11.54	2.5	0+280+13+222	951000	Triticum aestivum	NCBInr_Complete	301130797	cytochrome P450	SF12.3817.3820.2	2	11.54	64.9	(D)	LIDVLIDLWKNPR	(G)	1594.93
1034	1034.1	6	1	11.54	5.6	0+97+12+103	4190000	Solanum tuberosum	NCBInr_Complete	565370642	PREDICTED: PXMP2/4 family protein 4-like	RA5.4791.4828.2	2	11.54	66.4	(H)	VWYNSLSAFLPK	(R)	1424.76
1035	1035.1	2	1	11.54	5.5	0+272+20+69	500000	Glycine max	NCBInr_Complete	571477873	PREDICTED: probable carboxylesterase 18-like	SE9.3973.3976.2	2	11.54	81.8	(H)	EAVNVSGPNAVNISGLGYPN	(T)	1971.98
1036	1036.1	4	1	11.53	2.7	0+333+16+228	4270000	Arabidopsis thaliana	NCBInr_Complete	15230080	9-cis-epoxycarotenoid dioxygenase NCED6	RA5.4276.4279.2	2	11.53	73.9	(F)	VVIPDQQMVFKLSEMI	(R)	1876.99
1037	1037.1	1	1	11.53	1.6	0+41+6+306	268000	Arabidopsis thaliana	NCBInr_Complete	15235778	Actin-like ATPase superfamily protein	ER8.2613.2617.2	2	11.53	75.2	(G)	HGFLPR	(E)	726.405
1038	1038.1	1	1	11.53	2.1	0+252+11+251	188000	Zea mays	NCBInr_Complete	194707788	aminotransferase y4uB	RZ7.3878.3882.2	2	11.53	64.5	(R)	LATNLENLILK	(E)	1241.75
1039	1039.1	1	1	11.53	4.6	0+73+15+232	1190000	Zea mays	NCBInr_Complete	223944629	A/G-specific adenine DNA glycosylase	IF1.4114.4116.2	2	11.53	68.2	(E)	VRGIGDYTAGAIASI	(A)	1463.79
1040	1040.1	1	1	11.53	8.5	0+255+33+100	1400000	Zea mays	NCBInr_Complete	226498934	clathrin assembly protein	SE5.5348.5352.3	3	11.53	74.5	(G)	ETLAAARRRRAVQGMRVLKNAAEQSAQLSSYFE	(L)	3707.95
1041	1041.1	1	1	11.53	2.1	0+86+9+316	813000	Triticum aestivum	NCBInr_Complete	669030282	unnamed protein product	RZ9.3196.3200.2	2	11.53	86.4	(S)	VLLAGFKPS	(A)	931.561
1042	1042.1	1	1	11.53	8.4	0+67+9+30	468000	Glycine max	NCBInr_Complete	7263123	disease resistance-like protein	SE12.3030.3034.2	2	11.53	80.9	(D)	IVGRISCMK	(V)	1063.58
1043	1043.1	1	1	11.52	0.8	0+1788+16+60	1080000	Arabidopsis thaliana	NCBInr_Complete	10177643	retroelement pol polyprotein-like	IF14.4278.4288.3	3	11.52	68.8	(V)	GDQVLLFNSRLRLFPG	(K)	1832.02
1044	1044.1	2	1	11.51	0.6	0+617+7+516	269000	Arabidopsis thaliana	NCBInr_Complete	15222322	RNase H domain-containing protein	ER5.3164.3164.2	2	11.51	64.4	(H)	IPVYVSK	(L)	805.482
1045	1045.1	4	1	11.51	0.8	0+767+10+393	8180000	Zea mays	NCBInr_Complete	413938550	hypothetical protein ZEAMMB73_531442	RA4.5036.5146.2	2	11.51	80.8	(L)	FTLPVIIESK	(G)	1146.68
1046	1046.1	1	1	11.5	4.4	0+35+26+519	998000	Solanum tuberosum	NCBInr_Complete	565348971	PREDICTED: protein BONZAI 1-like isoform X1	RA7.6349.6349.3	3	11.5	62.5	(A)	FLKSRGYQGLYSQIELSLSATSLRDR	(D)	2988.59
1047	1047.1	2	1	11.5	1.5	0+442+9+145	2250000	Solanum tuberosum	NCBInr_Complete	565367579	PREDICTED: 3-hydroxy-3-methylglutaryl-coenzyme A reductase 2	RZ9.3764.3876.2	2	11.5	81.3	(A)	SLVELNMLK	(N)	1046.59
1048	1048.1	1	1	11.5	2.8	0+739+35+435	33700	Solanum tuberosum	NCBInr_Complete	565391377	PREDICTED: uncharacterized protein LOC102581921	IF3.4795.4795.5	5	11.5	63.7	(D)	MSATALSSLQNAETPVNTTCSKDLSNFGSKSRIIS	(L)	3715.83
1049	1049.1	3	1	11.49	2.3	0+218+15+408	1410000	Zea mays	NCBInr_Complete	226499134	ATP-dependent rRNA helicase spb4	SF5.2957.2959.2	2	11.49	74.1	(S)	KAGLRNPIRVEVKTE	(A)	1710
1050	1050.1	1	1	11.49	7.5	0+305+26+15	355000	Solanum tuberosum	NCBInr_Complete	565364917	PREDICTED: gibberellin 2-beta-dioxygenase 2-like	IF9.5541.5541.3	3	11.49	61	(Q)	INNIITSNIYRPFKWGDFKQIVYSLR	(L)	3185.73
1051	1051.1	1	1	11.49	4.1	0+330+16+40	409000	Triticum aestivum	NCBInr_Complete	95114388	putative zinc transporter	IF16.4085.4089.2	2	11.49	80.6	(G)	ILDSVSAGILIYMALV	(D)	1677.95
1052	1052.1	1	1	11.48	1.8	0+125+12+522	1010000	Arabidopsis thaliana	NCBInr_Complete	15228903	pentatricopeptide repeat-containing protein	IF11.5245.5348.2	2	11.48	71.3	(P)	LLLSMELLKEIR	(D)	1457.88
1053	1053.1	1	1	11.48	0.9	0+844+11+358	103000	Zea mays	NCBInr_Complete	414872695	TPA: hypothetical protein ZEAMMB73_408503	FR5.3455.3455.2	2	11.48	70.5	(W)	LAIPYSDAVRK	(K)	1232.7
1054	1054.1	1	1	11.48	3.4	0+8+26+722	418000	Arabidopsis thaliana	NCBInr_Complete	62319233	hypothetical protein	IF8.5283.5290.3	3	11.48	68.9	(G)	VAATINILTVFAFFIAFAILRLQPVN	(D)	2862.66
1055	1055.1	1	1	11.47	8	0+31+30+312	386000	Zea mays	NCBInr_Complete	226531758	uncharacterized protein LOC100279994	IF14.5126.5131.5	5	11.47	76.7	(L)	VASIKNTLEGLASRHTDVLESLEPKVRKRV	(E)	3345.9
1056	1056.1	1	1	11.47	1	0+1097+12+51	357000	Triticum aestivum	NCBInr_Complete	669027968	unnamed protein product	RZ1.3297.3297.2	2	11.47	67	(M)	FGSTPVFTPAAD	(S)	1209.58
1057	1057.1	1	1	11.46	0.4	0+1815+11+638	402000	Arabidopsis thaliana	NCBInr_Complete	18400918	uncharacterized protein	SF8.2985.2987.2	2	11.46	68.6	(T)	EAFVQGLSYAK	(S)	1212.63
1058	1058.1	1	1	11.46	0.6	0+402+9+993	275000	Arabidopsis thaliana	NCBInr_Complete	334184186	multidrug resistance-associated protein 11	ER4.3137.3137.2	2	11.46	71.4	(S)	VLIASATEK	(M)	931.546
1059	1059.1	1	1	11.46	1.3	0+669+13+310	1140000	Glycine max	NCBInr_Complete	356497706	PREDICTED: GPI ethanolamine phosphate transferase 2-like isoform X1	RA7.5571.5674.2	2	11.46	70	(G)	LSLLMSGLFVLQH	(F)	1457.82
1060	1060.1	4	1	11.46	0.8	0+154+8+766	1250000	Glycine max	NCBInr_Complete	356544216	PREDICTED: SCY1-like protein 2-like	SE2.3321.3321.2	2	11.46	85.1	(I)	LNLPKDLR	(G)	968.589
1061	1061.1	1	1	11.46	2.3	0+593+17+114	523000	Glycine max	NCBInr_Complete	356551952	PREDICTED: B3 domain-containing transcription repressor VAL1-like isoform X1	IF13.3828.3832.2	2	11.46	90.2	(M)	DLENIPVTSKDSKKRRI	(M)	1999.13
1062	1062.1	1	1	11.46	1.7	0+607+15+257	185000	Solanum tuberosum	NCBInr_Complete	565369862	PREDICTED: protein argonaute 4B-like	RZ9.3305.3310.2	2	11.46	76.7	(L)	NSMLSAEVSQTIPLV	(S)	1588.83
1063	1063.1	1	1	11.46	2.4	0+521+18+188	662000	Solanum tuberosum	NCBInr_Complete	565402331	PREDICTED: uncharacterized protein LOC102605064	IF11.4528.4532.2	2	11.46	76.7	(G)	LTLSWSASVKKLGPSRAP	(S)	1898.09
1064	1064.1	1	1	11.45	3.7	0+177+8+27	700000	Glycine max	NCBInr_Complete	255636379	uncharacterized protein LOC100499856	RZ1.3305.3309.2	2	11.45	71.5	(R)	FVEWLREK	(H)	1106.6
1065	1065.1	2	1	11.45	2.9	0+340+13+87	1400000	Zea mays	NCBInr_Complete	308080286	uncharacterized protein LOC100501423	SE5.4068.4071.2	2	11.45	64.5	(A)	VDLPWILHTPVLG	(C)	1459.83
1066	1066.1	1	1	11.45	2.3	0+403+14+182	730000	Zea mays	NCBInr_Complete	414866048	TPA: hypothetical protein ZEAMMB73_196732	IF11.4980.4984.2	2	11.45	61.9	(V)	YSVQWGKVKRLHQF	(G)	1775.97
1067	1067.1	1	1	11.45	1	0+435+8+356	136000	Arabidopsis thaliana	NCBInr_Complete	5103828	Similar to gi|22113 Ac transposase (ORFa) from Zea mays transcript gb|X05424	SF6.2587.2587.2	2	11.45	67.1	(N)	LAKSLREK	(F)	944.589
1068	1068.1	1	1	11.45	0.5	0+753+10+966	427000	Triticum aestivum	NCBInr_Complete	669027893	unnamed protein product	SE5.3593.3596.2	2	11.45	73.6	(K)	IPVFASPLKT	(S)	1072.64
1069	1069.1	1	1	11.44	1.8	0+100+7+277	151000	Nicotiana tabacum	NCBInr_Complete	15799222	hypothetical protein	RA4.3178.3178.2	2	11.44	68.8	(R)	IVQPIEK	(S)	826.503
1070	1070.1	3	1	11.44	5.9	0+148+12+41	1070000	Zea mays	NCBInr_Complete	670366020	PREDICTED: peptidyl-prolyl cis-trans isomerase FKBP16-3, chloroplastic	ER4.2889.2892.2	2	11.44	72	(V)	PTGQIFDSSLEK	(G)	1321.66
1071	1071.1	1	1	11.43	4.1	0+190+10+39	1830000	Zea mays	NCBInr_Complete	219888279	LOC100273851	ER7.3656.3691.2	2	11.43	67.8	(Y)	LFEKIESIVR	(K)	1233.72
1072	1072.1	2	1	11.43	0.7	0+812+10+461	767000	Zea mays	NCBInr_Complete	413921538	PREDICTED: 1-phosphatidylinositol-3-phosphate 5-kinase FAB1A-like isoform X1	SF6.3019.3022.2	2	11.43	79.1	(N)	SISESQLAYR	(N)	1153.59
1073	1073.1	1	1	11.43	2.3	0+4+10+410	1050000	Solanum tuberosum	NCBInr_Complete	565378315	PREDICTED: two-pore potassium channel 3-like	SF7.2727.2729.2	2	11.43	80.7	(E)	PLLPSYLIPK	(A)	1140.7
1074	1074.1	2	1	11.43	1	0+412+7+221	893000	Zea mays	NCBInr_Complete	670440454	PREDICTED: F-box/LRR-repeat protein 10	RZ1.2967.2971.2	2	11.43	84.4	(S)	LGDEAVR	(A)	759.399
1075	1075.1	1	1	11.42	5.2	0+180+27+311	282000	Arabidopsis thaliana	NCBInr_Complete	15242156	ethylene insensitive 3-like 2 protein	IF4.4366.4366.5	5	11.42	78.2	(K)	LLELQDTTLGALLSALFPHCNPPQRRF	(P)	3107.65
1076	1076.1	1	1	11.42	2.4	0+748+21+104	667000	Zea mays	NCBInr_Complete	413916258	PREDICTED: LOW QUALITY PROTEIN: probable LRR receptor-like serine/threonine-protein kinase At3g47570	RA8.4735.4735.2	2	11.42	70.5	(R)	SDGGMRLGFVERLDIVLDVSM	(A)	2309.16
1077	1077.1	1	1	11.42	1.4	0+280+16+807	1090000	Zea mays	NCBInr_Complete	414872501	PREDICTED: uncharacterized protein LOC103625933	ER7.3387.3392.2	2	11.42	68.7	(S)	QREELPKLPPVRLKSE	(D)	1919.11
1078	1078.1	3	1	11.42	6.9	0+103+9+17	640000	Zea mays	NCBInr_Complete	670447770	PREDICTED: 40S ribosomal protein S7-like	RZ7.4038.4041.2	2	11.42	77.3	(P)	IEILAGVLR	(R)	983.625
1079	1079.1	1	1	11.41	1.3	0+60+11+740	1300000	Triticum aestivum	NCBInr_Complete	14329761	high molecular weight glutenin subunit x	ER7.2927.2932.2	2	11.41	64.2	(P)	IAVSPVTGQHE	(Q)	1137.59
1080	1080.1	1	1	11.41	2.6	0+181+12+264	124000	Arabidopsis thaliana	NCBInr_Complete	15219627	FBD-associated F-box protein	SE5.4617.4619.2	2	11.41	66.7	(L)	ALEWVIFANELA	(L)	1375.73
1081	1081.1	1	1	11.41	2.6	0+321+12+128	491000	Arabidopsis thaliana	NCBInr_Complete	18418270	LL-diaminopimelate aminotransferase	RA9.3503.3507.2	2	11.41	60.4	(K)	KLLYSDGFPVAK	(D)	1337.75
1082	1082.1	1	1	11.41	0.7	0+1118+8+14	1360000	Glycine max	NCBInr_Complete	356524393	PREDICTED: kinesin-4-like	RZ5.2814.2816.2	2	11.41	66.9	(S)	NASTPEFR	(R)	921.443
1083	1083.1	1	1	11.4	2.1	0+260+9+148	149000	Glycine max	NCBInr_Complete	356519731	PREDICTED: uncharacterized protein At4g06744-like	RZ5.3589.3593.2	2	11.4	70.1	(C)	LPYEIGFLK	(N)	1079.61
1084	1084.1	1	1	11.4	2	0+413+12+154	189000	Glycine max	NCBInr_Complete	356549685	PREDICTED: uncharacterized protein LOC100809896	SE8.3338.3338.2	2	11.4	66.8	(A)	EGIENAKWISIK	(A)	1387.76
1085	1085.1	2	1	11.4	8.4	0+109+26+171	1060000	Zea mays	NCBInr_Complete	414872530	PREDICTED: late embryogenesis abundant protein, group 3-like isoform X1	SE1.4291.4295.3	3	11.4	61.9	(P)	LPPDLTVSLDPIFYPSSAMASRQQHP	(T)	2867.44
1086	1086.1	2	1	11.4	2	0+327+11+188	4370000	Solanum tuberosum	NCBInr_Complete	565345656	PREDICTED: B3 domain-containing protein Os01g0234100-like	RZ7.3081.3081.2	2	9.8	67.5	(D)	EVASEILEGSR	(S)	1189.61
1087	1087.1	1	1	11.39	4.3	0+193+11+47	83400	Glycine max	NCBInr_Complete	359806041	uncharacterized protein LOC100793260	SF4.3086.3086.2	2	11.39	68	(S)	IIRGVEKSEDK	(G)	1273.71
1088	1088.1	2	1	11.39	1.1	0+214+8+448	970000	Zea mays	NCBInr_Complete	670417957	PREDICTED: U-box domain-containing protein 16	IF1.2767.2770.2	2	11.39	83.2	(E)	IGDRVAER	(W)	915.501
1089	1089.1	1	1	11.38	5.5	0+105+12+101	800000	Arabidopsis thaliana	NCBInr_Complete	15218304	glutathione S-transferase TAU 22	RZ5.2998.3001.2	2	11.38	62	(K)	LFEPADKIWQTK	(G)	1475.79
1090	1090.1	5	1	11.38	1.9	0+547+13+104	3330000	Glycine max	NCBInr_Complete	571505217	PREDICTED: receptor-like protein kinase HERK 1-like	SF14.3155.3155.2	2	11.38	63.2	(Q)	FLEQIIDQTLAGK	(I)	1475.81
1091	1091.1	3	1	11.37	0.7	0+202+8+839	3550000	Arabidopsis thaliana	NCBInr_Complete	145353594	DUO1-activated WD40 1	SE4.3840.3861.2	2	11.37	62.1	(G)	FIALWDIK	(E)	1005.58
1092	1092.1	2	1	11.37	4.3	0+308+19+106	1690000	Pisum sativum	NCBInr_Complete	338777050	fasciclin-like arabinogalactan 2	SE8.3971.3976.2	2	11.37	81.1	(T)	LIDQDPSLKTKVNTASIVG	(T)	1999.11
1093	1093.1	1	1	11.37	1.8	0+741+14+2	811000	Zea mays	NCBInr_Complete	414886093	TPA: putative NAC domain transcription factor superfamily protein, partial	SE8.4116.4118.2	2	11.37	74.5	(E)	SLLGDQNDVEVPPK	(R)	1510.78
1094	1094.1	1	1	11.37	1	0+893+14+415	323000	Glycine max	NCBInr_Complete	571499258	PREDICTED: mediator of RNA polymerase II transcription subunit 33A-like isoform X1	ER7.4719.4723.2	2	11.37	71.8	(S)	LATIISYFSAEVTR	(G)	1570.85
1095	1095.1	2	1	11.37	6.4	0+246+17	2280000	Glycine max	NCBInr_Complete	571540617	PREDICTED: uncharacterized protein LOC102665863	SE8.4588.4590.2	2	11.37	79.2	(L)	PASTYRKRLDQLTTADV	(-)	1935.03
1096	1096.1	4	1	11.37	8.2	0+150+15+17	1440000	Zea mays	NCBInr_Complete	670362981	PREDICTED: zinc finger protein ZAT12-like	SF7.2987.2990.2	2	11.37	75.5	(D)	LNAVPELEEEQDHAK	(L)	1721.83
1097	1097.1	1	1	11.36	1.7	0+578+11+40	349000	Zea mays	NCBInr_Complete	226500636	adaptor complexes medium subunit family protein	SE12.2952.2952.2	2	11.36	73.4	(G)	TLSGLAIDPKS	(V)	1101.62
1098	1098.1	1	1	11.36	7	0+158+28+213	46600	Solanum tuberosum	NCBInr_Complete	565374867	PREDICTED: uncharacterized protein LOC102584096	IF15.4869.4869.3	3	11.36	61	(Q)	ESLKSNLLSENTLRQMRKSFYTNVPLSN	(M)	3269.7
1099	1099.1	1	1	11.36	4	0+61+9+155	143000	Glycine max	NCBInr_Complete	571438679	PREDICTED: uncharacterized protein LOC100809459	SE12.3427.3430.2	2	11.36	66.7	(P)	ISEEELKIR	(S)	1116.63
1100	1100.1	1	1	11.36	4.9	0+255+18+92	43800	Glycine max	NCBInr_Complete	571494520	PREDICTED: pseudouridine-5'-monophosphatase-like isoform X1	SF14.3377.3377.2	2	11.36	69.5	(L)	QEATENATLALPDQAVGL	(Y)	1840.93
1101	1101.1	1	1	11.35	7.8	0+14+11+115	71200	Nicotiana tabacum	NCBInr_Complete	1184989	NTGB2, partial	SF14.3866.3866.2	2	11.35	68.5	(K)	ILFLGLDNAGK	(T)	1160.67
1102	1102.1	2	1	11.35	3.2	0+209+19+365	291000	Zea mays	NCBInr_Complete	162459521	methylenetetrahydrofolate reductase 1	IF9.4685.4685.2	2	11.35	71.3	(R)	QIGITCPIVPGIMPINNYK	(G)	2128.13
1103	1103.1	2	1	11.35	28.9	0+63+33+18	560000	Zea mays	NCBInr_Complete	195606080	acylphosphatase	IF1.5221.5221.3	3	9.55	68.5	(V)	EALLSGDPAKIEDMITRRLPVGPPAATVTAVVP	(S)	3384.86
1104	1104.1	5	1	11.35	2.3	0+295+11+172	9450000	Solanum tuberosum	NCBInr_Complete	565354358	PREDICTED: CBL-interacting serine/threonine-protein kinase 10-like	SF8.4827.4927.2	2	11.35	71.5	(Q)	EVASIPKLNAF	(D)	1188.66
1105	1105.1	1	1	11.35	7.4	0+263+27+71	1990000	Solanum tuberosum	NCBInr_Complete	565365516	PREDICTED: leucoanthocyanidin dioxygenase-like	RA7.6205.6318.3	3	11.35	80.6	(V)	KPVPNAFIVNMGDQIQVLSNAIYKSIE	(H)	2988.59
1106	1106.1	1	1	11.35	1	0+437+11+622	63500	Glycine max	NCBInr_Complete	571458302	PREDICTED: kinesin-related protein 11-like	IF9.5469.5473.2	2	11.35	76.8	(Q)	REISVLKVELD	(Q)	1300.75
1107	1107.1	3	1	11.34	2	0+250+10+237	2730000	Triticum aestivum	NCBInr_Complete	300681500	glycerol-3-phosphate acyltransferase, expressed	RA11.5416.5497.2	2	11.34	78	(M)	PFGFALALLR	(V)	1104.66
1108	1108.1	4	1	11.34	3.9	0+264+16+123	2680000	Glycine max	NCBInr_Complete	356555630	PREDICTED: basic 7S globulin	RZ1.4140.4143.2	2	11.34	67.7	(T)	VVPYTTLQTSIYDNFE	(S)	1889.92
1109	1109.1	2	1	11.34	2.4	0+89+9+265	711000	Glycine max	NCBInr_Complete	571552288	PREDICTED: uncharacterized protein LOC102662855	RZ5.2874.2874.2	2	11.34	73.2	(S)	LTLEYPSNP	(N)	1033.52
1110	1110.1	3	1	11.33	3.6	0+218+15+177	435000	Arabidopsis thaliana	NCBInr_Complete	15225904	Bestrophin-like protein	SE2.4877.4884.2	2	11.33	68	(Y)	IVAFPVALKCHVIYG	(S)	1686.94
1111	1111.1	2	1	11.33	4.1	0+52+13+252	1420000	Arabidopsis thaliana	NCBInr_Complete	15227574	F-box protein	SF6.2995.2997.2	2	11.33	74.7	(A)	SNEILWSKICRST	(W)	1593.81
1112	1112.1	1	1	11.33	1.5	0+187+10+462	1120000	Glycine max	NCBInr_Complete	356536895	PREDICTED: filamin-A-interacting protein 1-like	RZ6.2941.2978.2	2	11.33	61.6	(L)	LSSVQELAKA	(F)	1045.59
1113	1113.1	1	1	11.33	1.2	0+39+15+1115	414000	Zea mays	NCBInr_Complete	413919201	PREDICTED: probable LRR receptor-like serine/threonine-protein kinase At4g36180	SF12.4361.4364.2	2	11.33	62.9	(E)	IDALLAFRRGLRDPY	(G)	1775.99
1114	1114.1	1	1	11.33	3.6	0+286+15+111	604000	Arabidopsis thaliana	NCBInr_Complete	42562341	T7N9.2	SE5.4373.4373.2	2	11.33	76.1	(L)	SGRLTVDKTKVGVER	(N)	1644.94
1115	1115.1	1	1	11.33	1	0+733+13+439	391000	Solanum tuberosum	NCBInr_Complete	565374227	PREDICTED: trafficking protein particle complex subunit 9-like	SF6.3175.3177.2	2	11.33	81.8	(H)	ISLSGKNQDSIQL	(I)	1402.75
1116	1116.1	1	1	11.33	2	0+329+11+193	191000	Triticum aestivum	NCBInr_Complete	669029690	unnamed protein product	IF1.4666.4666.2	2	11.33	64.6	(M)	LIFAVPIYERL	(F)	1333.79
1117	1117.1	1	1	11.33	1	0+644+9+245	168000	Zea mays	NCBInr_Complete	670432631	PREDICTED: serine/arginine repetitive matrix protein 2-like	RA5.4367.4371.2	2	11.33	69.7	(Q)	LVDLIQRFR	(S)	1159.69
1118	1118.1	1	1	11.32	1.8	0+292+18+652	786000	Arabidopsis thaliana	NCBInr_Complete	15228683	alpha-glucan phosphorylase 1	IF13.4320.4361.2	2	11.32	73.5	(V)	AVAYDVPIPGYKTKTTIN	(L)	1951.05
1119	1119.1	1	1	11.32	0.9	0+713+9+258	231000	Arabidopsis thaliana	NCBInr_Complete	15239799	TIR-NBS-LRR class disease resistance protein	SE12.2924.2927.2	2	11.32	77.8	(K)	LKSFPDISK	(N)	1034.59
1120	1120.1	3	1	11.32	5.1	0+164+13+76	1660000	Glycine max	NCBInr_Complete	255645573	PREDICTED: uncharacterized protein LOC100784044 isoform X1	RA5.4064.4067.2	2	11.32	71.6	(E)	LITPWLAATLVDF	(Y)	1459.82
1121	1121.1	1	1	11.32	1.1	0+392+11+534	87000	Solanum tuberosum	NCBInr_Complete	565361303	PREDICTED: uncharacterized protein LOC102604053	FR5.4226.4230.2	2	11.32	71.6	(P)	FILFVKDADKV	(M)	1294.74
1122	1122.1	3	1	11.32	2.2	0+3+14+612	1920000	Solanum tuberosum	NCBInr_Complete	565387263	PREDICTED: BTB/POZ domain-containing protein At1g03010-like isoform X1	RZ9.3985.3988.2	2	11.32	73	(V)	VTVAELKPSISGKR	(S)	1484.88
1123	1123.1	1	1	11.32	0.8	0+319+9+733	256000	Triticum aestivum	NCBInr_Complete	669029174	unnamed protein product	RA5.3852.3852.2	2	11.32	71.9	(F)	VEILEQYIN	(T)	1120.59
1124	1124.1	10	1	11.32	4.3	0+169+8+7	10700000	Zea mays	NCBInr_Complete	670441677	PREDICTED: uncharacterized protein LOC103640325	SF5.3085.3088.2	2	11.32	77.4	(P)	FSISGRSR	(L)	909.49
1125	1125.1	1	1	11.31	3.2	0+262+11+65	256000	Arabidopsis thaliana	NCBInr_Complete	18395310	uncharacterized protein	SE2.3832.3832.2	2	11.31	70.9	(M)	LVFLVGALVTR	(M)	1187.75
1126	1126.1	1	1	11.31	1.9	0+464+13+191	289000	Nicotiana tabacum	NCBInr_Complete	210257071	multifunctional protein	SF3.3568.3572.2	2	11.31	63.6	(V)	IVDVIRFTKTMKK	(V)	1578.94
1127	1127.1	2	1	11.31	2	0+159+11+375	307000	Solanum tuberosum	NCBInr_Complete	565351919	PREDICTED: alanine aminotransferase 2, mitochondrial-like	IF3.3524.3528.2	2	11.31	72.1	(R)	AFQILDQIPGR	(A)	1257.69
1128	1128.1	1	1	11.31	4	0+85+22+437	1740000	Glycine max	NCBInr_Complete	571449263	PREDICTED: protein phosphatase 2C 16-like	RZ9.4168.4168.3	3	11.31	69.9	(E)	IPMLDMISQNISSLVVGDEVLT	(P)	2374.22
1129	1129.1	1	1	11.3	1	0+684+8+42	871000	Solanum tuberosum	NCBInr_Complete	108773129	photosystem I P700 apoprotein A2	RZ1.3600.3605.2	2	11.3	68.6	(R)	TPLANLIR	(W)	897.552
1130	1130.1	2	1	11.3	5.6	0+103+23+282	494000	Arabidopsis thaliana	NCBInr_Complete	15221119	aminomethyltransferase	IF13.4009.4009.2	2	11.3	65.6	(T)	LVVADVAGLAPGTGSLTVFTNEK	(G)	2259.22
1131	1131.1	2	1	11.3	13.8	0+71+15+22	2700000	Zea mays	NCBInr_Complete	194700174	uncharacterized protein LOC100278091	RZ6.4341.4345.2	2	7.44	61.2	(P)	RCAARVPPLRGKAAG	(A)	1579.9
1132	1132.1	1	1	11.3	2.2	0+159+16+534	298000	Glycine max	NCBInr_Complete	571476442	PREDICTED: uncharacterized protein LOC100808366 isoform X1	RZ8.3965.3965.3	3	11.3	73.9	(C)	VPLYKFALEGNWPAAK	(V)	1803.98
1133	1133.1	1	1	11.29	0.8	0+885+10+228	94700	Arabidopsis thaliana	NCBInr_Complete	15237438	TIR-NBS-LRR class disease resistance protein	RA6.5845.5928.2	2	11.29	67.7	(K)	LEKLETVDFS	(D)	1180.61
1134	1134.1	15	1	11.29	8.7	0+89+11+26	56900000	Zea mays	NCBInr_Complete	195610392	hypothetical protein	SE7.3253.3329.2	2	11.29	75.8	(L)	VEASSAVTRIR	(R)	1188.67
1135	1135.1	7	1	11.29	1.5	0+439+11+264	13500000	Zea mays	NCBInr_Complete	293332827	hypothetical protein	IF3.3374.3378.2	2	11.29	67.6	(L)	FSQFGDIVMAK	(V)	1242.62
1136	1136.1	1	1	11.29	2.6	0+393+11+14	389000	Solanum tuberosum	NCBInr_Complete	565391034	PREDICTED: uncharacterized protein LOC102601665 isoform X4	SE5.4128.4131.2	2	11.29	76.1	(I)	IILIDSNFLQK	(K)	1303.76
1137	1137.1	1	1	11.29	3.1	0+286+11+53	476000	Triticum aestivum	NCBInr_Complete	669027553	unnamed protein product	SF3.2880.2883.2	2	11.29	70.7	(A)	SPLPVGVTTKG	(E)	1055.61
1138	1138.1	1	1	11.28	2.7	0+195+15+329	850000	Arabidopsis thaliana	NCBInr_Complete	15227563	fucosyltransferase 2	SF6.3838.3838.2	2	11.28	65.6	(D)	TTWLLPKDFTLASQF	(S)	1767.93
1139	1139.1	6	1	11.28	1.9	0+255+11+307	5410000	Glycine max	NCBInr_Complete	356533582	PREDICTED: putative UDP-glucuronate:xylan alpha-glucuronosyltransferase 4-like	RZ6.2948.2952.2	2	11.28	74.6	(Q)	SPATLNYNYTI	(S)	1256.62
1140	1140.1	1	1	11.27	1	0+240+8+495	204000	Arabidopsis thaliana	NCBInr_Complete	240256018	double-stranded RNA-binding domain (DsRBD)-containing protein	IF13.2975.2978.2	2	11.27	84.2	(I)	IADKLGLK	(D)	857.545
1141	1141.1	1	1	11.27	3.9	0+106+9+112	244000	Glycine max	NCBInr_Complete	356551578	PREDICTED: esterase-like, partial	SE12.3316.3319.2	2	11.27	76.7	(K)	LKEVVVLLR	(K)	1068.71
1142	1142.1	5	1	11.27	1	0+737+10+168	898000	Zea mays	NCBInr_Complete	414588218	PREDICTED: formin-like protein 18	SF4.4070.4073.2	2	11.27	77.4	(S)	LGDDLQNVRK	(A)	1157.63
1143	1143.1	1	1	11.27	3.3	0+223+17+271	92000	Triticum aestivum	NCBInr_Complete	669030280	unnamed protein product	IF3.4120.4120.3	3	11.27	69.3	(R)	YIDAFWKVSRFLNVGAE	(A)	2015.04
1144	1144.1	5	1	11.27	1.7	0+1058+24+257	4570000	Arabidopsis thaliana	NCBInr_Complete	7076770	putative protein	RA7.6167.6286.5	5	11.27	65.4	(G)	IEVKQSDGGIFICQRRYAREVLAR	(F)	2864.53
1145	1145.1	3	1	11.26	2.7	0+299+10+61	922000	Arabidopsis thaliana	NCBInr_Complete	15234897	F-box/kelch-repeat protein	IF6.3224.3227.2	2	11.26	81.6	(G)	LLPVACKWSK	(T)	1201.68
1146	1146.1	1	1	11.26	5.7	0+229+19+84	463000	Zea mays	NCBInr_Complete	226502951	uncharacterized protein LOC100272607	IF5.3837.3837.3	3	11.26	81.2	(D)	SLVSLWNVKELLCIRTFTK	(L)	2307.29
1147	1147.1	1	1	11.26	1.3	0+412+12+441	877000	Glycine max	NCBInr_Complete	356516692	PREDICTED: probable alpha,alpha-trehalose-phosphate synthase [UDP-forming] 9-like isoform X1	SF12.3922.3924.2	2	11.26	73.9	(I)	IIDRHVPFYEKA	(A)	1487.8
1148	1148.1	6	1	11.26	2.9	0+212+12+189	3990000	Zea mays	NCBInr_Complete	414871899	PREDICTED: CBS domain-containing protein CBSCBSPB1-like	FR5.3786.3786.2	2	11.26	64.3	(G)	LSNTFGFKVQDK	(Q)	1383.73
1149	1149.1	1	1	11.26	11.4	0+41+14+67	3080000	Solanum tuberosum	NCBInr_Complete	565391020	PREDICTED: upstream activation factor subunit UAF30-like	ER7.3238.3242.2	2	11.26	78.5	(K)	GILKPQPISPALQK	(F)	1489.91
1150	1150.1	2	1	11.25	3.9	0+185+12+108	1250000	Arabidopsis thaliana	NCBInr_Complete	15217491	protein BEARSKIN1	RA9.3747.3749.2	2	11.25	68.8	(S)	PYQGISMFELNK	(P)	1426.7
1151	1151.1	1	1	11.25	1.8	0+71+8+347	820000	Zea mays	NCBInr_Complete	162461196	pyruvate, phosphate dikinase regulatory protein, chloroplastic	SE1.2288.2288.2	2	11.25	75.4	(S)	SHLDRWSR	(S)	1056.53
1152	1152.1	1	1	11.25	4.8	0+302+18+52	382000	Glycine max	NCBInr_Complete	356520217	PREDICTED: anthranilate N-methyltransferase	IF14.3922.3925.3	3	11.25	70.2	(V)	IVVDLILPILPESTVTAK	(S)	1921.16
1153	1153.1	9	1	11.25	2.7	0+626+21+111	8310000	Arabidopsis thaliana	NCBInr_Complete	37542393	ZnF_RBZ domain protein	SF8.5192.5192.3	3	11.25	75.5	(P)	IDTIPAPATEKVSQVVQQEAR	(E)	2280.22
1154	1154.1	1	1	11.25	3.8	0+176+8+26	324000	Glycine max	NCBInr_Complete	571474379	PREDICTED: uncharacterized protein LOC100806208 isoform X1	ER4.3162.3164.2	2	11.25	75.3	(L)	SPLQQKVK	(K)	927.562
1155	1155.1	3	1	11.25	1.3	0+504+7+18	2990000	Zea mays	NCBInr_Complete	670362083	PREDICTED: 3-ketoacyl-CoA synthase 19-like	RA8.5272.5272.2	2	11.25	76.9	(D)	LPVHVPK	(V)	789.498
1156	1156.1	1	1	11.24	1.5	0+275+6+112	198000	Solanum tuberosum	NCBInr_Complete	565386770	PREDICTED: uncharacterized protein LOC102605462	IF14.3087.3091.2	2	11.24	77.3	(K)	FAKSVR	(V)	707.42
1157	1157.1	1	1	11.24	2.1	0+469+21+494	93600	Glycine max	NCBInr_Complete	571477807	PREDICTED: LRR receptor-like serine/threonine-protein kinase ERL1-like	SF6.4244.4306.3	3	11.24	65.9	(L)	TLNLSHNSLEGPLPAEFGNLR	(S)	2279.18
1158	1158.1	3	1	11.22	1.4	0+611+9+22	814000	Arabidopsis thaliana	NCBInr_Complete	110736766	pumilio 5	RZ10.3326.3326.2	2	11.22	76.5	(K)	LELSDIAGR	(V)	973.531
1159	1159.1	1	1	11.22	1.5	0+589+11+97	359000	Zea mays	NCBInr_Complete	413952082	PREDICTED: U-box domain-containing protein 16-like	IF1.3311.3311.2	2	11.22	74.9	(E)	AIVGIDGAVAR	(L)	1041.61
1160	1160.1	1	1	11.22	5.2	0+63+19+281	400000	Zea mays	NCBInr_Complete	414587654	TPA: putative protein kinase superfamily protein	RA5.3803.3803.2	2	11.22	74.8	(P)	LGLPDGIAPSSATSASTPR	(Q)	1797.93
1161	1161.1	1	1	11.22	0.4	0+1151+12+1526	300000	Zea mays	NCBInr_Complete	414876033	TPA: hypothetical protein ZEAMMB73_360969	IF13.3792.3795.2	2	11.22	71.6	(R)	LGPLPVVAGPRS	(V)	1162.69
1162	1162.1	1	1	11.22	3.4	0+269+24+400	902000	Solanum tuberosum	NCBInr_Complete	565351376	PREDICTED: protein adg3-like isoform X1	SE2.4117.4120.2	2	11.22	71.9	(I)	PRLGLTMGGAAAVTPVGTPASRSA	(E)	2238.2
1163	1163.1	1	1	11.22	2.2	0+590+14+9	237000	Triticum aestivum	NCBInr_Complete	669028932	DNA-binding protein (mitochondrion)	IF9.4756.4756.2	2	11.22	72.9	(S)	VIASLLAATDPFNK	(K)	1459.82
1164	1164.1	1	1	11.22	2.1	0+508+13+89	237000	Zea mays	NCBInr_Complete	670438798	PREDICTED: putative pentatricopeptide repeat-containing protein At3g13770, mitochondrial	SE12.3399.3402.2	2	11.22	74.3	(N)	EIYAAIKAAGFVP	(D)	1349.75
1165	1165.1	1	1	11.21	1.9	0+58+13+587	267000	Arabidopsis thaliana	NCBInr_Complete	334188011	endomembrane family protein 70	SE12.3179.3183.2	2	11.21	71	(Y)	YSLPFCKPSEGIK	(D)	1525.77
1166	1166.1	1	1	11.21	1.7	0+595+27+917	252000	Glycine max	NCBInr_Complete	356505072	PREDICTED: ABC transporter C family member 5-like	IF3.4636.4636.4	4	11.21	67.7	(I)	LQEPLRNFPDLVSTMAQTKVSLDRLSG	(F)	3015.59
1167	1167.1	1	1	11.21	1.3	0+75+10+672	174000	Zea mays	NCBInr_Complete	413916906	hypothetical protein ZEAMMB73_245847	IF9.4636.4640.2	2	11.21	69.1	(V)	LGAVNRRVRR	(S)	1196.74
1168	1168.1	1	1	11.21	1.3	0+63+16+1146	305000	Arabidopsis thaliana	NCBInr_Complete	4335720	putative non-LTR retroelement reverse transcriptase	SF12.3966.3970.2	2	11.21	75.6	(G)	NSGGLALFYSRDYPVK	(F)	1786.91
1169	1169.1	2	1	11.21	3.6	0+246+10+20	614000	Solanum tuberosum	NCBInr_Complete	565387793	PREDICTED: thaumatin-like protein 1-like	SF11.3136.3140.2	2	11.21	77.1	(P)	YTSQKVLGAR	(K)	1122.63
1170	1170.1	1	1	11.21	5.8	0+20+9+126	3060000	Glycine max	NCBInr_Complete	571530764	PREDICTED: cellulose synthase A catalytic subunit 5 [UDP-forming]-like	ER7.3310.3351.2	2	11.21	80.8	(Q)	VFLGKNGVR	(D)	989.589
1171	1171.1	1	1	11.2	3.8	0+387+19+88	289000	Glycine max	NCBInr_Complete	356528677	PREDICTED: probable polygalacturonase-like isoform X1	RA9.4330.4333.2	2	11.2	70.8	(N)	ALPVIQNINYRDMVAENVT	(M)	2160.11
1172	1172.1	1	1	11.2	3.2	0+231+16+239	354000	Glycine max	NCBInr_Complete	356546036	PREDICTED: aspartic proteinase-like protein 2-like	SF6.4034.4038.2	2	11.2	62.9	(S)	VVSQLSSRGITPKVFS	(H)	1704.96
1173	1173.1	1	1	11.2	1	0+804+15+583	607000	Glycine max	NCBInr_Complete	356567248	PREDICTED: DNA ligase 1-like isoform X1	SE1.2939.2939.2	2	11.2	80.5	(L)	LALSPADVLPAVYLC	(T)	1601.86
1174	1174.1	1	1	11.19	5.4	0+63+11+127	59700	Arabidopsis thaliana	NCBInr_Complete	15240296	ethylene-responsive transcription factor ERF107	ER8.2450.2454.2	2	11.19	66.4	(P)	DSYVQEILQME	(A)	1354.62
1175	1175.1	1	1	11.19	7.1	0+116+16+93	2380000	Solanum tuberosum	NCBInr_Complete	565396441	PREDICTED: uncharacterized protein LOC102594301	ER7.2987.2991.2	2	11.19	67.4	(R)	RAPPGIVFDHTDELQK	(P)	1822.94
1176	1176.1	1	1	11.19	0.9	0+256+10+771	184000	Glycine max	NCBInr_Complete	571466994	PREDICTED: pentatricopeptide repeat-containing protein At5g14770, mitochondrial-like isoform X1	SF4.3109.3114.2	2	11.19	78.1	(R)	ALDLVEDGWK	(N)	1145.58
1177	1177.1	6	1	11.19	2.9	0+89+10+238	5730000	Zea mays	NCBInr_Complete	670398527	PREDICTED: uncharacterized protein LOC103654249	RZ5.3360.3402.2	2	11.19	79.2	(G)	LYKSATCTAR	(N)	1170.59
1178	1178.1	2	1	11.18	1.7	0+537+10+27	303000	Glycine max	NCBInr_Complete	356548319	PREDICTED: RNA polymerase sigma factor sigF, chloroplastic	RZ5.3794.3794.2	2	11.18	73.4	(D)	IFGLSKERVR	(Q)	1204.72
1179	1179.1	1	1	11.18	1.9	0+476+10+17	369000	Zea mays	NCBInr_Complete	55741074	bz1	SE12.3416.3418.2	2	11.18	75.1	(S)	ILAQQSSPLK	(A)	1084.64
1180	1180.1	2	2	11.18	3.9	0+111+22+390+9+257	995000	Solanum tuberosum	NCBInr_Complete	565343440	CRINKLY4 related 3	SF2.3635.3667.2	2	6.72	63.7	(F)	DSELAFLSR	(L)	1037.53
1181	1181.1	1	1	11.18	1.8	0+965+20+106	327000	Solanum tuberosum	NCBInr_Complete	565354337	PREDICTED: ubiquitin-activating enzyme E1 1-like	IF1.4732.4732.2	2	11.18	71.5	(R)	NTFANLALPLFSIAEPVPPK	(V)	2139.18
1182	1182.1	1	1	11.17	4.5	0+142+14+149	152000	Arabidopsis thaliana	NCBInr_Complete	15240488	serine/threonine-protein phosphatase PP-X isozyme 2	RA5.4184.4187.2	2	11.17	69.9	(D)	IFDYLSLSALVENK	(I)	1611.86
1183	1183.1	1	1	11.17	3.7	0+328+13+9	667000	Zea mays	NCBInr_Complete	226530818	cysteine-type peptidase	RZ5.3084.3088.2	2	11.17	77.2	(S)	IYPEGELPVLEFD	(N)	1520.75
1184	1184.1	1	1	11.16	4.8	0+51+28+499	521000	Arabidopsis thaliana	NCBInr_Complete	15238108	asparagine synthetase 3	SE7.6457.6457.3	3	11.16	75.6	(L)	AIVDPTSGDQPLYNEDKTIAVTVNGEIY	(N)	3022.49
1185	1185.1	1	1	11.16	2.8	0+135+9+171	1870000	Glycine max	NCBInr_Complete	356538881	PREDICTED: probable hydroxyacylglutathione hydrolase 2, chloroplast-like	ER7.3292.3295.2	2	11.16	76.3	(V)	IGSEIDKER	(I)	1046.55
1186	1186.1	3	1	11.16	1.6	0+72+12+652	620000	Glycine max	NCBInr_Complete	356546032	PREDICTED: VIN3-like protein 2-like	RA6.4761.4764.2	2	11.16	69.5	(K)	IIENLLKIVSEK	(K)	1398.86
1187	1187.1	1	1	11.16	1.7	0+152+14+635	105000	Glycine max	NCBInr_Complete	356574993	PREDICTED: U4/U6 small nuclear ribonucleoprotein Prp3-like	FR4.3087.3087.2	2	11.16	72.9	(S)	PASVPPETSLTPPS	(S)	1379.7
1188	1188.1	2	1	11.16	0.7	0+1882+18+652	3320000	Zea mays	NCBInr_Complete	414872729	TPA: hypothetical protein ZEAMMB73_996940	IF8.4567.4571.3	3	11.16	74.8	(C)	NELLVFHKKEREEVFKNL	(I)	2272.24
1189	1189.1	2	1	11.16	2.2	0+968+29+321	6590000	Glycine max	NCBInr_Complete	571522278	PREDICTED: xanthine dehydrogenase 1-like	SE12.4212.4217.3	3	10.79	74.4	(S)	VLHYGQIVQYSTLAPLWNELKLSCDFAKA	(R)	3364.74
1190	1190.1	1	1	11.16	3.3	0+15+15+412	235000	Zea mays	NCBInr_Complete	670403702	PREDICTED: uncharacterized protein LOC100279898 isoform X1	SF6.4251.4251.2	2	11.16	75.2	(P)	LRENVVSKGGLCFVK	(L)	1705.94
1191	1191.1	1	1	11.16	3.1	0+8+12+363	131000	Arabidopsis thaliana	NCBInr_Complete	9864191	4-diphosphocytidyl-2C-methyl-D-erythritol kinase	IF14.3398.3398.2	2	11.16	63.4	(F)	ISALSFTHSSFK	(T)	1324.69
1192	1192.1	1	1	11.15	8.4	0+186+28+119	833000	Arabidopsis thaliana	NCBInr_Complete	15242793	putative transcription factor MYB36	RZ7.4547.4551.3	3	11.15	72.6	(P)	LLQSTTTNQNPKLASQESFHPLGVNVDH	(Q)	3075.55
1193	1193.1	1	1	11.15	1.6	0+290+10+314	626000	Glycine max	NCBInr_Complete	356510332	PREDICTED: ceramide kinase-like isoform X1	ER2.3096.3096.2	2	11.15	62.6	(L)	ISSPKQSGSR	(I)	1046.56
1194	1194.1	9	1	11.15	10.4	0+25+14+95	28700000	Solanum tuberosum	NCBInr_Complete	565377466	PREDICTED: mitochondrial import inner membrane translocase subunit tim-16-like isoform X1	ER7.4882.4990.2	2	11.15	72.8	(I)	IANLIVMGSSILAR	(A)	1457.85
1195	1195.1	2	1	11.14	1.3	0+184+7+343	1020000	Zea mays	NCBInr_Complete	223947151	uncharacterized LOC100382315 precursor	SF1.3015.3020.2	2	11.14	77.4	(K)	LGIDYVK	(G)	807.461
1196	1196.1	2	1	11.14	2.4	0+236+7+38	976000	Zea mays	NCBInr_Complete	226496934	LOC100283525	ER1.2947.2955.2	2	10.06	73	(V)	LDDPVSR	(K)	801.41
1197	1197.1	1	1	11.14	7.5	0+148+17+60	171000	Arabidopsis thaliana	NCBInr_Complete	30693092	translation initiation factor eIF3 subunit	IF14.4116.4116.3	3	11.14	71.4	(Y)	IGLLKAVMRLSVANMKA	(A)	1815.07
1198	1198.1	1	1	11.14	1.2	0+727+13+338	482000	Glycine max	NCBInr_Complete	356499529	PREDICTED: cellulose synthase A catalytic subunit 2 [UDP-forming]-like	RZ5.4041.4044.2	2	11.14	69	(F)	IASTLLEDGGVPK	(A)	1299.72
1199	1199.1	15	1	11.14	3.6	0+347+15+47	38000000	Glycine max	NCBInr_Complete	356565499	PREDICTED: probable N-acetyltransferase HLS1-like	SE12.3340.3343.2	2	11.14	65.9	(E)	VVATEVSSQEPLRCA	(I)	1645.82
1200	1200.1	1	1	11.14	4.8	0+157+35+528	2260000	Zea mays	NCBInr_Complete	414588334	TPA: putative CRINKLY4-like receptor protein kinase family protein	IF3.4651.4668.6	6	11.14	60.2	(N)	ISRDLRFAAAAVGDGFVCGILKGTPASIRCFGNDT	(A)	3712.87
1201	1201.1	2	1	11.14	2.1	0+55+9+351	2260000	Arabidopsis thaliana	NCBInr_Complete	42562792	protein ZIG SUPPRESSOR 4	SE4.4211.4287.2	2	11.14	61.1	(H)	YLFQIVRDG	(I)	1110.59
1202	1202.1	1	1	11.14	3.3	0+173+12+177	289000	Glycine max	NCBInr_Complete	571448075	PREDICTED: uncharacterized protein LOC102661346	IF1.3789.3789.2	2	11.14	71.5	(C)	EILQANVLLEKF	(P)	1416.81
1203	1203.1	4	1	11.14	4.5	0+273+13+2	7390000	Zea mays	NCBInr_Complete	670402038	PREDICTED: probable N-acetyltransferase HLS1	RZ7.4010.4012.2	2	11.14	69.3	(S)	WSIEPAPHARSWE	(G)	1565.75
1204	1204.1	1	1	11.14	2.7	0+169+21+584	399000	Zea mays	NCBInr_Complete	670445632	PREDICTED: uncharacterized protein LOC103641528	IF1.4604.4608.2	2	11.14	66.3	(Q)	HVVVGEPAIYSTPPTPPALPA	(P)	2113.13
1205	1205.1	1	1	11.13	2.5	0+463+22+379	51400	Zea mays	NCBInr_Complete	12620877	lipoxygenase	SF6.4248.4248.3	3	11.13	66.4	(L)	APLAIELSEPYIDGDLTVAKSK	(V)	2330.25
1206	1206.1	1	1	11.13	5.7	0+86+8+45	195000	Zea mays	NCBInr_Complete	194706134	chromatin complex subunit A 101	ER1.3090.3090.2	2	11.13	76.3	(D)	ISDEDLLK	(L)	932.494
1207	1207.1	1	1	11.13	2	0+286+18+593	448000	Pisum sativum	NCBInr_Complete	2286200	polynucleotide phosphorylase	IF13.3349.3351.2	2	11.13	76.3	(A)	VEVGQDAVRAICNEVEAL	(V)	1971.98
1208	1208.1	1	1	11.13	3.7	0+330+15+54	1980000	Glycine max	NCBInr_Complete	356539694	PREDICTED: uncharacterized protein LOC100814316 isoform X1	IF1.4089.4162.2	2	11.13	62.2	(S)	SAIGLGVLNFLGSVF	(G)	1493.84
1209	1209.1	1	1	11.13	3	0+251+16+256	308000	Solanum tuberosum	NCBInr_Complete	565400926	PREDICTED: protein IWS1 homolog	SE5.4288.4291.2	2	11.13	76.7	(A)	EIALLVENVMAELEVV	(A)	1770.96
1210	1210.1	1	1	11.13	0.5	0+394+14+2000	394000	Glycine max	NCBInr_Complete	571445249	PREDICTED: CCR4-NOT transcription complex subunit 1-like isoform X1	RA11.5276.5281.2	2	11.13	69.1	(V)	SAPPEIFTFAHSGR	(Q)	1516.75
1211	1211.1	2	1	11.12	1.3	0+287+6+150	383000	Arabidopsis thaliana	NCBInr_Complete	15229709	HXXXD-type acyl-transferase family protein	IF6.2883.2887.2	2	11.12	84.2	(F)	VAVDLR	(Q)	672.404
1212	1212.1	2	1	11.12	3.5	0+163+10+110	998000	Arabidopsis thaliana	NCBInr_Complete	15240347	PREDICTED: probable aquaporin NIP-type-like	SE5.3879.3884.2	2	9.81	73.7	(V)	AEIIISFLLM	(F)	1149.66
1213	1213.1	1	1	11.12	3.6	0+46+8+164	619000	Zea mays	NCBInr_Complete	195636824	uncharacterized protein LOC100191747	IF1.3442.3446.2	2	11.12	75.6	(S)	ARLPERVK	(L)	968.6
1214	1214.1	2	1	11.12	2.1	0+59+10+398	3370000	Zea mays	NCBInr_Complete	226503053	uncharacterized protein LOC100276025	IF12.4895.4898.2	2	11.12	64.8	(P)	RMGALRRRLL	(P)	1241.77
1215	1215.1	1	1	11.12	5.7	0+88+11+93	125000	Glycine max	NCBInr_Complete	351725281	uncharacterized protein LOC100305740 precursor	IF9.3026.3026.2	2	11.12	72.8	(P)	LTLGPQLNSKL	(V)	1183.7
1216	1216.1	1	1	11.12	11.3	0+36+18+105	551000	Glycine max	NCBInr_Complete	356574726	PREDICTED: ripening-related protein grip22-like	SF12.3974.3978.2	2	11.12	71.3	(S)	PAFNPSGTPAILTVNDFG	(P)	1817.91
1217	1217.1	2	1	11.11	3.4	0+197+15+222	1840000	Arabidopsis thaliana	NCBInr_Complete	18417765	probable leucine-rich repeat receptor-like serine/threonine-protein kinase	RZ9.3653.3653.2	2	11.11	63.4	(N)	LLYGGMQVLNWEERL	(Q)	1820.94
1218	1218.1	1	1	11.11	1.4	0+694+11+46	77600	Triticum aestivum	NCBInr_Complete	359950758	MYB-related protein	RZ9.3893.3898.2	2	11.11	65.5	(S)	LGPLDLDIPPI	(R)	1162.67
1219	1219.1	1	1	11.11	2	0+244+10+227	397000	Solanum tuberosum	NCBInr_Complete	565349706	PREDICTED: tRNA (guanine(10)-N2)-methyltransferase homolog	FR5.2995.3000.2	2	11.11	74.4	(A)	VTMGADIDIR	(V)	1090.56
1220	1220.1	1	1	11.11	1.9	0+25+18+862	511000	Glycine max	NCBInr_Complete	571462304	PREDICTED: autophagy-related protein 18f-like	SF4.5070.5108.3	3	11.11	68.2	(R)	TNINGFIPSFHTLSGYLK	(I)	2009.05
1221	1221.1	6	1	11.11	3.4	0+226+14+167	21800000	Glycine max	NCBInr_Complete	571531595	PREDICTED: probable LRR receptor-like serine/threonine-protein kinase At4g08850-like	ER8.4652.4757.2	2	11.11	74.7	(N)	LIGGALPRSFVKLS	(S)	1457.88
1222	1222.1	1	1	11.11	1.1	0+952+11+36	560000	Triticum aestivum	NCBInr_Complete	669028397	unnamed protein product	RZ9.3158.3161.2	2	11.11	76.1	(K)	IVENILDNDPH	(I)	1278.63
1223	1223.1	1	1	11.1	6.5	0+326+27+57	926000	Triticum aestivum	NCBInr_Complete	109290432	GSK-like kinase 1A	IF13.5482.5482.3	3	11.1	66.5	(R)	MPAEAVDLVSRLLQYSPSLRSTALEAL	(I)	2930.57
1224	1224.1	3	1	11.1	1	0+421+10+545	1280000	Pisum sativum	NCBInr_Complete	12040650	phototropin-like protein PsPK4	RZ2.3490.3494.3	3	11.1	64.8	(S)	FEFDDKEKLR	(E)	1326.67
1225	1225.1	1	1	11.1	13.6	0+78+19+42	362000	Zea mays	NCBInr_Complete	194695552	peptidyl-prolyl cis-trans isomerase A precursor	IF10.4996.4996.3	3	11.1	72.5	(K)	LERLPTRREGIFVMPIERI	(N)	2325.32
1226	1226.1	1	1	11.1	1.8	0+137+11+444	381000	Solanum tuberosum	NCBInr_Complete	565401698	PREDICTED: putative pentatricopeptide repeat-containing protein At1g12700, mitochondrial-like	IF8.4606.4610.2	2	11.1	70.6	(G)	ISFDVVTFTAL	(I)	1212.65
1227	1227.1	3	2	11.1	2.1	0+22+12+556+14+599	980000	Triticum aestivum	NCBInr_Complete	669027033	unnamed protein product	RZ9.3198.3201.2	2	8.01	61.7	(H)	LGLADNISAYSLED	(N)	1480.72
1228	1228.1	1	1	11.09	2.6	0+134+13+335	106000	Arabidopsis thaliana	NCBInr_Complete	15224349	trichome birefringence-like 15 protein	ER4.3825.3828.2	2	11.09	69.4	(R)	ISLIEVKTCNLAK	(G)	1488.85
1229	1229.1	1	1	11.09	2.6	0+119+11+281	173000	Arabidopsis thaliana	NCBInr_Complete	15230241	RING-H2 finger protein ATL65	SE2.3910.3910.2	2	11.09	75.8	(Y)	GLDDSVIKTLP	(L)	1157.64
1230	1230.1	1	1	11.09	1.4	0+546+12+297	1380000	Arabidopsis thaliana	NCBInr_Complete	4490297	putative protein	IF1.3376.3380.2	2	11.09	70.9	(H)	YIAQIVSIHTGK	(C)	1329.75
1231	1231.1	1	1	11.09	2.4	0+123+11+308	582000	Nicotiana tabacum	NCBInr_Complete	53857147	Avr9/Cf-9 induced kinase 1	RA5.3872.3876.2	2	11.09	70.3	(W)	LTEVIFLGQLR	(H)	1288.76
1232	1232.1	1	1	11.09	4.3	0+120+14+186	596000	Zea mays	NCBInr_Complete	670365532	PREDICTED: bifunctional epoxide hydrolase 2-like isoform X3	SE1.3336.3338.2	2	11.09	63.8	(R)	AAAVLGIPYYARQA	(H)	1463.8
1233	1233.1	1	1	11.08	2.5	0+475+15+90	167000	Arabidopsis thaliana	NCBInr_Complete	15220697	PREDICTED: inositol transporter 4-like	SF14.3675.3675.3	3	11.08	70	(P)	WIVNSEIYPLRFRGI	(C)	1863.03
1234	1234.1	1	1	11.08	10	0+22+7+41	367000	Zea mays	NCBInr_Complete	195617350	hypothetical protein	RA9.4110.4118.2	2	11.08	76.2	(S)	FPFLFVK	(S)	897.523
1235	1235.1	1	1	11.08	5.1	0+256+23+170	276000	Glycine max	NCBInr_Complete	356521528	PREDICTED: uncharacterized protein At4g06744-like	IF14.4154.4154.3	3	11.08	71.2	(Y)	LTFAHNSLSGSLPKSVGYAPNLT	(E)	2374.24
1236	1236.1	1	1	11.08	1.7	0+343+13+376	795000	Solanum tuberosum	NCBInr_Complete	565362193	PREDICTED: translation initiation factor eIF-2B subunit epsilon-like	ER7.2939.2942.2	2	11.08	67.6	(T)	VIGSGTSIGNNTE	(I)	1248.61
1237	1237.1	1	1	11.07	1.9	0+250+6+54	520000	Arabidopsis thaliana	NCBInr_Complete	145334412	carbonic anhydrase 2	SE1.2314.2319.2	2	11.07	81.3	(K)	ICLPAK	(S)	701.402
1238	1238.1	1	1	11.07	2.9	0+524+17+38	605000	Glycine max	NCBInr_Complete	356508586	PREDICTED: F-box/kelch-repeat protein At5g42350-like	RA6.5136.5201.3	3	11.07	82.4	(L)	IFGVEMFKIIGRVLGFF	(T)	1973.11
1239	1239.1	1	1	11.07	4.4	0+150+26+410	651000	Glycine max	NCBInr_Complete	356559248	PREDICTED: pectinesterase 3	RA4.4891.4891.2	2	11.07	67.3	(I)	FGDALDRLNDSISALGSSGGAGKIIS	(P)	2521.29
1240	1240.1	2	1	11.07	2.1	0+32+8+331	2420000	Glycine max	NCBInr_Complete	356576201	PREDICTED: RNA pseudouridine synthase 5-like	ER8.2991.3029.2	2	11.07	77.2	(T)	LIEFYSTK	(Y)	1000.53
1241	1241.1	3	1	11.07	0.8	0+321+8+583	1730000	Zea mays	NCBInr_Complete	413947115	hypothetical protein ZEAMMB73_784408	SF5.2909.2909.2	2	11.07	77.7	(R)	LGEVPRHK	(D)	935.542
1242	1242.1	1	1	11.07	1.7	0+278+14+495	165000	Zea mays	NCBInr_Complete	414883477	PREDICTED: probable LRR receptor-like serine/threonine-protein kinase At2g16250	SE12.3471.3471.2	2	11.07	75.3	(Q)	GVKLVDPPAPSPVP	(S)	1372.78
1243	1243.1	1	1	11.07	3	0+395+20+247	345000	Solanum tuberosum	NCBInr_Complete	565351472	PREDICTED: probable histone-lysine N-methyltransferase, H3 lysine-9 specific SUVH9-like	IF16.4916.4916.3	3	11.07	64	(I)	SLDISRKKENVPVFLFNDID	(N)	2349.24
1244	1244.1	1	1	11.07	2.8	0+217+18+393	114000	Solanum tuberosum	NCBInr_Complete	565388102	PREDICTED: trihelix transcription factor GT-2-like	SF14.3954.3954.3	3	11.07	71.1	(N)	ASPVALPQPAVNPIPQQV	(N)	1826.02
1245	1245.1	2	1	11.07	2.4	0+85+9+277	268000	Solanum tuberosum	NCBInr_Complete	565391092	PREDICTED: uncharacterized protein LOC102582811 isoform X1	ER1.3220.3220.2	2	11.07	77.5	(E)	SPIARVREK	(R)	1055.63
1246	1246.1	2	1	11.07	4.5	0+189+9+1	4000000	Solanum tuberosum	NCBInr_Complete	565397239	PREDICTED: uncharacterized protein LOC102596861	ER7.3630.3710.2	2	10.43	65.3	(M)	LYTIAGLFR	(G)	1053.61
1247	1247.1	1	1	11.07	2.4	0+649+18+70	746000	Solanum tuberosum	NCBInr_Complete	565401473	PREDICTED: LMBR1 domain-containing protein 2 homolog A-like	RA6.3565.3568.2	2	11.07	71.8	(A)	VAAPSGLAGRWASMKSGF	(Q)	1792.92
1248	1248.1	1	1	11.06	8.5	0+66+30+254	1020000	Arabidopsis thaliana	NCBInr_Complete	13430794	nucleotide binding protein 35	IF11.6036.6036.3	3	11.06	62.9	(S)	GKGGVGKSTFSAQLSFALAGMDHQVGLMDI	(D)	3022.51
1249	1249.1	5	1	11.06	2.5	0+228+12+239	4420000	Glycine max	NCBInr_Complete	356526129	PREDICTED: probable plastidic glucose transporter 3-like isoform X1	SF11.3737.3737.2	2	11.06	73.3	(R)	TIEAEASFEKLL	(G)	1350.71
1250	1250.1	1	1	11.06	3	0+211+15+270	376000	Glycine max	NCBInr_Complete	356570204	PREDICTED: E3 ubiquitin-protein ligase RGLG2-like isoform X1	SE8.4071.4074.2	2	11.06	76.8	(E)	IVPIIRLAGPTSFAP	(I)	1551.93
1251	1251.1	1	1	11.06	0.8	0+445+9+600	443000	Solanum tuberosum	NCBInr_Complete	565347654	PREDICTED: uncharacterized protein LOC102595164 isoform X1	RZ9.3916.3920.2	2	11.06	83	(D)	SIPLFPFER	(G)	1105.6
1252	1252.1	3	1	11.06	2	0+36+15+697	834000	Solanum tuberosum	NCBInr_Complete	565361852	PREDICTED: sphingoid long-chain bases kinase 1-like	SE5.5299.5304.2	2	11.06	75	(S)	SPVVFPEKRSKGRSL	(T)	1686.96
1253	1253.1	1	1	11.06	0.5	0+974+9+702	493000	Solanum tuberosum	NCBInr_Complete	565395965	PREDICTED: uncharacterized protein LOC102587240 isoform X1	ER7.2952.2952.2	2	11.06	64.5	(R)	IVLQEHRQK	(E)	1150.67
1254	1254.1	1	1	11.06	0.9	0+38+11+1139	1050000	Zea mays	NCBInr_Complete	600118	extensin-like protein	IF1.3386.3389.2	2	11.06	71	(S)	YIAHRQLLAMK	(E)	1343.76
1255	1255.1	1	1	11.06	4.2	0+107+16+253	274000	Zea mays	NCBInr_Complete	670364899	PREDICTED: uncharacterized protein LOC103639683	ER7.4994.4999.2	2	11.06	75.4	(V)	LLGLFAERVNLVVWDP	(V)	1841.03
1256	1256.1	1	1	11.05	1.9	0+484+11+56	336000	Glycine max	NCBInr_Complete	356514300	PREDICTED: asparagine--tRNA ligase, chloroplastic/mitochondrial-like	RZ10.3669.3669.2	2	11.05	71.5	(R)	LEYLEARLDDL	(K)	1349.69
1257	1257.1	5	1	11.05	1.4	0+214+13+688	3910000	Zea mays	NCBInr_Complete	414886019	PREDICTED: eukaryotic translation initiation factor 3 subunit C-like	RZ6.3755.3758.2	2	11.05	76.2	(A)	LVLLEDFLAGALA	(N)	1344.78
1258	1258.1	7	1	11.05	3.8	0+20+18+430	10200000	Solanum tuberosum	NCBInr_Complete	565360343	PREDICTED: uncharacterized protein LOC102582265	ER4.3574.3612.2	2	11.05	63.1	(A)	IMERADENLLPAVYKEVS	(E)	2077.06
1259	1259.1	1	1	11.04	2.6	0+126+10+237	114000	Arabidopsis thaliana	NCBInr_Complete	18412632	ATP synthase gamma chain 1	SE13.3723.3723.2	2	11.04	69.1	(K)	VALVVVTGDR	(G)	1028.61
1260	1260.1	1	1	11.04	15	0+99+18+3	2250000	Glycine max	NCBInr_Complete	351724335	uncharacterized protein LOC100306290	SF6.2949.2986.2	2	11.04	68.3	(H)	TFGTPSRNRIHGSMAETS	(P)	1948.93
1261	1261.1	1	1	11.04	2.4	0+194+13+332	2880000	Solanum tuberosum	NCBInr_Complete	565362622	PREDICTED: pentatricopeptide repeat-containing protein At5g66520-like	RZ5.3256.3260.2	2	11.04	75.1	(R)	NSELDMALELFRR	(V)	1593.81
1262	1262.1	1	1	11.04	4.3	0+156+17+214	355000	Solanum tuberosum	NCBInr_Complete	565378323	PREDICTED: probable purine permease 6-like isoform X1	RA11.5509.5513.2	2	11.04	78.7	(A)	IFSYFLNKQKFTPYIVN	(S)	2122.14
1263	1263.1	2	1	11.04	1.4	0+250+11+499	551000	Solanum tuberosum	NCBInr_Complete	565393991	PREDICTED: LRR receptor-like serine/threonine-protein kinase GSO2-like	ER7.3207.3212.2	2	11.04	82.9	(S)	LDNNKLTGAVP	(E)	1141.62
1264	1264.1	2	1	11.03	5.9	0+290+19+10	1550000	Solanum tuberosum	NCBInr_Complete	565376876	PREDICTED: vitellogenin-1-like	RZ5.4723.4723.3	3	9.76	72.1	(F)	LPYKQGILGQLAFNPAVHA	(L)	2037.13
1265	1265.1	1	1	11.02	7.3	0+249+20+4	246000	Arabidopsis thaliana	NCBInr_Complete	15225893	P-loop containing nucleoside triphosphate hydrolases superfamily protein	IF6.3944.3944.3	3	11.02	70.2	(Y)	LTPEMENKIDMIIQEKLQNS	(G)	2374.2
1266	1266.1	2	1	11.02	4.8	0+62+9+116	668000	Arabidopsis thaliana	NCBInr_Complete	15242015	uncharacterized protein	SF6.2502.2507.2	2	11.02	74.1	(S)	DKPEDGKKK	(P)	1044.57
1267	1267.1	1	1	11.02	1.6	0+387+10+211	175000	Arabidopsis thaliana	NCBInr_Complete	30688552	hydroxyproline-rich glycoprotein family protein	IF6.3053.3053.2	2	11.02	69.3	(S)	SPLEPIKSGK	(D)	1055.61
1268	1268.1	1	1	11.02	3.3	0+245+20+331	155000	Solanum tuberosum	NCBInr_Complete	565353396	PREDICTED: QWRF motif-containing protein 8-like isoform X1	SF12.4971.4971.3	3	11.02	69.5	(A)	PNTHPVTPTLRRLSLDGYSR	(P)	2280.22
1269	1269.1	2	1	11.02	0.6	0+621+10+798	840000	Solanum tuberosum	NCBInr_Complete	565367262	PREDICTED: CLIP-associated protein-like	SF6.2978.2981.2	2	11.02	78.8	(D)	PPFPLAVPAS	(H)	995.556
1270	1270.1	1	1	11.02	4.2	0+210+26+380	939000	Nicotiana tabacum	NCBInr_Complete	57282322	bromodomain-containing RNA-binding protein 2	RA7.6430.6430.3	3	11.02	64.3	(W)	IFNTPVDAEALGLHDYHQIIKRPXDL	(G)	2988.59
1271	1271.1	1	1	11.02	1.9	0+701+16+114	563000	Triticum aestivum	NCBInr_Complete	669028708	unnamed protein product	RA5.3795.3799.2	2	11.02	67.6	(K)	SELTLQPPPLDAKDIK	(R)	1764.97
1272	1272.1	4	1	11.01	1.2	0+194+9+500	2940000	Arabidopsis thaliana	NCBInr_Complete	116830635	Aminotransferase-like, plant mobile domain family protein	SE2.3430.3434.2	2	11.01	78.3	(W)	LSLFVFPGK	(F)	1007.59
1273	1273.1	1	1	11.01	14.6	0+15+11+49	670000	Arabidopsis thaliana	NCBInr_Complete	18408883	uncharacterized protein	RZ1.3256.3260.2	2	11.01	66.6	(G)	GILGTVDGFAK	(G)	1077.59
1274	1274.1	1	1	11.01	5.1	0+89+13+150	325000	Glycine max	NCBInr_Complete	356502686	PREDICTED: uncharacterized protein LOC100789132	RA11.5320.5324.2	2	11.01	80.3	(S)	ILPLSPDTLLAPV	(P)	1348.81
1275	1275.1	1	1	11.01	2.1	0+104+16+610	1890000	Solanum tuberosum	NCBInr_Complete	565342899	PREDICTED: ATP-dependent RNA helicase-like protein DB10-like	SF9.3641.3644.2	2	11.01	80.4	(T)	ARVSELSRDETSAPKG	(Y)	1702.87
1276	1276.1	1	1	11.01	1.8	0+30+20+1044	436000	Zea mays	NCBInr_Complete	670396281	PREDICTED: peroxisome biogenesis protein 1 isoform X1	SE8.4043.4046.2	2	11.01	82.2	(D)	LERTSATGDLPPVLALELRG	(P)	2108.17
1277	1277.1	4	1	11	2.7	0+280+8	1250000	Arabidopsis thaliana	NCBInr_Complete	25083106	transcriptional factor B3 family protein	FR5.3934.3936.2	2	11	69.3	(E)	LILFVSKP	(-)	916.587
1278	1278.1	1	1	11	6.4	0+13+8+104	359000	Glycine max	NCBInr_Complete	255629367	PREDICTED: uncharacterized LOC100500122 isoform X1	RZ10.3096.3099.2	2	11	75	(T)	LVETLTEK	(Q)	932.53
1279	1279.1	1	1	11	4.9	0+117+10+77	1390000	Glycine max	NCBInr_Complete	356522355	PREDICTED: uncharacterized protein LOC100791706	SE1.2242.2247.2	2	11	81.1	(S)	VGGAITGLIK	(P)	928.583
1280	1280.1	2	1	11	4.2	0+74+10+149	376000	Arabidopsis thaliana	NCBInr_Complete	4115918	similar to nascent polypeptide associated complex alpha chain	IF6.2671.2671.2	2	11	65.8	(G)	LGAGENEASK	(Q)	975.474
1281	1281.1	1	1	11	6	0+112+22+232	385000	Zea mays	NCBInr_Complete	414591489	TPA: hypothetical protein ZEAMMB73_446512	IF6.3756.3756.3	3	11	72	(K)	VQGLVVTLAKPVAGVVTNPWAQ	(F)	2247.29
1282	1282.1	3	1	11	0.2	0+3644+8+235	1030000	Solanum tuberosum	NCBInr_Complete	565342939	PREDICTED: titin-like isoform X1	SF3.2543.2543.2	2	11	68.7	(N)	APGAQVGR	(V)	755.416
1283	1283.1	1	1	11	2.1	0+221+11+285	320000	Glycine max	NCBInr_Complete	571474906	PREDICTED: beta-glucosidase 12-like	ER8.2558.2561.2	2	11	79.2	(G)	IYAPGRCSNWL	(Q)	1336.65
1284	1284.1	1	1	11	3.3	0+421+16+38	145000	Glycine max	NCBInr_Complete	571512497	PREDICTED: protein LATERAL ROOT PRIMORDIUM 1-like	SF5.2894.2903.2	2	11	70.4	(D)	VYPNLSELHLGGGSGG	(A)	1556.77
1285	1285.1	1	1	10.99	3.7	0+114+18+349	318000	Zea mays	NCBInr_Complete	194689868	uncharacterized protein LOC100216736 precursor	RZ7.3198.3198.2	2	10.99	76.8	(I)	QGIAVGNEVFASAKNVTA	(Q)	1775.93
1286	1286.1	1	1	10.99	1.5	0+885+14+29	439000	Arabidopsis thaliana	NCBInr_Complete	3047086	similar to reverse transcriptase (Pfam: transcript_fact.hmm, score: 72.31)	SE12.3723.3726.2	2	10.99	75	(E)	TPNPAARLIQWIDK	(H)	1622.9
1287	1287.1	1	1	10.98	3.3	0+61+8+171	195000	Zea mays	NCBInr_Complete	194691276	uncharacterized protein LOC100276581	ER1.3093.3093.2	2	10.98	77.1	(V)	ISDEVEKL	(K)	932.494
1288	1288.1	1	1	10.98	1.8	0+360+7+15	308000	Zea mays	NCBInr_Complete	212721346	uncharacterized protein LOC100193646	SF3.2692.2696.2	2	10.98	83.1	(Y)	VKFLRGK	(R)	847.551
1289	1289.1	1	1	10.98	1.5	0+546+10+93	6540000	Glycine max	NCBInr_Complete	356518975	PREDICTED: uncharacterized protein LOC100782659 isoform X1	ER7.2910.2914.2	2	10.98	70.3	(Y)	EKATVASAEI	(K)	1018.54
1290	1290.1	1	1	10.98	3.7	0+1+32+811	2240000	Solanum tuberosum	NCBInr_Complete	565371220	PREDICTED: pentatricopeptide repeat-containing protein At5g55740, chloroplastic-like	ER8.4427.4427.4	4	10.98	73.9	(M)	ASLPINPTFNPHTPGPGTSKPNSFQKFPQTHF	(I)	3491.75
1291	1291.1	1	1	10.97	8.6	0+85+18+105	322000	Arabidopsis thaliana	NCBInr_Complete	10177280	Maf-like protein	SF9.4145.4147.2	2	10.97	80.1	(C)	DQVVVYEDAVREKPSSVE	(E)	2049.01
1292	1292.1	1	1	10.97	3.2	0+270+31+643	54000	Arabidopsis thaliana	NCBInr_Complete	15217933	uncharacterized protein	SF10.5621.5621.3	3	10.97	70.7	(D)	EIGVFPGVSGPKPGSADYLGPTKTSASSMST	(A)	3025.48
1293	1293.1	1	1	10.97	13.7	0+66+20+59	3730000	Glycine max	NCBInr_Complete	351721597	uncharacterized protein LOC100527391	SF12.4693.4810.3	3	10.97	81.8	(L)	FGLVRDSAGQLKASGTVVID	(A)	2033.1
1294	1294.1	1	1	10.97	1.5	0+128+8+382	475000	Glycine max	NCBInr_Complete	356510529	PREDICTED: metal transporter Nramp2-like	SF8.2656.2656.2	2	10.97	66	(D)	EYPNWARL	(V)	1048.52
1295	1295.1	1	1	10.97	3	0+378+14+66	270000	Glycine max	NCBInr_Complete	356550813	PREDICTED: protease Do-like 8, chloroplastic-like isoform X1	RZ5.3442.3442.2	2	10.97	82.6	(V)	LLVPANSLAAKAGL	(N)	1337.82
1296	1296.1	2	1	10.97	1.4	0+353+13+550	802000	Triticum aestivum	NCBInr_Complete	433351409	Argonaute	RZ9.4048.4052.2	2	10.97	62.7	(E)	AIEISVYDYFVKN	(R)	1560.79
1297	1297.1	1	1	10.97	3.5	0+400+22+192	747000	Solanum tuberosum	NCBInr_Complete	565379430	PREDICTED: probable peptide/nitrate transporter At1g59740-like	IF13.4385.4389.3	3	10.97	67.2	(I)	IIIPVYDQIIVPILRKFTGIPT	(G)	2509.52
1298	1298.1	1	1	10.97	5.3	0+119+19+219	608000	Solanum tuberosum	NCBInr_Complete	565380274	PREDICTED: trans-resveratrol di-O-methyltransferase-like	IF5.3726.3726.3	3	10.97	69.4	(F)	QHPVLLKIVASMSDWLRDD	(L)	2223.16
1299	1299.1	2	1	10.96	7.3	0+227+18+1	2850000	Zea mays	NCBInr_Complete	195643284	chaperonin	RA5.4207.4247.2	2	10.96	81.8	(G)	ADGTAYIVLRASDVMAVL	(S)	1864.98
1300	1300.1	1	1	10.96	4.1	0+16+14+307	1710000	Zea mays	NCBInr_Complete	226501242	myb-related protein Hv33	SE1.3118.3122.2	2	10.96	62.1	(L)	WSPEEDEKLMNHIA	(K)	1698.78
1301	1301.1	6	1	10.96	0.8	0+904+10+203	3480000	Arabidopsis thaliana	NCBInr_Complete	240255786	uncharacterized protein	IF13.3464.3468.2	2	10.96	73.5	(L)	FYWLILMDEK	(C)	1357.69
1302	1302.1	3	1	10.96	2.3	0+478+13+53	1760000	Glycine max	NCBInr_Complete	356495905	PREDICTED: protease Do-like 9-like	RZ1.3739.3743.2	2	10.96	62.1	(V)	LAFNDKPVKNLKS	(L)	1473.84
1303	1303.1	1	1	10.96	8.8	0+71+14+74	1310000	Zea mays	NCBInr_Complete	413922518	hypothetical protein ZEAMMB73_522841	SE5.4297.4297.2	2	10.96	61	(R)	IVAPAQERTTRVTR	(Q)	1597.91
1304	1304.1	2	1	10.96	8.5	0+38+15+123	385000	Solanum tuberosum	NCBInr_Complete	565351542	PREDICTED: acyl-CoA--sterol O-acyltransferase 1-like	IF5.3858.3858.3	3	10.96	60.5	(K)	GIPRIIALSPIFYIL	(Y)	1686.04
1305	1305.1	2	1	10.96	1.1	0+55+9+726	3970000	Solanum tuberosum	NCBInr_Complete	565354490	PREDICTED: glutamine--tRNA ligase-like	ER8.3846.3902.2	2	10.19	78.3	(L)	LYTVATKFP	(A)	1039.58
1306	1306.1	1	1	10.95	2.9	0+207+22+506	357000	Zea mays	NCBInr_Complete	414880538	TPA: putative prolin-rich extensin-like receptor protein kinase family protein	SF4.3845.3847.3	3	10.95	67	(V)	AVGAVVLIGLAVGLIYCFAGRK	(R)	2247.3
1307	1307.1	1	1	10.95	1.7	0+510+12+168	1200000	Solanum tuberosum	NCBInr_Complete	565378509	PREDICTED: L-type lectin-domain containing receptor kinase S.4-like	RZ1.3543.3547.2	2	10.95	77.9	(G)	YLAPELTKIGKP	(T)	1329.78
1308	1308.1	2	1	10.95	1.2	0+522+16+781	1000000	Solanum tuberosum	NCBInr_Complete	565385577	PREDICTED: chromodomain-helicase-DNA-binding protein 4-like	RA9.4815.4862.3	3	10.95	78.4	(D)	IDLTEFKERLKHFVAY	(E)	2009.09
1309	1309.1	1	1	10.94	0.7	0+483+8+564	567000	Arabidopsis thaliana	NCBInr_Complete	20259462	chromatin-remodeling protein 11	SE8.2439.2442.2	2	10.94	72.2	(D)	HLITNAGK	(M)	853.489
1310	1310.1	1	1	10.94	3.6	0+643+28+95	169000	Arabidopsis thaliana	NCBInr_Complete	3377849	receptor like protein 46	IF5.4271.4277.5	5	10.94	81.4	(D)	LEKVESLDLSHNNLTGEIPKTLSKLSEL	(N)	3107.68
1311	1311.1	1	1	10.94	1.9	0+543+11+23	351000	Glycine max	NCBInr_Complete	356506434	PREDICTED: receptor-like protein 12-like	ER8.2806.2820.3	3	10.94	72.2	(W)	KFVDGILYHTF	(P)	1339.7
1312	1312.1	1	1	10.94	0.4	0+526+9+1310	188000	Solanum tuberosum	NCBInr_Complete	565386138	PREDICTED: uncharacterized protein LOC102587100 isoform X1	SF4.3384.3388.2	2	10.94	77.6	(E)	RALPAVVDK	(S)	968.589
1313	1313.1	1	1	10.94	2.3	0+263+10+150	360000	Glycine max	NCBInr_Complete	571499599	PREDICTED: uncharacterized protein LOC102668744	RA11.5313.5316.2	2	10.94	72.1	(D)	DFTIPFRSKF	(Q)	1257.66
1314	1314.1	1	1	10.93	5.5	0+260+17+29	148000	Solanum tuberosum	NCBInr_Complete	565380957	PREDICTED: GPN-loop GTPase 2-like	IF14.3643.3643.2	2	10.93	66.7	(G)	IDASAVEFSKIAVGPVD	(W)	1717.9
1315	1315.1	1	1	10.93	1.7	0+420+14+372	134000	Solanum tuberosum	NCBInr_Complete	565388030	PREDICTED: uncharacterized protein At4g38062-like	IF3.4154.4159.2	2	10.93	60.2	(V)	LTGELSVLILVLKS	(E)	1484.93
1316	1316.1	2	1	10.93	1.1	0+17+11+959	426000	Zea mays	NCBInr_Complete	670385213	PREDICTED: pentatricopeptide repeat-containing protein At5g65560-like	RA4.4632.4635.2	2	8.6	62.9	(T)	STPDIVAELGR	(V)	1157.62
1317	1317.1	1	1	10.93	0.9	0+971+10+45	595000	Zea mays	NCBInr_Complete	670434101	PREDICTED: uncharacterized protein LOC103637067	SF2.3002.3006.2	2	10.93	83.5	(Q)	LVSSKDSIVK	(D)	1075.64
1318	1318.1	1	1	10.92	4.1	0+438+23+94	669000	Arabidopsis thaliana	NCBInr_Complete	20197910	expressed protein	IF2.3946.3949.3	3	10.92	74.7	(L)	FPGIFTRDKVVTSEMHKVIIPYF	(L)	2724.46
1319	1319.1	1	1	10.92	2.9	0+457+18+129	262000	Zea mays	NCBInr_Complete	226501944	uncharacterized protein LOC100280281	RZ7.3937.3937.2	2	10.92	80.3	(D)	PALIPFGPQEMRLEPTRR	(A)	2108.14
1320	1320.1	1	1	10.92	1.7	0+492+11+110	721000	Glycine max	NCBInr_Complete	356500754	PREDICTED: glucose-6-phosphate isomerase 1, chloroplastic-like	IF9.4361.4364.2	2	10.92	73.7	(R)	SVGALVALYER	(A)	1177.66
1321	1321.1	2	1	10.92	4.7	0+198+21+222	1520000	Glycine max	NCBInr_Complete	356559234	PREDICTED: IST1-like protein-like	RA8.4739.4739.2	2	8.41	70	(D)	TTESETELLKPPEELIVGPRA	(F)	2309.22
1322	1322.1	1	1	10.92	2	0+205+20+737	410000	Glycine max	NCBInr_Complete	356569172	PREDICTED: calmodulin-binding transcription activator 4-like	IF10.4968.4973.3	3	10.92	65.9	(D)	IFNEIALDLIPGQDQRVVYK	(Q)	2331.27
1323	1323.1	1	1	10.92	2.1	0+484+12+50	266000	Solanum tuberosum	NCBInr_Complete	565341678	PREDICTED: CAS1 domain-containing protein 1-like	RA4.4260.4260.2	2	10.92	73.1	(M)	LTAAIYVAVSHR	(L)	1300.74
1324	1324.1	4	1	10.91	1.3	0+68+7+458	2730000	Arabidopsis thaliana	NCBInr_Complete	110741538	glucomannan 4-beta-mannosyltransferase 9	RA7.3148.3181.2	2	10.91	83.7	(L)	VKLFGRK	(P)	847.551
1325	1325.1	1	1	10.91	1.7	0+829+16+89	213000	Glycine max	NCBInr_Complete	356506116	PREDICTED: ATPase 10, plasma membrane-type-like	IF12.4526.4530.3	3	10.91	76.4	(V)	IWLYSIIFYVPLDIIK	(F)	1996.16
1326	1326.1	7	1	10.91	6.6	0+149+12+20	3290000	Zea mays	NCBInr_Complete	414587672	TPA: hypothetical protein ZEAMMB73_893129	RZ1.3788.3791.2	2	10.91	70.2	(M)	LTEAEAAIYLPC	(L)	1350.66
1327	1327.1	1	1	10.91	2.6	0+464+15+84	190000	Triticum aestivum	NCBInr_Complete	669031105	unnamed protein product	SE4.4678.4678.2	2	10.91	63.2	(E)	LEKIAFVHLLQQRAI	(V)	1779.06
1328	1328.1	1	1	10.9	1.7	0+527+11+87	3800000	Arabidopsis thaliana	NCBInr_Complete	15220275	protein kinase superfamily protein	RZ5.3000.3049.2	2	10.9	82.2	(K)	TEEALEQSLLR	(E)	1288.67
1329	1329.1	1	1	10.9	1.2	0+275+7+270	594000	Arabidopsis thaliana	NCBInr_Complete	15237832	uncharacterized protein	RA5.3035.3040.2	2	10.9	73.4	(T)	LLLEATK	(K)	787.492
1330	1330.1	1	1	10.9	5.6	0+103+17+179	70300	Arabidopsis thaliana	NCBInr_Complete	18412037	light-regulated zinc finger protein 1	RA9.3346.3346.2	2	10.9	71.8	(K)	VGLESIDTGPSTKSSPT	(N)	1675.84
1331	1331.1	1	1	10.9	1.8	0+20+10+519	247000	Arabidopsis thaliana	NCBInr_Complete	27311709	Unknown protein	IF1.3762.3762.2	2	10.9	65.6	(V)	VPLRALFDHG	(F)	1124.62
1332	1332.1	2	1	10.9	1.2	0+338+7+234	298000	Arabidopsis thaliana	NCBInr_Complete	30699162	DNA-binding bromodomain-containing protein	FR4.3088.3088.2	2	10.9	69	(G)	LLIDWEK	(E)	916.514
1333	1333.1	1	1	10.9	4.7	0+161+12+78	1100000	Glycine max	NCBInr_Complete	356498908	PREDICTED: uncharacterized protein LOC100790696	RA11.5145.5145.2	2	10.9	67.5	(M)	LTAEYVANTVNR	(G)	1350.7
1334	1334.1	2	1	10.9	4.8	0+117+16+199	4290000	Glycine max	NCBInr_Complete	356500669	PREDICTED: uncharacterized protein LOC100786802 isoform X1	SF8.2725.2725.2	2	10.9	77.5	(F)	REQVSMSLNQNHRMNK	(P)	1971.96
1335	1335.1	1	1	10.9	1.7	0+739+15+115	203000	Glycine max	NCBInr_Complete	571462041	PREDICTED: uncharacterized protein LOC100791144	RZ6.2788.2788.2	2	10.9	72.5	(S)	TAAGNPSGEMLTAAG	(N)	1347.62
1336	1336.1	4	1	10.9	0.8	0+266+11+969	3090000	Zea mays	NCBInr_Complete	670388401	PREDICTED: structural maintenance of chromosomes protein 2-1-like isoform X1	IF1.3636.3640.2	2	10.9	73.3	(I)	NKLLDVEILPA	(L)	1224.72
1337	1337.1	4	1	10.89	2.8	0+207+14+263	1120000	Arabidopsis thaliana	NCBInr_Complete	1495267	orf12	SF12.3705.3790.2	2	10.89	73.6	(S)	LSVNPSSIHPLELD	(V)	1520.8
1338	1338.1	1	1	10.89	3.8	0+53+11+225	1900000	Arabidopsis thaliana	NCBInr_Complete	15221187	glycine-rich RNA-binding protein 5	IF13.3496.3529.2	2	10.89	60.6	(A)	FSKYGEVVDAK	(I)	1242.64
1339	1339.1	1	1	10.89	3.1	0+263+14+171	179000	Glycine max	NCBInr_Complete	356542435	PREDICTED: probable receptor-like protein kinase At5g15080-like	ER8.3098.3103.2	2	10.89	72.6	(Y)	VAPEYVLTGKLTAK	(S)	1489.86
1340	1340.1	1	1	10.89	3.2	0+152+11+177	1080000	Solanum tuberosum	NCBInr_Complete	565393527	PREDICTED: vignain-like	SF2.2735.2737.2	2	10.89	62.9	(A)	VAATEGINEIK	(T)	1144.62
1341	1341.1	1	1	10.89	1.4	0+522+15+499	2740000	Solanum tuberosum	NCBInr_Complete	565395660	PREDICTED: putative calcium-transporting ATPase 13, plasma membrane-type-like	ER7.3359.3362.2	2	10.89	68.4	(A)	ILSWAVTELNMEMDQ	(I)	1779.83
1342	1342.1	1	1	10.89	3.1	0+150+14+284	700000	Glycine max	NCBInr_Complete	571484571	PREDICTED: linoleate 9S-lipoxygenase 5, chloroplastic-like	ER8.0089.0089.2	2	10.89	69.5	(T)	LINAGGVLEKTVFP	(G)	1457.84
1343	1343.1	1	1	10.88	3	0+134+9+148	135000	Arabidopsis thaliana	NCBInr_Complete	18400785	uncharacterized protein	SF2.3561.3561.2	2	10.88	70.7	(H)	LPYLAKVFE	(G)	1079.61
1344	1344.1	1	1	10.88	3.4	0+46+12+289	139000	Arabidopsis thaliana	NCBInr_Complete	18406430	dihydrodipicolinate reductase 1	IF6.2779.2785.2	2	10.88	74.1	(R)	LPVVLSMTAMAD	(S)	1247.64
1345	1345.1	1	1	10.88	1.3	0+16+10+716	1190000	Zea mays	NCBInr_Complete	414887676	PREDICTED: uncharacterized protein LOC100502129 isoform X1	RZ5.3653.3694.2	2	10.88	72.8	(T)	VTELKDELER	(R)	1231.65
1346	1346.1	1	1	10.88	8.2	0+108+14+47	381000	Triticum aestivum	NCBInr_Complete	86439718	hypothetical protein	RA4.4898.4898.2	2	10.88	68.6	(G)	ITVDLAELDGPFVK	(L)	1516.83
1347	1347.1	4	1	10.87	2.5	0+210+7+60	8480000	Arabidopsis thaliana	NCBInr_Complete	145322900	AP2/B3-like transcriptional factor family protein	ER4.2933.2974.2	2	10.87	62	(R)	TTFKVYI	(I)	871.492
1348	1348.1	1	1	10.87	3.2	0+111+13+275	438000	Triticum aestivum	NCBInr_Complete	224589266	serpin 1	RA4.4347.4350.2	2	10.87	74.2	(L)	LLKPSFQELAVCK	(Y)	1532.85
1349	1349.1	1	1	10.87	2.1	0+396+12+162	1130000	Zea mays	NCBInr_Complete	226493251	uncharacterized protein LOC100275614	IF10.3703.3707.2	2	10.87	76.3	(S)	IVIDENTNKVIS	(P)	1344.74
1350	1350.1	2	1	10.87	3.9	0+340+16+53	1320000	Solanum tuberosum	NCBInr_Complete	565362961	PREDICTED: uncharacterized protein LOC102602050	IF13.3257.3261.2	2	10.87	71.1	(N)	SVVLDWYDGAVSQPQL	(V)	1776.88
1351	1351.1	6	1	10.87	5	0+338+18+1	7880000	Zea mays	NCBInr_Complete	670427786	PREDICTED: uncharacterized protein LOC100274176 isoform X1	SE1.2978.2982.2	2	10.87	80.6	(F)	NFFLLSYLEPAERLSVKS	(E)	2113.13
1352	1352.1	1	1	10.86	2.5	0+165+10+212	300000	Zea mays	NCBInr_Complete	226529786	uncharacterized protein LOC100276525	RZ1.4060.4060.2	2	10.86	69.7	(R)	LLADDLFLTK	(V)	1148.66
1353	1353.1	3	1	10.86	4.1	0+202+9+7	1680000	Solanum tuberosum	NCBInr_Complete	343796222	dehydration-responsive element-binding protein DREB1	RZ6.3206.3209.2	2	10.86	60.5	(A)	IGESLIPSK	(F)	943.546
1354	1354.1	1	1	10.86	4.8	0+74+16+239	401000	Glycine max	NCBInr_Complete	356559853	PREDICTED: inactive rhomboid protein 1-like isoform 1	ER4.4052.4052.2	2	10.86	72.1	(C)	VARFLGRFSFQPLREN	(P)	1937.05
1355	1355.1	1	1	10.86	3	0+389+14+56	401000	Zea mays	NCBInr_Complete	413916777	hypothetical protein ZEAMMB73_436287	RZ5.2774.2778.2	2	10.86	76.3	(A)	SAAAPNTTSAALEQ	(K)	1331.64
1356	1356.1	1	1	10.86	29.4	0+64+30+8	71700	Triticum aestivum	NCBInr_Complete	669031950	unnamed protein product	BLK7A.5839.5839.4	4	10.86	70.4	(L)	LAGASIVHNIYKPDMTLPPVEVADSNGSGA	(G)	3023.51
1357	1357.1	2	1	10.85	3.1	0+60+12+308	1110000	Arabidopsis thaliana	NCBInr_Complete	15223198	F-box and associated interaction domains-containing protein	SE12.3324.3326.2	2	10.85	77.2	(K)	IYSVSVNPKVEV	(R)	1333.74
1358	1358.1	1	1	10.85	5.3	0+260+18+58	986000	Glycine max	NCBInr_Complete	356576024	PREDICTED: uncharacterized protein LOC100808097 isoform 1	SE8.4638.4642.2	2	10.85	67.8	(V)	FRGFLLPSLTKYMPVWSA	(I)	2113.13
1359	1359.1	1	1	10.85	2	0+51+13+575	253000	Glycine max	NCBInr_Complete	571453722	PREDICTED: programmed cell death protein 4-like	RZ6.3161.3161.2	2	10.85	72.6	(T)	TVTDPLDEFKKAV	(V)	1462.78
1360	1360.1	1	1	10.84	0.2	0+3247+13+1446	166000	Arabidopsis thaliana	NCBInr_Complete	15237223	uncharacterized protein	RZ8.4192.4196.2	2	10.84	72	(L)	VEQVIRPFYARVA	(D)	1547.87
1361	1361.1	1	1	10.84	1.4	0+363+10+308	137000	Zea mays	NCBInr_Complete	413953319	PREDICTED: probable protein transport Sec1b isoform X1	FR5.3028.3032.2	2	10.84	67.4	(A)	LPQYSDQVEK	(L)	1206.6
1362	1362.1	1	1	10.84	10.4	0+76+12+27	232000	Zea mays	NCBInr_Complete	413956597	hypothetical protein ZEAMMB73_044267	SE11.3580.3583.3	3	10.84	62.9	(N)	NFKGEIPVELLR	(Y)	1414.81
1363	1363.1	1	1	10.84	5.9	0+31+16+221	594000	Solanum tuberosum	NCBInr_Complete	565360465	PREDICTED: probable aquaporin NIP-type-like	SF12.4853.4856.2	2	10.84	81.3	(T)	VAQKLIAEVIGTYFII	(F)	1778.05
1364	1364.1	1	1	10.84	4.5	0+144+11+89	322000	Solanum tuberosum	NCBInr_Complete	565361413	PREDICTED: GDSL esterase/lipase At5g62930-like	SF7.2673.2673.2	2	10.84	80.6	(E)	RTNEVAGEYAK	(Q)	1237.62
1365	1365.1	1	1	10.84	1.6	0+378+9+145	686000	Solanum tuberosum	NCBInr_Complete	565378114	PREDICTED: cytochrome P450 93A1-like	IF8.4797.4800.2	2	10.84	63.8	(H)	LPYFYAVMK	(E)	1131.59
1366	1366.1	1	1	10.84	2.1	0+857+23+187	388000	Solanum tuberosum	NCBInr_Complete	565379406	PREDICTED: uncharacterized protein LOC102591374	IF15.3777.3777.3	3	10.84	66.8	(S)	KCNVAVETMKSITIQLKGMTQEL	(P)	2622.37
1367	1367.1	1	1	10.84	1.2	0+1070+15+106	151000	Glycine max	NCBInr_Complete	571444030	PREDICTED: putative acyl-activating enzyme 19-like isoform X1	IF14.4597.4600.2	2	10.84	70.1	(S)	GGVYSFKLEKGDLLW	(E)	1711.9
1368	1368.1	1	1	10.84	6	0+236+22+105	71500	Triticum aestivum	NCBInr_Complete	669029791	unnamed protein product	SF6.4394.4394.3	3	10.84	71.1	(K)	FDAVLDTIGVAETERIGINLLR	(R)	2415.32
1369	1369.1	1	1	10.84	0.5	0+1110+10+795	161000	Zea mays	NCBInr_Complete	670443704	PREDICTED: uncharacterized protein LOC100502197 isoform X1	SE8.2397.2397.2	2	10.84	65.3	(T)	SAGDSGRWQA	(E)	1034.46
1370	1370.1	1	1	10.83	1.4	0+530+12+279	1230000	Arabidopsis thaliana	NCBInr_Complete	15219969	trehalose-phosphatase/synthase 2	ER7.3279.3282.2	2	10.83	72.4	(M)	DLKLNPELKGTL	(K)	1340.78
1371	1371.1	1	1	10.83	3.4	0+404+15+15	2610000	Arabidopsis thaliana	NCBInr_Complete	15228487	uncharacterized protein	ER7.3419.3423.2	2	10.83	70	(Q)	VTTQFVETAIQSETK	(S)	1681.86
1372	1372.1	1	1	10.83	1.8	0+236+13+468	193000	Arabidopsis thaliana	NCBInr_Complete	186510133	cell division cycle protein 27-A	IF5.3416.3419.3	3	10.83	81.8	(P)	SPVLLQVMDALPP	(L)	1379.76
1373	1373.1	3	1	10.83	3	0+310+11+39	1500000	Arabidopsis thaliana	NCBInr_Complete	22331633	putative F-box/kelch-repeat protein	RZ1.3841.3845.2	2	10.83	80.1	(I)	SDPFCLFYYNL	(K)	1438.63
1374	1374.1	1	1	10.83	9.3	0+29+25+213	28800	Glycine max	NCBInr_Complete	255629428	PREDICTED: uncharacterized protein LOC100785409 isoform X1	RA11.6518.6520.3	3	10.83	62.3	(P)	LDFPIVPPTLNTGLSSKDITISHHP	(P)	2699.44
1375	1375.1	3	1	10.83	1.3	0+179+7+344	1080000	Arabidopsis thaliana	NCBInr_Complete	30696238	cytochrome p450 79c2	SE1.2362.2368.2	2	10.83	81.1	(P)	INVRDTI	(L)	830.473
1376	1376.1	1	1	10.83	2.4	0+409+14+153	2010000	Glycine max	NCBInr_Complete	356556821	PREDICTED: probable peptide/nitrate transporter At3g54450-like	IF10.4214.4214.2	2	10.83	65.6	(L)	SILNMVVSALVEAK	(R)	1473.83
1377	1377.1	2	1	10.83	2.6	0+148+10+223	953000	Solanum tuberosum	NCBInr_Complete	565352977	PREDICTED: glucose-6-phosphate/phosphate translocator 2, chloroplastic-like	RZ5.3305.3309.2	2	10.83	68.8	(D)	FEFWKNLFPV	(A)	1326.69
1378	1378.1	1	1	10.83	2	0+862+21+164	1150000	Glycine max	NCBInr_Complete	571456450	PREDICTED: uncharacterized protein LOC100800812 isoform X2	RZ7.4453.4457.3	3	10.83	76	(H)	KIEEVCEVLVGMGLQVLSLEQ	(V)	2373.24
1379	1379.1	11	1	10.82	3	0+296+13+122	9540000	Arabidopsis thaliana	NCBInr_Complete	110739706	ubiquitin-conjugating enzyme E2 -like protein	SF8.3767.3775.2	2	10.82	74	(Q)	LLLSFQALVLNEK	(P)	1487.88
1380	1380.1	2	1	10.82	0.8	0+680+13+779	2670000	Glycine max	NCBInr_Complete	356499124	PREDICTED: ARF guanine-nucleotide exchange factor GNOM-like isoform X1	ER7.2986.2990.2	2	10.82	81.8	(D)	QAQNILANKDAAL	(L)	1369.74
1381	1381.1	1	1	10.82	0.9	0+278+12+1000	87000	Glycine max	NCBInr_Complete	356507105	PREDICTED: formin-like protein 20-like isoform X1	RZ8.3524.3524.3	3	10.82	73	(V)	LECIHLGEDFVR	(E)	1487.73
1382	1382.1	1	1	10.82	0.8	0+230+9+839	290000	Zea mays	NCBInr_Complete	414591152	PREDICTED: uncharacterized protein LOC103647932 isoform X1	RZ8.3745.3749.2	2	10.82	72.5	(H)	AYIFQQLLE	(E)	1124.6
1383	1383.1	1	1	10.82	2.2	0+160+15+500	303000	Solanum tuberosum	NCBInr_Complete	565358680	PREDICTED: uncharacterized protein LOC102589315 isoform X1	ER8.4339.4344.2	2	10.82	74.3	(I)	TIAVHAFVFVMAEKE	(N)	1691.88
1384	1384.1	1	1	10.82	2.8	0+292+14+193	246000	Solanum tuberosum	NCBInr_Complete	565360371	PREDICTED: probable polyol transporter 6-like	RA11.5444.5448.2	2	10.82	67.6	(I)	EAVILYSHKIFDKA	(G)	1633.89
1385	1385.1	1	1	10.82	0.4	0+1194+8+510	87900	Solanum tuberosum	NCBInr_Complete	565390487	PREDICTED: TMV resistance protein N-like	SF1.2955.2959.2	2	10.82	72.5	(L)	VVERQALK	(G)	942.573
1386	1386.1	1	1	10.82	0.6	0+1876+12+2	1390000	Glycine max	NCBInr_Complete	571478703	PREDICTED: transcription initiation factor TFIID subunit 1-like isoform X1	FR5.3163.3166.2	2	10.82	86.8	(D)	SLTEAEAGIEIR	(D)	1288.67
1387	1387.1	1	1	10.81	2	0+419+12+155	979000	Zea mays	NCBInr_Complete	293334375	uncharacterized protein LOC100382593	ER7.2966.2972.2	2	10.81	60.6	(L)	NQSSAPTGELPR	(A)	1256.62
1388	1388.1	1	1	10.81	1.1	0+1180+14+53	1140000	Glycine max	NCBInr_Complete	356530009	PREDICTED: uncharacterized protein LOC100809967 isoform X1	ER7.3072.3075.2	2	10.81	67.1	(T)	VFDKEDLHGRKELH	(L)	1722.89
1389	1389.1	1	1	10.81	4.9	0+432+25+48	469000	Arabidopsis thaliana	NCBInr_Complete	42567960	PREDICTED: uncharacterized protein LOC102592173	RZ9.5298.5298.3	3	10.81	67.4	(A)	LDFAGTYGVLVLFGILPAAMSWSDR	(Y)	2699.39
1390	1390.1	1	1	10.81	4	0+89+10+146	187000	Solanum tuberosum	NCBInr_Complete	565390463	PREDICTED: uncharacterized protein LOC102585107	SF2.3517.3521.2	2	10.81	69.1	(N)	LRQILRVAID	(H)	1196.75
1391	1391.1	1	1	10.8	2.9	0+261+16+258	282000	Arabidopsis thaliana	NCBInr_Complete	12321049	probable squalene epoxidase 1	SF12.4001.4006.2	2	10.8	69.4	(H)	VVLADPSPILMYPISS	(T)	1701.91
1392	1392.1	1	1	10.8	8.1	0+68+21+170	167000	Zea mays	NCBInr_Complete	195639754	stress-related protein	RZ5.4230.4230.2	2	10.8	73.9	(A)	VESAVNGVVSPVYDRFGGLPL	(D)	2175.14
1393	1393.1	2	1	10.8	1	0+174+7+462	365000	Zea mays	NCBInr_Complete	212275984	PREDICTED: WD repeat-containing protein 43-like isoform X1	RZ6.3376.3376.2	2	10.8	82.2	(G)	LGEEIIK	(D)	801.472
1394	1394.1	1	1	10.8	3.3	0+199+10+88	1970000	Glycine max	NCBInr_Complete	356555608	PREDICTED: guanylate kinase-like	ER7.3103.3107.2	2	10.8	66.3	(R)	VDIQGAATLK	(K)	1015.58
1395	1395.1	1	1	10.8	1.3	0+290+8+284	700000	Glycine max	NCBInr_Complete	356571089	PREDICTED: putative pectinesterase/pectinesterase inhibitor 28-like	SF12.4242.4277.2	2	10.8	60.8	(L)	RPFVIYVK	(E)	1021.62
1396	1396.1	1	1	10.8	6.4	0+62+17+186	1620000	Glycine max	NCBInr_Complete	571504695	PREDICTED: uncharacterized protein LOC102669151	ER7.4248.4250.2	2	10.8	66.2	(K)	INQQEIEEQALKVSTEN	(H)	1972.98
1397	1397.1	1	1	10.8	1.5	0+141+12+600	104000	Zea mays	NCBInr_Complete	670405766	PREDICTED: protein transport protein sec23-1-like	ER8.4350.4355.2	2	10.8	71.4	(A)	AEELAVLKDEVR	(R)	1371.75
1398	1398.1	1	1	10.79	2.7	0+331+10+22	1330000	Arabidopsis thaliana	NCBInr_Complete	110737055	uncharacterized protein	ER7.2915.2919.2	2	10.79	61.5	(A)	QYDAAGKMKV	(A)	1110.56
1399	1399.1	8	1	10.79	0.8	0+361+5+199	4710000	Arabidopsis thaliana	NCBInr_Complete	110739345	wall-associated receptor kinase 4	SF8.2320.2325.2	2	10.79	81.6	(F)	LGHFR	(P)	629.352
1400	1400.1	1	1	10.79	4.8	0+162+17+170	1960000	Zea mays	NCBInr_Complete	226531774	serine esterase family protein	ER7.3807.3811.2	2	10.79	76.3	(N)	KQVPLLFGSVAMEKVAC	(H)	1877
1401	1401.1	1	1	10.79	3	0+199+13+211	239000	Glycine max	NCBInr_Complete	356540743	PREDICTED: probable protein phosphatase 2C 55 isoform X1	SE12.2888.2890.2	2	10.79	71.9	(F)	ICTDEQAIGVADG	(V)	1348.61
1402	1402.1	1	1	10.79	2.7	0+159+12+269	99100	Glycine max	NCBInr_Complete	356568630	PREDICTED: pectate lyase-like	RA9.4475.4475.2	2	10.79	67.9	(W)	IIFAQSMVITLK	(F)	1363.8
1403	1403.1	1	1	10.79	2.2	0+554+13	461000	Glycine max	NCBInr_Complete	356575418	PREDICTED: anthranilate synthase component I-2, chloroplastic-like	RA6.3720.3724.2	2	10.79	65.8	(A)	RAIDLAESSFVDK	(-)	1450.75
1404	1404.1	1	1	10.79	6.5	0+144+24+200	131000	Solanum tuberosum	NCBInr_Complete	565351751	PREDICTED: kynurenine--oxoglutarate transaminase-like	ER8.4588.4588.4	4	10.79	71.2	(A)	ILLNTPHNPTGKMFTREELNVIAS	(L)	2695.42
1405	1405.1	2	1	10.78	7.1	0+48+11+94	1180000	Solanum tuberosum	NCBInr_Complete	1708719	125.pep, partial	SF6.2935.2935.2	2	10.78	65.7	(N)	LWSRGDQLRTR	(L)	1387.76
1406	1406.1	1	1	10.78	1.6	0+369+8+114	409000	Arabidopsis thaliana	NCBInr_Complete	22327842	probable folate-biopterin transporter 4	SF5.2745.2749.2	2	10.78	72	(L)	LDMVLVSR	(A)	932.523
1407	1407.1	1	1	10.78	2.3	0+225+11+230	279000	Glycine max	NCBInr_Complete	356538240	PREDICTED: probable mitochondrial chaperone BCS1-B-like	SF12.4166.4166.2	2	10.78	68.3	(D)	LERFLRRKEHY	(K)	1546.86
1408	1408.1	1	1	10.77	2.8	0+216+12+187	820000	Arabidopsis thaliana	NCBInr_Complete	15238793	acetoacetyl-CoA thiolase 1	SE7.3649.3657.2	2	10.77	81	(S)	TGRGRPSVVIDK	(D)	1284.74
1409	1409.1	1	1	10.77	3.5	0+241+12+82	395000	Solanum tuberosum	NCBInr_Complete	565401036	PREDICTED: F-box/kelch-repeat protein At3g23880-like	SE12.3384.3386.2	2	10.77	73.8	(I)	VTLDLAVERYGK	(I)	1363.76
1410	1410.1	1	1	10.77	0.8	0+4+8+884	147000	Glycine max	NCBInr_Complete	571549977	PREDICTED: putative disease resistance protein At1g50180-like	SF14.2903.2908.2	2	10.77	77.9	(A)	IVNFLAEK	(L)	933.54
1411	1411.1	1	1	10.76	3.3	0+55+13+315	1570000	Arabidopsis thaliana	NCBInr_Complete	15241320	uncharacterized protein	SE2.3094.3098.2	2	10.76	72.1	(W)	TFQGTVLYVELPD	(T)	1481.75
1412	1412.1	5	1	10.76	1.7	0+830+18+199	23800000	Arabidopsis thaliana	NCBInr_Complete	240254288	Leucine-rich repeat transmembrane protein kinase	SF9.5272.5385.2	2	10.76	66.8	(I)	IHRDVKASNILLDSELVP	(K)	2019.12
1413	1413.1	1	1	10.76	0.7	0+542+12+962	3950000	Glycine max	NCBInr_Complete	571467906	PREDICTED: abnormal spindle-like microcephaly-associated protein homolog isoform X4	SF9.3587.3623.2	2	10.76	61.4	(N)	WIQEVNKKSGKA	(S)	1387.77
1414	1414.1	1	1	10.76	5.6	0+155+16+113	539000	Zea mays	NCBInr_Complete	670419163	PREDICTED: ATP-dependent zinc metalloprotease FtsH-like	RA6.4559.4565.2	2	10.76	66.4	(L)	LARAVAGKARIPFFYV	(S)	1779.04
1415	1415.1	1	1	10.75	2.4	0+182+9+177	58600	Glycine max	NCBInr_Complete	356507686	PREDICTED: inactive rhomboid protein 1-like	RZ6.3502.3506.2	2	10.75	70.7	(L)	LSELVWNWK	(F)	1174.63
1416	1416.1	1	1	10.75	0.8	0+109+11+1132	271000	Glycine max	NCBInr_Complete	356554818	PREDICTED: protein strawberry notch-like isoform X1	ER8.2838.2841.2	2	10.75	77.7	(A)	ILNVPHGLARF	(A)	1236.72
1417	1417.1	1	1	10.74	4	0+240+19+211	340000	Zea mays	NCBInr_Complete	226507980	transferase, transferring glycosyl groups	IF6.4034.4034.2	2	10.74	69	(P)	LVPLGLLPPSPNGGRRREE	(D)	2057.16
1418	1418.1	2	1	10.74	3.8	0+341+14+10	665000	Zea mays	NCBInr_Complete	413945038	hypothetical protein ZEAMMB73_838074	SF9.4589.4589.2	2	10.74	72.2	(N)	GALEVGRLRSGLRA	(A)	1454.86
1419	1419.1	1	1	10.74	2.3	0+388+24+596	835000	Arabidopsis thaliana	NCBInr_Complete	4510418	hypothetical protein	IF14.4142.4149.3	3	10.74	75.1	(G)	ILEGLIVYYVRGAKVVSPAMFELH	(A)	2704.49
1420	1420.1	1	1	10.74	1.5	0+761+19+474	195000	Solanum tuberosum	NCBInr_Complete	565341847	PREDICTED: uncharacterized protein LOC102585519	IF15.4395.4409.3	3	10.74	66.2	(V)	VPLALEPAVKLFSLLHDIL	(S)	2088.25
1421	1421.1	1	1	10.74	1.2	0+306+11+530	226000	Solanum tuberosum	NCBInr_Complete	565393038	PREDICTED: putative ion channel POLLUX-like 2-like	SF5.3341.3341.2	2	10.74	64.4	(L)	NKYHEFAVRLG	(T)	1333.7
1422	1422.1	1	1	10.73	1.4	0+646+10+22	160000	Arabidopsis thaliana	NCBInr_Complete	15226370	cyclic nucleotide-gated channel 15	SF11.3308.3310.2	2	10.73	71.9	(R)	LAVNGGKYTR	(S)	1078.6
1423	1423.1	1	1	10.73	1.5	0+254+16+737	1720000	Zea mays	NCBInr_Complete	162461092	histidine kinase2	IF14.4330.4330.3	3	10.73	76	(L)	TAPFKLLNNRLGVIFT	(Y)	1804.05
1424	1424.1	3	1	10.73	3.8	0+93+19+376	829000	Arabidopsis thaliana	NCBInr_Complete	18418382	UDP-glucosyl transferase 73B1	SE1.2996.2999.2	2	10.73	69.7	(F)	IFSTPDLNVGDLSQKFLLA	(M)	2078.12
1425	1425.1	1	1	10.73	4.4	0+115+11+121	752000	Glycine max	NCBInr_Complete	351723953	uncharacterized protein LOC100526921	IF13.3292.3295.2	2	10.73	62.5	(K)	WLRGFAKKLNP	(T)	1329.78
1426	1426.1	1	1	10.73	2.1	0+486+19+378	1850000	Zea mays	NCBInr_Complete	414869072	TPA: hypothetical protein ZEAMMB73_371744	ER8.3086.3091.3	3	10.73	64.9	(G)	TAVQTTELVRAPGEASRGL	(H)	1956.05
1427	1427.1	1	1	10.73	1.5	0+129+13+716	241000	Zea mays	NCBInr_Complete	670433201	PREDICTED: protein Hook homolog 3-like	RZ9.3250.3252.2	2	10.73	71.7	(G)	TIPAPKRTQTHVT	(I)	1449.82
1428	1428.1	3	1	10.72	0.5	0+782+7+383	980000	Arabidopsis thaliana	NCBInr_Complete	145712938	GIGANTEA, partial	SF3.2616.2619.2	2	10.72	73.7	(N)	LIDVHSK	(V)	811.467
1429	1429.1	2	1	10.72	1.4	0+893+17+297	468000	Arabidopsis thaliana	NCBInr_Complete	215261582	disease resistance protein RPP1-like protein R8	IF3.3635.3635.3	3	10.72	80.1	(L)	VELPININLKSFLAVNL	(A)	1897.12
1430	1430.1	2	1	10.72	1.6	0+139+8+344	707000	Glycine max	NCBInr_Complete	356497726	PREDICTED: protein TRANSPARENT TESTA 12	RZ1.3397.3401.2	2	10.69	69.2	(Y)	LFASPVLK	(L)	874.54
1431	1431.1	1	1	10.72	3.8	0+220+13+109	943000	Solanum tuberosum	NCBInr_Complete	565401401	PREDICTED: probable xyloglucan endotransglucosylase/hydrolase protein 25-like	RA9.4174.4177.2	2	10.72	76.6	(K)	NLERLGVSYLKFQ	(P)	1566.86
1432	1432.1	1	1	10.72	1.4	0+565+14+411	206000	Glycine max	NCBInr_Complete	571470457	PREDICTED: probable starch synthase 4, chloroplastic/amyloplastic-like	RZ5.4113.4117.2	2	10.72	78.6	(K)	IWVGTVEGLPVYFI	(E)	1592.87
1433	1433.1	1	1	10.72	9.9	0+167+30+105	50000	Glycine max	NCBInr_Complete	571485689	PREDICTED: serine/threonine-protein phosphatase 7 long form homolog	SF10.5944.5944.4	4	10.72	65	(D)	VSSLLHIPITGALHSFGSLATADAVALLTE	(L)	3004.64
1434	1434.1	1	1	10.72	1.6	0+96+23+1250	748000	Glycine max	NCBInr_Complete	571486992	PREDICTED: DNA-directed RNA polymerase IV subunit 1-like	SF7.4216.4216.3	3	10.72	81.9	(N)	RRVLSPAQVLNLLNGVDPDFIEK	(Y)	2593.45
1435	1435.1	1	1	10.72	5.3	0+66+11+130	2040000	Zea mays	NCBInr_Complete	670440740	PREDICTED: tubulin beta-1 chain-like	ER7.3239.3239.2	2	10.72	65.9	(K)	KLAVNLIPFPC	(L)	1271.72
1436	1436.1	2	1	10.71	1.3	0+142+17+1111	926000	Zea mays	NCBInr_Complete	414876873	TPA: hypothetical protein ZEAMMB73_380684	SF8.3333.3335.2	2	10.71	72.1	(P)	TPPLPDNPSRSLQNLID	(C)	1876.98
1437	1437.1	1	1	10.71	7.9	0+128+17+69	359000	Glycine max	NCBInr_Complete	571490887	PREDICTED: uncharacterized protein LOC102659847	SF6.3529.3529.2	2	10.71	70.5	(R)	MQLQSIQEGAQIFQEAK	(R)	1948.98
1438	1438.1	1	1	10.7	3.5	0+275+17+192	2260000	Zea mays	NCBInr_Complete	293336212	uncharacterized protein LOC100384748	SF9.4637.4712.2	2	10.7	76.5	(Q)	RIDTEKTGHRLVITSDV	(G)	1940.06
1439	1439.1	1	1	10.7	8.8	0+122+15+32	116000	Glycine max	NCBInr_Complete	356539307	PREDICTED: probable ribosome biogenesis protein RLP24-like isoform X1	IF14.5576.5576.2	2	10.7	70.4	(E)	AVRELEQGISLVKAP	(S)	1609.93
1440	1440.1	12	1	10.7	7.3	0+162+17+52	24300000	Glycine max	NCBInr_Complete	571511123	PREDICTED: carbonic anhydrase, chloroplastic-like	RZ9.5125.5229.2	2	10.7	77.5	(K)	ESINQSLLNLLSYPWIE	(D)	2019.04
1441	1441.1	1	1	10.7	4.5	0+24+12+226	967000	Arabidopsis thaliana	NCBInr_Complete	79324993	xyloglucan endotransglucosylase/hydrolase 9	ER7.3356.3356.2	2	10.7	74	(L)	TITLVRAGFESR	(S)	1349.75
1442	1442.1	1	1	10.69	1.7	0+737+19+313	14900	Glycine max	NCBInr_Complete	356515096	PREDICTED: seed biotin-containing protein SBP65-like isoform X1	RZ12.6181.6181.3	3	10.69	75.5	(A)	KDTIGSVDHITTPLAEKAK	(A)	2024.1
1443	1443.1	2	1	10.69	2	0+712+27+547	1220000	Zea mays	NCBInr_Complete	413937891	PREDICTED: uncharacterized protein LOC103627733	IF15.4589.4589.3	3	10.69	71.7	(S)	LAVANALELLKLVFLNTSLGSNVQASL	(A)	2798.6
1444	1444.1	1	1	10.69	3.6	0+10+16+411	535000	Zea mays	NCBInr_Complete	670409313	PREDICTED: serine/threonine-protein kinase OXI1-like	IF16.3771.3775.3	3	10.69	82.7	(N)	LALADLKALSVLGQGA	(R)	1539.91
1445	1445.1	2	1	10.68	1	0+647+12+516	367000	Arabidopsis thaliana	NCBInr_Complete	12382276	SMC2-1	ER1.3015.3018.2	2	10.68	75	(S)	VTLEGDIFQPSG	(L)	1262.63
1446	1446.1	1	1	10.68	6.5	0+203+17+38	320000	Arabidopsis thaliana	NCBInr_Complete	15220853	beta carbonic anhydrase 3	IF9.5115.5115.2	2	10.68	63	(K)	EAVNVSLGNLLSYPFVR	(E)	1878.01
1447	1447.1	1	1	10.68	6.2	0+231+21+85	368000	Zea mays	NCBInr_Complete	219885139	uncharacterized protein LOC100277676	IF15.4035.4035.3	3	10.68	64.5	(V)	RVDFEVPVTTRCLQCQDKRRG	(D)	2620.32
1448	1448.1	1	1	10.68	1.5	0+9+7+428	567000	Glycine max	NCBInr_Complete	356524449	PREDICTED: probable E3 ubiquitin-protein ligase HERC1-like isoform X1	RZ5.3386.3394.2	2	10.68	63.1	(R)	LATLTHR	(L)	811.479
1449	1449.1	2	1	10.68	0.8	0+984+9+19	1040000	Zea mays	NCBInr_Complete	413944668	PREDICTED: uncharacterized protein LOC103631433	BLK16.3344.3414.2	2	10.68	77.7	(T)	VATVIGVIA	(I)	842.535
1450	1450.1	1	1	10.68	3.1	0+552+27+279	887000	Solanum tuberosum	NCBInr_Complete	565345031	PREDICTED: G-type lectin S-receptor-like serine/threonine-protein kinase SD2-2-like	SE2.5394.5394.3	3	10.68	67	(R)	LERPGGGEKEFRAEVCTIGNIQHVNLV	(R)	3022.55
1451	1451.1	1	1	10.68	0.8	0+465+7+313	237000	Solanum tuberosum	NCBInr_Complete	565351946	PREDICTED: subtilisin-like protease-like	SF5.2497.2497.2	2	10.68	63.9	(S)	AGDEIRK	(Y)	788.426
1452	1452.1	1	1	10.68	7.4	0+97+14+77	650000	Glycine max	NCBInr_Complete	571523749	PREDICTED: microtubule-associated protein 1B-like	SF12.3826.3828.2	2	10.68	67.9	(W)	KNSSMKVFKEKKDK	(E)	1696.94
1453	1453.1	1	1	10.67	2.5	0+218+12+241	798000	Zea mays	NCBInr_Complete	226532439	hypothetical protein	RZ1.3557.3560.2	2	10.67	67.8	(L)	LGEVGGLRVFPL	(R)	1256.74
1454	1454.1	2	1	10.67	3.7	0+452+18+11	800000	Arabidopsis thaliana	NCBInr_Complete	4926818	T17H7.3	SF8.3959.3959.2	2	10.67	77.9	(C)	LFQAPTRLVRSLWLQSCC	(H)	2235.15
1455	1455.1	1	1	10.67	4.9	0+225+18+124	254000	Solanum tuberosum	NCBInr_Complete	565344806	PREDICTED: peroxisome biogenesis protein 16-like isoform X1	ER7.3883.3883.2	2	10.67	70.2	(T)	FLSEKGIRGGLFVTGETM	(F)	1942.01
1456	1456.1	2	1	10.67	1.9	0+761+16+47	662000	Solanum tuberosum	NCBInr_Complete	565347070	PREDICTED: vacuolar protein sorting-associated protein 53 homolog isoform X1	RZ9.3205.3208.2	2	10.67	76.2	(N)	TSIAPVITNAAASPGA	(I)	1440.77
1457	1457.1	1	1	10.67	2.6	0+207+10+156	80000	Solanum tuberosum	NCBInr_Complete	565351631	PREDICTED: serine/threonine-protein kinase-like protein ACR4-like isoform X1	SF4.3370.3370.2	2	10.67	68.2	(V)	LVDEDFIAKV	(A)	1148.62
1458	1458.1	1	1	10.67	5.9	0+62+21+272	3370000	Glycine max	NCBInr_Complete	571487629	PREDICTED: probable dimethyladenosine transferase-like	SE4.5582.5582.3	3	10.67	77	(I)	LDTIVRRSAINPTDTVLEIGP	(G)	2280.26
1459	1459.1	1	1	10.67	1.5	0+105+9+458	408000	Glycine max	NCBInr_Complete	571498879	PREDICTED: protein POLLEN DEFECTIVE IN GUIDANCE 1-like isoform X1	RZ9.3308.3320.2	2	10.67	69	(T)	ETVESLELK	(R)	1047.56
1460	1460.1	1	1	10.66	3.9	0+119+28+560	21500	Glycine max	NCBInr_Complete	356536027	PREDICTED: ARM REPEAT PROTEIN INTERACTING WITH ABF2-like isoform X1	SF8.4801.4801.4	4	10.66	73.7	(E)	HEVEKGSAFTLGLLAVKPEHQQFIVDSG	(A)	3036.58
1461	1461.1	1	1	10.66	6.3	0+86+31+370	778000	Glycine max	NCBInr_Complete	356547396	PREDICTED: uncharacterized protein LOC100789733 isoform X1	IF10.5073.5073.3	3	10.66	62.1	(G)	FLGSAFGTVGGVGGGGIFVTMLSLIIGFDAK	(S)	2988.59
1462	1462.1	3	1	10.66	13.6	0+51+12+25	1690000	Solanum tuberosum	NCBInr_Complete	565344212	PREDICTED: probable small nuclear ribonucleoprotein F-like	IF13.2834.2838.2	2	10.66	70.7	(F)	TDGVSSGSLGEI	(L)	1121.53
1463	1463.1	7	1	10.65	2.7	0+19+14+480	9410000	Glycine max	NCBInr_Complete	356544864	PREDICTED: amino acid permease 2	SE2.4040.4044.2	2	10.65	77.4	(E)	RHDVRPYVQVEVRP	(N)	1749.95
1464	1464.1	1	1	10.65	2.4	0+269+10+136	201000	Solanum tuberosum	NCBInr_Complete	565352775	PREDICTED: uncharacterized transporter YBR287W-like	RA11.5343.5356.2	2	10.65	81.6	(S)	ISPIQNFMVG	(S)	1105.57
1465	1465.1	1	1	10.65	3.7	0+172+14+187	1370000	Solanum tuberosum	NCBInr_Complete	565364019	PREDICTED: uncharacterized protein LOC102579102	ER7.4667.4704.2	2	10.65	66.5	(Q)	IVRRFASGLLREMK	(K)	1675.98
1466	1466.1	1	1	10.64	1.5	0+55+15+918	1530000	Arabidopsis thaliana	NCBInr_Complete	334182501	zinc ion binding protein	IF12.3786.3826.3	3	10.64	79	(D)	IDLAVGRTGEQSIHK	(V)	1623.88
1467	1467.1	1	1	10.64	7.4	0+19+17+192	234000	Zea mays	NCBInr_Complete	413935602	hypothetical protein ZEAMMB73_996126	IF14.4326.4334.3	3	10.64	63.9	(M)	RVCKNIPSELPDPTSSF	(F)	1946.96
1468	1468.1	1	1	10.64	3.2	0+369+13+19	133000	Zea mays	NCBInr_Complete	413953790	PREDICTED: uncharacterized protein LOC103639918	RA9.4355.4355.2	2	10.64	63.5	(K)	LEAPVHSLSVFPW	(D)	1481.78
1469	1469.1	1	1	10.64	2.7	0+298+16+262	4680000	Solanum tuberosum	NCBInr_Complete	565398973	PREDICTED: pentatricopeptide repeat-containing protein At2g35130-like	ER7.3732.3770.2	2	10.64	81.9	(Y)	TALVNAFARSGLCEKA	(E)	1707.88
1470	1470.1	1	1	10.63	7.6	0+21+31+355	157000	Zea mays	NCBInr_Complete	413949723	cyclin1	IF14.4617.4617.3	3	10.63	70.3	(R)	VAGKQNAAAAAAGTRRALGDIGNVVSDALDR	(A)	3008.6
1471	1471.1	1	1	10.63	0.9	0+1272+14+159	64100	Triticum aestivum	NCBInr_Complete	551485315	PM3-1B	SF12.4082.4088.2	2	10.63	64.9	(R)	HSLPPYLESLEVLF	(C)	1643.87
1472	1472.1	1	1	10.62	9.2	0+5+13+123	169000	Zea mays	NCBInr_Complete	195628336	50S ribosomal protein L28	RZ9.3454.3454.2	2	10.62	65.5	(T)	LLGSSFAMPAAAR	(R)	1291.68
1473	1473.1	1	1	10.62	3.3	0+288+21+317	891000	Triticum aestivum	NCBInr_Complete	308052432	Ku70	SE8.4108.4119.2	2	10.62	75.9	(R)	PTAPGTITWLDSISNLPLKTE	(R)	2254.2
1474	1474.1	1	1	10.62	3.3	0+269+13+101	1090000	Glycine max	NCBInr_Complete	571447828	PREDICTED: serine/threonine-protein phosphatase 7 long form homolog	RA7.4715.4751.2	2	10.62	65	(V)	LVAFDAPPHAVIR	(F)	1405.8
1475	1475.1	1	1	10.62	0.7	0+772+8+325	683000	Glycine max	NCBInr_Complete	571450761	PREDICTED: protein LONGIFOLIA 2-like isoform X1	SE12.2958.2962.2	2	10.62	79.4	(Q)	LISETVQK	(K)	917.53
1476	1476.1	2	1	10.62	6.8	0+64+22+234	11000000	Glycine max	NCBInr_Complete	571480192	PREDICTED: uncharacterized protein LOC102666077	SE7.3269.3310.2	2	10.62	86.2	(S)	SSYGLSTVVCGLFFFAGVAASS	(L)	2227.07
1477	1477.1	3	1	10.61	3.6	0+56+9+184	826000	Arabidopsis thaliana	NCBInr_Complete	15218274	U2 small nuclear ribonucleoprotein A'	RZ7.2965.2969.2	2	10.61	71.2	(K)	LENFPYLNR	(L)	1165.6
1478	1478.1	1	1	10.61	5.7	0+113+11+67	1350000	Arabidopsis thaliana	NCBInr_Complete	15232227	oleosin 4	IF1.3701.3705.2	2	10.61	67.4	(L)	FGLTGLSSVSW	(V)	1153.59
1479	1479.1	1	1	10.61	4.3	0+164+23+343	449000	Zea mays	NCBInr_Complete	195627390	permease I	SF6.3970.3970.3	3	10.61	60.7	(P)	LAAVPLVSLVGFGLYELGFPGVA	(K)	2289.29
1480	1480.1	2	1	10.61	4.5	0+268+14+25	6050000	Arabidopsis thaliana	NCBInr_Complete	29725848	nucleic acid binding / zinc ion binding protein	ER7.3174.3211.2	2	10.61	67	(P)	LNHQELAAATPYFP	(S)	1571.79
1481	1481.1	1	1	10.61	4.6	0+291+15+16	397000	Arabidopsis thaliana	NCBInr_Complete	30679355	aldose reductase-like protein	RZ7.3762.3762.2	2	10.61	66.5	(T)	DQKRVIDGEDLFVNK	(T)	1775.93
1482	1482.1	1	1	10.61	0.9	0+336+13+1058	162000	Arabidopsis thaliana	NCBInr_Complete	334185917	tetratricopeptide repeat (TPR)-containing protein	SE1.3511.3511.2	2	10.61	69.3	(T)	LIGLLQKLSSKFK	(K)	1474.94
1483	1483.1	1	1	10.61	4.6	0+417+26+120	191000	Glycine max	NCBInr_Complete	356496475	PREDICTED: rop guanine nucleotide exchange factor 14-like isoform X1	IF5.4730.4734.4	4	10.61	67.1	(L)	IKIRYPNLPQTFLDATKVQYGKDIGH	(S)	3015.64
1484	1484.1	3	1	10.61	3.2	0+452+18+78	5320000	Solanum tuberosum	NCBInr_Complete	565378709	PREDICTED: probable acyl-activating enzyme 1, peroxisomal-like	RA9.4838.4961.2	2	10.61	65.4	(V)	ESVLFSHPSVLDAAVVGR	(P)	1883
1485	1485.1	1	1	10.6	8.7	0+39+16+127	806000	Glycine max	NCBInr_Complete	356566006	PREDICTED: agamous-like MADS-box protein AGL62-like	IF9.5292.5331.2	2	10.6	76.5	(C)	GVEIAIVVFSIGNKPY	(S)	1705.95
1486	1486.1	2	1	10.6	16.6	0+44+26+86	2560000	Zea mays	NCBInr_Complete	413943717	hypothetical protein ZEAMMB73_872628	SF6.4105.4157.4	4	10.6	64.8	(R)	LQVCVLKWGVFSLTGSDLVPSTTPFL	(R)	2864.53
1487	1487.1	3	1	10.59	4.6	0+163+12+83	1670000	Glycine max	NCBInr_Complete	255647194	dihydroflavonol reductase	IF14.3702.3706.2	2	10.59	70.6	(K)	TLAEKAGWEFAK	(E)	1350.7
1488	1488.1	12	1	10.59	2.2	0+295+7+11	15600000	Glycine max	NCBInr_Complete	356571318	PREDICTED: probable 2-oxoglutarate-dependent dioxygenase AOP1.2-like	SF2.2787.2789.2	2	10.59	64.8	(R)	FTEEAVK	(Y)	823.42
1489	1489.1	1	1	10.59	8	0+46+12+91	335000	Glycine max	NCBInr_Complete	363814406	uncharacterized protein LOC100805807	ER8.4138.4141.2	2	10.59	74.3	(V)	LFGVKGAKSVEV	(D)	1233.72
1490	1490.1	2	1	10.59	0.8	0+912+9+168	1270000	Zea mays	NCBInr_Complete	670438288	PREDICTED: ABC transporter G family member 28-like	IF8.4667.4671.2	2	10.59	73.4	(F)	SLEKIHYWR	(E)	1231.66
1491	1491.1	1	1	10.58	2.8	0+231+17+346	668000	Zea mays	NCBInr_Complete	162458735	protein SUPPRESSOR OF GENE SILENCING 3 homolog	SE8.4806.4842.2	2	10.58	80.8	(R)	ELAALLEEELSRRGTSV	(L)	1873
1492	1492.1	1	1	10.58	1.8	0+330+24+962	1090000	Arabidopsis thaliana	NCBInr_Complete	18402837	DNA repair protein RAD50	ER8.4586.4586.3	3	10.58	62.1	(M)	VDTETTISSLHNAKTNYMLEISKL	(Q)	2708.38
1493	1493.1	3	1	10.58	3.7	0+161+9+71	4430000	Zea mays	NCBInr_Complete	413944579	hypothetical protein ZEAMMB73_330921	ER7.3022.3030.2	2	10.58	83.3	(P)	ILIVEDLLC	(L)	1087.61
1494	1494.1	1	1	10.58	1.7	0+8+12+655	358000	Solanum tuberosum	NCBInr_Complete	565356862	PREDICTED: receptor-like protein 12-like	RA7.3189.3189.2	2	10.58	66	(L)	EVLSLSEVNISS	(P)	1276.66
1495	1495.1	1	1	10.58	2.3	0+358+9+15	330000	Arabidopsis thaliana	NCBInr_Complete	7573465	cytochrome P450, family 724, subfamily A, polypeptide 1	RA4.3219.3219.2	2	10.58	72.3	(P)	IAHPYVEFK	(R)	1103.59
1496	1496.1	2	1	10.57	1.7	0+575+16+335	1160000	Arabidopsis thaliana	NCBInr_Complete	186489050	pre-mRNA-processing protein 40A	SE5.4196.4199.2	2	10.57	71.9	(C)	SCLEKIDRLIGFEEYI	(L)	1985.01
1497	1497.1	1	1	10.57	17.3	0+47+16+29	184000	Arabidopsis thaliana	NCBInr_Complete	334184192	uncharacterized protein	SF6.3146.3150.2	2	10.57	75.6	(R)	GLLYSFNVDVAIVCVE	(D)	1797.91
1498	1498.1	1	1	10.57	3	0+66+14+379	429000	Glycine max	NCBInr_Complete	351720863	serine/threonine protein kinase	RZ1.4323.4327.2	2	10.57	68.2	(E)	LAAAVQIAAQIFTF	(R)	1463.83
1499	1499.1	1	1	10.57	2.9	0+250+12+142	216000	Glycine max	NCBInr_Complete	356517143	PREDICTED: AT-rich interactive domain-containing protein 5-like	SE9.4139.4139.2	2	10.57	66.7	(E)	VAEPVIKDKNFS	(S)	1346.73
1500	1500.1	1	1	10.57	1.1	0+845+11+115	668000	Solanum tuberosum	NCBInr_Complete	565353967	PREDICTED: serine/threonine-protein kinase dst1-like	ER8.2797.2800.2	2	10.57	70.6	(S)	EITASKPSNSK	(V)	1161.61
1501	1501.1	15	1	10.57	1.8	0+469+10+66	23500000	Zea mays	NCBInr_Complete	670373101	PREDICTED: hypothetical protein isoform X1	SF8.3273.3397.2	2	10.57	70.1	(G)	EVASTRKEIR	(S)	1188.67
1502	1502.1	1	1	10.57	6.3	0+132+22+191	373000	Zea mays	NCBInr_Complete	670376433	PREDICTED: cysteine synthase-like	IF1.4517.4517.2	2	10.57	77.3	(L)	RAFGAEVVLTDPLLSMDGVVRK	(A)	2373.3
1503	1503.1	1	1	10.56	1.3	0+435+14+626	308000	Triticum aestivum	NCBInr_Complete	669031548	unnamed protein product	SE12.3104.3107.2	2	10.56	65.3	(V)	LDIYSGIGKQTSTF	(E)	1529.79
1504	1504.1	1	1	10.55	1.6	0+85+11+569	242000	Arabidopsis thaliana	NCBInr_Complete	10176858	ATP binding microtubule motor family protein	SF11.3111.3114.2	2	10.55	78.4	(T)	VFEGKDANVIA	(H)	1162.61
1505	1505.1	3	1	10.55	0.9	0+370+10+651	812000	Arabidopsis thaliana	NCBInr_Complete	110741806	CLIP-associated protein	SF5.4052.4055.2	2	10.55	74.8	(E)	TFIPVLFKLV	(V)	1176.74
1506	1506.1	2	1	10.55	15.1	0+46+13+27	1110000	Arabidopsis thaliana	NCBInr_Complete	116830165	unknown	SF5.3852.3945.2	2	10.55	62	(H)	VFSFVNSIRSFIY	(Q)	1578.83
1507	1507.1	1	1	10.55	3.5	0+182+10+86	43400	Arabidopsis thaliana	NCBInr_Complete	15227118	putative B3 domain-containing protein	SF6.3514.3518.2	2	10.55	73	(R)	LFLPKNQVLS	(V)	1158.69
1508	1508.1	2	1	10.55	3.2	0+196+16+273	481000	Arabidopsis thaliana	NCBInr_Complete	15233151	UDP-glycosyltransferase HYR1	RZ8.4372.4377.2	2	10.55	83.1	(L)	LTKEWLPVMFRQTRRF	(R)	2108.16
1509	1509.1	1	1	10.55	2.3	0+75+16+583	1910000	Glycine max	NCBInr_Complete	356508521	PREDICTED: probable serine/threonine-protein kinase At1g09600-like isoform X1	SE1.2539.2542.2	2	10.55	79.3	(E)	HVAAGWPAWLSAVAGE	(A)	1621.81
1510	1510.1	1	1	10.55	1.8	0+78+8+341	76800	Zea mays	NCBInr_Complete	414885802	TPA: hypothetical protein ZEAMMB73_881692	ER8.2487.2487.2	2	10.55	61.2	(R)	LLAHVKDK	(E)	923.567
1511	1511.1	1	1	10.55	3	0+196+11+151	422000	Solanum tuberosum	NCBInr_Complete	565363961	PREDICTED: erlin-2-B-like	IF1.4178.4182.2	2	10.55	72.6	(G)	IEILSVRITKP	(S)	1268.79
1512	1512.1	2	1	10.55	5.5	0+186+13+37	1410000	Solanum tuberosum	NCBInr_Complete	565364647	PREDICTED: uncharacterized protein LOC102603960	RA9.4017.4021.2	2	10.55	76	(S)	YEIPPPPVVIPCQ	(D)	1508.78
1513	1513.1	1	1	10.54	2.1	0+122+12+425	1320000	Glycine max	NCBInr_Complete	356504484	PREDICTED: uncharacterized protein LOC100813947 isoform X1	RZ5.3298.3302.2	2	10.54	65	(C)	YVLCIKHFPANR	(S)	1517.81
1514	1514.1	1	1	10.54	2.5	0+535+16+77	765000	Zea mays	NCBInr_Complete	413935106	hypothetical protein ZEAMMB73_028903	ER7.4203.4206.2	2	10.54	68.8	(A)	AADADRVYLAAIDKFD	(A)	1753.88
1515	1515.1	1	1	10.54	1.5	0+235+8+264	139000	Zea mays	NCBInr_Complete	670395575	PREDICTED: obtusifoliol 14-alpha demethylase-like	SE12.3252.3252.2	2	10.54	77.5	(Y)	LPIPAHWR	(R)	989.568
1516	1516.1	3	1	10.53	1.5	0+343+9+241	844000	Arabidopsis thaliana	NCBInr_Complete	42565930	ubiquitin protein ligase FBL17	RA5.4135.4138.2	2	10.53	73.5	(V)	LSLTAVNFR	(Y)	1020.58
1517	1517.1	1	1	10.53	2	0+24+9+407	203000	Solanum tuberosum	NCBInr_Complete	565404824	PREDICTED: cyanidin-3-O-glucoside 2-O-glucuronosyltransferase-like	SF2.3205.3205.2	2	10.53	70.8	(G)	DVLSSLWPR	(D)	1072.58
1518	1518.1	1	1	10.52	11.6	0+124+28+88	2260000	Glycine max	NCBInr_Complete	356535115	PREDICTED: uncharacterized protein LOC100812488	IF10.4688.4688.3	3	10.52	63.3	(S)	SDGSEILSVVTKPTNQLKITFLQAQNIT	(D)	3045.65
1519	1519.1	1	1	10.51	2	0+137+10+349	100000	Zea mays	NCBInr_Complete	195652777	NADPH adrenodoxin oxidoreductase	SF6.2736.2736.2	2	10.51	65.1	(S)	LGIPGEDLKG	(I)	998.552
1520	1520.1	1	1	10.51	6.9	0+8+13+167	1670000	Glycine max	NCBInr_Complete	255633480	unknown	SF9.4393.4457.2	2	10.51	64.6	(F)	VGPLLVGLAASAK	(F)	1195.74
1521	1521.1	1	1	10.51	2.4	0+516+16+125	208000	Glycine max	NCBInr_Complete	356559758	PREDICTED: scarecrow-like protein 8-like	RZ5.3992.3996.2	2	10.51	67.6	(T)	IVEQEINANTAPFLAR	(V)	1785.95
1522	1522.1	5	1	10.51	1.6	0+24+11+623	6220000	Zea mays	NCBInr_Complete	413917499	cf2-like protein	RZ5.3248.3248.2	2	10.51	62.9	(I)	LLSSAHHLPVP	(F)	1170.66
1523	1523.1	1	1	10.51	2.2	0+125+8+220	405000	Solanum tuberosum	NCBInr_Complete	565373126	PREDICTED: peroxidase 5-like	RZ9.3068.3072.2	2	10.51	73.5	(G)	FGVIDEAK	(A)	878.462
1524	1524.1	2	1	10.51	1	0+185+10+735	1070000	Solanum tuberosum	NCBInr_Complete	565374551	PREDICTED: receptor-like protein 12-like	SF9.5865.5865.2	2	10.51	76.9	(L)	IELDLTSINI	(S)	1130.63
1525	1525.1	1	1	10.51	4.7	0+36+10+164	77400	Zea mays	NCBInr_Complete	670401764	PREDICTED: uncharacterized protein LOC103655831	SF11.3547.3547.3	3	10.51	68.2	(R)	LLRPSGRRGR	(V)	1167.72
1526	1526.1	1	1	10.5	13.7	0+99+21+33	390000	Glycine max	NCBInr_Complete	356528928	PREDICTED: hydroxyphenylpyruvate reductase-like	IF5.4063.4066.3	3	10.5	62.9	(R)	GKHVDEAELVPALLEGLLGGA	(G)	2088.13
1527	1527.1	1	1	10.5	3.2	0+466+19+101	1870000	Glycine max	NCBInr_Complete	356544024	PREDICTED: plant intracellular Ras-group-related LRR protein 6-like	SE5.5635.5635.3	3	10.5	75.4	(L)	LDVPAFSSLPYLQELYLRR	(M)	2280.24
1528	1528.1	1	1	10.5	3.3	0+218+10+67	531000	Glycine max	NCBInr_Complete	356545369	PREDICTED: transmembrane protein 45B-like	SF12.2748.2752.2	2	10.5	81.6	(E)	IIGAVTCGSK	(E)	1005.54
1529	1529.1	2	1	10.5	3.8	0+298+26+346	1480000	Glycine max	NCBInr_Complete	356551632	PREDICTED: BTB/POZ domain-containing protein At5g48130-like	RA4.5395.5395.3	3	10.5	72.3	(V)	GDKARKVIPVGFYFALLSRSLELGLT	(T)	2850.62
1530	1530.1	4	1	10.5	2	0+376+10+92	12600000	Solanum tuberosum	NCBInr_Complete	565352435	PREDICTED: uncharacterized protein LOC102587554	SE8.3546.3584.2	2	10.5	65.9	(G)	WLSRRLNDIS	(Q)	1259.69
1531	1531.1	1	1	10.5	1.6	0+60+9+479	971000	Solanum tuberosum	NCBInr_Complete	565376501	PREDICTED: transcription factor BIM1-like	SE1.2408.2410.2	2	10.5	66.2	(N)	KIEVEAIEK	(P)	1058.61
1532	1532.1	1	1	10.5	0.7	0+1235+9+34	768000	Glycine max	NCBInr_Complete	571497610	PREDICTED: RRP12-like protein-like isoform X1	SE1.2280.2280.2	2	10.5	61.6	(M)	ASVVKMTKK	(L)	991.597
1533	1533.1	1	1	10.5	1.4	0+798+16+319	2280000	Zea mays	NCBInr_Complete	670390563	PREDICTED: probable LRR receptor-like serine/threonine-protein kinase At3g47570	ER7.3739.3742.2	2	10.5	84.4	(V)	LATVTKGIATQPPESF	(R)	1659.89
1534	1534.1	1	1	10.5	1.1	0+394+8+291	626000	Arabidopsis thaliana	NCBInr_Complete	9759214	subtilisin-like serine protease	SF5.3317.3319.2	2	10.5	72.2	(H)	TLIMWSPK	(A)	975.533
1535	1535.1	1	1	10.49	4.7	0+389+21+30	449000	Arabidopsis thaliana	NCBInr_Complete	15230142	probable pectate lyase 10	SE8.4391.4394.2	2	10.49	76.3	(D)	LMLNGAYFTKSGAAAPASYAR	(A)	2160.09
1536	1536.1	1	1	10.49	3.6	0+252+19+246	57300	Zea mays	NCBInr_Complete	162459227	histone deacetylase HDA101	IF5.3616.3619.4	4	10.49	76.5	(S)	LFKPIMGKVMEVFRPGAVV	(L)	2118.2
1537	1537.1	1	1	10.49	20.6	0+6+13+44	114000	Nicotiana tabacum	NCBInr_Complete	1644306	viral envelope protein	RA9.2665.2665.2	2	10.49	68.6	(N)	PTTAETLDATRRV	(D)	1430.76
1538	1538.1	1	1	10.49	2.8	0+355+12+48	970000	Zea mays	NCBInr_Complete	226505722	uncharacterized protein LOC100274265	RA11.5155.5159.2	2	10.49	76.2	(N)	FSSIEEFRGASL	(P)	1342.66
1539	1539.1	1	1	10.48	4.4	0+57+15+265	758000	Arabidopsis thaliana	NCBInr_Complete	15223781	WIP domain protein 5	SE5.3968.3972.2	2	10.48	66.3	(N)	SPPLREALPLLSLSP	(I)	1589.93
1540	1540.1	1	1	10.48	2.4	0+266+11+180	125000	Arabidopsis thaliana	NCBInr_Complete	15237856	mitochondrial transcription termination factor family protein	SF8.3503.3509.2	2	10.48	62.5	(G)	LSVNEVWAVFK	(K)	1291.7
1541	1541.1	1	1	10.48	6.4	0+177+25+183	41900	Oryza sativa	NCBInr_Complete	1698582	integral membrane protein OsNramp3, partial	SF5.4666.4666.4	4	10.48	65.3	(A)	TGLAISLLGAMVMPHNLFLHSELVL	(S)	2676.46
1542	1542.1	2	1	10.48	2.7	0+174+12+254	711000	Glycine max	NCBInr_Complete	356507437	PREDICTED: aspartic proteinase Asp1-like	RZ1.4132.4141.2	2	10.48	69.9	(Y)	TLNFTNGVQLKV	(R)	1333.75
1543	1543.1	1	1	10.48	4.6	0+122+10+85	513000	Glycine max	NCBInr_Complete	356534236	PREDICTED: gibberellin 2-beta-dioxygenase 8-like	RA6.3757.3761.2	2	10.48	69.5	(F)	LTILHQDQVR	(G)	1222.69
1544	1544.1	1	1	10.48	3.3	0+131+16+332	76100	Arabidopsis thaliana	NCBInr_Complete	79588733	triacylglycerol lipase-like 1	ER8.3123.3123.3	3	10.48	76.5	(E)	LDEKINVGSIEYKSML	(S)	1838.96
1545	1545.1	1	1	10.47	4.4	0+136+17+226	654000	Arabidopsis thaliana	NCBInr_Complete	15234595	early embryo development protein QQT2	SF9.4697.4700.2	2	10.47	78.7	(D)	QLDYVLVDTPGQIEIFT	(W)	1951.01
1546	1546.1	4	1	10.47	1	0+399+9+472	2120000	Arabidopsis thaliana	NCBInr_Complete	15236820	potassium channel AKT6	RA9.3583.3585.2	2	10.47	72.8	(G)	ISNDLLFQL	(V)	1062.58
1547	1547.1	1	1	10.47	2.2	0+320+11+161	350000	Zea mays	NCBInr_Complete	162461223	barley mlo defense gene homolog8	RA6.4093.4097.2	2	10.47	64	(V)	IAQLAHDVAEK	(H)	1194.65
1548	1548.1	1	1	10.47	4.6	0+177+24+310	1040000	Solanum tuberosum	NCBInr_Complete	565343073	PREDICTED: glucose-6-phosphate 1-dehydrogenase, cytoplasmic isoform-like isoform X1	SE11.3734.3734.3	3	10.47	63.7	(E)	KPFGKDLASSEQLSSQIGELFDEP	(Q)	2622.29
1549	1549.1	4	1	10.47	2.7	0+30+10+322	6490000	Triticum aestivum	NCBInr_Complete	669030625	unnamed protein product	SE1.2415.2418.2	2	10.47	66.8	(H)	LFVVTDYYLR	(T)	1288.69
1550	1550.1	1	1	10.47	2.1	0+407+17+384	843000	Zea mays	NCBInr_Complete	670420087	PREDICTED: uncharacterized protein LOC100192953 isoform X1	SE7.3334.3338.2	2	10.47	67.9	(K)	GANATVTQAKLCIGGSL	(D)	1660.87
1551	1551.1	1	1	10.47	3.7	0+188+22+371	141000	Zea mays	NCBInr_Complete	670433771	PREDICTED: L-ascorbate oxidase-like	SF8.3817.3817.2	2	10.47	65.7	(A)	SDPLVFVGEPQSLLINGRGVFE	(P)	2373.24
1552	1552.1	2	1	10.46	6.3	0+89+27+309	3620000	Glycine max	NCBInr_Complete	356543548	PREDICTED: arogenate dehydratase 3, chloroplastic-like	RA4.5360.5363.3	3	10.46	72	(A)	VSDLQLVPIGNLAQANNKPLPPKPLTI	(S)	2850.64
1553	1553.1	1	1	10.45	1.5	0+72+8+435	664000	Triticum aestivum	NCBInr_Complete	13925723	protein disulfide isomerase 1 proprotein	RZ5.2834.2834.2	2	10.45	64.6	(K)	SLAPEYEK	(A)	936.467
1554	1554.1	1	1	10.45	2.3	0+163+14+413	32200	Arabidopsis thaliana	NCBInr_Complete	15226032	indole-3-acetic acid-amido synthetase GH3.3	RZ9.4318.4328.2	2	10.45	63.9	(T)	PGGLPARPVLTSYY	(K)	1490.8
1555	1555.1	1	1	10.45	4.9	0+459+26+43	608000	Arabidopsis thaliana	NCBInr_Complete	15227235	probable galacturonosyltransferase 2	RA9.5151.5151.4	4	10.45	65.4	(L)	TQPLQRKWHLLGLGYDKGIDVKKIER	(S)	3091.75
1556	1556.1	1	1	10.45	9.5	0+97+21+103	140000	Glycine max	NCBInr_Complete	255625841	PREDICTED: DAG protein, chloroplastic isoform X1	SF2.4560.4560.3	3	10.45	62.1	(M)	IDTYLDTLATVLGSMEEAKKN	(M)	2312.17
1557	1557.1	2	1	10.45	5.3	0+35+16+249	1120000	Glycine max	NCBInr_Complete	359806442	uncharacterized protein LOC100795790	IF1.3557.3562.2	2	10.45	65.2	(N)	DDVPKPSSFLSKFVKA	(S)	1764.95
1558	1558.1	1	1	10.45	5.5	0+128+26+315	1020000	Zea mays	NCBInr_Complete	413920556	hypothetical protein ZEAMMB73_184068	IF3.4811.4820.4	4	10.45	67.5	(T)	IEEKSWPKEFIEVVIGECLFELQFRV	(E)	3224.67
1559	1559.1	1	1	10.45	2.7	0+522+16+50	136000	Zea mays	NCBInr_Complete	414591801	PREDICTED: uncharacterized protein LOC100384237 isoform X1	RZ6.3818.3818.2	2	10.45	62.9	(L)	NGEDLVLLSDFADKLQ	(S)	1776.9
1560	1560.1	1	1	10.45	13.8	0+8+9+48	270000	Glycine max	NCBInr_Complete	571436866	PREDICTED: uncharacterized protein LOC102670513	RZ1.3533.3537.2	2	10.45	72.1	(Q)	LGNLVESIK	(S)	972.572
1561	1561.1	1	1	10.45	1.8	0+761+15+26	248000	Glycine max	NCBInr_Complete	571446686	PREDICTED: probable beta-D-xylosidase 2-like	RZ6.3937.3940.3	3	10.45	77.7	(K)	LLSVVDKSGIRRIPL	(G)	1666.04
1562	1562.1	1	1	10.45	9.4	0+83+17+79	133000	Triticum aestivum	NCBInr_Complete	669029792	unnamed protein product	SE5.4413.4413.2	2	10.45	71.1	(E)	LFIFSVACGAIIFEVHR	(S)	1979.06
1563	1563.1	6	1	10.44	2.5	0+370+15+199	5040000	Arabidopsis thaliana	NCBInr_Complete	15225842	ethylene insensitive 3-like 1 protein	SF8.3505.3539.2	2	10.44	66.3	(P)	IKEEVATTVNLEFTR	(K)	1749.94
1564	1564.1	2	1	10.44	3.3	0+12+14+396	929000	Solanum tuberosum	NCBInr_Complete	565376118	PREDICTED: xylulose 5-phosphate/phosphate translocator, chloroplastic-like	SE8.2523.2525.2	2	10.44	66.4	(V)	TLSKSRPKYPLSPS	(P)	1560.87
1565	1565.1	1	1	10.44	0.7	0+2353+17+22	141000	Glycine max	NCBInr_Complete	571451926	PREDICTED: neuroblastoma-amplified sequence-like	RA9.4339.4339.2	2	10.44	68.2	(V)	KEFPVEKTCKTLKNTVG	(R)	1979.06
1566	1566.1	1	1	10.43	1.8	0+151+11+431	65800	Arabidopsis thaliana	NCBInr_Complete	18398444	MLO-like protein 8	RA4.3127.3127.2	2	10.43	70.7	(R)	FLSGGEASPTK	(C)	1093.55
1567	1567.1	3	1	10.43	3.5	0+39+10+229	6680000	Solanum tuberosum	NCBInr_Complete	565351056	PREDICTED: endonuclease V-like isoform X1	SE8.3539.3542.2	2	10.43	62.1	(D)	WLRVQDSLKG	(K)	1201.67
1568	1568.1	1	1	10.42	1.2	0+89+14+1021	2150000	Triticum aestivum	NCBInr_Complete	109716229	brassinosteroid-insensitive 1	RA11.5428.5468.2	2	10.42	72.7	(Q)	LSAVERLSLRGANV	(S)	1484.85
1569	1569.1	1	1	10.42	3.1	0+74+16+415	660000	Zea mays	NCBInr_Complete	152004125	plastid ADP-glucose pyrophosphorylase large subunit	ER7.3371.3374.2	2	10.42	60.6	(A)	VILGGGAGTRLFPLTR	(R)	1627.96
1570	1570.1	1	1	10.42	2.8	0+195+11+186	5100000	Arabidopsis thaliana	NCBInr_Complete	15231805	epithiospecifier modifier 1	SF5.3081.3177.2	2	10.42	65.6	(K)	LLYSLGASKFV	(V)	1197.69
1571	1571.1	1	1	10.42	3.5	0+229+14+151	273000	Zea mays	NCBInr_Complete	226494694	arsenical pump-driving ATPase	RA11.5988.5988.2	2	10.42	65.5	(R)	LLSLPDFLDASIGK	(I)	1488.83
1572	1572.1	1	1	10.42	2.7	0+163+9+156	142000	Nicotiana tabacum	NCBInr_Complete	305690311	Arp2/3 complex p35 subunit	RA5.4535.4535.2	2	10.42	64.7	(S)	FFLVPQVDK	(V)	1092.61
1573	1573.1	1	1	10.42	22.3	0+43+15+9	81700	Zea mays	NCBInr_Complete	413942899	hypothetical protein ZEAMMB73_201579	SE8.3350.3354.2	2	10.42	67.6	(A)	VLGTDLDWGLCLASR	(R)	1675.85
1574	1574.1	1	1	10.42	1.9	0+540+12+59	446000	Zea mays	NCBInr_Complete	413954786	PREDICTED: MORC family CW-type zinc finger protein 3-like	SF6.3386.3389.2	2	10.42	69.9	(I)	LTLGRSKVEWDR	(T)	1459.8
1575	1575.1	1	1	10.42	1.3	0+483+7+47	282000	Zea mays	NCBInr_Complete	414587959	TPA: hypothetical protein ZEAMMB73_367044	SF6.2461.2465.2	2	10.42	68.7	(V)	KDYEVAK	(R)	852.446
1576	1576.1	1	1	10.42	3.3	0+80+12+261	939000	Arabidopsis thaliana	NCBInr_Complete	4512616	Contains similarity to gi|1653332 extragenic suppressor (SuhB) from Synechocystis sp. gb|D90912 and is a member of the Inositol monophophatase family PF|00459. EST gb|AA597395 comes from this gene	RA5.4958.5036.2	2	10.42	64.1	(V)	VELAAKTGAEVR	(N)	1243.7
1577	1577.1	1	1	10.42	4.3	0+152+17+223	331000	Glycine max	NCBInr_Complete	571532655	PREDICTED: F-box protein CPR30-like	SE8.4003.4006.2	2	10.42	63.2	(H)	PPSNDYKLLSITYFVDL	(H)	1985.03
1578	1578.1	13	1	10.41	1.4	0+384+14+584	9710000	Arabidopsis thaliana	NCBInr_Complete	15241801	pentatricopeptide repeat-containing protein	RZ5.4561.4636.2	2	10.41	68.4	(L)	IFGFYKKGGMDKAV	(D)	1560.82
1579	1579.1	1	1	10.41	3.8	0+29+14+322	315000	Arabidopsis thaliana	NCBInr_Complete	30679748	2-oxoglutarate-dependent dioxygenase-like protein	RA11.5776.5780.2	2	10.41	68.3	(G)	LIDAGITEIPSIFR	(A)	1544.87
1580	1580.1	1	1	10.41	1.3	0+419+13+535	552000	Pisum sativum	NCBInr_Complete	357595287	chloroplast magnesium chelatase H subunit, partial	FR5.3453.3453.2	2	10.41	61.7	(A)	LDRAEEGISALPS	(I)	1357.7
1581	1581.1	1	1	10.41	1.7	0+34+7+370	214000	Arabidopsis thaliana	NCBInr_Complete	42568927	TRAF-like family protein	SE8.2410.2413.2	2	10.41	69.7	(G)	RGGGPGR	(G)	656.359
1582	1582.1	1	1	10.41	8.9	0+141+21+72	93600	Solanum tuberosum	NCBInr_Complete	565359364	PREDICTED: LOW QUALITY PROTEIN: esterase PIR7B-like	IF15.4440.4440.3	3	10.41	70.6	(D)	LALATTLVRPVYLYPAEEIFK	(E)	2407.36
1583	1583.1	1	1	10.4	3.7	0+96+21+448	389000	Arabidopsis thaliana	NCBInr_Complete	11994646	UTP-glucose glucosyltransferase	IF1.4522.4522.2	2	10.4	71	(L)	VDRETRLSISVIILPFISEGE	(V)	2373.3
1584	1584.1	1	1	10.4	2.3	0+342+13+194	620000	Arabidopsis thaliana	NCBInr_Complete	15220358	TATA box associated factor II 59	IF11.4925.4925.2	2	10.4	62.2	(L)	LILSNLEPYLSLL	(E)	1487.87
1585	1585.1	1	1	10.4	3.5	0+178+15+226	5360000	Zea mays	NCBInr_Complete	293336090	hypothetical protein	ER7.3491.3531.2	2	10.4	73.4	(S)	LALDVLEVVTSELQS	(T)	1615.88
1586	1586.1	3	1	10.4	3.6	0+90+8+123	2680000	Glycine max	NCBInr_Complete	356505422	PREDICTED: protein YLS9	SF3.3231.3234.2	2	10.4	77.5	(D)	LALNITVR	(N)	899.567
1587	1587.1	1	1	10.4	2	0+11+12+568	256000	Glycine max	NCBInr_Complete	356524688	PREDICTED: translocon at the outer membrane of chloroplasts 64-like isoform X1	IF16.4123.4123.2	2	10.4	79.7	(V)	LLGLGLAGIVLI	(T)	1151.78
1588	1588.1	1	1	10.4	6.3	0+1+13+192	101000	Solanum tuberosum	NCBInr_Complete	565378167	PREDICTED: DNA-directed RNA polymerases II and IV subunit 5A-like	IF8.5365.5408.2	2	10.4	61.7	(M)	ALSEEELSRLFRV	(R)	1548.84
1589	1589.1	1	1	10.39	2	0+133+11+399	375000	Arabidopsis thaliana	NCBInr_Complete	15237183	prolyl-tRNA synthetase	IF9.4445.4449.2	2	10.39	65.7	(Y)	SFIEKEASHVE	(G)	1275.62
1590	1590.1	2	1	10.39	25.9	0+45+21+15	6600000	Zea mays	NCBInr_Complete	414868769	TPA: hypothetical protein ZEAMMB73_046369	IF9.4841.4845.3	3	10.39	64.7	(P)	RPSDQLAPGTIRVVIYFSVDP	(N)	2330.25
1591	1591.1	1	1	10.39	2.9	0+294+14+161	218000	Arabidopsis thaliana	NCBInr_Complete	4512689	hypothetical protein	SF6.2971.2971.2	2	10.39	60.2	(L)	TSDALEVSLLFLFY	(C)	1617.84
1592	1592.1	1	1	10.39	4.4	0+161+21+295	36200	Solanum tuberosum	NCBInr_Complete	565347295	PREDICTED: uncharacterized protein LOC102594713	SE5.5568.5568.3	3	10.39	70.9	(V)	LNTAVAGKWLDAVLKEQVPQV	(L)	2279.28
1593	1593.1	1	1	10.39	4.3	0+257+16+91	141000	Solanum tuberosum	NCBInr_Complete	565390696	PREDICTED: GDSL esterase/lipase At5g45960-like	IF14.4568.4568.2	2	10.39	71.1	(A)	VAREYNSLLQRLLKTM	(E)	1935.08
1594	1594.1	1	1	10.38	0.5	0+197+9+1471	518000	Arabidopsis thaliana	NCBInr_Complete	10045558	protein POWERDRESS	RZ7.3454.3456.2	2	10.38	68.7	(E)	ISTPVRSLK	(I)	1000.62
1595	1595.1	1	1	10.38	9.3	0+208+26+45	26000	Glycine max	NCBInr_Complete	363807638	uncharacterized protein LOC100775684	IF11.5884.5884.3	3	10.38	73.1	(Q)	VIGKKVSEELLEGKELEFYKWEGDVP	(D)	3021.58
1596	1596.1	1	1	10.38	15.3	0+10+28+145	606000	Zea mays	NCBInr_Complete	413924318	hypothetical protein ZEAMMB73_516337	SE5.5051.5051.3	3	10.38	77.3	(R)	ARLGAVRGHERTDKNTFHEGYVDLQEQA	(L)	3197.58
1597	1597.1	1	1	10.37	5.3	0+62+19+276	413000	Arabidopsis thaliana	NCBInr_Complete	15240635	putative F-box protein	RA11.5209.5209.2	2	10.37	75.8	(S)	IIGSSRDFIDSIVTRSLSQ	(P)	2094.12
1598	1598.1	1	1	10.37	3.3	0+138+9+125	488000	Arabidopsis thaliana	NCBInr_Complete	18418598	Cyclase family protein	RZ1.3096.3099.2	2	10.37	64	(A)	LLVDVPKDK	(N)	1026.62
1599	1599.1	3	1	10.37	2.6	0+168+8+121	2470000	Zea mays	NCBInr_Complete	670395178	PREDICTED: uncharacterized protein At4g22758	SF6.2882.2885.2	2	10.37	79.5	(A)	IAAVVERY	(A)	920.52
1600	1600.1	1	1	10.36	3.4	0+18+12+322	341000	Arabidopsis thaliana	NCBInr_Complete	15223743	AP2/ERF and B3 domain-containing transcription factor	SE12.4228.4231.2	2	10.36	61.3	(T)	DSVLSLTKRMKP	(T)	1374.78
1601	1601.1	5	1	10.36	1.7	0+334+10+215	3940000	Glycine max	NCBInr_Complete	356549168	PREDICTED: MACPF domain-containing protein CAD1-like	ER4.3994.3998.2	2	10.36	72.4	(S)	LMGPKLFVSP	(D)	1088.62
1602	1602.1	1	1	10.36	4.5	0+115+13+160	1320000	Solanum tuberosum	NCBInr_Complete	565346184	PREDICTED: uncharacterized protein LOC102602435	SF9.3997.4000.2	2	10.36	60.7	(D)	VVAAAEPKTPVKS	(P)	1296.75
1603	1603.1	1	1	10.36	1.8	0+557+11+19	70000	Solanum tuberosum	NCBInr_Complete	565383172	PREDICTED: probable acyl-activating enzyme 2-like	SF14.3771.3776.2	2	10.36	72.9	(T)	VLFEDLPKTSI	(G)	1261.7
1604	1604.1	1	1	10.36	2.3	0+447+11+17	286000	Glycine max	NCBInr_Complete	571455833	PREDICTED: uncharacterized protein LOC100819316	SE8.3847.3851.2	2	10.36	74	(S)	LGGVGIAKLIE	(K)	1069.66
1605	1605.1	1	1	10.36	5.9	0+114+16+137	1240000	Triticum aestivum	NCBInr_Complete	669028925	unnamed protein product	ER7.4347.4350.2	2	10.36	65.6	(L)	IVQLSAAVLSLVEVFG	(S)	1644.96
1606	1606.1	1	1	10.35	1.5	0+127+14+747	1200000	Arabidopsis thaliana	NCBInr_Complete	15222042	F27J15.13	RZ1.3524.3527.2	2	10.35	67.1	(F)	IGPNKVTTVNFNAT	(G)	1475.79
1607	1607.1	1	1	10.35	2.6	0+178+14+341	410000	Glycine max	NCBInr_Complete	255957392	cytosolic chaperonin, delta subunit	RA9.3750.3750.2	2	10.35	64.6	(P)	LAVDAVLSVVDAPK	(P)	1396.81
1608	1608.1	1	1	10.35	8.9	0+140+14+2	941000	Solanum tuberosum	NCBInr_Complete	565366185	PREDICTED: uncharacterized protein LOC102591675	SE12.3280.3318.2	2	10.35	71.9	(S)	VVQIWNSVRNATNS	(K)	1587.82
1609	1609.1	1	1	10.34	7.8	0+103+13+50	447000	Zea mays	NCBInr_Complete	226501186	uncharacterized protein LOC100275753	RZ6.3042.3042.3	3	10.34	63	(A)	LESYFSKFNPSQQ	(L)	1574.75
1610	1610.1	1	1	10.34	3.4	0+58+12+274	234000	Zea mays	NCBInr_Complete	33323017	galactinol synthase 1	IF2.3352.3356.2	2	10.34	66	(V)	VALLPDVPESHR	(R)	1332.73
1611	1611.1	1	1	10.34	1.6	0+881+17+140	551000	Glycine max	NCBInr_Complete	356527638	PREDICTED: mitogen-activated protein kinase kinase kinase YODA-like isoform X1	ER8.3906.3914.3	3	10.34	74	(L)	FSNEVVAMIQKSQSGAI	(P)	1808.92
1612	1612.1	1	1	10.34	4.8	0+338+19+37	106000	Zea mays	NCBInr_Complete	414885840	PREDICTED: purine permease 3-like	RA8.5750.5750.2	2	10.34	74.4	(I)	FLRERFSSEKGVALVLSLW	(G)	2237.24
1613	1613.1	1	1	10.34	6	0+129+11+42	1500000	Arabidopsis thaliana	NCBInr_Complete	55978685	uncharacterized protein	SF2.3638.3677.2	2	10.34	64.4	(H)	DFTFPVSLTEK	(K)	1283.65
1614	1614.1	1	1	10.34	2.1	0+158+23+902	452000	Solanum tuberosum	NCBInr_Complete	565384459	PREDICTED: microtubule-associated protein futsch-like isoform X1	SF12.5037.5040.3	3	10.34	65.5	(A)	SKNELLRAMDLRLTALKGELAAA	(L)	2484.4
1615	1615.1	2	1	10.33	2.7	0+363+11+22	168000	Zea mays	NCBInr_Complete	1778149	phosphate/phosphoenolpyruvate translocator precursor	RZ11.3222.3224.2	2	10.33	73.8	(T)	PVSPINSLGTG	(I)	1041.56
1616	1616.1	1	1	10.33	4.8	0+192+16+122	12700000	Solanum tuberosum	NCBInr_Complete	3402279	PREDICTED: probable voltage-gated potassium channel subunit beta-like	ER7.3488.3599.2	2	10.33	77.2	(E)	SEYLPLYSNYGIGLTT	(W)	1790.88
1617	1617.1	1	1	10.33	4.7	0+71+24+410	1870000	Glycine max	NCBInr_Complete	356535226	PREDICTED: ammonium transporter 1 member 2-like	SE12.3831.3834.3	3	10.33	69.4	(A)	KNTMNIMLTNVLDAAAGGLSYYLF	(G)	2620.32
1618	1618.1	1	1	10.33	1.8	0+291+7+78	111000	Glycine max	NCBInr_Complete	356575923	PREDICTED: arginine/serine-rich-splicing factor RSP40-like isoform X1	SF11.2809.2812.2	2	10.33	64.6	(Q)	SPEGRGK	(K)	730.384
1619	1619.1	1	1	10.33	1.2	0+786+12+154	753000	Zea mays	NCBInr_Complete	413936561	PREDICTED: uncharacterized protein LOC100383026 isoform X1	ER7.3487.3492.2	2	10.33	70.1	(H)	LNISQDNKNFLV	(Y)	1404.75
1620	1620.1	1	1	10.33	10.8	0+11+17+128	310000	Triticum aestivum	NCBInr_Complete	669028663	unnamed protein product	SE12.3558.3562.2	2	10.33	71.5	(A)	LRIGTAAAAGVAAIVMA	(T)	1555.9
1621	1621.1	1	1	10.32	2.1	0+455+11+42	291000	Arabidopsis thaliana	NCBInr_Complete	12322389	unknown protein: 73879-71181	RZ10.3505.3510.2	2	10.32	77.3	(A)	TYVPRRGRSGG	(S)	1205.65
1622	1622.1	1	1	10.32	1.2	0+110+8+547	49600	Zea mays	NCBInr_Complete	219886843	phosphoinositide-specific phospholipase C2	SF12.3248.3248.2	2	10.32	75.9	(G)	LPLSHYFI	(Y)	989.545
1623	1623.1	1	1	10.32	2.5	0+332+11+96	675000	Glycine max	NCBInr_Complete	356501979	PREDICTED: dynein assembly factor with WDR repeat domains 1-like	ER7.2979.2982.2	2	10.32	60.6	(M)	VVVGALRGHTK	(A)	1136.69
1624	1624.1	1	1	10.32	1	0+694+11+359	776000	Solanum tuberosum	NCBInr_Complete	565343433	PREDICTED: uncharacterized protein LOC102599854	SF8.2784.2787.2	2	10.32	60.4	(I)	WLNFLGPDKLG	(K)	1259.68
1625	1625.1	1	1	10.32	10.8	0+37+13+70	115000	Zea mays	NCBInr_Complete	670441210	PREDICTED: CLAVATA3/ESR (CLE)-related protein ESR1-like	RZ9.3805.3808.2	2	10.32	66.4	(V)	VVAAARAVNRGGR	(G)	1296.76
1626	1626.1	1	1	10.31	5.8	0+349+28+101	1010000	Triticum aestivum	NCBInr_Complete	213495902	protection of telomeres 1 protein	IF3.5192.5192.4	4	10.31	65.7	(S)	LTHGQVTHKFKTLVRVVAAYPCQGKELH	(S)	3217.74
1627	1627.1	1	1	10.31	5.8	0+301+19+7	479000	Zea mays	NCBInr_Complete	226508180	LOC100282085	RZ12.5350.5352.3	3	10.31	70.6	(C)	LIALPLVASSIFIYQKHPY	(V)	2173.24
1628	1628.1	2	1	10.31	4.2	0+196+15+145	777000	Zea mays	NCBInr_Complete	293336244	uncharacterized protein LOC100384051 precursor	SE8.4815.4818.2	2	10.31	72.6	(T)	TLLSVNKITDPKTSL	(Q)	1629.94
1629	1629.1	2	1	10.31	3.9	0+20+15+348	1130000	Glycine max	NCBInr_Complete	356525297	PREDICTED: shaggy-related protein kinase eta-like	IF9.5487.5487.2	2	8.98	63.6	(N)	GHIISTTVGGKNGKP	(K)	1465.81
1630	1630.1	1	1	10.31	7.4	0+90+11+47	191000	Arabidopsis thaliana	NCBInr_Complete	4337197	similar to avrRpt2-induced protein 2	SF6.2865.2869.2	2	10.31	64.6	(V)	LLTVNEKLQTK	(T)	1286.77
1631	1631.1	1	1	10.31	2	0+187+12+397	1850000	Solanum tuberosum	NCBInr_Complete	565358697	PREDICTED: probable WRKY transcription factor 20-like	IF13.3392.3395.2	2	10.31	72.9	(S)	LSAPINVDASSK	(E)	1201.64
1632	1632.1	1	1	10.31	1.3	0+320+13+600	211000	Zea mays	NCBInr_Complete	670405482	PREDICTED: probable DNA gyrase subunit A, chloroplastic/mitochondrial isoform X1	SF4.3480.3480.3	3	10.31	72.9	(I)	LEAYKSGRGRIVV	(R)	1447.84
1633	1633.1	8	1	10.31	6.8	0+131+12+31	12500000	Zea mays	NCBInr_Complete	670426503	PREDICTED: chaperone protein dnaJ 20, chloroplastic-like	SF7.5758.5883.2	2	10.31	60.8	(G)	EVASPGGVVFAR	(H)	1188.64
1634	1634.1	1	1	10.3	1.4	0+447+9+177	356000	Glycine max	NCBInr_Complete	356535191	PREDICTED: phosphoribosylaminoimidazole carboxylase, chloroplastic-like isoform X1	RA9.3575.3578.2	2	10.3	70.9	(N)	LAVVVEGKR	(L)	970.604
1635	1635.1	3	1	10.3	1.9	0+483+14+223	783000	Solanum tuberosum	NCBInr_Complete	565357071	PREDICTED: pentatricopeptide repeat-containing protein At4g20740-like	RA9.4257.4261.2	2	10.3	72.6	(M)	IALEVFEYLKVKDY	(C)	1729.94
1636	1636.1	10	1	10.3	1.4	0+492+9+108	20100000	Solanum tuberosum	NCBInr_Complete	565361872	PREDICTED: THO complex subunit 1-like	SF3.2701.2703.2	2	10.3	63.1	(R)	ARYQAKPSE	(R)	1049.54
1637	1637.1	2	1	10.3	1.2	0+383+11+458	1880000	Glycine max	NCBInr_Complete	571568979	PREDICTED: uncharacterized protein LOC100800986	SF5.4102.4204.2	2	10.3	75	(P)	FTIPVGILSLS	(L)	1146.68
1638	1638.1	1	1	10.3	4	0+75+10+162	715000	Zea mays	NCBInr_Complete	670411278	PREDICTED: RING-H2 finger protein ATL40-like	ER7.3388.3388.2	2	10.3	71	(S)	YITVLGISFG	(S)	1069.59
1639	1639.1	1	1	10.29	2.8	0+393+14+90	762000	Arabidopsis thaliana	NCBInr_Complete	15224627	zinc finger CCCH domain-containing protein 22	SF5.3432.3432.2	2	10.29	73.2	(S)	LINEQIFPTRHEKV	(H)	1723.95
1640	1640.1	1	1	10.29	2.9	0+172+9+120	87000	Arabidopsis thaliana	NCBInr_Complete	15238305	ACT domain-containing protein	SE12.3808.3808.2	2	10.29	62.9	(R)	LTIINNLLK	(Y)	1041.67
1641	1641.1	1	1	10.29	17	0+124+29+17	1040000	Zea mays	NCBInr_Complete	162458951	sec-independent protein translocase protein TATA, chloroplastic	IF11.5991.5991.3	3	10.29	74.6	(Q)	QAAKEFETELKKEPGEGGDQPPPATPTAV	(S)	3022.5
1642	1642.1	1	1	10.29	2.5	0+155+17+496	164000	Arabidopsis thaliana	NCBInr_Complete	18416926	COBRA-like protein 11 precursor	IF10.3808.3808.2	2	10.29	64	(E)	ITGTVFGGKGTATPMPK	(S)	1662.89
1643	1643.1	1	1	10.29	7.2	0+19+18+212	106000	Glycine max	NCBInr_Complete	356542826	PREDICTED: succinate dehydrogenase cytochrome b560 subunit, mitochondrial	IF11.4997.4997.2	2	10.29	67.9	(L)	SRTFPSLSRSGPTLDLPQ	(I)	1959.03
1644	1644.1	1	1	10.29	1.9	0+73+10+427	553000	Zea mays	NCBInr_Complete	413948142	hypothetical protein ZEAMMB73_106463	IF8.4687.4691.2	2	10.29	71.8	(D)	LIVYRPIWFT	(Y)	1307.75
1645	1645.1	3	1	10.29	5.3	0+49+10+127	3420000	Zea mays	NCBInr_Complete	414878063	TPA: putative thaumatin domain family protein	SF6.3042.3047.2	2	10.29	65.8	(K)	EEVPMAYVWL	(V)	1236.6
1646	1646.1	1	1	10.29	3.4	0+239+28+553	69000	Zea mays	NCBInr_Complete	670390393	PREDICTED: pentatricopeptide repeat-containing protein At4g39530	SF1.4104.4104.3	3	10.29	67.2	(Q)	GGRQIHGYAYRSAAEVDASVINALIDLY	(C)	3022.54
1647	1647.1	1	1	10.29	2.3	0+320+15+298	88100	Zea mays	NCBInr_Complete	670415349	PREDICTED: uncharacterized membrane protein At1g75140-like	IF9.5219.5219.2	2	10.29	72.7	(F)	KAYGFTEAGDLVHVL	(L)	1619.84
1648	1648.1	1	1	10.29	1.7	0+684+14+94	2760000	Zea mays	NCBInr_Complete	670446625	PREDICTED: subtilisin-like protease SDD1	SF7.3370.3406.2	2	10.29	76.1	(P)	SITVILNQPPFTAK	(A)	1528.87
1649	1649.1	1	1	10.28	1.4	0+552+8+9	391000	Arabidopsis thaliana	NCBInr_Complete	145360146	AGC (cAMP-dependent, cGMP-dependent and protein kinase C) kinase family protein	SF12.3179.3182.2	2	10.28	76.4	(L)	LPPELEVR	(P)	952.546
1650	1650.1	1	1	10.28	11.1	0+152+24+39	292000	Arabidopsis thaliana	NCBInr_Complete	15218423	kunitz family trypsin and protease inhibitor protein	SE5.5017.5017.3	3	10.28	73.7	(K)	AGEGARANVYKLTTFYGTVGAIPG	(V)	2413.25
1651	1651.1	1	1	10.28	4.5	0+125+14+168	764000	Zea mays	NCBInr_Complete	194701900	thiamine thiazole synthase 1, chloroplastic precursor	SF2.3730.3770.2	2	10.28	81.9	(T)	STVMSLLLARPNVK	(L)	1528.89
1652	1652.1	1	1	10.28	2.4	0+25+13+492	147000	Glycine max	NCBInr_Complete	356540817	PREDICTED: MLO-like protein 4-like	SF12.3683.3687.2	2	10.28	65.9	(V)	LVSLSFLFQGTLK	(K)	1452.85
1653	1653.1	1	1	10.28	1.1	0+672+8+40	245000	Glycine max	NCBInr_Complete	356542439	PREDICTED: probable protein phosphatase 2C 4-like	RA11.5188.5188.2	2	10.28	76.2	(E)	EVLFRAAK	(K)	933.552
1654	1654.1	1	1	10.28	5.8	0+211+17+62	335000	Glycine max	NCBInr_Complete	571450928	PREDICTED: uncharacterized protein LOC100789685	RA5.4232.4236.2	2	10.28	65.2	(R)	LLGLPKALSPSIICSTE	(Q)	1799
1655	1655.1	1	1	10.28	2	0+51+10+416	217000	Triticum aestivum	NCBInr_Complete	669029652	unnamed protein product	IF13.2617.2617.2	2	10.28	78.3	(D)	KGEIRAMEGK	(K)	1118.6
1656	1656.1	1	1	10.28	3.6	0+28+16+391	1850000	Zea mays	NCBInr_Complete	670367539	PREDICTED: patatin-like protein 3	IF15.3694.3707.3	3	10.28	62.6	(L)	ERTFLLGPGTPPRALL	(D)	1738
1657	1657.1	1	1	10.28	1.3	0+298+9+379	97900	Zea mays	NCBInr_Complete	670441286	PREDICTED: zinc finger MYM-type protein 1-like	SE11.3133.3136.2	2	10.28	67.4	(C)	FSEIIVSSI	(I)	994.545
1658	1658.1	1	1	10.27	3.9	0+226+26+405	249000	Arabidopsis thaliana	NCBInr_Complete	2244932	monooxygenase 1	IF4.4791.4793.4	4	10.27	65.4	(S)	LTLTHLRYRAPSEIMLGKFRRGTVTV	(A)	3015.7
1659	1659.1	1	1	10.27	1.8	0+840+18+117	138000	Arabidopsis thaliana	NCBInr_Complete	25411789	probable ligand-gated ion channel protein [imported]	RZ9.3997.3997.2	2	10.27	80.3	(A)	ILGLSETGELQKIHDRWL	(S)	2108.15
1660	1660.1	2	1	10.27	0.8	0+38+9+1062	1870000	Arabidopsis thaliana	NCBInr_Complete	30687514	DNA mismatch repair protein Msh6-2	SF12.3192.3194.2	2	10.27	63.3	(R)	FNVKEGDAK	(G)	1007.52
1661	1661.1	1	1	10.27	1.7	0+122+10+446	1000000	Glycine max	NCBInr_Complete	356519534	PREDICTED: protein TRANSPORT INHIBITOR RESPONSE 1-like isoform X1	RZ1.3585.3589.2	2	10.27	75.3	(M)	TVTDESLEFL	(A)	1153.56
1662	1662.1	1	1	10.27	3.8	0+202+12+99	206000	Solanum tuberosum	NCBInr_Complete	565374684	PREDICTED: short-chain dehydrogenase TIC 32, chloroplastic-like	SF12.3180.3180.2	2	10.27	60.4	(K)	LANVLHANELAR	(H)	1320.74
1663	1663.1	1	1	10.26	2.4	0+30+11+412	180000	Zea mays	NCBInr_Complete	195631544	PREDICTED: protein ALTERED XYLOGLUCAN 4-like	RZ5.3714.3714.2	2	10.26	63.4	(L)	VPLALIHYLLS	(L)	1238.75
1664	1664.1	1	1	10.26	2.9	0+110+11+258	217000	Glycine max	NCBInr_Complete	356495504	PREDICTED: BTB/POZ and TAZ domain-containing protein 4-like	FR5.2976.2976.2	2	10.26	61.4	(W)	RTISITGVPHD	(A)	1195.64
1665	1665.1	2	1	10.26	1.5	0+548+12+233	714000	Glycine max	NCBInr_Complete	356543436	PREDICTED: auxin response factor 4-like isoform X1	RZ7.2811.2811.2	2	10.26	71.1	(Q)	ATKPNFHSFGPE	(V)	1331.64
1666	1666.1	1	1	10.26	6.5	0+57+20+230	1110000	Glycine max	NCBInr_Complete	356544558	PREDICTED: tropinone reductase homolog	IF8.5332.5336.2	2	10.26	63	(M)	TALVTGGTRGIGHAIVEELT	(G)	1995.09
1667	1667.1	1	1	10.26	13.5	0+24+28+154	170000	Zea mays	NCBInr_Complete	414876284	PREDICTED: uncharacterized protein LOC103651780	ER8.4484.4484.4	4	10.26	72	(V)	LMVEGERLANVQTAVEVVEHVAEVTEKL	(V)	3092.63
1668	1668.1	1	1	10.26	15.9	0+81+27+61	43000	Zea mays	NCBInr_Complete	670397577	PREDICTED: uncharacterized protein LOC103653878	SE12.3984.3984.3	3	10.26	64.7	(P)	VGSKMGASTANEAVAAKKKDVTTSPGD	(S)	2620.32
1669	1669.1	1	1	10.26	3.1	0+465+15+3	851000	Zea mays	NCBInr_Complete	670431351	PREDICTED: uncharacterized protein LOC103635692 isoform X1	RA6.4048.4052.2	2	10.26	68.3	(S)	LEVAGGENDRLALLQ	(R)	1597.85
1670	1670.1	1	1	10.25	4.1	0+166+14+155	527000	Arabidopsis thaliana	NCBInr_Complete	18402984	mitochondrial thiamin diphosphate carrier protein	SF12.3805.3808.2	2	10.25	67.7	(M)	RSAFLSIVQTRGIK	(G)	1575.93
1671	1671.1	1	1	10.25	14.6	0+121+36+88	845000	Zea mays	NCBInr_Complete	226491364	DNA-binding protein	IF13.5371.5371.3	3	10.25	66.9	(E)	ILSLTGTFLPGPAPXGSTGLTVYLAGGQGQVVGGSV	(V)	3384.84
1672	1672.1	1	1	10.25	4.3	0+300+22+185	244000	Zea mays	NCBInr_Complete	413918184	hypothetical protein ZEAMMB73_865218	RZ9.4161.4165.3	3	10.25	68.9	(H)	LSQFSNPTVAASSFSEEQFRLP	(T)	2442.19
1673	1673.1	1	1	10.25	10.2	0+57+22+135	431000	Glycine max	NCBInr_Complete	571495204	PREDICTED: uncharacterized protein LOC102669097	RZ12.5340.5340.3	3	10.25	75.5	(V)	TIPCSIGVVFVGKALIDLGASI	(N)	2230.25
1674	1674.1	5	1	10.24	8	0+1+6+68	2330000	Arabidopsis thaliana	NCBInr_Complete	10092337	PREDICTED: ABC transporter G family member 3-like	SE5.3660.3664.2	2	10.24	82.7	(M)	FIVGIR	(C)	704.445
1675	1675.1	2	1	10.24	3.1	0+43+7+175	221000	Arabidopsis thaliana	NCBInr_Complete	18402963	sirohydrochlorin ferrochelatase B	IF12.0010.0010.2	2	10.24	71.4	(A)	LPVSFKV	(E)	789.487
1676	1676.1	1	1	10.24	3.7	0+136+10+121	1700000	Zea mays	NCBInr_Complete	226503755	uncharacterized protein LOC100278585	ER7.2912.2912.2	2	10.24	72.7	(V)	LAGEAEDKLK	(P)	1073.58
1677	1677.1	1	1	10.24	0.7	0+826+7+161	388000	Arabidopsis thaliana	NCBInr_Complete	334185042	RING/FYVE/PHD zinc finger-related protein	SF10.4286.4288.2	2	10.24	62.4	(F)	FLWGVFR	(G)	924.509
1678	1678.1	1	1	10.24	2.8	0+99+13+348	1010000	Glycine max	NCBInr_Complete	356512533	PREDICTED: uncharacterized protein LOC100795349	RZ9.3180.3184.2	2	10.24	63.8	(Y)	NNDSIQAADQAVV	(D)	1344.64
1679	1679.1	1	1	10.24	4.3	0+734+35+39	470000	Glycine max	NCBInr_Complete	356522460	PREDICTED: protein ROOT HAIR DEFECTIVE 3 homolog 1-like	IF9.5695.5695.3	3	10.24	77.8	(G)	ALPGIISLSSKFIPTIMNLMKKLAEEGQNPAANNP	(Q)	3707.99
1680	1680.1	1	1	10.24	1.7	0+261+18+750	67400	Zea mays	NCBInr_Complete	414584843	TPA: putative phytosulfokine receptor (LRR repeat-containing protein kinase) family protein	SF8.4425.4425.3	3	10.24	69.6	(Q)	IVQLDLSYNKFTGSIPDV	(F)	2009.06
1681	1681.1	2	1	10.24	0.4	0+2010+9+220	682000	Solanum tuberosum	NCBInr_Complete	565345021	PREDICTED: ATP-dependent helicase BRM-like isoform X1	RZ1.3723.3727.2	2	10.24	65.1	(F)	VSDVQLMLK	(R)	1032.58
1682	1682.1	1	1	10.24	5.9	0+126+15+113	291000	Solanum tuberosum	NCBInr_Complete	565371577	PREDICTED: tropinone reductase-like 3-like	ER8.2971.2979.2	2	10.24	66.4	(L)	LLQDAAPYLQNGSSV	(V)	1575.8
1683	1683.1	1	1	10.24	1.9	0+235+10+258	522000	Glycine max	NCBInr_Complete	571463072	PREDICTED: pollen-specific leucine-rich repeat extensin-like protein 4-like	SF9.3896.3896.2	2	10.24	64.7	(E)	PVLLIPDIKF	(L)	1154.72
1684	1684.1	1	1	10.24	1	0+953+16+513	741000	Glycine max	NCBInr_Complete	571529138	PREDICTED: ABC transporter C family member 10-like isoform X2	SF9.4933.4933.2	2	10.24	76	(S)	TLRLIVVYFLIGAIST	(I)	1779.08
1685	1685.1	2	1	10.23	1.5	0+337+12+426	2370000	Arabidopsis thaliana	NCBInr_Complete	13430434	AT3g14240/MLN21_2	RZ5.3406.3410.2	2	10.23	61.6	(R)	DFPANVKLGNGK	(M)	1259.67
1686	1686.1	2	1	10.23	3	0+138+7+84	1040000	Arabidopsis thaliana	NCBInr_Complete	15081747	AT4g33690/T16L1_180	IF1.2788.2788.2	2	8.29	63.9	(G)	LGDVEVK	(T)	759.425
1687	1687.1	1	1	10.23	3.7	0+170+15+215	193000	Solanum tuberosum	NCBInr_Complete	565352864	PREDICTED: 26S proteasome non-ATPase regulatory subunit 4 homolog isoform X1	RZ7.3894.3894.2	2	10.23	72.5	(I)	IYIPPGARDLSDVLG	(R)	1585.86
1688	1688.1	1	1	10.23	1.5	0+546+15+383	190000	Solanum tuberosum	NCBInr_Complete	565400876	PREDICTED: formin-like protein 2-like	SE4.4680.4680.2	2	10.23	68.6	(G)	ITRLVQPVLNQENRV	(L)	1779.02
1689	1689.1	1	1	10.23	4.8	0+281+30+305	42800	Glycine max	NCBInr_Complete	571437179	PREDICTED: uncharacterized protein LOC102666885	IF1.5226.5226.3	3	10.23	65	(L)	LHEFGDIFPKEIPHGLPPLRGIEHQIDLVP	(G)	3413.84
1690	1690.1	4	1	10.23	2.5	0+83+9+258	2290000	Glycine max	NCBInr_Complete	571465337	PREDICTED: methionine adenosyltransferase 2 subunit beta-like	RZ5.3613.3616.2	2	10.23	77.2	(F)	SLPFQVDLK	(T)	1046.59
1691	1691.1	1	1	10.23	1.7	0+177+15+673	312000	Glycine max	NCBInr_Complete	571474334	PREDICTED: receptor like protein kinase S.2-like	ER8.4433.4437.3	3	10.23	65.6	(F)	EKSFAAELTAVADLR	(H)	1620.86
1692	1692.1	1	1	10.22	7.8	0+90+16+98	455000	Zea mays	NCBInr_Complete	118430802	delayed flowering1	IF14.3532.3536.3	3	10.22	70.4	(S)	FFPYNLAGAGADVAPF	(D)	1656.81
1693	1693.1	2	1	10.22	1.1	0+137+9+613	549000	Glycine max	NCBInr_Complete	225016138	methyltransferase	RZ5.3845.3850.2	2	10.22	68.7	(A)	PFGYRVPLR	(W)	1104.63
1694	1694.1	2	1	10.22	3.5	0+58+10+210	925000	Zea mays	NCBInr_Complete	226491786	esterase	RZ5.3158.3161.2	2	10.09	72.1	(I)	LVDLADAITK	(E)	1058.61
1695	1695.1	2	1	10.22	1.8	0+89+17+836	1190000	Glycine max	NCBInr_Complete	356555154	PREDICTED: uncharacterized protein LOC100780158 isoform X1	SE1.2552.2556.2	2	10.22	68.8	(L)	AGKLPKVAGSLACAKRG	(W)	1683.97
1696	1696.1	1	1	10.22	13.1	0+89+19+36	175000	Triticum aestivum	NCBInr_Complete	374093384	ABCG3, partial	IF5.3420.3420.3	3	10.22	66	(E)	LVELNSLRDALVGLPGVNG	(L)	1936.09
1697	1697.1	1	1	10.22	3.6	0+140+13+202	378000	Solanum tuberosum	NCBInr_Complete	565404919	PREDICTED: BURP domain-containing protein 17-like	SE5.4168.4173.2	2	10.22	60.7	(E)	KGNIINFPSLKNK	(N)	1472.86
1698	1698.1	1	1	10.22	27.1	0+46+19+5	215000	Arabidopsis thaliana	NCBInr_Complete	5668809	F16N3.21	SE7.5445.5445.2	2	10.22	79.4	(R)	LRFELGSQRTATLFRKRSA	(C)	2237.26
1699	1699.1	1	1	10.22	3.5	0+151+19+365	135000	Glycine max	NCBInr_Complete	571512795	PREDICTED: uncharacterized protein LOC102670528	RA7.4182.4182.3	3	10.22	65	(Q)	GRGTRGFDVVTMDREQVSQ	(A)	2138.04
1700	1700.1	1	1	10.22	3.3	0+48+9+213	398000	Zea mays	NCBInr_Complete	670390445	PREDICTED: uncharacterized protein LOC103651643	SF2.3431.3433.2	2	10.22	69	(N)	LSISEYVTK	(M)	1039.57
1701	1701.1	1	1	10.21	2.1	0+149+12+391	319000	Arabidopsis thaliana	NCBInr_Complete	15236611	calcium ion binding protein SUB1	RZ5.3253.3258.2	2	10.21	67.8	(F)	LEYETPVNGSKL	(D)	1349.69
1702	1702.1	2	1	10.21	2.7	0+680+21+73	1140000	Arabidopsis thaliana	NCBInr_Complete	18398655	Subtilase 3.5	SE8.5170.5170.3	3	10.21	70.3	(D)	EVTLTRTVTNVGTVDSVYKVV	(V)	2280.24
1703	1703.1	1	1	10.21	2.6	0+152+8+143	618000	Zea mays	NCBInr_Complete	226529097	uncharacterized protein LOC100274748	SE5.3648.3652.2	2	10.21	71.2	(P)	WLPFEQPR	(G)	1072.56
1704	1704.1	1	1	10.21	3.1	0+267+12+107	410000	Arabidopsis thaliana	NCBInr_Complete	227202842	AT3G51830	RA11.5708.5713.2	2	10.21	65.7	(P)	LLWEQIVDLSYK	(P)	1506.82
1705	1705.1	1	1	10.21	4.4	0+141+16+203	20400	Glycine max	NCBInr_Complete	356543648	PREDICTED: outer envelope protein 80, chloroplastic-like	SE8.5632.5632.2	2	10.21	63.8	(T)	TSIKFEHVRPLNDDGR	(A)	1883.97
1706	1706.1	1	1	10.21	1.3	0+200+11+579	623000	Solanum tuberosum	NCBInr_Complete	565354002	PREDICTED: cation/H(+) antiporter 18-like	RZ5.3038.3042.2	2	10.21	65.7	(A)	IALSGVGRSPV	(I)	1055.62
1707	1707.1	1	1	10.21	3.1	0+58+9+219	2240000	Zea mays	NCBInr_Complete	670400237	PREDICTED: probable terpene synthase 13	RA7.4351.4355.2	2	10.21	64.1	(E)	LSLFTEAVK	(M)	1007.58
1708	1708.1	1	1	10.2	2.5	0+2+11+415	81400	Arabidopsis thaliana	NCBInr_Complete	15237864	HXXXD-type acyl-transferase-like protein	RZ1.4380.4384.2	2	10.2	69.2	(K)	LELLSKEVIKP	(A)	1268.78
1709	1709.1	1	1	10.2	1.1	0+407+10+471	318000	Glycine max	NCBInr_Complete	356507349	PREDICTED: uncharacterized protein LOC100783850 isoform X1	RZ5.2902.2902.2	2	10.2	65.4	(V)	IPGNESRVMK	(M)	1130.6
1710	1710.1	1	1	10.2	2.6	0+76+13+396	145000	Glycine max	NCBInr_Complete	356572222	PREDICTED: uncharacterized serine-rich protein C215.13-like	SF1.2791.2791.2	2	10.2	70.2	(D)	LSTISSKNQFSFA	(S)	1429.73
1711	1711.1	1	1	10.2	0.5	0+725+9+995	162000	Solanum tuberosum	NCBInr_Complete	565359945	PREDICTED: putative uncharacterized protein At4g01020, chloroplastic-like	SE11.2942.2944.2	2	10.2	71.3	(R)	VGSEGDKLK	(S)	932.505
1712	1712.1	2	1	10.2	1.3	0+836+20+640	3900000	Glycine max	NCBInr_Complete	571504404	PREDICTED: uncharacterized protein LOC100784078	SE5.5572.5572.3	3	10.2	68.7	(L)	DITLDSKMVVLAFISKVCKI	(E)	2280.27
1713	1713.1	1	1	10.2	10.7	0+114+17+27	145000	Zea mays	NCBInr_Complete	670369283	PREDICTED: uncharacterized protein LOC103644382	SE12.3668.3668.2	2	10.2	72.9	(I)	VVTDARQEVTVSQFVAQ	(L)	1876.98
1714	1714.1	1	1	10.2	3.9	0+152+13+162	314000	Zea mays	NCBInr_Complete	670369317	PREDICTED: histone-lysine N-methyltransferase ASHR1-like	RZ7.4836.4836.3	3	10.2	77.9	(P)	LGTRLYPIISIIN	(H)	1472.88
1715	1715.1	4	1	10.2	7.4	0+53+20+197	2360000	Zea mays	NCBInr_Complete	670370403	PREDICTED: uncharacterized protein LOC103645080	IF11.5053.5056.2	2	10.2	71	(V)	VVILVIVVSGVVGVVASGCR	(L)	1982.18
1716	1716.1	1	1	10.2	4.1	0+44+16+323	152000	Zea mays	NCBInr_Complete	670380887	PREDICTED: uncharacterized protein LOC103648474	IF9.4691.4695.2	2	10.2	62.4	(E)	VVDPRTAAIPFYWSVR	(R)	1877.01
1717	1717.1	1	1	10.2	3	0+68+14+377	2290000	Zea mays	NCBInr_Complete	670425389	PREDICTED: serine/threonine-protein kinase At5g01020-like	SE10.3746.3749.3	3	10.2	73	(G)	SNLHVFSVAELREA	(T)	1571.82
1718	1718.1	2	1	10.2	5.2	0+452+27+36	547000	Zea mays	NCBInr_Complete	670429891	PREDICTED: putative CBL-interacting protein kinase 13	IF2.3473.3478.3	3	10.2	63.8	(A)	LAVAAEIYELTPELLVVEVRRTSGGAA	(D)	2827.56
1719	1719.1	1	1	10.19	2.1	0+121+8+240	521000	Arabidopsis thaliana	NCBInr_Complete	15221638	RING-H2 finger protein ATL47	RA5.3750.3754.2	2	10.19	68.6	(Q)	ALIDALPV	(F)	811.492
1720	1720.1	1	1	10.19	2	0+170+11+361	239000	Glycine max	NCBInr_Complete	356506212	PREDICTED: signal peptide peptidase-like 4-like	SF11.2894.2894.2	2	10.19	77.6	(H)	IENKSNVSIQL	(Y)	1244.68
1721	1721.1	2	1	10.19	5.6	0+155+19+160	525000	Solanum tuberosum	NCBInr_Complete	565379878	PREDICTED: peroxidase 43-like	RZ5.4577.4577.3	3	10.19	62.6	(D)	LSFASKMPDVDDSIEVLKE	(K)	2123.06
1722	1722.1	1	1	10.18	3.2	0+38+12+321	638000	Arabidopsis thaliana	NCBInr_Complete	15236742	chloroplast sulfur E	SE6.4473.4525.2	2	10.18	63.5	(P)	LKPSEVPSFRRT	(I)	1416.8
1723	1723.1	1	1	10.18	1.2	0+619+10+157	285000	Zea mays	NCBInr_Complete	254939549	pentatricopeptide repeat10	SE1.2164.2167.2	2	10.18	61.2	(F)	DSIKRSGLSP	(D)	1059.58
1724	1724.1	1	1	10.18	7.3	0+190+16+12	222000	Glycine max	NCBInr_Complete	351724615	uncharacterized protein LOC100500538	IF5.4170.4170.3	3	10.18	60.4	(V)	VWFGLISFLNEILVGP	(Q)	1804
1725	1725.1	1	1	10.18	0.9	0+306+7+424	431000	Glycine max	NCBInr_Complete	356577031	PREDICTED: pentatricopeptide repeat-containing protein At2g15820-like	SF5.2551.2554.2	2	10.18	73	(G)	EVDEAEK	(T)	819.373
1726	1726.1	1	1	10.18	4.7	0+10+26+515	716000	Arabidopsis thaliana	NCBInr_Complete	42562985	protein kinase superfamily protein	SE5.4433.4436.2	2	10.18	74.2	(L)	GRSKSPIFAFTVTAGLALTAVTGSAT	(A)	2524.38
1727	1727.1	1	1	10.18	5.5	0+55+21+304	21300	Solanum tuberosum	NCBInr_Complete	565368315	PREDICTED: metal tolerance protein B-like	SF3.4482.4482.3	3	10.18	68.5	(K)	LCGLIIFYVMVMAVETIGGVK	(A)	2313.24
1728	1728.1	1	1	10.18	1	0+1036+12+51	594000	Glycine max	NCBInr_Complete	571462217	PREDICTED: TMV resistance protein N-like	RA6.3799.3803.2	2	10.18	72.1	(L)	FFLKRHDIIADF	(H)	1521.82
1729	1729.1	1	1	10.17	5.9	0+114+9+28	588000	Arabidopsis thaliana	NCBInr_Complete	11994656	mRNA splicing factor, thioredoxin-like U5 snRNP	ER4.3573.3580.2	2	10.17	76.7	(F)	IDVVEAIYR	(G)	1077.59
1730	1730.1	1	1	10.17	3	0+219+11+130	114000	Zea mays	NCBInr_Complete	166429528	LOC100135421	SF6.3427.3430.2	2	10.17	69.7	(N)	IAAILAPLTGQ	(A)	1067.65
1731	1731.1	1	1	10.17	4.8	0+161+12+75	115000	Arabidopsis thaliana	NCBInr_Complete	18410963	nucleic acid binding / methyltransferase	FR4.3321.3324.2	2	10.17	61.4	(F)	HIIVADPPYLSR	(E)	1380.76
1732	1732.1	1	1	10.17	3	0+452+16+59	86000	Triticum aestivum	NCBInr_Complete	33352231	glutathione synthetase	SE4.4105.4105.2	2	10.17	63.6	(R)	IFPRASLTQLVQGGVC	(F)	1745.94
1733	1733.1	1	1	10.17	3.7	0+575+27+124	33900	Zea mays	NCBInr_Complete	413943998	hypothetical protein ZEAMMB73_252830	RA7.5799.5799.3	3	10.17	61.2	(M)	PIFNLLFGVITRGSEITRLDVIDYSVE	(N)	3066.65
1734	1734.1	1	1	10.17	3.2	0+178+17+323	94800	Solanum tuberosum	NCBInr_Complete	565348823	PREDICTED: glycerol kinase-like	SE4.4721.4721.2	2	10.17	67.2	(I)	WNLTGGVENGLHVTDIS	(N)	1811.89
1735	1735.1	1	1	10.17	2.3	0+284+11+166	1280000	Solanum tuberosum	NCBInr_Complete	565362263	PREDICTED: uncharacterized protein LOC102596650	ER7.2916.2916.2	2	10.17	69.9	(D)	HLAEKMAQANR	(C)	1268.65
1736	1736.1	1	1	10.16	1.5	0+196+9+383	122000	Arabidopsis thaliana	NCBInr_Complete	15226482	pectinesterase 4	IF13.2922.2926.2	2	10.16	65.1	(K)	INNKVDDLK	(N)	1058.58
1737	1737.1	1	1	10.16	5.4	0+5+22+374	838000	Zea mays	NCBInr_Complete	293335889	hypothetical protein precursor	RZ1.4533.4536.3	3	10.16	78.1	(T)	FPPRVLLLSVVLLAAPAAGAGT	(G)	2133.28
1738	1738.1	1	1	10.16	9	0+183+19+8	216000	Zea mays	NCBInr_Complete	414584982	TPA: hypothetical protein ZEAMMB73_150336	RA4.5112.5114.2	2	10.16	78.4	(R)	FSYEELSGAINNFSMDHKI	(G)	2202.02
1739	1739.1	1	1	10.16	2.9	0+131+17+435	90500	Glycine max	NCBInr_Complete	571478200	PREDICTED: probable receptor-like protein kinase At1g67000-like isoform X2	IF2.4160.4160.3	3	10.16	72.6	(N)	IYDDIHAKATHFLYPNP	(S)	2015
1740	1740.1	2	1	10.16	6.5	0+102+13+82	1310000	Zea mays	NCBInr_Complete	670382427	PREDICTED: uncharacterized protein LOC103649494	SF1.3216.3220.2	2	10.16	64.9	(A)	DSPFSCETQVKKE	(D)	1554.71
1741	1741.1	1	1	10.15	3.1	0+105+10+207	408000	Arabidopsis thaliana	NCBInr_Complete	15217529	alcohol dehydrogenase	SF11.3274.3278.2	2	10.15	72	(K)	GTINVLNTCK	(Q)	1119.58
1742	1742.1	1	1	10.15	2.7	0+251+16+308	436000	Arabidopsis thaliana	NCBInr_Complete	15239580	protein CHAPERONIN-60ALPHA2	SF9.4361.4364.2	2	10.15	63	(I)	LVTDQKITSAKELVPL	(L)	1755.03
1743	1743.1	1	1	10.15	7.3	0+170+16+32	925000	Zea mays	NCBInr_Complete	219887083	LOC100281134	IF9.5520.5523.2	2	10.15	69.5	(P)	AVSAIGFSPGVGFSGI	(R)	1465.77
1744	1744.1	1	1	10.15	2.1	0+643+19+209	731000	Zea mays	NCBInr_Complete	226500934	hypothetical protein	IF11.4756.4760.2	2	10.15	71.9	(A)	DPVKYASCKKILEMDAAEI	(D)	2181.09
1745	1745.1	1	1	10.15	3.6	0+312+21+240	13200	Glycine max	NCBInr_Complete	356501849	PREDICTED: probable pectinesterase/pectinesterase inhibitor 21-like	SE10.6537.6537.3	3	10.15	65	(P)	TKTIITGNKNFIDGVKTMQTA	(T)	2281.22
1746	1746.1	3	1	10.15	10.5	0+134+18+18	1310000	Glycine max	NCBInr_Complete	356531349	PREDICTED: uncharacterized protein LOC100818330 isoform 1	IF13.4934.4937.3	3	10.15	73.9	(S)	SNKELLSVIKNLPNEFSS	(A)	2019.08
1747	1747.1	1	1	10.15	2.1	0+486+14+156	425000	Solanum tuberosum	NCBInr_Complete	565358217	PREDICTED: uncharacterized protein LOC102599034 isoform X1	SE2.3278.3278.2	2	10.15	62.9	(D)	SENILKDFKTADGR	(D)	1593.82
1748	1748.1	1	1	10.15	4.9	0+75+23+367	145000	Solanum tuberosum	NCBInr_Complete	565359894	PREDICTED: glucan endo-1,3-beta-glucosidase 8-like	RA4.5653.5653.3	3	10.15	68.9	(T)	LTNRNVNLINRKDLAYAWINDKV	(K)	2743.5
1749	1749.1	2	1	10.15	3.8	0+256+12+40	379000	Glycine max	NCBInr_Complete	571470195	PREDICTED: protein YLS7-like	RA6.5455.5561.2	2	10.15	68.8	(L)	TNMVTYIQKEFP	(G)	1470.73
1750	1750.1	1	1	10.15	0.4	0+161+9+1872	309000	Glycine max	NCBInr_Complete	571470701	PREDICTED: uncharacterized protein LOC100802682	RA7.4651.4651.2	2	10.15	61.2	(E)	LFISDERYK	(L)	1170.62
1751	1751.1	2	1	10.15	6.4	0+33+17+215	1960000	Glycine max	NCBInr_Complete	571570878	PREDICTED: uncharacterized protein LOC100783703	RA8.4944.4944.2	2	10.15	74.3	(I)	VVGGNSSVVIQRILPPK	(H)	1763.05
1752	1752.1	1	1	10.15	0.9	0+87+10+1014	259000	Zea mays	NCBInr_Complete	670380094	PREDICTED: uncharacterized protein LOC103648097 isoform X1	IF15.3096.3098.2	2	10.15	62.7	(E)	GGAPAVFQSA	(H)	904.452
1753	1753.1	1	1	10.15	1.5	0+446+13+407	128000	Arabidopsis thaliana	NCBInr_Complete	7267361	putative athila transposon protein	SF14.3327.3327.3	3	10.15	64.4	(V)	FVPPPYKPELPFP	(G)	1527.83
1754	1754.1	1	1	10.14	4.7	0+409+30+197	1200000	Zea mays	NCBInr_Complete	226492186	transmembrane 9 family protein member 4 precursor	IF14.4761.4761.4	4	10.14	66	(K)	TVLVFPGVVFVIFFALNRLLWGVKSSGAVP	(F)	3232.86
1755	1755.1	1	1	10.14	2.6	0+80+13+392	674000	Zea mays	NCBInr_Complete	226533266	LOC100281423	IF1.4933.4933.2	2	10.14	66.4	(L)	LASIHPSVFPVNK	(S)	1408.8
1756	1756.1	1	1	10.14	3.4	0+442+31+415	400000	Zea mays	NCBInr_Complete	413925325	hypothetical protein ZEAMMB73_456401	IF3.4643.4762.5	5	10.14	60.6	(P)	GRLKPCFLLCALYPKGEPFTKDDMIHLWTAH	(G)	3714.88
1757	1757.1	9	1	10.14	2.4	0+546+15+47	16000000	Solanum tuberosum	NCBInr_Complete	565392608	PREDICTED: fatty acid amide hydrolase-like isoform X1	IF9.4304.4308.2	2	10.14	70.1	(N)	LLGLPAVTVPVGYDK	(Q)	1541.89
1758	1758.1	3	1	10.14	7.7	0+99+14+68	735000	Glycine max	NCBInr_Complete	571504779	PREDICTED: uncharacterized protein LOC102664269	RA4.5314.5318.2	2	10.14	62.7	(T)	ITLVELLTALQAPE	(Q)	1510.87
1759	1759.1	1	1	10.13	3.5	0+286+11+17	256000	Arabidopsis thaliana	NCBInr_Complete	11994358	fatty-acid desaturase-like protein	IF14.4113.4113.2	2	10.13	68.5	(C)	LIRFLEAIGLA	(T)	1215.75
1760	1760.1	1	1	10.13	4.2	0+277+14+36	238000	Arabidopsis thaliana	NCBInr_Complete	15229958	Emsy N Terminus and plant Tudor-like domain-containing protein	RA5.4164.4164.2	2	10.13	72.3	(H)	PDPLELDKAKKMLK	(E)	1625.93
1761	1761.1	1	1	10.13	3.7	0+193+12+113	1080000	Arabidopsis thaliana	NCBInr_Complete	15236225	ubiquitin family protein	RZ5.3193.3193.2	2	10.13	61.7	(S)	TVAVGSIRNRDQ	(E)	1315.71
1762	1762.1	2	1	10.13	3.3	0+352+18+172	649000	Solanum tuberosum	NCBInr_Complete	53831171	R1	IF14.4394.4402.3	3	10.13	71.7	(D)	SVIIDAGLLIYSLYDIKR	(E)	2052.17
1763	1763.1	1	1	10.13	9.2	0+91+15+56	765000	Solanum tuberosum	NCBInr_Complete	565403279	PREDICTED: pathogenesis-related protein 1-like	SE7.3457.3461.2	2	10.13	70.1	(A)	VQAVNLWVGEKSNYD	(Y)	1721.85
1764	1764.1	1	1	10.13	10.5	0+50+20+119	501000	Zea mays	NCBInr_Complete	670391780	PREDICTED: norsolorinic acid reductase A-like	ER7.4392.4394.2	2	10.13	60.8	(K)	LGDSDFLISEVTLGTMTFGE	(Q)	2132.01
1765	1765.1	1	1	10.12	1.5	0+241+6+146	224000	Arabidopsis thaliana	NCBInr_Complete	145329184	hexokinase 2	SF7.3140.3140.2	2	10.12	70.9	(K)	IPFIIR	(T)	758.492
1766	1766.1	1	1	10.12	2.3	0+487+30+779	7140	Arabidopsis thaliana	NCBInr_Complete	15221015	embryo defective protein 2411	RZ8.5660.5660.3	3	10.12	74.6	(N)	WIEHFRYSKDSEVSKVDFGSTIGKKAVKVS	(E)	3427.8
1767	1767.1	1	1	10.12	2.8	0+136+14+345	328000	Arabidopsis thaliana	NCBInr_Complete	197941020	NADH dehydrogenase subunit 4	RZ5.4529.4529.2	2	10.12	61.7	(M)	LDLLLFYVFFESVL	(I)	1717.94
1768	1768.1	3	1	10.12	2.8	0+206+11+167	2060000	Zea mays	NCBInr_Complete	226503353	uncharacterized protein LOC100272656	IF8.4526.4530.2	2	10.12	73.2	(Q)	PAREFLPVIDK	(A)	1284.73
1769	1769.1	1	1	10.12	2.5	0+108+18+574	517000	Glycine max	NCBInr_Complete	356516377	PREDICTED: proline-rich receptor-like protein kinase PERK14-like	SE9.4205.4205.3	3	10.12	75.3	(V)	ILGTSKSYHTIRSSAWVA	(K)	1977.06
1770	1770.1	1	1	10.12	3.2	0+767+26+13	516000	Glycine max	NCBInr_Complete	356524770	PREDICTED: K(+) efflux antiporter 3, chloroplastic-like	ER8.3075.3075.3	3	10.12	67.7	(E)	LNEAVNLEGNGVLVIKHSEESSMIVD	(Q)	2796.41
1771	1771.1	1	1	10.12	1.9	0+297+11+248	453000	Glycine max	NCBInr_Complete	356560825	PREDICTED: uncharacterized protein LOC100782345	IF10.3520.3524.2	2	10.12	65.5	(L)	LFPFVDSALPL	(A)	1218.68
1772	1772.1	2	1	10.12	3.9	0+216+12+78	1550000	Zea mays	NCBInr_Complete	670382170	PREDICTED: disease resistance protein RGA2-like	SE6.4359.4435.2	2	10.12	79.5	(T)	LAQLIYKDPEVK	(E)	1416.81
1773	1773.1	1	1	10.11	2.5	0+333+13+155	588000	Zea mays	NCBInr_Complete	226499668	uncharacterized protein LOC100280151	IF6.3459.3463.2	2	10.11	71.4	(L)	LSIWTPGETAQSI	(D)	1402.72
1774	1774.1	1	1	10.11	16.1	0+14+35+168	30500	Zea mays	NCBInr_Complete	226503741	ras-related protein Rab11D	IF8.5318.5318.4	4	10.11	63.2	(V)	VLIGDSAVGKSQILARFARNEFSLDSKATIGVEFQ	(T)	3767.01
1775	1775.1	15	1	10.11	1.5	0+535+9+40	14400000	Triticum aestivum	NCBInr_Complete	3342240	cell wall invertase	SE5.3467.3617.2	2	10.11	75.2	(T)	CILTRVYPR	(K)	1177.65
1776	1776.1	1	1	10.11	2.2	0+1026+25+38	29300	Glycine max	NCBInr_Complete	356512636	PREDICTED: DNA damage-binding protein 1-like isoform 1	RA9.5111.5111.3	3	10.11	64.2	(G)	LSHEQWRSFNNEKKTVEARNFLDGD	(L)	3020.46
1777	1777.1	1	1	10.11	15.5	0+43+24+87	332000	Zea mays	NCBInr_Complete	413945422	hypothetical protein ZEAMMB73_571929	RA5.4760.4762.3	3	10.11	62.4	(I)	SVRASAAQLAAADVSTAQQLELGL	(E)	2370.26
1778	1778.1	1	1	10.11	1.9	0+238+20+769	733000	Glycine max	NCBInr_Complete	571494846	PREDICTED: probable disease resistance protein At4g27220-like isoform X1	IF1.4525.4529.2	2	10.11	66.3	(W)	KLLVDDQVFVIGINGMGGVG	(K)	2031.09
1779	1779.1	1	1	10.11	3.7	0+358+17+83	706000	Glycine max	NCBInr_Complete	571512931	PREDICTED: uncharacterized protein LOC100783923	SF11.3700.3700.3	3	10.11	66.5	(G)	NHGRFRLGYEPTGADVR	(R)	1944.98
1780	1780.1	1	1	10.1	5.2	0+112+19+228	502000	Zea mays	NCBInr_Complete	226493422	uncharacterized protein LOC100273618 precursor	SF12.4717.4726.3	3	10.1	61.2	(K)	GGRDLESLSSFISEKTGVK	(P)	2010.05
1781	1781.1	3	1	10.1	7.5	0+44+14+128	1050000	Glycine max	NCBInr_Complete	351727537	uncharacterized protein LOC100527021	RA9.3991.3994.2	2	10.1	66.1	(K)	IPTITLPEDVYVKK	(F)	1615.93
1782	1782.1	1	1	10.1	2.6	0+235+12+205	390000	Solanum tuberosum	NCBInr_Complete	565397521	PREDICTED: aminoacylase-1-like	RA9.3677.3681.2	2	10.1	67.1	(K)	LYDNTAMENLLK	(S)	1424.71
1783	1783.1	1	1	10.1	1.1	0+121+8+561	326000	Zea mays	NCBInr_Complete	670374608	PREDICTED: HBS1-like protein isoform X1	RZ5.2989.2989.2	2	10.1	63.7	(R)	HINIVPFK	(F)	967.572
1784	1784.1	1	1	10.09	8.9	0+74+12+48	87400	Arabidopsis thaliana	NCBInr_Complete	13926193	glycine-rich protein	RZ7.4318.4318.2	2	10.09	65.4	(E)	LVTLQEIVRLRD	(S)	1454.87
1785	1785.1	1	1	10.09	2.8	0+86+15+417	794000	Arabidopsis thaliana	NCBInr_Complete	15217670	glucose-1-phosphate adenylyltransferase large subunit 2	IF11.5479.5479.2	2	10.09	71.2	(A)	SIILGGGAGTRLFPL	(T)	1471.86
1786	1786.1	1	1	10.09	3.1	0+181+10+126	193000	Zea mays	NCBInr_Complete	226494957	LOC100282280	SE8.2409.2415.2	2	10.09	70.3	(M)	VKHPAGEPQR	(W)	1118.61
1787	1787.1	4	1	10.09	3.8	0+116+14+231	1290000	Glycine max	NCBInr_Complete	255644910	SGT1-1	FR5.3087.3092.2	2	10.09	73.2	(C)	IAEESSGLTSTLSS	(H)	1381.67
1788	1788.1	1	1	10.09	4.6	0+110+11+116	248000	Glycine max	NCBInr_Complete	255645271	PREDICTED: 3-oxoacyl-[acyl-carrier-protein] synthase 3 A, chloroplastic-like	RA4.3185.3185.2	2	10.09	74.4	(L)	TSLAVEAARKA	(L)	1116.64
1789	1789.1	1	1	10.09	1.4	0+140+10+517	220000	Glycine max	NCBInr_Complete	356495448	PREDICTED: pentatricopeptide repeat-containing protein At2g29760, chloroplastic-like	RZ1.4159.4163.2	2	10.09	68.9	(F)	PFVLKACAAK	(P)	1104.62
1790	1790.1	1	1	10.09	7.4	0+209+28+141	24900	Glycine max	NCBInr_Complete	356502372	PREDICTED: 1-aminocyclopropane-1-carboxylate oxidase homolog 4-like	SF4.4193.4193.4	4	10.09	67.6	(L)	LSEGLGLGAERLTEMGLVEGRVMVGHYY	(P)	3036.53
1791	1791.1	1	1	10.09	1.7	0+156+11+462	438000	Zea mays	NCBInr_Complete	413936111	PREDICTED: uncharacterized protein LOC103626801	RZ9.3548.3548.2	2	10.09	68.8	(D)	LSANILNAVSK	(N)	1129.66
1792	1792.1	1	1	10.09	4.6	0+172+13+92	2350000	Solanum tuberosum	NCBInr_Complete	565391211	PREDICTED: phosphoglucan phosphatase LSF2, chloroplastic-like	ER7.4328.4448.2	2	10.09	61.8	(S)	LEWAISEGKGRVY	(V)	1507.79
1793	1793.1	1	1	10.09	2.4	0+434+12+51	774000	Solanum tuberosum	NCBInr_Complete	565402739	PREDICTED: serine carboxypeptidase-like 20-like	SE5.3825.3828.2	2	10.09	70.8	(S)	SLGYPIVDKWRP	(W)	1430.78
1794	1794.1	3	1	10.09	2.6	0+138+11+265	1510000	Glycine max	NCBInr_Complete	571460969	PREDICTED: squamosa promoter-binding-like protein 13B-like isoform X1	RA7.5757.5865.2	2	10.09	67.7	(P)	EVTIAGLKQRF	(C)	1261.73
1795	1795.1	3	1	10.08	2.6	0+194+10+175	2270000	Arabidopsis thaliana	NCBInr_Complete	15229919	GDSL esterase/lipase	SF3.3705.3708.2	2	9.32	62.8	(A)	LVPIILDIFQ	(D)	1170.71
1796	1796.1	1	1	10.08	3.4	0+104+25+606	97800	Arabidopsis thaliana	NCBInr_Complete	15237977	Intron maturase, type II family protein	RZ8.4819.4819.3	3	10.08	70.1	(E)	LWVLAYQKVCCDELGAYVPRSSIQR	(S)	3011.52
1797	1797.1	1	1	10.08	2	0+374+11+139	282000	Zea mays	NCBInr_Complete	226532201	sugar carrier protein C	RA11.5245.5248.2	2	10.08	64.9	(K)	FGFSGVAEIPK	(A)	1151.61
1798	1798.1	2	1	10.08	2.9	0+196+9+104	1780000	Zea mays	NCBInr_Complete	238007728	unknown	SF8.2343.2349.2	2	10.08	82.5	(G)	RDDARLEPR	(Q)	1127.59
1799	1799.1	4	1	10.08	2.2	0+447+13+127	5930000	Glycine max	NCBInr_Complete	356503393	PREDICTED: microtubule-associated protein 70-2-like	RZ7.2951.2955.2	2	10.08	67.5	(D)	NMPTNYNNQTITR	(E)	1566.73
1800	1800.1	1	1	10.08	6.2	0+50+20+249	267000	Glycine max	NCBInr_Complete	356529143	PREDICTED: glutaminyl-peptide cyclotransferase-like isoform X1	SF4.4210.4210.3	3	10.08	61.5	(L)	VLSSNKLRAFQRGVSYETIT	(V)	2269.23
1801	1801.1	1	1	10.08	2.7	0+323+23+496	448000	Glycine max	NCBInr_Complete	571492081	PREDICTED: extra-large guanine nucleotide-binding protein 1-like	ER4.3840.3840.3	3	10.08	65.4	(H)	LERNASNGKTNVTVNGREITKEE	(L)	2559.31
1802	1802.1	1	1	10.08	12.6	0+15+31+200	160000	Zea mays	NCBInr_Complete	670441074	PREDICTED: uncharacterized protein LOC103639910	IF1.5217.5217.3	3	10.08	70.2	(R)	LVWPRHEAADATISTWRQRLSGSTKAPAPLV	(D)	3414.84
1803	1803.1	1	1	10.07	1.8	0+30+7+348	450000	Arabidopsis thaliana	NCBInr_Complete	15220951	PREDICTED: F-box protein At2g23160-like	ER7.3051.3051.2	2	10.07	65.8	(L)	TSEILLR	(L)	831.493
1804	1804.1	1	1	10.07	2.5	0+426+22+420	36300	Zea mays	NCBInr_Complete	293331577	hypothetical protein	SF8.4868.4868.3	3	10.07	77	(G)	NITLPLDLKEDVEAVQISGGPA	(G)	2279.21
1805	1805.1	1	1	10.07	4.9	0+212+16+96	2610000	Zea mays	NCBInr_Complete	413950490	PREDICTED: aldehyde dehydrogenase family 2 member C4-like	RA1.4978.4980.3	3	10.07	64.5	(T)	IFVDVTEDMRIAQEEI	(F)	1907.94
1806	1806.1	1	1	10.07	2.4	0+295+9+62	396000	Solanum tuberosum	NCBInr_Complete	565371583	PREDICTED: ubiquinol oxidase 4, chloroplastic/chromoplastic-like	FR4.3598.3601.2	2	10.07	67.9	(N)	LYDVFMNIR	(D)	1170.6
1807	1807.1	1	1	10.07	10.6	0+12+14+105	2240000	Glycine max	NCBInr_Complete	571561535	PREDICTED: uncharacterized protein LOC102659416	IF10.3827.3864.2	2	10.07	82.3	(A)	FALSLNLLIHTSLS	(S)	1528.87
1808	1808.1	1	1	10.06	2.8	0+141+16+413	156000	Arabidopsis thaliana	NCBInr_Complete	15242219	catalytic/ pyridoxal phosphate binding protein	IF14.4494.4494.3	3	10.06	62.9	(S)	PFFSVSPKIGNLKEKL	(L)	1804.04
1809	1809.1	1	1	10.06	4.8	0+119+10+79	563000	Zea mays	NCBInr_Complete	19072734	typical P-type R2R3 Myb protein	FR4.3534.3537.2	2	10.06	75.3	(S)	MGIDPVTHQR	(R)	1153.58
1810	1810.1	2	1	10.06	6	0+160+20+149	2760000	Zea mays	NCBInr_Complete	413918278	hypothetical protein ZEAMMB73_655484	SE5.5376.5463.3	3	10.06	65.4	(E)	EVTLVVQSTFEDPIFLTTIK	(D)	2280.24
1811	1811.1	1	1	10.06	5.4	0+321+21+40	30200	Zea mays	NCBInr_Complete	414586578	PREDICTED: uncharacterized protein LOC103646276	SE1.4328.4328.3	3	10.06	63	(A)	RATLRTTYESRGNGGSKRAVV	(D)	2279.23
1812	1812.1	1	1	10.06	5.2	0+93+9+69	71400	Nicotiana tabacum	NCBInr_Complete	48375052	seed imbibition protein	ER1.3454.3454.2	2	10.06	70.7	(G)	LGGRVELTK	(Q)	972.584
1813	1813.1	1	1	10.06	1.7	0+8+11+621	3290000	Glycine max	NCBInr_Complete	571468343	PREDICTED: uncharacterized protein LOC102663276	IF9.3100.3103.2	2	10.06	87.1	(Q)	VTTEKLEEAIR	(T)	1288.71
1814	1814.1	2	1	10.05	5.9	0+98+8+29	572000	Zea mays	NCBInr_Complete	226503952	uncharacterized protein LOC100275381	SF1.2783.2783.2	2	10.05	67.6	(E)	HGVSPAAK	(L)	766.421
1815	1815.1	1	1	10.05	5.5	0+239+17+50	434000	Zea mays	NCBInr_Complete	293336898	uncharacterized protein LOC100382364 precursor	ER7.4014.4014.2	2	10.05	68.7	(F)	YNPGSDAVIFPAPALVK	(A)	1758.94
1816	1816.1	1	1	10.05	3.3	0+112+12+231	506000	Zea mays	NCBInr_Complete	413917675	PREDICTED: nucleolar MIF4G domain-containing protein 1	SE2.3352.3352.2	2	10.05	61	(W)	WLSGDVPSTVAK	(I)	1259.66
1817	1817.1	1	1	10.05	4.1	0+6+18+406	233000	Zea mays	NCBInr_Complete	413954048	hypothetical protein ZEAMMB73_053553	SE12.3865.3869.2	2	10.05	64.9	(F)	VDGRGAVNPKGLEYYNSL	(I)	1951.99
1818	1818.1	1	1	10.05	4.6	0+13+10+191	49600	Zea mays	NCBInr_Complete	414590622	TPA: hypothetical protein ZEAMMB73_415620	FR5.3803.3803.2	2	10.05	65.7	(L)	LPYALAGFVE	(P)	1079.58
1819	1819.1	1	1	10.05	3.9	0+37+21+475	178000	Solanum tuberosum	NCBInr_Complete	565363809	PREDICTED: U3 small nucleolar RNA-associated protein 15 homolog	SF3.3829.3832.3	3	10.05	61.2	(F)	KTPKEIQTPQTLVSSINSIVF	(S)	2330.3
1820	1820.1	1	1	10.05	2	0+49+17+744	122000	Glycine max	NCBInr_Complete	571522015	PREDICTED: multiple C2 and transmembrane domain-containing protein 2-like	SF3.3060.3060.2	2	10.05	73.2	(R)	RGWIGGERFSSTYDLVE	(Q)	1971.96
1821	1821.1	1	1	10.04	2.4	0+105+16+531	1360000	Glycine max	NCBInr_Complete	356519387	PREDICTED: uncharacterized protein LOC100817742	RA11.5676.5709.2	2	10.04	68.5	(Y)	LGTVTLCSFLSIVLLS	(V)	1722.97
1822	1822.1	1	1	10.04	5.9	0+113+13+94	686000	Solanum tuberosum	NCBInr_Complete	565385160	PREDICTED: glutathione S-transferase zeta class-like	RZ9.3449.3449.2	2	10.04	65.6	(I)	QPLQNLAVLKYIH	(E)	1536.89
1823	1823.1	1	1	10.04	3	0+372+28+510	84900	Solanum tuberosum	NCBInr_Complete	565403687	PREDICTED: glutamate receptor 3.7-like	IF13.4497.4497.3	3	10.04	68.5	(M)	NILSLTNFTGLTGKIHFSQDRNLIGSGY	(E)	3066.6
1824	1824.1	1	1	10.03	0.3	0+313+9+2053	1240000	Arabidopsis thaliana	NCBInr_Complete	11869928	acetyl-CoA carboxylase 2	ER7.3063.3066.2	2	10.03	72.9	(S)	LVTVPEEIY	(K)	1062.57
1825	1825.1	1	1	10.03	1.4	0+397+10+276	387000	Arabidopsis thaliana	NCBInr_Complete	15225518	receptor-like serine/threonine-protein kinase	SF2.3085.3089.2	2	10.03	81.1	(E)	WIGSEIKKER	(P)	1245.69
1826	1826.1	2	1	10.03	1.2	0+773+13+272	1170000	Arabidopsis thaliana	NCBInr_Complete	18399675	kinesin motor family protein	RZ11.3369.3371.2	2	10.03	73.8	(K)	LAEEASYAKELAS	(A)	1381.68
1827	1827.1	1	1	10.03	3.9	0+347+16+42	698000	Arabidopsis thaliana	NCBInr_Complete	2980781	putative protein	SE8.4464.4464.2	2	10.03	74.7	(A)	TIVLGTLIRKMGRSSF	(D)	1779.03
1828	1828.1	2	1	10.03	2.6	0+352+19+354	641000	Glycine max	NCBInr_Complete	356536210	PREDICTED: ABC transporter G family member 7-like	IF5.4136.4136.3	3	10.03	66.4	(G)	LVESFSQRQSAVIYATPIT	(I)	2110.12
1829	1829.1	1	1	10.03	1.6	0+280+14+566	111000	Solanum tuberosum	NCBInr_Complete	565355496	PREDICTED: linoleate 9S-lipoxygenase B-like	RZ9.4279.4279.2	2	10.03	71.7	(I)	LQTLLPAFKALLDN	(T)	1556.9
1830	1830.1	1	1	10.03	4.5	0+52+14+241	344000	Glycine max	NCBInr_Complete	571437528	PREDICTED: uncharacterized protein LOC100792956	SE12.4382.4382.2	2	10.03	72.5	(C)	SIGAVSVEKTLIDL	(G)	1444.83
1831	1831.1	1	1	10.03	8.9	0+32+17+140	113000	Glycine max	NCBInr_Complete	571485621	PREDICTED: lectin DB58-like, partial	ER8.4114.4114.2	2	10.03	66.2	(D)	GLAFFLALVGSQPQSNR	(E)	1804.97
1832	1832.1	1	1	10.02	1	0+1993+28+728	1240000	Zea mays	NCBInr_Complete	18568267	putative polyprotein	SF10.5609.5609.4	4	10.02	60.2	(D)	APFTEKEVWDTILHLPSDKAPGPDGFTG	(K)	3025.49
1833	1833.1	22	1	10.02	1.8	0+319+10+204	34000000	Zea mays	NCBInr_Complete	194702916	glycerol 3-phosphate permease	IF10.4066.4179.2	2	10.02	74.2	(C)	LFFCKLVAYT	(F)	1261.66
1834	1834.1	1	1	10.02	13.5	0+17+13+66	1080000	Glycine max	NCBInr_Complete	356506202	PREDICTED: uncharacterized protein LOC100776350	ER7.3240.3244.2	2	10.02	64	(S)	FVLSSAALQTTRR	(L)	1449.82
1835	1835.1	1	1	10.02	0.7	0+95+7+839	174000	Solanum tuberosum	NCBInr_Complete	565367563	PREDICTED: formin-like protein 1-like	RZ9.3061.3064.2	2	10.02	63.9	(L)	ILPHSSK	(S)	781.457
1836	1836.1	1	1	10.01	3.1	0+58+16+439	2390000	Zea mays	NCBInr_Complete	195614328	ATP binding protein	IF14.4490.4525.3	3	10.01	70.5	(G)	DRNEDGLFHLPHTRAL	(T)	1890.96
1837	1837.1	1	1	10.01	1.4	0+426+11+316	1440000	Zea mays	NCBInr_Complete	212276322	uncharacterized LOC100191438 precursor	SF12.4013.4110.2	2	10.01	60.1	(I)	IGKGGHGTVYK	(G)	1116.62
1838	1838.1	1	1	10.01	3.1	0+182+10+121	86000	Zea mays	NCBInr_Complete	226507048	uncharacterized LOC100273252	IF3.3386.3391.2	2	10.01	62.7	(D)	VTLPAIPSAR	(R)	1024.62
1839	1839.1	1	1	10.01	5.4	0+11+8+129	454000	Zea mays	NCBInr_Complete	293336665	uncharacterized protein LOC100381707	IF13.3544.3548.2	2	10.01	69.4	(L)	IAIARLSR	(N)	899.578
1840	1840.1	2	1	10.01	8	0+48+10+66	7100000	Zea mays	NCBInr_Complete	414589835	PREDICTED: uncharacterized protein LOC103647542	SF8.3553.3652.2	2	10.01	60.1	(Q)	EVAWKAELSR	(R)	1188.64
1841	1841.1	1	1	10.01	1.8	0+501+20+532	28100	Solanum tuberosum	NCBInr_Complete	565393414	PREDICTED: receptor-like protein 12-like	SF7.5405.5405.3	3	10.01	61.9	(R)	LSKLSRLELSYNNLTVDASR	(N)	2279.24
1842	1842.1	1	1	10	2.4	0+276+14+293	113000	Arabidopsis thaliana	NCBInr_Complete	15220529	MLO-like protein 6	RA6.4787.4791.2	2	10	68.2	(Y)	IQRSLEEDFKTIVE	(I)	1706.9
1843	1843.1	1	1	10	2.4	0+391+13+137	150000	Zea mays	NCBInr_Complete	212274361	uncharacterized protein LOC100191440	RA4.4420.4422.2	2	10	71.7	(E)	TVNIFSHRVSWTK	(G)	1574.84
1844	1844.1	1	1	10	2.8	0+262+16+293	389000	Zea mays	NCBInr_Complete	226530309	antiporter/ drug transporter/ transporter	SF11.3517.3521.3	3	10	65.3	(S)	LVYVFPSSLGQGASTR	(V)	1681.89
1845	1845.1	3	1	10	4.7	0+136+7+5	604000	Glycine max	NCBInr_Complete	351724457	uncharacterized protein LOC100305606	RZ5.2761.2765.2	2	10	71.8	(A)	LDAAVNK	(L)	730.409
1846	1846.1	1	1	10	3.9	0+313+17+97	141000	Glycine max	NCBInr_Complete	359807369	uncharacterized protein LOC100809850	IF14.4565.4565.2	2	10	72.1	(S)	QYKATLELNILGACRGK	(D)	1935.05
1847	1847.1	3	1	10	1.6	0+565+16+409	918000	Solanum tuberosum	NCBInr_Complete	565351968	PREDICTED: exportin-T-like isoform X1	SF9.4073.4073.2	2	10	72.5	(K)	LVPYIETILQSLQDTV	(A)	1832.01
1848	1848.1	2	2	10	1.8	0+165+6+630+11+94	333000	Solanum tuberosum	NCBInr_Complete	565384852	PREDICTED: disease resistance protein At4g27190-like	IF3.2832.2832.2	2	6.73	71.8	(K)	ILERLK	(Q)	771.509
1849	1849.1	1	1	10	1.5	0+267+9+296	267000	Solanum tuberosum	NCBInr_Complete	565398561	PREDICTED: plant intracellular Ras-group-related LRR protein 4-like isoform X1	FR5.3306.3310.2	2	10	75.2	(L)	ITLDLSENR	(I)	1060.56
1850	1850.1	1	1	10	3.6	0+37+10+224	44600	Glycine max	NCBInr_Complete	571452658	PREDICTED: uncharacterized protein LOC102664118	ER2.3312.3316.2	2	10	69.9	(D)	IVENGGTTAK	(E)	989.526
1851	1851.1	1	1	10	1.4	0+29+9+603	175000	Glycine max	NCBInr_Complete	571531853	PREDICTED: TMV resistance protein N-like	SF5.2691.2691.2	2	10	64.7	(G)	NLYKALGDR	(G)	1049.57
1852	1852.1	3	1	10	7.1	0+25+13+143	1720000	Zea mays	NCBInr_Complete	670426190	PREDICTED: uncharacterized protein LOC103633838	SF7.3667.3667.2	2	10	66.1	(S)	SQPLLTPLPPPTQ	(H)	1388.78
1853	1853.1	1	1	9.99	1.6	0+266+11+382	504000	Zea mays	NCBInr_Complete	195658233	uncharacterized protein LOC100279033	RZ6.3232.3269.2	2	9.99	69.4	(A)	TPVSITTSTTP	(S)	1104.58
1854	1854.1	1	1	9.99	1.7	0+106+10+447	1490000	Glycine max	NCBInr_Complete	356513265	PREDICTED: nephrocystin-3-like	SF7.6077.6077.2	2	9.99	61.2	(S)	LGRFEEAVPV	(L)	1116.61
1855	1855.1	1	1	9.99	3.8	0+292+14+59	731000	Glycine max	NCBInr_Complete	356515470	PREDICTED: uncharacterized protein LOC100801917	ER7.6190.6190.2	2	9.99	67	(S)	LSVEAYVGKESVKV	(P)	1507.84
1856	1856.1	5	1	9.99	1.8	0+478+12+147	8240000	Glycine max	NCBInr_Complete	356575440	PREDICTED: F-box/LRR-repeat protein 10-like	IF6.3101.3103.2	2	9.99	66.7	(P)	NLSDNGVLLLAK	(S)	1256.72
1857	1857.1	1	1	9.99	1.6	0+345+12+353	1190000	Solanum tuberosum	NCBInr_Complete	565399279	PREDICTED: peroxisomal fatty acid beta-oxidation multifunctional protein AIM1-like isoform X1	RZ5.3085.3085.2	2	9.99	68.5	(K)	SVEANLQGFVTR	(G)	1320.69
1858	1858.1	1	1	9.99	6.2	0+76+13+119	184000	Glycine max	NCBInr_Complete	571504186	PREDICTED: uncharacterized protein LOC100809367	SF5.3476.3481.2	2	9.99	73.5	(T)	LIGLSPFQLVYEK	(A)	1506.86
1859	1859.1	1	1	9.99	3.1	0+257+26+537	431000	Glycine max	NCBInr_Complete	571520720	PREDICTED: G-type lectin S-receptor-like serine/threonine-protein kinase At4g27290-like	SE8.5343.5345.3	3	9.99	60.7	(I)	IDSLTPSGNLQTLFWTTQTRIPKIIS	(T)	2930.6
1860	1860.1	2	1	9.99	1.9	0+397+10+118	619000	Glycine max	NCBInr_Complete	571539363	PREDICTED: serine/threonine-protein kinase tricorner	SF4.3265.3265.2	2	9.99	61.5	(R)	LGTRGIEEIK	(A)	1115.64
1861	1861.1	1	1	9.99	5.8	0+185+13+24	447000	Zea mays	NCBInr_Complete	670391500	PREDICTED: uncharacterized protein LOC103652247	RZ7.3297.3300.2	2	9.99	66.5	(T)	QLMLSSCAMRSGR	(H)	1496.71
1862	1862.1	2	1	9.98	4.3	0+395+22+85	336000	Arabidopsis thaliana	NCBInr_Complete	15231516	cytochrome P450 71B16	IF2.4094.4094.3	3	9.98	69.7	(I)	LVNTWAIGRDPTLWINPEEFNP	(E)	2582.3
1863	1863.1	3	1	9.98	3.8	0+199+12+104	914000	Glycine max	NCBInr_Complete	255645618	PREDICTED: 30 kDa ribonucleoprotein, chloroplastic-like	SF3.3098.3103.2	2	9.98	64.8	(K)	EFFDLGTGRVVS	(A)	1326.67
1864	1864.1	1	1	9.98	0.8	0+749+11+504	212000	Oryza sativa	NCBInr_Complete	27227801	SMC1 protein	ER4.3390.3392.2	2	9.98	62.1	(Y)	LNVEENNLREK	(L)	1357.71
1865	1865.1	1	1	9.98	2.8	0+7+15+508	7190000	Arabidopsis thaliana	NCBInr_Complete	3776563	Strong similarity to gb|L04680 5-epi-aristolochene synthase from Nicotiana tabacum and delta cadinene syntase gb|U88318 from Gosssypium hirsutum	ER7.3776.3872.2	2	9.98	80.3	(T)	LSALTTEEIYRPLAD	(F)	1691.88
1866	1866.1	1	1	9.98	2.3	0+797+26+281	318000	Zea mays	NCBInr_Complete	413935949	PREDICTED: uncharacterized protein LOC103628357	IF14.4967.4971.4	4	9.98	62.3	(A)	LRRGVDIVVGTPGRVKDFIVKATLNL	(K)	2836.69
1867	1867.1	1	1	9.98	3.7	0+376+17+58	103000	Solanum tuberosum	NCBInr_Complete	565343606	PREDICTED: major facilitator superfamily domain-containing protein 12-like	IF8.5580.5580.3	3	9.98	69.3	(S)	LGFIDKVLCGVFLYFLE	(S)	2033.08
1868	1868.1	2	1	9.98	2.2	0+180+20+672	530000	Zea mays	NCBInr_Complete	670380462	PREDICTED: pentatricopeptide repeat-containing protein At5g03800	IF1.4573.4577.2	2	9.98	85	(G)	HSSLLLVANAILGMYVKCGR	(F)	2202.19
1869	1869.1	1	1	9.97	16	0+6+9+41	208000	Zea mays	NCBInr_Complete	194693458	unknown	ER1.3065.3065.2	2	9.97	65.9	(W)	LENMYPRSR	(S)	1165.58
1870	1870.1	2	1	9.97	2.9	0+292+11+76	1830000	Zea mays	NCBInr_Complete	195627536	F-box domain containing protein	SF8.4188.4291.2	2	9.97	70.7	(E)	LDTLDGRILFV	(G)	1261.71
1871	1871.1	1	1	9.97	2.9	0+92+17+474	103000	Arabidopsis thaliana	NCBInr_Complete	30684538	Ca2+-activated RelA/spot-like protein	RZ1.4683.4683.2	2	9.97	72.9	(A)	LKLSIPILQSLPLASDG	(R)	1765.05
1872	1872.1	1	1	9.97	0.6	0+1136+13+1017	490000	Arabidopsis thaliana	NCBInr_Complete	334184459	embryo defective 2410 protein	RZ9.3462.3462.2	2	9.97	75.3	(L)	SGRLSVSRDHVKL	(D)	1453.82
1873	1873.1	1	1	9.97	2.9	0+214+15+285	579000	Glycine max	NCBInr_Complete	356563153	PREDICTED: protein tipD-like isoform X1	SE12.3760.3760.2	2	9.97	67.9	(F)	DSNIPSTCKYRLRAH	(E)	1817.91
1874	1874.1	1	1	9.97	2.1	0+288+8+72	376000	Solanum tuberosum	NCBInr_Complete	565367583	PREDICTED: probable serine/threonine-protein kinase kinX-like isoform X1	SE9.2711.2711.2	2	9.97	63.2	(D)	VYKEEAER	(H)	1023.51
1875	1875.1	1	1	9.96	6.4	0+21+14+183	773000	Glycine max	NCBInr_Complete	356509010	PREDICTED: citrate-binding protein-like	RA9.4054.4057.2	2	9.96	67.6	(L)	SLVAADPTYGFTRL	(P)	1510.79
1876	1876.1	1	1	9.96	1.7	0+3+6+336	299000	Glycine max	NCBInr_Complete	358248580	uncharacterized protein LOC100815202	RA5.3144.3144.2	2	9.96	64.6	(M)	YSLTLK	(P)	724.424
1877	1877.1	1	1	9.96	1.9	0+272+11+280	2190000	Zea mays	NCBInr_Complete	413949818	hypothetical protein ZEAMMB73_581798	BLK7A.0246.0246.2	2	9.96	69.9	(Y)	ISSPVHTSKPQ	(I)	1180.63
1878	1878.1	1	1	9.96	4.1	0+333+18+79	1580000	Solanum tuberosum	NCBInr_Complete	565364778	PREDICTED: histone deacetylase 9-like	IF1.3928.3932.2	2	9.96	74.8	(Y)	FAPDYSLKLPGGHIENLN	(S)	1985.01
1879	1879.1	1	1	9.96	8.2	0+13+15+154	716000	Glycine max	NCBInr_Complete	571501230	PREDICTED: thioredoxin M4, chloroplastic-like	RA9.3543.3543.2	2	9.96	63	(R)	SSALPSATFSPPIAV	(S)	1444.77
1880	1880.1	1	1	9.96	7.5	0+223+23+60	129000	Triticum aestivum	NCBInr_Complete	669030529	unnamed protein product	RA4.5206.5206.2	2	9.96	74.2	(Y)	TKAGGAGNLASAWQKWASIPARQ	(V)	2369.25
1881	1881.1	1	1	9.96	1.2	0+850+13+210	230000	Zea mays	NCBInr_Complete	670359887	PREDICTED: LOC100281484 isoform X1	IF4.2789.2789.3	3	9.96	67.1	(P)	AAAAAGRETGLKH	(V)	1252.68
1882	1882.1	1	1	9.96	1.1	0+667+9+142	461000	Zea mays	NCBInr_Complete	670377532	PREDICTED: uncharacterized protein LOC100193718	SF6.2686.2686.2	2	9.96	67.9	(E)	YKVQDEMLK	(A)	1153.59
1883	1883.1	3	1	9.95	7.1	0+43+11+100	7770000	Zea mays	NCBInr_Complete	226494789	uncharacterized protein LOC100274283	SF9.4064.4100.2	2	9.95	62.6	(F)	FLAVSGYVDYK	(A)	1261.65
1884	1884.1	1	1	9.95	4.1	0+346+17+44	492000	Zea mays	NCBInr_Complete	226530732	aminomethyltransferase	SF5.3009.3012.2	2	9.95	71.2	(K)	VGAVSTALGSRGMGLLR	(L)	1644.92
1885	1885.1	1	1	9.95	5.4	0+28+29+474	371000	Glycine max	NCBInr_Complete	356521540	PREDICTED: flavonoid 3'-monooxygenase-like	RZ8.5120.5127.3	3	9.95	70.7	(L)	VTLISVLCLLRWFKNSSYEATLPSPLPPG	(P)	3258.76
1886	1886.1	1	1	9.95	1.2	0+2062+30+296	34400	Glycine max	NCBInr_Complete	571462646	PREDICTED: probable histone-lysine N-methyltransferase ATXR3-like isoform X1	SF6.4797.4797.3	3	9.95	66.8	(P)	EEILKHNLEEKRKYFSDICLEVERSDAEVQ	(A)	3706.84
1887	1887.1	2	1	9.95	1.2	0+897+14+174	317000	Triticum aestivum	NCBInr_Complete	669031368	unnamed protein product	ER8.4126.4126.2	2	9.95	63.5	(L)	YSLSVHIEAGGKDA	(D)	1446.72
1888	1888.1	1	1	9.95	5.7	0+261+27+182	389000	Zea mays	NCBInr_Complete	670415239	PREDICTED: putative glycerol-3-phosphate transporter 5	RA6.5273.5273.3	3	9.95	65.2	(F)	VEAWKLPGVAPYAFCLFFSKLVAYTFL	(Y)	3137.66
1889	1889.1	1	1	9.94	8.4	0+62+8+25	347000	Arabidopsis thaliana	NCBInr_Complete	148717623	glutathione peroxidase 5	IF6.2768.2772.2	2	9.94	73.5	(L)	SLKDQLEK	(S)	960.536
1890	1890.1	1	1	9.94	3	0+221+9+69	483000	Arabidopsis thaliana	NCBInr_Complete	15219981	downstream target of AGL15-4	ER4.2707.2710.2	2	9.94	64.9	(T)	IGDQGWSGR	(F)	975.464
1891	1891.1	1	1	9.94	5.1	0+27+13+212	406000	Zea mays	NCBInr_Complete	308080404	uncharacterized protein LOC100501255	RZ1.3116.3120.2	2	9.94	68.7	(P)	AAAAADVLRDHPG	(F)	1263.64
1892	1892.1	1	1	9.94	5.7	0+180+25+228	226000	Solanum tuberosum	NCBInr_Complete	565361772	PREDICTED: omega-hydroxypalmitate O-feruloyl transferase	RZ12.6084.6091.4	4	9.94	64.2	(W)	GETARGLPIKVIPFLDRSILKPRNP	(P)	2787.64
1893	1893.1	1	1	9.94	1.1	0+482+10+390	302000	Glycine max	NCBInr_Complete	571465222	PREDICTED: U-box domain-containing protein 33-like isoform X1	RZ7.3039.3043.2	2	9.94	71.1	(D)	IAVGEAEEFR	(R)	1120.56
1894	1894.1	3	1	9.94	4.1	0+139+11+117	13500000	Glycine max	NCBInr_Complete	571489536	PREDICTED: RING-H2 finger protein ATL63-like	SE1.2467.2504.2	2	9.94	62.6	(C)	LSAFKNGEVGR	(C)	1177.63
1895	1895.1	1	1	9.94	1.6	0+260+8+225	583000	Zea mays	NCBInr_Complete	670367174	PREDICTED: flagellar attachment zone protein 1	SF5.2611.2611.2	2	9.94	68.1	(E)	LQAEVAAK	(K)	829.478
1896	1896.1	1	1	9.93	2	0+53+9+373	369000	Arabidopsis thaliana	NCBInr_Complete	15236531	microfibrillar-associated protein-like protein	ER4.3533.3536.2	2	9.93	77.2	(F)	SVLDRAFPK	(N)	1032.58
1897	1897.1	1	1	9.93	7.4	0+127+16+72	1330000	Arabidopsis thaliana	NCBInr_Complete	18397049	ER lumen protein retaining receptor	SE6.5277.5337.3	3	9.93	69.9	(Y)	LEAVAILPQLVLLQRS	(G)	1763.08
1898	1898.1	1	1	9.93	8.7	0+93+13+42	427000	Zea mays	NCBInr_Complete	195620602	calmodulin	SF4.3062.3065.2	2	9.93	78.8	(D)	KDGSGTVAVADLR	(H)	1288.69
1899	1899.1	1	1	9.93	3.2	0+322+15+121	638000	Zea mays	NCBInr_Complete	195657335	hypothetical protein	ER8.2862.2862.3	3	9.93	70.2	(I)	KVDIPENLSKVLGFC	(D)	1718.91
1900	1900.1	6	1	9.93	5	0+143+13+102	14100000	Zea mays	NCBInr_Complete	226532688	uncharacterized protein LOC100273425	SE7.3681.3684.2	2	9.93	74.6	(C)	LGPILVPCRAHHR	(R)	1525.85
1901	1901.1	1	1	9.93	2.3	0+544+16+108	903000	Arabidopsis thaliana	NCBInr_Complete	2980806	putative protein	ER7.4178.4183.2	2	9.93	66.8	(E)	TGVRRSIYLNIDTEFL	(E)	1897.02
1902	1902.1	1	1	9.93	1.7	0+1061+19+27	193000	Solanum tuberosum	NCBInr_Complete	565361020	PREDICTED: uncharacterized protein LOC102584611	IF2.3345.3350.2	2	9.93	75	(N)	VIGSLPGPVGGVAAMGGAG	(A)	1566.83
1903	1903.1	1	1	9.93	1.5	0+874+17+229	800000	Solanum tuberosum	NCBInr_Complete	565382634	PREDICTED: phytochrome C-like isoform X1	IF13.4872.4876.2	2	9.93	83.6	(Q)	YAMHVQKLSEQAAKNSL	(K)	1917.98
1904	1904.1	1	1	9.92	5.4	0+173+18+138	211000	Arabidopsis thaliana	NCBInr_Complete	21618305	trichome birefringence	IF1.4453.4456.2	2	9.92	63.8	(L)	AVLEAFRKALTTWGRWVE	(K)	2133.16
1905	1905.1	2	1	9.92	15.5	0+36+12+29	636000	Glycine max	NCBInr_Complete	255625677	unknown	RZ6.3966.3969.2	2	9.92	65.1	(G)	INSVCRRFLAAN	(A)	1420.75
1906	1906.1	1	1	9.92	1.3	0+618+9+53	660000	Glycine max	NCBInr_Complete	351722631	with no lysine kinase 9	RA5.3533.3536.2	2	9.92	83.4	(G)	IMPPLPQTV	(N)	995.559
1907	1907.1	1	1	9.92	1.7	0+98+18+909	460000	Zea mays	NCBInr_Complete	414880346	PREDICTED: LOW QUALITY PROTEIN: uncharacterized protein LOC103651171	RZ9.4253.4261.3	3	9.92	78.5	(G)	LTPELEQDYLYLISASRG	(C)	2068.06
1908	1908.1	1	1	9.92	1.3	0+474+8+102	115000	Solanum tuberosum	NCBInr_Complete	565398185	PREDICTED: uncharacterized protein LOC102594312	RZ6.3138.3138.2	2	9.92	67	(S)	LELSGRFA	(S)	892.489
1909	1909.1	1	1	9.92	0.4	0+448+14+2571	114000	Glycine max	NCBInr_Complete	571451083	PREDICTED: serine/threonine-protein kinase ATM-like isoform X1	SE11.3481.3481.2	2	9.92	76.5	(E)	LSSVLLLPNLGTEI	(S)	1468.86
1910	1910.1	10	1	9.91	4	0+109+10+129	10900000	Arabidopsis thaliana	NCBInr_Complete	13265527	AT3g49120	RA8.5435.5537.2	2	9.91	68.2	(V)	IDRMKAAVER	(A)	1188.65
[truncated: 3,187 more rows]

## Sheet: Inflorescence
groupNum	subgroupNum	numSpectra	numPepsUnique	scoreUnique	percentCoverage	coverage_map	totalIntensity	species	database	accession_number	entry_name	filename	parent_charge	score	percent_scored_peak_intensity	previous_aa	sequence	next_aa	matched_parent_mass
1	1.1	48	15	160.79	27.4	0+32+47+52+33+13+10+103+5+24+15+5+11+71+10+46	39500000	Solanum tuberosum	NCBInr_Complete	108773138	ribulose-1,5-bisphosphate carboxylase/oxygenase large subunit	IF11.4912.5013.2	2	14.28	75.2	(R)	IPVAYVK	(T)	789.487
1	1.2	34	13	137	30	0+21+58+52+8+7+18+13+17+64+27+5+5+126+10+45	24600000	Oryza sativa	NCBInr_Complete	57283874	ribulose-1,5-bisphosphate carboxylase/oxygenase large subunit, partial (chloroplast)	IF3.2827.2827.2	2	13.33	64.5	(K)	LGLSAKNYGR	(A)	1078.6
2	2.1	12	7	90.69	20.9	0+149+44+47+16+61+11+2+8+39	15200000	Zea mays	NCBInr_Complete	226492795	LOC100284092	IF5.3850.3853.3	3	24.94	97.1	(R)	TTGIVLDSGDGVSHTVPIYEGYALPHAILR	(L)	3151.64
3	3.1	13	8	87.29	18	0+129+5+11+9+13+24+78+8+40+37+36+7+101	8400000	Oryza sativa	NCBInr_Complete	552857	ATP synthase CF1 beta subunit	IF1.3553.3556.2	2	13.24	74.9	(K)	LSIFETGIK	(V)	1007.58
3	3.2	10	8	75.83	14.9	0+99+20+94+10+3+24+58+29+219	5190000	Solanum tuberosum	NCBInr_Complete	565354610	PREDICTED: ATP synthase subunit beta, mitochondrial-like	IF3.5024.5027.4	4	11.89	78.5	(R)	VGLTGLTVAEHFRDAEGQDVLLFIDNIFR	(F)	3245.7
4	4.1	8	7	80.1	8.3	0+130+6+150+10+147+5+107+16+25+21+61+6+81	3480000	Solanum tuberosum	NCBInr_Complete	565397836	PREDICTED: 5-methyltetrahydropteroyltriglutamate--homocysteine methyltransferase-like	IF8.4695.4702.2	2	14.61	73.2	(K)	AGINVIQIDEAALR	(E)	1482.83
4	4.2	8	7	79.5	8.6	0+130+12+144+10+259+16+39+22+46+6+81	3340000	Arabidopsis thaliana	NCBInr_Complete	15238686	5-methyltetrahydropteroyltriglutamate--homocysteine methyltransferase	IF6.3845.3845.3	3	13.59	61.7	(K)	SEHAFYLDWAVHSFR	(I)	1864.88
4	4.3	9	7	76.73	10.2	0+145+21+107+6+7+10+160+12+87+16+39+7+61+6+79	4820000	Glycine max	NCBInr_Complete	351724907	methionine synthase	IF6.3060.3065.2	2	12.86	73	(N)	KISEEEYVKSIK	(E)	1452.79
4	4.4	9	7	75.94	10.3	0+130+12+3+28+114+10+259+16+39+7+61+6+81	3090000	Zea mays	NCBInr_Complete	17017263	methionine synthase	IF6.2831.2835.2	2	12.3	76.9	(R)	EGLPLRK	(A)	812.499
5	5.1	10	7	76.33	16.2	0+25+16+53+13+12+21+25+11+26+14+150+8+136	3250000	Glycine max	NCBInr_Complete	356544122	PREDICTED: ATP synthase subunit alpha, chloroplastic-like	IF10.2964.2970.2	2	13.81	83.8	(K)	APGILER	(K)	755.441
5	5.2	7	6	66.71	11.6	0+6+11+15+10+66+12+14+7+25+11+199+8+124	5650000	Glycine max	NCBInr_Complete	476507691	ATPase subunit 1 (mitochondrion)	IF10.2964.2970.2	2	13.81	83.8	(K)	APGIIER	(K)	755.441
5	5.3	6	5	52.37	14.7	0+25+16+53+13+58+11+190+8+106+27	2210000	Nicotiana tabacum	NCBInr_Complete	11769	alpha subunit of ATPase	IF3.2859.2862.2	2	12.47	72.7	(R)	ELIIGDRQTGK	(T)	1229.68
6	6.1	12	5	63.39	14.8	0+152+9+121+19+22+31+3+7+79	6470000	Glycine max	NCBInr_Complete	358249078	ribulose bisphosphate carboxylase/oxygenase activase, chloroplastic-like	IF14.4432.4464.2	2	16.26	87.2	(K)	IVDTFPGQSIDFFGALR	(A)	1882.97
6	6.2	12	5	59.67	14.4	0+151+9+121+19+36+17+3+7+33+17+65	6660000	Glycine max	NCBInr_Complete	358248528	ribulose bisphosphate carboxylase/oxygenase activase 1, chloroplastic-like	IF14.4432.4464.2	2	16.26	87.2	(K)	LVDTFPGQSIDFFGALR	(A)	1882.97
6	6.3	12	5	59.19	9.3	0+158+15+106+19+56+7+76	6960000	Solanum tuberosum	NCBInr_Complete	565365601	PREDICTED: ribulose bisphosphate carboxylase/oxygenase activase, chloroplastic-like	IF1.4045.4138.2	2	16.56	86.1	(K)	VPLILGVWGGK	(G)	1138.7
6	6.4	5	4	49.01	15.2	0+138+9+121+19+22+31+3+7+83	2310000	Oryza sativa	NCBInr_Complete	8918361	RuBisCO activase small isoform precursor	IF4.4670.4672.4	4	16.48	87.7	(G)	IFRTDNVPDEDIVKIVDSFPGQSIDFFGALR	(A)	3510.79
7	7.1	6	5	59.55	20.5	0+64+59+95+25+11+10+193	2320000	Glycine max	NCBInr_Complete	363814428	uncharacterized protein LOC100781043	IF5.3866.3866.3	3	14.58	72.3	(R)	SGPYGKIFRPDNFVFGQSGAGNNWAK	(G)	2814.38
7	7.2	3	3	36.72	11.9	0+103+18+95+25+11+10+183	1560000	Zea mays	NCBInr_Complete	670415965	PREDICTED: tubulin beta-7 chain-like	IF14.4064.4068.2	2	14.3	77.9	(K)	LAVNLIPFPR	(L)	1139.69
8	8.1	9	6	58.11	18.9	0+203+28+29+8+23+15+18+14+36+10+11	3750000	Solanum tuberosum	NCBInr_Complete	565378420	PREDICTED: sedoheptulose-1,7-bisphosphatase, chloroplastic-like	IF13.3042.3042.2	2	11.44	61.9	(R)	FEETLYGSSR	(L)	1188.55
8	8.2	8	5	53.64	14.7	0+258+8+23+15+18+14+36+21	3020000	Nicotiana tabacum	NCBInr_Complete	671775216	chloroplast sedoheptulose-1,7-bisphosphatase	IF13.3042.3042.2	2	11.44	61.9	(R)	FEETLYGSSR	(L)	1188.55
9	9.1	10	5	50.95	7.2	0+44+6+119+21+181	4830000	Glycine max	NCBInr_Complete	255637766	peroxisomal glycolate oxidase	IF14.4485.4489.2	2	11.75	84.2	(R)	FTLPPFLTLK	(N)	1176.7
10	10.1	4	4	49.51	5.9	0+104+22+146+13+303	1450000	Solanum tuberosum	NCBInr_Complete	565346319	PREDICTED: ruBisCO large subunit-binding protein subunit alpha, chloroplastic-like	IF8.4615.4618.2	2	14.55	84	(K)	DIIPLLEK	(T)	940.571
10	10.2	3	3	33.17	4.4	0+239+13+16+13+303	1670000	Glycine max	NCBInr_Complete	571489137	PREDICTED: ruBisCO large subunit-binding protein subunit alpha, chloroplastic-like isoform X1	IF8.4615.4618.2	2	14.55	84	(K)	DIIPLLEK	(T)	940.571
11	11.1	5	4	46.21	10.4	0+133+8+36+17+84+10+45+15+130	2090000	Arabidopsis thaliana	NCBInr_Complete	15223484	phosphoglycerate kinase	IF1.3874.3877.2	2	15.94	82.5	(K)	IGVIESLLEK	(C)	1100.66
11	11.2	3	3	34.44	6	0+136+8+14+11+112+10+191	1250000	Solanum tuberosum	NCBInr_Complete	568214597	phosphoglycerate kinase, chloroplastic-like	IF1.3874.3877.2	2	15.94	82.5	(K)	IGVIESLLEK	(C)	1100.66
11	11.3	2	2	27	6.8	0+208+10+13+18+162	1230000	Zea mays	NCBInr_Complete	223975935	phosphoglycerate kinase	IF1.3874.3877.2	2	15.94	82.5	(K)	IGVIESLLEK	(C)	1100.66
12	12.1	5	4	41.59	3.4	0+45+8+420+12+61+6+147+5+197	2850000	Glycine max	NCBInr_Complete	356496602	PREDICTED: aconitate hydratase 1	IF1.3320.3328.2	2	11.22	82.2	(R)	ILLESAIR	(N)	914.567
12	12.2	5	4	37.24	4.9	0+136+8+278+23+119+12+61+6+347	2780000	Arabidopsis thaliana	NCBInr_Complete	30678219	aconitate hydratase 3	IF1.3320.3328.2	2	11.22	82.2	(R)	ILLESAIR	(N)	914.567
13	13.1	6	4	40.76	11.7	0+131+10+5+23+158+9+21	1420000	Solanum tuberosum	NCBInr_Complete	1781348	PREDICTED: probable fructose-bisphosphate aldolase 2, chloroplastic-like	IF14.3539.3543.2	2	12.29	82.1	(R)	TVVSIPNGPSALAVK	(E)	1452.84
14	14.1	3	3	38.03	7.4	0+261+12+154+23+67+16+155	1190000	Glycine max	NCBInr_Complete	356530274	PREDICTED: ATP-dependent zinc metalloprotease FTSH 8, chloroplastic-like isoform X1	IF7.6765.6767.2	2	13.38	82.8	(R)	GLTWFIPADDPTLISK	(Q)	1773.94
15	15.1	6	4	37.75	4.5	0+146+18+517+9+161+11+29+12+189	1930000	Solanum tuberosum	NCBInr_Complete	565390555	PREDICTED: LOW QUALITY PROTEIN: glycine dehydrogenase [decarboxylating], mitochondrial-like	IF1.3450.3450.2	2	11.74	70.3	(K)	IAILSANYMAK	(R)	1194.65
15	15.2	4	2	23.95	2.5	0+59+14+813+12+133	2100000	Glycine max	NCBInr_Complete	356509819	PREDICTED: glycine dehydrogenase [decarboxylating], mitochondrial-like	IF1.3537.3540.2	2	17.17	89.1	(F)	ISLDALKPSDTFPR	(R)	1559.84
16	16.1	3	3	37.06	4.9	0+38+14+89+8+173+9+291	734000	Zea mays	NCBInr_Complete	226495067	uncharacterized protein LOC100280354	IF6.3213.3216.2	2	15.16	87.8	(R)	IPAVQELVK	(K)	996.609
17	17.1	3	3	36.59	9.3	0+64+15+150+14+96+13+97	1200000	Triticum aestivum	NCBInr_Complete	90289614	alpha tubulin-5D	IF9.4747.4751.2	2	13.9	77	(R)	ALFVDLEPTVIDEVR	(T)	1715.92
18	18.1	3	3	32.89	8.4	0+20+16+18+11+382+14+25	3000000	Arabidopsis thaliana	NCBInr_Complete	15222929	V-type proton ATPase subunit B1	IF10.2954.2957.2	2	13.6	92.4	(R)	RGQVLEVDGEK	(A)	1229.65
19	19.1	3	3	32.47	2	0+39+12+647+5+55+6+349	2280000	Zea mays	NCBInr_Complete	670387956	PREDICTED: intracellular protein transport protein USO1	IF6.3091.3132.2	2	12.67	86.6	(A)	TLDIIK	(C)	702.44
20	20.1	4	3	27.43	9	0+169+8+83+15+108+13	2070000	Arabidopsis thaliana	NCBInr_Complete	30688425	glyceraldehyde-3-phosphate dehydrogenase A subunit	IF1.3144.3147.2	2	12.92	88.2	(R)	AAALNIVPTSTGAAK	(A)	1384.78
21	21.1	2	2	26.79	5.5	0+237+12+49+8+52	1070000	Triticum aestivum	NCBInr_Complete	669030665	unnamed protein product	IF14.3534.3534.2	2	16.9	80.3	(K)	VAPEVIAEYTVR	(T)	1346.73
22	22.1	3	2	25.14	6.8	0+117+15+180+9+28	719000	Glycine max	NCBInr_Complete	255642511	peroxisomal 3-ketoacyl-CoA thiolase	IF1.3862.3862.2	2	13.77	70.3	(R)	MAAFYAGFPETVPVR	(T)	1655.83
23	23.1	6	2	24.79	2.4	0+161+7+95+6+255	5780000	Solanum tuberosum	NCBInr_Complete	565394690	PREDICTED: disease resistance protein RPP13-like	IF6.3091.3132.2	2	12.67	86.6	(A)	TLDLLK	(N)	702.44
24	24.1	2	2	24.31	4.4	0+38+11+169+5+133	1070000	Zea mays	NCBInr_Complete	162463755	glutamine synthetase root isozyme 3	IF13.2898.2902.2	2	13.73	81.3	(R)	TLSGPVTDPSK	(L)	1101.58
25	25.1	6	2	23.98	9.1	0+188+26+71	1880000	Solanum tuberosum	NCBInr_Complete	565358945	PREDICTED: uncharacterized protein LOC102579517	IF3.4099.4099.3	3	15.78	91	(K)	IGGLLPLVKNSKLSFIATAEAKPL	(F)	2480.49
26	26.1	4	2	23.89	4.6	0+291+14+144+9+34	1200000	Arabidopsis thaliana	NCBInr_Complete	1246399	catalase	IF1.3351.3354.2	2	13.39	77.7	(R)	WIDALSDPR	(I)	1072.54
27	27.1	2	2	23.7	6.3	0+147+8+44+14+132	462000	Solanum tuberosum	NCBInr_Complete	565385958	PREDICTED: probable aldo-keto reductase 2-like	IF14.4010.4012.2	2	14.98	86.1	(R)	ELGIGIVPYSPLGR	(G)	1470.83
28	28.1	2	1	22.61	13.2	0+175+35+55	2600000	Solanum tuberosum	NCBInr_Complete	565400081	PREDICTED: chlorophyll a-b binding protein 1B, chloroplastic-like	IF1.4902.4905.3	3	22.61	93.5	(R)	IAGGPLGEVVDPLYPGGSFDPLGLAEDPEAFAELK	(V)	3540.78
29	29.1	2	2	22.41	8.4	0+55+12+59+16+190	664000	Arabidopsis thaliana	NCBInr_Complete	15239843	malate dehydrogenase	IF13.3631.3636.2	2	11.63	62.4	(K)	VLVVANPANTNALILK	(E)	1649.99
30	30.1	2	2	22.04	4	0+146+15+54+5+268	940000	Solanum tuberosum	NCBInr_Complete	565364336	PREDICTED: phospholipase A1-IIdelta-like	IF1.3714.3717.2	2	11.93	82.4	(V)	LSALPESAEPLLHPQ	(S)	1601.85
31	31.1	2	2	21.43	1.6	0+529+5+36+17+741	753000	Zea mays	NCBInr_Complete	413956915	PREDICTED: uncharacterized protein LOC100274125 isoform X1	IF11.4580.4584.2	2	10.8	67.9	(M)	LMGIPLETGKMLSALAT	(F)	1745.95
32	32.1	2	2	21.41	1.3	0+1010+12+56+5+136	1240000	Arabidopsis thaliana	NCBInr_Complete	22325430	cullin-associated NEDD8-dissociated protein 1	IF9.5076.5156.2	2	10.78	75.3	(S)	FLMLIKDGDRHV	(R)	1443.78
33	33.1	2	2	21.37	25.1	0+116+44+15	335000	Glycine max	NCBInr_Complete	571448190	PREDICTED: glycine-rich cell wall structural protein-like	IF11.5975.5975.3	3	10.74	64.3	(L)	GAGGGVGGGGSIGAGGGGGAGARGGVGGGGGVVLGTGGVLE	(L)	3036.52
34	34.1	2	2	21.36	9.3	0+124+8+60+20+86	607000	Arabidopsis thaliana	NCBInr_Complete	16380	laminin receptor homologue	IF13.3396.3400.2	2	11.35	80.4	(R)	LLILTDPR	(T)	940.583
35	35.1	2	2	21.05	5.8	0+236+13+49+8+52	512000	Solanum tuberosum	NCBInr_Complete	568215194	fructose-bisphosphate aldolase-like protein	IF13.3393.3393.2	2	11.16	64	(P)	KVAPEVIAEYTIR	(A)	1488.84
36	36.1	2	2	21	2.3	0+170+5+724+31+630	4000000	Solanum tuberosum	NCBInr_Complete	565347909	PREDICTED: myosin-7-like	IF13.2959.3011.2	2	10.58	80.8	(T)	YLLER	(S)	693.393
37	37.1	3	2	20.98	3.6	0+141+8+245+28+573	608000	Arabidopsis thaliana	NCBInr_Complete	186513977	aconitase 2	IF1.3320.3328.2	2	11.22	82.2	(R)	ILLESAIR	(N)	914.567
38	38.1	2	2	20.96	3.8	0+371+9+140+12+14	342000	Arabidopsis thaliana	NCBInr_Complete	11994364	dihydrolipoamide acetyltransferase	IF9.4388.4388.2	2	11.18	67.2	(R)	VIDGAIGAEWLK	(A)	1271.7
39	39.1	2	2	20.87	0.4	0+4586+21+3+5+663	159000	Glycine max	NCBInr_Complete	328447251	Rpp4 candidate R7	IF13.2966.2970.2	2	10.63	80.5	(I)	LEIRK	(C)	658.425
40	40.1	3	2	20.72	5.1	0+164+11+202+9	758000	Arabidopsis thaliana	NCBInr_Complete	15220620	hydroxypyruvate reductase	IF13.3543.3547.2	2	10.71	68.8	(K)	ALGLPVSKL	(-)	897.577
41	41.1	2	2	20.67	4.7	0+429+8+8+21+146	471000	Zea mays	NCBInr_Complete	224034059	D-3-phosphoglycerate dehydrogenase	IF9.2903.2907.2	2	10.71	62	(R)	APDDLDTR	(L)	902.421
42	42.1	2	2	20.51	3.2	0+218+28+329+14+686	1070000	Solanum tuberosum	NCBInr_Complete	565346480	PREDICTED: putative disease resistance RPP13-like protein 1-like isoform X1	IF14.5110.5110.3	3	10.83	74.5	(S)	IVGMGGVGKTTLAKAVYNDERVQKHFGL	(K)	2988.61
43	43.1	4	2	20.21	1.2	0+1696+18+518+10+20	3190000	Solanum tuberosum	NCBInr_Complete	565344965	PREDICTED: mediator of RNA polymerase II transcription subunit 12-like isoform X1	IF9.2967.2969.2	2	10.3	67.1	(H)	ANLKASNWLK	(G)	1144.65
44	44.1	3	2	20.05	0.9	0+417+7+304+5+575	504000	Arabidopsis thaliana	NCBInr_Complete	22328224	WD40 domain-containing protein	IF3.2654.2659.2	2	10.31	77.1	(L)	LSSGNVR	(W)	732.4
45	45.1	2	2	19.89	6.6	0+14+8+38+22+367	441000	Zea mays	NCBInr_Complete	670401444	PREDICTED: uncharacterized protein LOC103655633	IF3.3259.3263.2	2	10.36	71.7	(H)	LAGLLEVR	(V)	870.541
46	46.1	3	2	19.65	4.5	0+79+16+206+7+197	238000	Zea mays	NCBInr_Complete	162459159	betaine aldehyde dehydrogenase	IF12.2970.2984.2	2	10.47	77.7	(R)	LLVHTKI	(A)	823.54
47	47.1	2	2	19.47	11.3	0+38+13+24+9+109	577000	Glycine max	NCBInr_Complete	255629031	PREDICTED: monodehydroascorbate reductase isoform 1	IF12.2930.2934.2	2	11.56	64.8	(K)	EAVAPYERPALSK	(A)	1430.76
48	48.1	2	2	19.4	3.9	0+35+7+135	1800000	Zea mays	NCBInr_Complete	163838730	LOC100127522	IF6.2705.2707.2	2	12.33	81.7	(L)	LSGVELK	(P)	745.445
49	49.1	3	2	18.86	4.7	0+186+17+142+5+111	2990000	Solanum tuberosum	NCBInr_Complete	108773126	photosystem II 44 kDa protein	IF1.3430.3481.2	2	10.35	60.9	(R)	FWDLR	(A)	736.378
50	50.1	3	2	18.54	3.3	0+658+5+32+25+186	1090000	Glycine max	NCBInr_Complete	571529611	PREDICTED: myosin-9-like isoform X1	IF13.2966.2970.2	2	10.63	80.5	(R)	IEIRK	(L)	658.425
51	51.1	2	2	18.42	3.7	0+51+5+362+12+21	1460000	Solanum tuberosum	NCBInr_Complete	565395049	PREDICTED: apyrase-like isoform X1	IF11.2920.2920.2	2	9.74	70	(R)	VHVFR	(F)	657.383
52	52.1	3	2	18.31	5.1	0+180+10+15+27+489	1610000	Arabidopsis thaliana	NCBInr_Complete	15229194	pentatricopeptide repeat-containing protein	IF13.4833.4833.3	3	9.82	63.8	(E)	VSWNSMIVAYGQHKEGAKALALYKEMI	(F)	3037.56
53	53.1	2	2	18.29	3	0+657+34+109+5+491	794000	Arabidopsis thaliana	NCBInr_Complete	26449548	protein kinase family protein	IF6.2811.2815.2	2	10.11	84.7	(C)	LEDLR	(V)	645.357
54	54.1	8	2	18.24	1.5	0+90+8+417	7160000	Zea mays	NCBInr_Complete	226532758	LOC100281433	IF9.3185.3188.2	2	11.51	85.5	(Y)	IARNKDLR	(H)	985.59
55	55.1	2	2	18.14	5.3	0+386+15+50+13+63	1500000	Zea mays	NCBInr_Complete	414590184	PREDICTED: organic cation/carnitine transporter 7-like	IF1.3694.3696.2	2	11.58	65.2	(P)	EIYPTAVRATGVG	(F)	1333.71
56	56.1	3	2	18.12	4	0+320+26+321+5+92	875000	Zea mays	NCBInr_Complete	413947282	hypothetical protein ZEAMMB73_998630	IF15.4407.4407.4	4	9.63	66.7	(F)	LFPTLCAKPSGNPLARDLVLQLLERI	(L)	2934.66
57	57.1	2	2	18.11	2.3	0+95+12+906+19+314	779000	Arabidopsis thaliana	NCBInr_Complete	20465634	tripeptidyl peptidase II	IF6.3685.3685.3	3	10.37	62.5	(P)	FTGNGAFKSSVLMPGVKEA	(F)	1939.99
58	58.1	2	2	17.91	9.2	0+64+18+53+11+168	337000	Zea mays	NCBInr_Complete	219884513	uncharacterized protein LOC100279315	IF15.4213.4217.2	2	11.37	60.2	(L)	VVSGCKISAGSDGKVAWR	(Q)	1876.97
[truncated: 1,273 more rows]

## Sheet: Shoot
groupNum	subgroupNum	numSpectra	numPepsUnique	scoreUnique	percentCoverage	coverage_map	totalIntensity	species	database	accession_number	entry_name	filename	parent_charge	score	percent_scored_peak_intensity	previous_aa	sequence	next_aa	matched_parent_mass
[truncated: 2,267 more rows]

[truncated: 8 more sheets: Rhizome, Root, ES, LS, ERh, LRh, ER, LR]
