# Supplementary material for: In-depth assembly of organ and development dissected Picrorhiza kurroa proteome map using mass spectrometry
Source: BMC Plant Biol. 2021 Dec 22;21:604. doi: 10.1186/s12870-021-03394-8 (PMC8693493; doi:10.1186/s12870-021-03394-8)
Supplement: Supplementary file 2 — Additional file 2: Table S2. List of protein accessions with their calculated relative abundance (iFOT) in each of the organ proteomes. [file 12870_2021_3394_MOESM2_ESM.xlsx]

## Sheet: Directory
	Table S2		List of protein accessions and their calculated relative abundance (iFOT) in each organ proteome
	Directory
	Table S2-1		Total
	Table S2-2		Inflorescence
	Table S2-3		Shoot
	Table S2-4		Rhizome
	Table S2-5		Root

## Sheet: Total
accession_number	totalIntensity	Peptide_count	iBAQ	riBAQ	iFOT=riBAQ*100000
520992994	281000000	81	3.46914e+06	0.0182546	1825.46
57283874	271000000	14	1.93571e+07	0.101857	10185.7
329124677	265000000	45	5.88889e+06	0.0309874	3098.74
11467200	253000000	371	681941	0.00358838	358.838
1944432	270000000	30	9000000	0.0473581	4735.81
108773138	344000000	74	4.64865e+06	0.0244612	2446.12
295136978	262000000	192	1.36458e+06	0.00718045	718.045
398559673	78000000	61	1.27869e+06	0.00672847	672.847
226492795	35400000	116	305172	0.00160582	160.582
356558127	24100000	81	297531	0.00156561	156.561
1498332	24400000	55	443636	0.00233442	233.442
11276980	23900000	82	291463	0.00153368	153.368
15222075	19100000	81	235802	0.00124079	124.079
414870040	81500000	42	1.94048e+06	0.0102108	1021.08
108773137	80200000	38	2.11053e+06	0.0111056	1110.56
7525040	87800000	107	820561	0.0043178	431.78
669029633	38500000	133	289474	0.00152321	152.321
212896600	50400000	103	489320	0.00257481	257.481
17939849	32300000	67	482090	0.00253676	253.676
356536246	32400000	137	236496	0.00124445	124.445
565365229	19800000	80	247500	0.00130235	130.235
673921547	10700000	13	823077	0.00433104	433.104
30025966	6570000	22	298636	0.00157143	157.143
670364943	7990000	50	159800	0.000840869	84.0869
2342678	2140000	44	48636.4	0.000255925	25.5925
356549495	4920000	56	87857.1	0.000462305	46.2305
11769	35900000	80	448750	0.00236133	236.133
356544122	24800000	90	275556	0.00144997	144.997
476507691	19800000	43	460465	0.00242297	242.297
571489137	24000000	247	97166	0.000511288	51.1288
15226314	19600000	139	141007	0.000741981	74.1981
565346319	13300000	124	107258	0.000564393	56.4393
162460375	8660000	193	44870.5	0.000236109	23.6109
568215268	8800000	186	47311.8	0.000248955	24.8955
565397836	10100000	95	106316	0.000559434	55.9434
15238686	5290000	108	48981.5	0.000257741	25.7741
351724907	10500000	100	105000	0.000552511	55.2511
17017263	4220000	95	44421.1	0.000233744	23.3744
358249078	95500000	38	2.51316e+06	0.0132243	1322.43
671744542	95600000	207	461836	0.00243018	243.018
671744544	90900000	74	1.22838e+06	0.00646373	646.373
8918361	20200000	117	172650	0.000908483	90.8483
574584397	15800000	140	112857	0.000593855	59.3855
1246399	26100000	731	35704.5	0.000187877	18.7877
351724053	9570000	236	40550.8	0.000213379	21.3379
2459684	4390000	91	48241.8	0.000253848	25.3848
40950550	4240000	136	31176.5	0.000164051	16.4051
15217555	10700000	564	18971.6	9.98288e-05	9.98288
803378376	8510000	143	59510.5	0.000313145	31.3145
30688425	12100000	96	126042	0.000663232	66.3232
15219234	3500000	37	94594.6	0.000497757	49.7757
15223484	29600000	68	435294	0.00229052	229.052
568214597	16700000	355	47042.3	0.000247537	24.7537
223975935	16700000	385	43376.6	0.000228248	22.8248
28172915	6870000	242	28388.4	0.00014938	14.938
739292	9760000	222	43964	0.000231339	23.1339
356525839	4330000	306	14150.3	7.44591e-05	7.44591
10178220	4070000	112	36339.3	0.000191218	19.1218
568215607	6740000	228	29561.4	0.000155552	15.5552
15241168	4250000	33	128788	0.000677683	67.7683
568214300	2740000	196	13979.6	7.35607e-05	7.35607
11967906	40100000	116	345690	0.00181902	181.902
356576867	14500000	23	630435	0.00331735	331.735
568214657	6670000	359	18579.4	9.77648e-05	9.77648
356506190	14400000	133	108271	0.000569721	56.9721
18411711	5160000	34	151765	0.000798587	79.8587
15451226	5100000	72	70833.3	0.000372725	37.2725
363814428	5250000	118	44491.5	0.000234115	23.4115
670415965	4670000	337	13857.6	7.29186e-05	7.29186
1781348	10100000	146	69178.1	0.000364015	36.4015
169039	8940000	281	31814.9	0.00016741	16.741
568214257	726000	36	20166.7	0.000106117	10.6117
226492645	5740000	195	29435.9	0.000154892	15.4892
565390331	4530000	248	18266.1	9.61165e-05	9.61165
18396217	2800000	75	37333.3	0.000196448	19.6448
356496602	4900000	113	43362.8	0.000228175	22.8175
30678219	7410000	76	97500	0.000513046	51.3046
29892963	7770000	35	222000	0.00116817	116.817
226530753	6820000	392	17398	9.15482e-05	9.15482
565390555	3770000	98	38469.4	0.000202426	20.2426
356509819	3950000	21	188095	0.000989758	98.9758
356552354	1830000	316	5791.14	3.0473e-05	3.0473
255637766	12400000	127	97637.8	0.000513771	51.3771
4325041	8350000	56	149107	0.000784603	78.4603
356502850	1190000	31	38387.1	0.000201993	20.1993
565378420	4430000	192	23072.9	0.00012141	12.141
671775216	3340000	193	17305.7	9.10627e-05	9.10627
568215194	6340000	61	103934	0.000546904	54.6904
77999255	6060000	31	195484	0.00102864	102.864
351724481	4630000	224	20669.6	0.000108764	10.8764
356505332	5950000	376	15824.5	8.32684e-05	8.32684
565366189	1640000	31	52903.2	0.000278377	27.8377
1483215	1660000	165	10060.6	5.2939e-05	5.2939
565350308	1630000	84	19404.8	0.000102108	10.2108
13625479	8010000	92	87065.2	0.000458138	45.8138
5305929	9110000	92	99021.7	0.000521053	52.1053
11465970	2030000	108	18796.3	9.89062e-05	9.89062
359806082	6690000	54	123889	0.000651904	65.1904
120670	9970000	116	85948.3	0.00045226	45.226
670387956	39700000	214	185514	0.000976176	97.6176
336390551	1340000	103	13009.7	6.84572e-05	6.84572
15239843	2760000	127	21732.3	0.000114355	11.4355
251832986	2570000	113	22743.4	0.000119676	11.9676
356508861	3070000	86	35697.7	0.000187841	18.7841
56809379	6450000	388	16623.7	8.74741e-05	8.74741
195617710	14300000	20	715000	0.00376233	376.233
351726373	2730000	116	23534.5	0.000123839	12.3839
15235745	899000	102	8813.73	4.63779e-05	4.63779
351722183	361000	93	3881.72	2.04256e-05	2.04256
351725976	2280000	76	30000	0.00015786	15.786
11465949	5970000	367	16267	8.55972e-05	8.55972
356513781	5760000	22	261818	0.00137769	137.769
15219805	3940000	505	7801.98	4.10541e-05	4.10541
194699136	3660000	158	23164.6	0.000121892	12.1892
571440119	2220000	98	22653.1	0.000119201	11.9201
60326677	2290000	80	28625	0.000150625	15.0625
3281870	928000	166	5590.36	2.94165e-05	2.94165
255641409	1960000	45	43555.6	0.00022919	22.919
15131688	1500000	425	3529.41	1.85718e-05	1.85718
162463755	1360000	159	8553.46	4.50084e-05	4.50084
565385958	2330000	208	11201.9	5.89446e-05	5.89446
226509426	2150000	59	36440.7	0.000191751	19.1751
195645472	1430000	57	25087.7	0.000132012	13.2012
195651735	4700000	49	95918.4	0.000504723	50.4723
141448056	509000	158	3221.52	1.69517e-05	1.69517
2078350	537000	145	3703.45	1.94876e-05	1.94876
574584463	1930000	81	23827.2	0.000125379	12.5379
162462542	1630000	110	14818.2	7.79734e-05	7.79734
565382110	1940000	73	26575.3	0.00013984	13.984
356507010	2900000	22	131818	0.000693628	69.3628
669028737	13100000	66	198485	0.00104443	104.443
162458207	1100000	100	11000	5.78821e-05	5.78821
219362881	5950000	29	205172	0.00107962	107.962
356568028	1970000	473	4164.9	2.19158e-05	2.19158
356567949	1810000	67	27014.9	0.000142153	14.2153
212722290	669000	49	13653.1	7.18425e-05	7.18425
414592138	916000	31	29548.4	0.000155484	15.5484
145323776	10300000	89	115730	0.000608974	60.8974
565349792	3990000	102	39117.6	0.000205837	20.5837
16380	1170000	573	2041.88	1.07444e-05	1.07444
565402329	603000	106	5688.68	2.99339e-05	2.99339
565378559	1580000	45	35111.1	0.000184755	18.4755
1053045	595000	176	3380.68	1.77892e-05	1.77892
195619166	732000	185	3956.76	2.08205e-05	2.08205
351723245	2710000	217	12488.5	6.57144e-05	6.57144
571535360	4100000	41	100000	0.000526201	52.6201
15232820	3420000	84	40714.3	0.000214239	21.4239
571493434	3270000	243	13456.8	7.08097e-05	7.08097
565386264	3290000	180	18277.8	9.61778e-05	9.61778
565401387	793000	94	8436.17	4.43912e-05	4.43912
42565903	807000	130	6207.69	3.26649e-05	3.26649
670369207	1130000	57	19824.6	0.000104317	10.4317
565346480	4890000	475	10294.7	5.4171e-05	5.4171
226508530	2820000	110	25636.4	0.000134899	13.4899
565360249	2410000	73	33013.7	0.000173718	17.3718
571435911	1620000	120	13500	7.10371e-05	7.10371
110740840	1130000	266	4248.12	2.23536e-05	2.23536
356505665	2730000	168	16250	8.55076e-05	8.55076
12321970	1080000	382	2827.23	1.48769e-05	1.48769
293332483	1720000	168	10238.1	5.38729e-05	5.38729
159895446	1200000	290	4137.93	2.17738e-05	2.17738
20269901	1790000	56	31964.3	0.000168196	16.8196
549823009	1540000	27	57037	0.000300129	30.0129
51860738	1180000	102	11568.6	6.08742e-05	6.08742
18407925	5840000	91	64175.8	0.000337694	33.7694
255642511	2740000	55	49818.2	0.000262144	26.2144
669028634	9800000	130	75384.6	0.000396674	39.6674
219363507	1100000	133	8270.68	4.35203e-05	4.35203
669028770	235000000	65	3.61538e+06	0.0190242	1902.42
145338697	9750000	43	226744	0.00119313	119.313
571467185	3210000	115	27913	0.000146879	14.6879
565394690	16300000	19	857895	0.00451425	451.425
670446312	4020000	34	118235	0.000622155	62.2155
15240665	369000	79	4670.89	2.45782e-05	2.45782
12324631	4670000	51	91568.6	0.000481835	48.1835
145334203	908000	26	34923.1	0.000183765	18.3765
11994553	819000	134	6111.94	3.21611e-05	3.21611
208293677	465000	247	1882.59	9.90621e-06	0.990621
226493235	3150000	94	33510.6	0.000176333	17.6333
255642139	716000	24	29833.3	0.000156983	15.6983
222424952	1180000	116	10172.4	5.35273e-05	5.35273
565361359	1280000	71	18028.2	9.48643e-05	9.48643
226496809	1290000	183	7049.18	3.70928e-05	3.70928
351726580	2850000	221	12895.9	6.78584e-05	6.78584
565358945	1880000	172	10930.2	5.75149e-05	5.75149
565364336	20900000	76	275000	0.00144705	144.705
565357254	414000	47	8808.51	4.63504e-05	4.63504
15241142	3970000	66	60151.5	0.000316518	31.6518
565365299	894000	92	9717.39	5.1133e-05	5.1133
110738495	6330000	74	85540.5	0.000450115	45.0115
15231445	2610000	61	42786.9	0.000225145	22.5145
356576259	4690000	101	46435.6	0.000244345	24.4345
15232442	1990000	50	39800	0.000209428	20.9428
15238936	20600000	106	194340	0.00102262	102.262
7715598	509000	57	8929.82	4.69888e-05	4.69888
195647708	643000	276	2329.71	1.22589e-05	1.22589
15230085	2310000	62	37258.1	0.000196052	19.6052
300681519	604000	28	21571.4	0.000113509	11.3509
1619325	503000	13	38692.3	0.000203599	20.3599
145358264	2750000	68	40441.2	0.000212802	21.2802
414885128	987000	51	19352.9	0.000101835	10.1835
195615558	253000	44	5750	3.02565e-05	3.02565
351722265	1150000	35	32857.1	0.000172894	17.2894
3925223	1820000	130	14000	7.36681e-05	7.36681
162463282	1970000	132	14924.2	7.85314e-05	7.85314
670411928	9850000	34	289706	0.00152443	152.443
161579961	662000	58	11413.8	6.00594e-05	6.00594
565341759	816000	146	5589.04	2.94096e-05	2.94096
351720777	756000	71	10647.9	5.60292e-05	5.60292
358248430	365000	90	4055.56	2.13404e-05	2.13404
630866501	579000	113	5123.89	2.6962e-05	2.6962
356513975	3660000	157	23312.1	0.000122668	12.2668
670020137	44600000	66	675758	0.00355584	355.584
565402905	529000	111	4765.77	2.50775e-05	2.50775
15241286	363000	119	3050.42	1.60513e-05	1.60513
413951862	1020000	124	8225.81	4.32842e-05	4.32842
565344965	12800000	109	117431	0.000617924	61.7924
670398777	1400000	87	16092	8.4676e-05	8.4676
414882130	2190000	62	35322.6	0.000185868	18.5868
414585753	1330000	266	5000	2.631e-05	2.631
334186950	1440000	66	21818.2	0.000114807	11.4807
15231926	1130000	67	16865.7	8.87473e-05	8.87473
571437093	1400000	107	13084.1	6.88487e-05	6.88487
356504248	888000	262	3389.31	1.78346e-05	1.78346
30695388	2970000	46	64565.2	0.000339743	33.9743
413916094	4860000	95	51157.9	0.000269193	26.9193
110736490	9070000	84	107976	0.000568171	56.8171
18416304	733000	32	22906.2	0.000120533	12.0533
19749359	865000	200	4325	2.27582e-05	2.27582
571449923	1680000	221	7601.81	4.00008e-05	4.00008
565401730	9450000	47	201064	0.001058	105.8
669029083	663000	157	4222.93	2.22211e-05	2.22211
565395949	749000	71	10549.3	5.55105e-05	5.55105
363814360	49400000	42	1.17619e+06	0.00618912	618.912
334185076	1460000	156	9358.97	4.9247e-05	4.9247
356567220	1410000	123	11463.4	6.03206e-05	6.03206
223948863	1050000	121	8677.69	4.5662e-05	4.5662
294440430	788000	110	7163.64	3.76951e-05	3.76951
413956915	753000	133	5661.65	2.97917e-05	2.97917
22325430	1240000	91	13626.4	7.17021e-05	7.17021
571497534	1070000	54	19814.8	0.000104266	10.4266
571448190	335000	59	5677.97	2.98775e-05	2.98775
194703704	165000	68	2426.47	1.27681e-05	1.27681
351726214	554000	106	5226.42	2.75014e-05	2.75014
413923705	20800000	123	169106	0.000889835	88.9835
186513977	1490000	196	7602.04	4.0002e-05	4.0002
571484256	1970000	57	34561.4	0.000181862	18.1862
195656403	432000	126	3428.57	1.80412e-05	1.80412
18394746	3700000	106	34905.7	0.000183674	18.3674
18401175	870000	130	6692.31	3.5215e-05	3.5215
571455827	1990000	82	24268.3	0.0001277	12.77
162460681	1620000	104	15576.9	8.19659e-05	8.19659
15233272	2030000	79	25696.2	0.000135214	13.5214
565344385	1040000	76	13684.2	7.20064e-05	7.20064
571453870	2120000	123	17235.8	9.06947e-05	9.06947
15231322	302000	51	5921.57	3.11593e-05	3.11593
42572389	819000	119	6882.35	3.6215e-05	3.6215
670441368	1350000	163	8282.21	4.3581e-05	4.3581
413948151	11600000	144	80555.6	0.000423884	42.3884
293331907	4520000	20	226000	0.00118921	118.921
3036812	2890000	268	10783.6	5.67433e-05	5.67433
255633324	1990000	120	16583.3	8.72616e-05	8.72616
565347909	4000000	120	33333.3	0.0001754	17.54
162461004	620000	67	9253.73	4.86932e-05	4.86932
571449295	1180000	79	14936.7	7.8597e-05	7.8597
328447251	159000	132	1204.55	6.33833e-06	0.633833
565352086	712000	113	6300.88	3.31553e-05	3.31553
414588813	2260000	66	34242.4	0.000180184	18.0184
15220620	758000	198	3828.28	2.01444e-05	2.01444
413919244	1140000	53	21509.4	0.000113183	11.3183
162458306	467000	66	7075.76	3.72327e-05	3.72327
224034059	471000	131	3595.42	1.89191e-05	1.89191
670395130	2360000	220	10727.3	5.6447e-05	5.6447
565402438	896000	178	5033.71	2.64874e-05	2.64874
356503547	373000	133	2804.51	1.47574e-05	1.47574
308080844	1510000	160	9437.5	4.96602e-05	4.96602
669031347	1360000	110	12363.6	6.50575e-05	6.50575
565397810	682000	84	8119.05	4.27225e-05	4.27225
565351799	1640000	48	34166.7	0.000179785	17.9785
226502973	290000	80	3625	1.90748e-05	1.90748
9294006	903000	103	8766.99	4.6132e-05	4.6132
670413913	706000	143	4937.06	2.59789e-05	2.59789
20182	3620000	66	54848.5	0.000288613	28.8613
571497345	8970000	93	96451.6	0.000507529	50.7529
2632088	483000	138	3500	1.8417e-05	1.8417
670419594	1120000	104	10769.2	5.66678e-05	5.66678
15240620	465000	96	4843.75	2.54878e-05	2.54878
413942848	644000	67	9611.94	5.05781e-05	5.05781
413935023	8510000	139	61223	0.000322156	32.2156
571452477	1220000	132	9242.42	4.86337e-05	4.86337
475598	396000	125	3168	1.667e-05	1.667
356548891	21000000	130	161538	0.000850016	85.0016
565385791	999000	115	8686.96	4.57108e-05	4.57108
571498455	2310000	105	22000	0.000115764	11.5764
359806559	525000	65	8076.92	4.25008e-05	4.25008
571489952	5490000	36	152500	0.000802456	80.2456
351723127	1110000	141	7872.34	4.14243e-05	4.14243
356504629	1220000	89	13707.9	7.21309e-05	7.21309
30349146	1130000	92	12282.6	6.46312e-05	6.46312
571468233	2330000	55	42363.6	0.000222918	22.2918
571443307	2160000	32	67500	0.000355185	35.5185
212274403	378000	53	7132.08	3.7529e-05	3.7529
413946980	2010000	253	7944.66	4.18049e-05	4.18049
15222166	1190000	101	11782.2	6.19979e-05	6.19979
186478321	1290000	38	33947.4	0.000178631	17.8631
26449548	20700000	120	172500	0.000907696	90.7696
226498682	809000	73	11082.2	5.83146e-05	5.83146
356568762	777000	68	11426.5	6.01262e-05	6.01262
565364766	823000	57	14438.6	7.5976e-05	7.5976
670401444	441000	70	6300	3.31506e-05	3.31506
142942516	1690000	191	8848.17	4.65591e-05	4.65591
414875719	1160000	40	29000	0.000152598	15.2598
565352391	394000	142	2774.65	1.46002e-05	1.46002
413919703	201000	129	1558.14	8.19894e-06	0.819894
565352060	472000	128	3687.5	1.94036e-05	1.94036
565365025	3240000	129	25116.3	0.000132162	13.2162
565348839	3010000	64	47031.2	0.000247479	24.7479
356554501	1410000	44	32045.5	0.000168623	16.8623
226505800	298000	32	9312.5	4.90024e-05	4.90024
15220735	3870000	90	43000	0.000226266	22.6266
15226801	245000	50	4900	2.57838e-05	2.57838
162459159	238000	367	648.501	3.41242e-06	0.341242
5080762	516000	115	4486.96	2.36104e-05	2.36104
413925483	2700000	61	44262.3	0.000232908	23.2908
356501655	1270000	56	22678.6	0.000119335	11.9335
414589336	331000	141	2347.52	1.23527e-05	1.23527
414592172	857000	138	6210.14	3.26778e-05	3.26778
356502452	483000	148	3263.51	1.71726e-05	1.71726
356504139	243000	100	2430	1.27867e-05	1.27867
571495196	1140000	50	22800	0.000119974	11.9974
356569665	961000	138	6963.77	3.66434e-05	3.66434
413950010	1400000	142	9859.15	5.18789e-05	5.18789
565348475	4520000	78	57948.7	0.000304926	30.4926
565383400	1420000	153	9281.05	4.88369e-05	4.88369
15223629	1610000	126	12777.8	6.72367e-05	6.72367
33302331	1190000	314	3789.81	1.9942e-05	1.9942
358248542	237000	767	308.996	1.62594e-06	0.162594
226491123	462000	61	7573.77	3.98532e-05	3.98532
363814512	303000	87	3482.76	1.83263e-05	1.83263
568215332	253000	232	1090.52	5.73831e-06	0.573831
163838730	2300000	48	47916.7	0.000252138	25.2138
571458734	3360000	82	40975.6	0.000215614	21.5614
18254413	4590000	41	111951	0.000589088	58.9088
565400112	2830000	102	27745.1	0.000145995	14.5995
565352758	1780000	162	10987.7	5.78171e-05	5.78171
571518487	955000	122	7827.87	4.11903e-05	4.11903
565358442	4030000	162	24876.5	0.000130901	13.0901
571475075	517000	84	6154.76	3.23864e-05	3.23864
363807068	1050000	206	5097.09	2.68209e-05	2.68209
239052128	2700000	124	21774.2	0.000114576	11.4576
15232863	3490000	42	83095.2	0.000437248	43.7248
212722426	495000	64	7734.38	4.06983e-05	4.06983
356571651	718000	118	6084.75	3.2018e-05	3.2018
414869178	4810000	67	71791	0.000377765	37.7765
565368389	11200000	162	69135.8	0.000363793	36.3793
15229054	802000	72	11138.9	5.86129e-05	5.86129
565367529	1930000	59	32711.9	0.00017213	17.213
669028442	3860000	66	58484.8	0.000307748	30.7748
670415925	3450000	149	23154.4	0.000121838	12.1838
414866639	586000	253	2316.21	1.21879e-05	1.21879
571526878	1100000	126	8730.16	4.59381e-05	4.59381
565355263	21000000	122	172131	0.000905755	90.5755
414590184	8660000	97	89278.4	0.000469783	46.9783
195619402	7100000	138	51449.3	0.000270726	27.0726
15238763	2690000	101	26633.7	0.000140146	14.0146
22331647	380000	116	3275.86	1.72376e-05	1.72376
571488373	429000	126	3404.76	1.79159e-05	1.79159
571568143	1190000	270	4407.41	2.31918e-05	2.31918
356510395	507000	61	8311.48	4.3735e-05	4.3735
670420295	4800000	93	51612.9	0.000271587	27.1587
334182389	2840000	105	27047.6	0.000142325	14.2325
571499668	1040000	90	11555.6	6.08054e-05	6.08054
571572561	415000	38	10921.1	5.74666e-05	5.74666
414865942	1000000	27	37037	0.000194889	19.4889
57791648	545000	63	8650.79	4.55205e-05	4.55205
356565093	1310000	81	16172.8	8.51016e-05	8.51016
15229194	3130000	101	30990.1	0.00016307	16.307
413917567	1550000	154	10064.9	5.29617e-05	5.29617
15221105	2210000	111	19909.9	0.000104766	10.4766
571442469	1880000	125	15040	7.91406e-05	7.91406
356529537	21200000	250	84800	0.000446218	44.6218
363807408	3260000	67	48656.7	0.000256032	25.6032
565379850	575000	205	2804.88	1.47593e-05	1.47593
565377310	2010000	65	30923.1	0.000162717	16.2717
670430558	2500000	62	40322.6	0.000212178	21.2178
226528557	1010000	14	72142.9	0.000379616	37.9616
15230521	978000	198	4939.39	2.59911e-05	2.59911
42569681	810000	79	10253.2	5.39522e-05	5.39522
565381801	545000	88	6193.18	3.25886e-05	3.25886
219884513	560000	70	8000	4.2096e-05	4.2096
15231824	265000	111	2387.39	1.25624e-05	1.25624
226495769	2930000	129	22713.2	0.000119517	11.9517
571568664	807000	119	6781.51	3.56844e-05	3.56844
15240972	146000	58	2517.24	1.32457e-05	1.32457
162458532	741000	61	12147.5	6.39204e-05	6.39204
565350586	2020000	194	10412.4	5.479e-05	5.479
413932334	2660000	67	39701.5	0.000208909	20.8909
571529611	1090000	132	8257.58	4.34514e-05	4.34514
186531513	3710000	261	14214.6	7.47971e-05	7.47971
571473959	323000	66	4893.94	2.57519e-05	2.57519
226530645	800000	91	8791.21	4.62594e-05	4.62594
565395049	1460000	149	9798.66	5.15606e-05	5.15606
255640865	1510000	77	19610.4	0.00010319	10.319
565378923	850000	126	6746.03	3.54977e-05	3.54977
565355201	145000	120	1208.33	6.35826e-06	0.635826
565382858	3810000	287	13275.3	6.98545e-05	6.98545
670377409	2840000	86	33023.3	0.000173769	17.3769
212275678	1890000	51	37058.8	0.000195004	19.5004
565355923	12300000	42	292857	0.00154102	154.102
351721933	2350000	19	123684	0.000650827	65.0827
565402325	1410000	159	8867.92	4.66631e-05	4.66631
571473074	3780000	30	126000	0.000663013	66.3013
356498446	2210000	86	25697.7	0.000135221	13.5221
413947282	875000	68	12867.6	6.77096e-05	6.77096
20465634	779000	35	22257.1	0.000117117	11.7117
363807968	839000	113	7424.78	3.90692e-05	3.90692
83272375	1160000	101	11485.1	6.04349e-05	6.04349
334188094	1330000	99	13434.3	7.06916e-05	7.06916
670364568	1520000	65	23384.6	0.00012305	12.305
15292923	1050000	275	3818.18	2.00913e-05	2.00913
10441445	305000	24	12708.3	6.68713e-05	6.68713
15225296	356000	63	5650.79	2.97345e-05	2.97345
425872926	545000	530	1028.3	5.41093e-06	0.541093
2467253	969000	78	12423.1	6.53703e-05	6.53703
351725143	546000	470	1161.7	6.11288e-06	0.611288
356527540	354000	56	6321.43	3.32634e-05	3.32634
356540050	1740000	45	38666.7	0.000203464	20.3464
240254401	452000	70	6457.14	3.39775e-05	3.39775
571489485	1260000	147	8571.43	4.51029e-05	4.51029
145324076	1120000	1	1120000	0.00589345	589.345
356564581	292000	169	1727.81	9.09175e-06	0.909175
356534437	391000	113	3460.18	1.82075e-05	1.82075
565344942	20500000	188	109043	0.000573783	57.3783
571473772	1390000	55	25272.7	0.000132985	13.2985
356545223	835000	108	7731.48	4.06831e-05	4.06831
670390793	3500000	9	388889	0.00204634	204.634
565380272	328000	42	7809.52	4.10938e-05	4.10938
9280683	3530000	166	21265.1	0.000111897	11.1897
15221221	554000	118	4694.92	2.47047e-05	2.47047
14326479	0	233	0	0	0
565390866	973000	40	24325	0.000127998	12.7998
15220542	373000	35	10657.1	5.60779e-05	5.60779
15227082	102000000	47	2.17021e+06	0.0114197	1141.97
571498267	698000	78	8948.72	4.70882e-05	4.70882
356537589	1820000	171	10643.3	5.6005e-05	5.6005
670390287	2150000	129	16666.7	8.77001e-05	8.77001
565391595	252000	121	2082.64	1.09589e-05	1.09589
571484361	370000	84	4404.76	2.31779e-05	2.31779
300681492	292000	73	4000	2.1048e-05	2.1048
414871623	1820000	22	82727.3	0.000435311	43.5311
194698326	371000	97	3824.74	2.01258e-05	2.01258
238015130	507000	52	9750	5.13046e-05	5.13046
565362257	196000	104	1884.62	9.91686e-06	0.991686
12324645	4450000	90	49444.4	0.000260177	26.0177
15235468	319000	539	591.837	3.11425e-06	0.311425
571472089	1970000	136	14485.3	7.62217e-05	7.62217
670365093	545000	56	9732.14	5.12106e-05	5.12106
571452622	430000	137	3138.69	1.65158e-05	1.65158
571440216	209000	48	4354.17	2.29116e-05	2.29116
571539786	639000	86	7430.23	3.90979e-05	3.90979
356552109	225000	326	690.184	3.63175e-06	0.363175
356496657	4590000	34	135000	0.000710371	71.0371
670361181	248000	315	787.302	4.14279e-06	0.414279
670385717	1480000	86	17209.3	9.05554e-05	9.05554
356515180	437000	88	4965.91	2.61306e-05	2.61306
565362347	1070000	97	11030.9	5.80448e-05	5.80448
3805764	1160000	23	50434.8	0.000265388	26.5388
670358758	2630000	246	10691.1	5.62564e-05	5.62564
565357633	1020000	83	12289.2	6.46656e-05	6.46656
334188192	178000	87	2045.98	1.07659e-05	1.07659
565386479	251000	43	5837.21	3.07154e-05	3.07154
565355195	827000	133	6218.05	3.27194e-05	3.27194
413935513	632000	285	2217.54	1.16687e-05	1.16687
194700982	1220000	106	11509.4	6.05627e-05	6.05627
3860269	1840000	57	32280.7	0.000169861	16.9861
356503823	296000	85	3482.35	1.83242e-05	1.83242
195644236	2140000	161	13291.9	6.99422e-05	6.99422
565363381	293000	164	1786.59	9.40102e-06	0.940102
413944919	865000	93	9301.08	4.89423e-05	4.89423
571463045	3270000	135	24222.2	0.000127457	12.7457
356535341	1090000	313	3482.43	1.83246e-05	1.83246
565376812	21000000	131	160305	0.000843528	84.3528
255639767	4190000	98	42755.1	0.000224978	22.4978
15230896	368000	445	826.966	4.3515e-06	0.43515
356523390	1530000	52	29423.1	0.000154824	15.4824
255636654	336000	58	5793.1	3.04833e-05	3.04833
356569379	232000	63	3682.54	1.93775e-05	1.93775
356499950	2060000	51	40392.2	0.000212544	21.2544
4006831	272000	44	6181.82	3.25288e-05	3.25288
565367750	1360000	49	27755.1	0.000146048	14.6048
571523963	594000	87	6827.59	3.59268e-05	3.59268
8671777	809000	151	5357.62	2.81918e-05	2.81918
565364156	553000	192	2880.21	1.51557e-05	1.51557
240256041	316000	175	1805.71	9.50168e-06	0.950168
2626753	230000	92	2500	1.3155e-05	1.3155
9759399	334000	60	5566.67	2.92918e-05	2.92918
13516481	9080000	32	283750	0.00149309	149.309
571487698	5430000	80	67875	0.000357159	35.7159
565361806	1310000	287	4564.46	2.40182e-05	2.40182
661250912	1020000	49	20816.3	0.000109536	10.9536
30688284	522000	179	2916.2	1.53451e-05	1.53451
565395132	2760000	140	19714.3	0.000103737	10.3737
162462576	587000	81	7246.91	3.81333e-05	3.81333
18767372	324000	251	1290.84	6.79239e-06	0.679239
571529524	682000	147	4639.46	2.44128e-05	2.44128
356558890	958000	90	10644.4	5.60111e-05	5.60111
3426038	2570000	119	21596.6	0.000113642	11.3642
565373904	1300000	159	8176.1	4.30227e-05	4.30227
356557787	605000	61	9918.03	5.21887e-05	5.21887
565382476	4370000	22	198636	0.00104523	104.523
571512389	9140000	116	78793.1	0.00041461	41.461
356529308	457000	137	3335.77	1.75528e-05	1.75528
146749389	1780000	19	93684.2	0.000492967	49.2967
356501306	350000	299	1170.57	6.15954e-06	0.615954
414878577	1260000	59	21355.9	0.000112375	11.2375
565377216	2250000	25	90000	0.000473581	47.3581
334185553	1430000	99	14444.4	7.60067e-05	7.60067
3746069	11300000	70	161429	0.000849438	84.9438
356536206	380000	228	1666.67	8.77001e-06	0.877001
356541764	669000	209	3200.96	1.68435e-05	1.68435
356506048	138000	116	1189.66	6.25997e-06	0.625997
2947062	1940000	117	16581.2	8.72504e-05	8.72504
15240163	15000000	60	250000	0.0013155	131.55
571570626	2360000	152	15526.3	8.16996e-05	8.16996
186513238	925000	179	5167.6	2.71919e-05	2.71919
11037534	647000	98	6602.04	3.474e-05	3.474
356501243	21600000	40	540000	0.00284148	284.148
6006870	1850000	78	23717.9	0.000124804	12.4804
226531368	1560000	221	7058.82	3.71436e-05	3.71436
351734408	80500000	34	2.36765e+06	0.0124586	1245.86
356549904	513000	77	6662.34	3.50573e-05	3.50573
224031541	272000	60	4533.33	2.38544e-05	2.38544
356525960	1500000	79	18987.3	9.99115e-05	9.99115
670434562	244000	76	3210.53	1.68938e-05	1.68938
669029501	27700000	32	865625	0.00455492	455.492
15239009	595000	25	23800	0.000125236	12.5236
565399562	5000000	91	54945.1	0.000289121	28.9121
571553372	956000	133	7187.97	3.78231e-05	3.78231
670424058	7530000	116	64913.8	0.000341577	34.1577
110737815	826000	50	16520	8.69283e-05	8.69283
162461095	795000	24	33125	0.000174304	17.4304
42567869	1510000	75	20133.3	0.000105942	10.5942
565372744	2470000	29	85172.4	0.000448178	44.8178
571466605	1740000	33	52727.3	0.000277451	27.7451
670408464	1620000	119	13613.4	7.1634e-05	7.1634
30680871	536000	101	5306.93	2.79251e-05	2.79251
16494	1720000	227	7577.09	3.98707e-05	3.98707
334186462	587000	46	12760.9	6.71478e-05	6.71478
255645594	465000	137	3394.16	1.78601e-05	1.78601
226504486	1200000	70	17142.9	9.02058e-05	9.02058
356527805	593000	115	5156.52	2.71336e-05	2.71336
571572428	858000	21	40857.1	0.000214991	21.4991
63175650	209000	79	2645.57	1.3921e-05	1.3921
356527564	133000	42	3166.67	1.6663e-05	1.6663
10129653	1250000	3	416667	0.0021925	219.25
255637531	1640000	98	16734.7	8.80581e-05	8.80581
565342498	8310000	376	22101.1	0.000116296	11.6296
110738201	7580000	49	154694	0.000814	81.4
565389601	1740000	35	49714.3	0.000261597	26.1597
565390447	1160000	44	26363.6	0.000138726	13.8726
356530266	551000	88	6261.36	3.29473e-05	3.29473
226493412	158000000	102	1.54902e+06	0.00815095	815.095
15235029	1480000	102	14509.8	7.63507e-05	7.63507
670444083	4210000	97	43402.1	0.000228382	22.8382
565386408	1020000	143	7132.87	3.75332e-05	3.75332
186513357	122000	133	917.293	4.8268e-06	0.48268
413936998	8660000	79	109620	0.000576822	57.6822
413920768	553000	131	4221.37	2.22129e-05	2.22129
356559661	919000	81	11345.7	5.9701e-05	5.9701
571479916	953000	123	7747.97	4.07698e-05	4.07698
413953604	1800000	69	26087	0.00013727	13.727
571571332	17700000	83	213253	0.00112214	112.214
255645955	819000	77	10636.4	5.59686e-05	5.59686
670386901	313000	94	3329.79	1.75214e-05	1.75214
15217963	609000	106	5745.28	3.02317e-05	3.02317
226503841	6300000	210	30000	0.00015786	15.786
3924603	171000	166	1030.12	5.4205e-06	0.54205
413955767	477000	110	4336.36	2.2818e-05	2.2818
670401950	972000	50	19440	0.000102293	10.2293
571533436	11400000	38	300000	0.0015786	157.86
392055996	846000	18	47000	0.000247314	24.7314
413954100	1210000	78	15512.8	8.16286e-05	8.16286
571442974	99500000	57	1.74561e+06	0.00918543	918.543
571487196	206000	115	1791.3	9.42585e-06	0.942585
565400015	2000000	264	7575.76	3.98637e-05	3.98637
571561975	703000	34	20676.5	0.0001088	10.88
571492227	285000	81	3518.52	1.85145e-05	1.85145
18418325	12100000	25	484000	0.00254681	254.681
334182477	420000	216	1944.44	1.02317e-05	1.02317
565373432	1010000	73	13835.6	7.28031e-05	7.28031
15146187	200000	105	1904.76	1.00229e-05	1.00229
28393641	313000	35	8942.86	4.70574e-05	4.70574
356527058	426000	85	5011.76	2.63719e-05	2.63719
222424662	990000	8	123750	0.000651173	65.1173
326367366	640000	307	2084.69	1.09697e-05	1.09697
12324318	1780000	117	15213.7	8.00544e-05	8.00544
110737364	2240000	140	16000	8.41921e-05	8.41921
565363837	634000	100	6340	3.33611e-05	3.33611
4263828	1490000	26	57307.7	0.000301553	30.1553
565353555	573000	29	19758.6	0.00010397	10.397
356564672	688000	70	9828.57	5.1718e-05	5.1718
571503087	3700000	178	20786.5	0.000109379	10.9379
571452955	1810000	34	53235.3	0.000280124	28.0124
571480122	138000	45	3066.67	1.61368e-05	1.61368
669031655	389000	82	4743.9	2.49624e-05	2.49624
238836906	892000	74	12054.1	6.34285e-05	6.34285
15229201	10300000	503	20477.1	0.000107751	10.7751
15237659	1220000	83	14698.8	7.73451e-05	7.73451
565366018	1600000	103	15534	8.17399e-05	8.17399
571490067	529000	784	674.745	3.55051e-06	0.355051
15231287	427000	270	1581.48	8.32176e-06	0.832176
571489929	1050000	85	12352.9	6.50012e-05	6.50012
194693332	2570000	212	12122.6	6.37894e-05	6.37894
238006836	1960000	365	5369.86	2.82562e-05	2.82562
571547818	2020000	123	16422.8	8.64167e-05	8.64167
571543815	365000	176	2073.86	1.09127e-05	1.09127
356495279	41300000	353	116997	0.00061564	61.564
15237791	347000	36	9638.89	5.07199e-05	5.07199
356562779	423000	162	2611.11	1.37397e-05	1.37397
670381797	655000	127	5157.48	2.71387e-05	2.71387
571512929	348000	61	5704.92	3.00193e-05	3.00193
28555817	1280000	153	8366.01	4.4022e-05	4.4022
356512491	912000	79	11544.3	6.07462e-05	6.07462
18398691	719000	57	12614	6.63751e-05	6.63751
670385939	1350000	106	12735.8	6.70161e-05	6.70161
8489871	3550000	60	59166.7	0.000311335	31.1335
194706652	16800000	98	171429	0.000902058	90.2058
399106951	209000000	171	1.22222e+06	0.00643134	643.134
351725493	3550000	188	18883	9.93623e-05	9.93623
356525683	850000	164	5182.93	2.72726e-05	2.72726
195614708	13000000	26	500000	0.002631	263.1
565398688	2070000	73	28356.2	0.00014921	14.921
226493701	364000	102	3568.63	1.87781e-05	1.87781
14194127	2540000	247	10283.4	5.41113e-05	5.41113
14334542	7050000	117	60256.4	0.00031707	31.707
15224908	1300000	149	8724.83	4.59101e-05	4.59101
219886203	1710000	162	10555.6	5.55434e-05	5.55434
669028186	6740000	109	61834.9	0.000325375	32.5375
356532000	319000	207	1541.06	8.10908e-06	0.810908
356544669	167000	48	3479.17	1.83074e-05	1.83074
670396925	335000	76	4407.89	2.31944e-05	2.31944
670444153	4470000	81	55185.2	0.000290385	29.0385
11994155	731000	95	7694.74	4.04897e-05	4.04897
565401505	5400000	87	62069	0.000326607	32.6607
413932624	1520000	108	14074.1	7.40579e-05	7.40579
12322908	2660000	162	16419.8	8.64008e-05	8.64008
15224079	2530000	44	57500	0.000302565	30.2565
212722514	12400000	52	238462	0.00125479	125.479
413925025	1790000	23	77826.1	0.000409521	40.9521
806638739	8180000	34	240588	0.00126598	126.598
226492174	2130000	35	60857.1	0.000320231	32.0231
571490008	798000	64	12468.8	6.56106e-05	6.56106
293334791	492000	95	5178.95	2.72517e-05	2.72517
414877526	4620000	213	21690.1	0.000114134	11.4134
565394294	733000	131	5595.42	2.94431e-05	2.94431
226498158	2780000	45	61777.8	0.000325075	32.5075
413942892	870000	417	2086.33	1.09783e-05	1.09783
16924045	8900000	87	102299	0.000538297	53.8297
223950465	427000	229	1864.63	9.81169e-06	0.981169
15217485	348000	195	1784.62	9.39066e-06	0.939066
110319959	142000	46	3086.96	1.62436e-05	1.62436
565387067	424000	45	9422.22	4.95798e-05	4.95798
223950111	177000	84	2107.14	1.10878e-05	1.10878
30682540	2140000	44	48636.4	0.000255925	25.5925
356494794	705000	185	3810.81	2.00525e-05	2.00525
571490317	573000	18	31833.3	0.000167507	16.7507
356530193	288000	58	4965.52	2.61286e-05	2.61286
565403647	606000	38	15947.4	8.39151e-05	8.39151
669028147	447000	140	3192.86	1.68008e-05	1.68008
669030660	59300000	13	4.56154e+06	0.0240028	2400.28
413951183	399000	29	13758.6	7.23979e-05	7.23979
351721438	1180000	33	35757.6	0.000188157	18.8157
195654759	15200000	35	434286	0.00228521	228.521
565347068	1730000	91	19011	0.000100036	10.0036
565365820	266000	15	17733.3	9.33129e-05	9.33129
670431959	719000	30	23966.7	0.000126113	12.6113
9294530	933000	91	10252.7	5.395e-05	5.395
226493617	5030000	29	173448	0.000912686	91.2686
571448129	2930000	91	32197.8	0.000169425	16.9425
22327412	2570000	20	128500	0.000676168	67.6168
572169494	21300000	107	199065	0.00104748	104.748
30681405	1190000	33	36060.6	0.000189751	18.9751
670364256	534000	36	14833.3	7.80531e-05	7.80531
414878377	856000	58	14758.6	7.76599e-05	7.76599
11994427	8490000	52	163269	0.000859124	85.9124
194708388	1480000	60	24666.7	0.000129796	12.9796
293331753	979000	50	19580	0.00010303	10.303
571451970	14300000	74	193243	0.00101685	101.685
42568272	456000	65	7015.38	3.6915e-05	3.6915
356536009	707000	50	14140	7.44048e-05	7.44048
15234738	4700000	4	1175000	0.00618286	618.286
334188619	647000	34	19029.4	0.000100133	10.0133
565357374	1410000	37	38108.1	0.000200525	20.0525
18424929	212000	67	3164.18	1.66499e-05	1.66499
413955723	2840000	31	91612.9	0.000482068	48.2068
565375255	627000	106	5915.09	3.11253e-05	3.11253
571449701	20200000	111	181982	0.00095759	95.759
670407437	2160000	18	120000	0.000631441	63.1441
15221171	299000	23	13000	6.84061e-05	6.84061
670397631	8510000	55	154727	0.000814176	81.4176
565382974	2040000	72	28333.3	0.00014909	14.909
15218051	3260000	26	125385	0.000659775	65.9775
1617474	1480000	45	32888.9	0.000173062	17.3062
30684045	474000	89	5325.84	2.80246e-05	2.80246
351721897	653000	177	3689.27	1.94129e-05	1.94129
565346417	345000	126	2738.1	1.44079e-05	1.44079
15242180	4200000	57	73684.2	0.000387727	38.7727
2244790	260000	14	18571.4	9.7723e-05	9.7723
571442905	957000	51	18764.7	9.874e-05	9.874
356505855	860000	76	11315.8	5.95437e-05	5.95437
15232129	142000	129	1100.78	5.79229e-06	0.579229
15218247	271000	113	2398.23	1.26195e-05	1.26195
15228261	344000	40	8600	4.52532e-05	4.52532
22136058	231000	29	7965.52	4.19146e-05	4.19146
414869079	2010000	58	34655.2	0.000182356	18.2356
413923041	14900000	43	346512	0.00182335	182.335
4185306	678000	65	10430.8	5.48868e-05	5.48868
565345987	98600	48	2054.17	1.0809e-05	1.0809
565388389	9960000	11	905455	0.00476451	476.451
571437209	13800000	75	184000	0.000968209	96.8209
356536005	2720000	82	33170.7	0.000174545	17.4545
356567286	453000	73	6205.48	3.26533e-05	3.26533
356530989	238000	57	4175.44	2.19712e-05	2.19712
565380823	142000	61	2327.87	1.22493e-05	1.22493
669028887	276000	66	4181.82	2.20048e-05	2.20048
240254101	11700000	54	216667	0.0011401	114.01
571552040	1250000	38	32894.7	0.000173092	17.3092
15242509	1540000	72	21388.9	0.000112548	11.2548
18405329	7490000	61	122787	0.000646105	64.6105
194697170	193000	99	1949.49	1.02583e-05	1.02583
293336133	503000	117	4299.15	2.26221e-05	2.26221
356569766	28200000	152	185526	0.000976241	97.6241
414588073	290000	150	1933.33	1.01732e-05	1.01732
15233233	2220000	77	28831.2	0.00015171	15.171
356510903	16700000	76	219737	0.00115626	115.626
194702742	562000	114	4929.82	2.59408e-05	2.59408
15219742	1070000	16	66875	0.000351897	35.1897
308044503	1690000	72	23472.2	0.000123511	12.3511
413935109	6120000	135	45333.3	0.000238544	23.8544
413917040	1440000	51	28235.3	0.000148574	14.8574
670426824	471000	133	3541.35	1.86346e-05	1.86346
212274683	10800000	121	89256.2	0.000469667	46.9667
413948231	23200000	168	138095	0.000726658	72.6658
413949500	666000	82	8121.95	4.27378e-05	4.27378
308044532	5460000	50	109200	0.000574611	57.4611
414877253	1960000	135	14518.5	7.63965e-05	7.63965
356495063	4780	109	43.8532	2.30756e-07	0.0230756
351723757	3470000	146	23767.1	0.000125063	12.5063
413933294	315000	91	3461.54	1.82146e-05	1.82146
670417952	1420000	74	19189.2	0.000100974	10.0974
670386129	33500000	60	558333	0.00293795	293.795
670020411	1920000	75	25600	0.000134707	13.4707
571543951	2990000	110	27181.8	0.000143031	14.3031
226496135	1300000	72	18055.6	9.50084e-05	9.50084
3688178	490000	54	9074.07	4.77478e-05	4.77478
195633079	3840000	87	44137.9	0.000232254	23.2254
10764861	800000	84	9523.81	5.01143e-05	5.01143
13926291	514000	117	4393.16	2.31168e-05	2.31168
413934857	978000	292	3349.32	1.76241e-05	1.76241
351721899	2390000	59	40508.5	0.000213156	21.3156
226496353	2210000	36	61388.9	0.000323029	32.3029
356546522	131000	63	2079.37	1.09416e-05	1.09416
12744963	898000	118	7610.17	4.00448e-05	4.00448
571455626	85800	57	1505.26	7.9207e-06	0.79207
356526171	786000	105	7485.71	3.93899e-05	3.93899
356533254	764000	64	11937.5	6.28152e-05	6.28152
15236113	2140000	92	23260.9	0.000122399	12.2399
219888901	2390000	50	47800	0.000251524	25.1524
414589439	251000	62	4048.39	2.13026e-05	2.13026
356525964	2670000	179	14916.2	7.84891e-05	7.84891
356548771	228000	5	45600	0.000239947	23.9947
571442100	3930000	72	54583.3	0.000287218	28.7218
571448662	3390000	46	73695.7	0.000387787	38.7787
571514629	4340000	71	61126.8	0.000321649	32.1649
15219882	501000	11	45545.5	0.00023966	23.966
356529571	3500000	40	87500	0.000460425	46.0425
356533428	304000	28	10857.1	5.71303e-05	5.71303
255640830	384000	44	8727.27	4.5923e-05	4.5923
565398014	416000	69	6028.99	3.17246e-05	3.17246
18399899	189000	78	2423.08	1.27502e-05	1.27502
356535537	133000	61	2180.33	1.14729e-05	1.14729
413947560	716000	97	7381.44	3.88412e-05	3.88412
15234493	642000	108	5944.44	3.12797e-05	3.12797
15225278	80900	53	1526.42	8.032e-06	0.8032
194695506	11400000	55	207273	0.00109067	109.067
226509412	1200000	35	34285.7	0.000180412	18.0412
413918148	2470000	34	72647.1	0.000382269	38.2269
413942780	43400	18	2411.11	1.26873e-05	1.26873
240255979	12000000	81	148148	0.000779556	77.9556
356507482	4330000	82	52804.9	0.00027786	27.786
413946733	1220000	133	9172.93	4.8268e-05	4.8268
226503998	1140000	148	7702.7	4.05317e-05	4.05317
356572482	1040000	21	49523.8	0.000260595	26.0595
14517482	2810000	115	24434.8	0.000128576	12.8576
356520513	132000	16	8250	4.34115e-05	4.34115
414865000	1310000	67	19552.2	0.000102884	10.2884
15237369	124000	52	2384.62	1.25479e-05	1.25479
226530437	3250000	160	20312.5	0.000106884	10.6884
255637485	217000	242	896.694	4.71841e-06	0.471841
334187324	8510000	91	93516.5	0.000492084	49.2084
356495119	1340000	129	10387.6	5.46596e-05	5.46596
356543562	223000	54	4129.63	2.17301e-05	2.17301
414589513	144000	19	7578.95	3.98805e-05	3.98805
565375163	1770000	89	19887.6	0.000104649	10.4649
571565066	284000	72	3944.44	2.07557e-05	2.07557
669029429	224000	80	2800	1.47336e-05	1.47336
12320969	311000	98	3173.47	1.66988e-05	1.66988
15217619	1140000	71	16056.3	8.44885e-05	8.44885
669028879	14800000	130	113846	0.000599059	59.9059
110739878	258000	90	2866.67	1.50844e-05	1.50844
2194134	2980000	93	32043	0.000168611	16.8611
356531774	4330000	62	69838.7	0.000367492	36.7492
356503285	635000	92	6902.17	3.63193e-05	3.63193
356504645	866000	163	5312.88	2.79564e-05	2.79564
565356637	386000	133	2902.26	1.52717e-05	1.52717
565377768	744000	80	9300	4.89367e-05	4.89367
6466959	1840000	52	35384.6	0.000186194	18.6194
12324804	3120000	88	35454.5	0.000186562	18.6562
226510327	2580000	19	135789	0.000714525	71.4525
670437113	1010000	69	14637.7	7.70236e-05	7.70236
13265523	979000	53	18471.7	9.71982e-05	9.71982
293334929	16100000	68	236765	0.00124586	124.586
351723259	1180000	44	26818.2	0.000141117	14.1117
399932285	714000	80	8925	4.69634e-05	4.69634
565392491	12200000	116	105172	0.000553418	55.3418
145329593	966000	98	9857.14	5.18683e-05	5.18683
15234441	489000	109	4486.24	2.36066e-05	2.36066
18421632	530000	83	6385.54	3.36008e-05	3.36008
255636180	730000	95	7684.21	4.04344e-05	4.04344
226531892	781000	24	32541.7	0.000171234	17.1234
13605910	2400000	56	42857.1	0.000225515	22.5515
565392003	3640000	76	47894.7	0.000252022	25.2022
226497882	55000	23	2391.3	1.25831e-05	1.25831
413924608	14600000	46	317391	0.00167011	167.011
565387143	119000	79	1506.33	7.92631e-06	0.792631
571470183	4610000	50	92200	0.000485157	48.5157
15232597	246000	77	3194.81	1.68111e-05	1.68111
356499417	1260000	168	7500	3.9465e-05	3.9465
669031084	420000	100	4200	2.21004e-05	2.21004
15226852	566000	79	7164.56	3.76999e-05	3.76999
565358030	2600000	101	25742.6	0.000135458	13.5458
571467867	441000	150	2940	1.54703e-05	1.54703
120969675	6390000	109	58623.9	0.000308479	30.8479
195620470	564000	85	6635.29	3.4915e-05	3.4915
356539692	278000	180	1544.44	8.12688e-06	0.812688
186511541	836000	63	13269.8	6.9826e-05	6.9826
195640600	347000	41	8463.41	4.45345e-05	4.45345
414866863	18300000	113	161947	0.000852166	85.2166
414887160	860000	12	71666.7	0.00037711	37.711
565398643	1960000	55	35636.4	0.000187519	18.7519
15231539	463000	76	6092.11	3.20567e-05	3.20567
565361850	1380000	31	44516.1	0.000234244	23.4244
565403012	1230000	137	8978.1	4.72428e-05	4.72428
568214515	660000	85	7764.71	4.08579e-05	4.08579
571442203	11500000	106	108491	0.000570878	57.0878
15232749	121000	114	1061.4	5.58511e-06	0.558511
15221252	970000	67	14477.6	7.61813e-05	7.61813
15226664	25400000	31	819355	0.00431145	431.145
414591542	12100000	33	366667	0.0019294	192.94
565396824	8270000	20	413500	0.00217584	217.584
565397638	1180000	75	15733.3	8.27889e-05	8.27889
15231428	341000	141	2418.44	1.27258e-05	1.27258
356551187	2290000	47	48723.4	0.000256383	25.6383
219363685	20600000	87	236782	0.00124595	124.595
26451151	5030000	74	67973	0.000357674	35.7674
565371760	625000	83	7530.12	3.96235e-05	3.96235
670385748	710000	104	6826.92	3.59233e-05	3.59233
351727799	446000	101	4415.84	2.32362e-05	2.32362
571540333	14800000	82	180488	0.000949728	94.9728
15225798	255000	167	1526.95	8.0348e-06	0.80348
356531939	500000	82	6097.56	3.20854e-05	3.20854
14423528	451000	34	13264.7	6.9799e-05	6.9799
15232018	1300000	46	28260.9	0.000148709	14.8709
413955172	205000	98	2091.84	1.10073e-05	1.10073
608996688	2030000	51	39803.9	0.000209448	20.9448
669028808	5750000	91	63186.8	0.000332489	33.2489
670419109	914000	70	13057.1	6.87068e-05	6.87068
14017572	360000	23	15652.2	8.23618e-05	8.23618
15236004	8160000	102	80000	0.00042096	42.096
565342973	178000	120	1483.33	7.80531e-06	0.780531
565345910	198000	131	1511.45	7.95326e-06	0.795326
57282084	9070000	55	164909	0.000867753	86.7753
764399182	326000	57	5719.3	3.0095e-05	3.0095
571500603	361000	47	7680.85	4.04167e-05	4.04167
670407526	3950000	43	91860.5	0.00048337	48.337
162463509	976000	78	12512.8	6.58425e-05	6.58425
212721864	14300000	167	85628.7	0.000450579	45.0579
565359880	689000	68	10132.4	5.33165e-05	5.33165
565359959	106000	114	929.825	4.89274e-06	0.489274
565384374	598000	48	12458.3	6.55558e-05	6.55558
571482659	9600000	86	111628	0.000587387	58.7387
571549369	175000	25	7000	3.6834e-05	3.6834
15228111	168000	107	1570.09	8.26184e-06	0.826184
212274339	1860000	73	25479.5	0.000134073	13.4073
226504710	725000	53	13679.2	7.19803e-05	7.19803
225698200	431000	47	9170.21	4.82537e-05	4.82537
565380429	2630000	154	17077.9	8.98641e-05	8.98641
15232123	381000	54	7055.56	3.71264e-05	3.71264
293333554	349000	68	5132.35	2.70065e-05	2.70065
571531465	33200000	70	474286	0.00249569	249.569
240254651	2970000	77	38571.4	0.000202963	20.2963
565395672	2530000	71	35633.8	0.000187505	18.7505
194708246	7000000	79	88607.6	0.000466254	46.6254
413921466	186000	16	11625	6.11708e-05	6.11708
414868282	867000	40	21675	0.000114054	11.4054
565349672	316000	119	2655.46	1.39731e-05	1.39731
565358012	972000	183	5311.48	2.7949e-05	2.7949
194702222	662000	134	4940.3	2.59959e-05	2.59959
293334601	677000	67	10104.5	5.31698e-05	5.31698
565390949	92800	217	427.65	2.2503e-06	0.22503
212722674	910000	160	5687.5	2.99277e-05	2.99277
571512036	4270000	273	15641	8.23032e-05	8.23032
7267551	996000	140	7114.29	3.74354e-05	3.74354
12878	4610000	122	37786.9	0.000198835	19.8835
145323726	109000000	353	308782	0.00162481	162.481
356495843	20700000	237	87341.8	0.000459593	45.9593
18379088	264000	53	4981.13	2.62107e-05	2.62107
356558215	302000	175	1725.71	9.08072e-06	0.908072
293334165	128000	148	864.865	4.55092e-06	0.455092
565391638	1010000	219	4611.87	2.42677e-05	2.42677
414877191	278000	61	4557.38	2.39809e-05	2.39809
451774920	307000	148	2074.32	1.09151e-05	1.09151
565351763	609000	7	87000	0.000457794	45.7794
571496224	583000	65	8969.23	4.71961e-05	4.71961
670388520	838000	32	26187.5	0.000137799	13.7799
6714293	183000	52	3519.23	1.85182e-05	1.85182
18404075	322000	22	14636.4	7.70166e-05	7.70166
356499958	411000	25	16440	8.65074e-05	8.65074
356533635	3360000	49	68571.4	0.000360823	36.0823
356534744	652000	28	23285.7	0.00012253	12.253
413943757	844000	71	11887.3	6.25512e-05	6.25512
565370460	1070000	28	38214.3	0.000201084	20.1084
9758816	718000	22	32636.4	0.000171733	17.1733
413937802	733000	41	17878	9.40744e-05	9.40744
255633686	43400	10	4340	2.28371e-05	2.28371
414880307	133000	49	2714.29	1.42826e-05	1.42826
565341801	5280000	44	120000	0.000631441	63.1441
669031157	47300000	72	656944	0.00345685	345.685
22328844	1290000	89	14494.4	7.62695e-05	7.62695
565356389	1600000	40	40000	0.00021048	21.048
670394904	1210000	54	22407.4	0.000117908	11.7908
145339009	899000	22	40863.6	0.000215025	21.5025
356549924	255000	42	6071.43	3.19479e-05	3.19479
565375004	473000	23	20565.2	0.000108214	10.8214
18402871	227000	87	2609.2	1.37296e-05	1.37296
223947807	82700	63	1312.7	6.90743e-06	0.690743
226496647	10600000	66	160606	0.00084511	84.511
571550030	2620000	97	27010.3	0.000142128	14.2128
15237539	1530000	39	39230.8	0.000206433	20.6433
226498646	1100000	25	44000	0.000231528	23.1528
414870785	1090000	37	29459.5	0.000155016	15.5016
15240229	7070000	65	108769	0.000572344	57.2344
356515222	2530000	103	24563.1	0.000129251	12.9251
414866757	1040000	17	61176.5	0.000321911	32.1911
670360944	2770000	77	35974	0.000189296	18.9296
223948849	1530000	58	26379.3	0.000138808	13.8808
226490871	42400000	120	353333	0.00185924	185.924
32400794	215000	178	1207.87	6.35579e-06	0.635579
56418455	1720000	149	11543.6	6.07426e-05	6.07426
565398441	1180000	174	6781.61	3.56849e-05	3.56849
195647020	567000	63	9000	4.73581e-05	4.73581
194696700	380000	119	3193.28	1.6803e-05	1.6803
15234601	2530000	90	28111.1	0.000147921	14.7921
163838762	1960000	183	10710.4	5.63581e-05	5.63581
194688858	586000	107	5476.64	2.88181e-05	2.88181
223974785	62700	33	1900	9.99781e-06	0.999781
565358460	1750000	15	116667	0.000613901	61.3901
565369332	1720000	80	21500	0.000113133	11.3133
4973274	183000	30	6100	3.20982e-05	3.20982
565378903	2680000	66	40606.1	0.000213669	21.3669
571489558	4200000	82	51219.5	0.000269517	26.9517
669031935	1070000	108	9907.41	5.21328e-05	5.21328
356528028	1970000	65	30307.7	0.000159479	15.9479
18406260	453000	69	6565.22	3.45462e-05	3.45462
413938108	309000	74	4175.68	2.19724e-05	2.19724
669030122	1410000	68	20735.3	0.000109109	10.9109
240255277	359000	132	2719.7	1.43111e-05	1.43111
255627515	2980000	63	47301.6	0.000248901	24.8901
308080888	4290000	27	158889	0.000836074	83.6074
356525821	23500000	160	146875	0.000772857	77.2857
413920854	379000	24	15791.7	8.30958e-05	8.30958
565345029	63300	140	452.143	2.37918e-06	0.237918
2342690	696000	125	5568	2.92988e-05	2.92988
414881769	145000	45	3222.22	1.69554e-05	1.69554
565395158	237000	72	3291.67	1.73208e-05	1.73208
15234447	1370000	66	20757.6	0.000109226	10.9226
414864267	910000	101	9009.9	4.74102e-05	4.74102
414876171	517000	62	8338.71	4.38783e-05	4.38783
565353388	279000	99	2818.18	1.48293e-05	1.48293
15237560	533000	77	6922.08	3.6424e-05	3.6424
356564670	333000	324	1027.78	5.40817e-06	0.540817
4063740	255000	125	2040	1.07345e-05	1.07345
571494051	273000	71	3845.07	2.02328e-05	2.02328
194708576	266000	339	784.661	4.12889e-06	0.412889
224030271	363000	57	6368.42	3.35107e-05	3.35107
334186385	1470000	44	33409.1	0.000175799	17.5799
565388315	434000	102	4254.9	2.23893e-05	2.23893
571452588	914000	74	12351.4	6.49929e-05	6.49929
334186144	1330000	151	8807.95	4.63475e-05	4.63475
356525681	233000	58	4017.24	2.11387e-05	2.11387
356566905	177000	90	1966.67	1.03486e-05	1.03486
565397862	7720000	123	62764.2	0.000330266	33.0266
571443230	2160000	67	32238.8	0.000169641	16.9641
565402893	1780000	37	48108.1	0.000253145	25.3145
15238313	151000	72	2097.22	1.10356e-05	1.10356
15242936	1610000	96	16770.8	8.82482e-05	8.82482
662236766	451000	12	37583.3	0.000197764	19.7764
669029291	182000	22	8272.73	4.35311e-05	4.35311
670426935	1220000	111	10991	5.78347e-05	5.78347
255636560	594000	155	3832.26	2.01654e-05	2.01654
356539022	355000	1148	309.233	1.62719e-06	0.162719
670366544	1450000	100	14500	7.62991e-05	7.62991
226497526	799000	378	2113.76	1.11226e-05	1.11226
565363656	1590000	232	6853.45	3.60629e-05	3.60629
571514326	80600	204	395.098	2.07901e-06	0.207901
18417514	489000	205	2385.37	1.25518e-05	1.25518
670389792	432000	9	48000	0.000252576	25.2576
125860398	532000	473	1124.74	5.91837e-06	0.591837
413951304	2920000	282	10354.6	5.4486e-05	5.4486
42567134	63200	142	445.07	2.34196e-06	0.234196
565362538	2190000	547	4003.66	2.10673e-05	2.10673
413942493	2100000	247	8502.02	4.47377e-05	4.47377
571437253	473000	260	1819.23	9.5728e-06	0.95728
571518307	668000	59	11322	5.95766e-05	5.95766
111035808	260000	257	1011.67	5.32343e-06	0.532343
194704674	611000	424	1441.04	7.58275e-06	0.758275
414586504	308000	450	684.444	3.60155e-06	0.360155
414589463	754000	99	7616.16	4.00763e-05	4.00763
571558348	1010000	274	3686.13	1.93964e-05	1.93964
1002803	157000	228	688.596	3.6234e-06	0.36234
15218370	572000	190	3010.53	1.58414e-05	1.58414
565378929	776000	91	8527.47	4.48716e-05	4.48716
565403320	513000	61	8409.84	4.42526e-05	4.42526
565345584	160000	30	5333.33	2.8064e-05	2.8064
565365491	295000	64	4609.38	2.42546e-05	2.42546
670391974	655000	100	6550	3.44661e-05	3.44661
10177144	683000	36	18972.2	9.98319e-05	9.98319
212274923	3930000	33	119091	0.000626657	62.6657
571464321	32600	33	987.879	5.19822e-06	0.519822
18391222	174000	15	11600	6.10393e-05	6.10393
226493566	1120000	163	6871.17	3.61561e-05	3.61561
4539316	577000	110	5245.45	2.76016e-05	2.76016
670448247	357000	125	2856	1.50283e-05	1.50283
15239173	1570000	125	12560	6.60908e-05	6.60908
15220810	1480000	313	4728.43	2.4881e-05	2.4881
571444936	1650000	7	235714	0.00124033	124.033
5732023	390000	261	1494.25	7.86277e-06	0.786277
670420827	138000	69	2000	1.0524e-05	1.0524
15231745	6540000	308	21233.8	0.000111732	11.1732
414875734	874000	93	9397.85	4.94515e-05	4.94515
565363908	231000	57	4052.63	2.1325e-05	2.1325
15224746	3370000	52	64807.7	0.000341018	34.1018
15238520	185000	110	1681.82	8.84974e-06	0.884974
224434582	270000	27	10000	5.26201e-05	5.26201
356546436	2610000	24	108750	0.000572243	57.2243
565367835	2370000	64	37031.2	0.000194859	19.4859
565380465	254000	23	11043.5	5.81108e-05	5.81108
565388104	394000	153	2575.16	1.35505e-05	1.35505
571460581	597000	33	18090.9	9.51945e-05	9.51945
670410978	502000	36	13944.4	7.33757e-05	7.33757
413933972	1050000	51	20588.2	0.000108335	10.8335
565351775	173000	198	873.737	4.59761e-06	0.459761
565366237	1700000	95	17894.7	9.41622e-05	9.41622
571472498	718000	60	11966.7	6.29687e-05	6.29687
670432273	583000	67	8701.49	4.57873e-05	4.57873
110737560	495000	71	6971.83	3.66858e-05	3.66858
18398703	462000	31	14903.2	7.84209e-05	7.84209
356508198	541000	34	15911.8	8.37278e-05	8.37278
356549681	577000	20	28850	0.000151809	15.1809
356563701	693000	232	2987.07	1.5718e-05	1.5718
414885738	644000	103	6252.43	3.29003e-05	3.29003
565380191	196000	157	1248.41	6.56913e-06	0.656913
565397615	3390000	148	22905.4	0.000120528	12.0528
10946379	2350000	86	27325.6	0.000143787	14.3787
565354270	309000	109	2834.86	1.49171e-05	1.49171
670429000	151000	38	3973.68	2.09095e-05	2.09095
12322776	498000	94	5297.87	2.78774e-05	2.78774
414877317	1350000	131	10305.3	5.42268e-05	5.42268
565351978	1010000	143	7062.94	3.71652e-05	3.71652
565358479	1820000	179	10167.6	5.3502e-05	5.3502
565371141	146000	42	3476.19	1.82917e-05	1.82917
565403777	340000	95	3578.95	1.88324e-05	1.88324
109716216	149000	38	3921.05	2.06326e-05	2.06326
194703174	108000	121	892.562	4.69667e-06	0.469667
195608306	132000	147	897.959	4.72507e-06	0.472507
226504414	780000	35	22285.7	0.000117268	11.7268
414590999	1060000	66	16060.6	8.4511e-05	8.4511
414866531	1450000	32	45312.5	0.000238435	23.8435
565399537	760000	246	3089.43	1.62566e-05	1.62566
670429269	149000	268	555.97	2.92552e-06	0.292552
670442622	7520000	211	35639.8	0.000187537	18.7537
22330247	5440000	50	108800	0.000572506	57.2506
42567605	2870000	218	13165.1	6.9275e-05	6.9275
565400124	996000	30	33200	0.000174699	17.4699
571455053	3020000	103	29320.4	0.000154284	15.4284
15217865	187000	110	1700	8.94541e-06	0.894541
3152880	4800000	61	78688.5	0.000414059	41.4059
571496520	263000	448	587.054	3.08908e-06	0.308908
6689816	2440000	96	25416.7	0.000133743	13.3743
159232350	1130000	35	32285.7	0.000169888	16.9888
356510768	252000	115	2191.3	1.15307e-05	1.15307
536463630	787000	115	6843.48	3.60104e-05	3.60104
565378338	250000	81	3086.42	1.62408e-05	1.62408
79355470	2710000	92	29456.5	0.000155	15.5
293335123	407000	91	4472.53	2.35345e-05	2.35345
413951712	2280000	114	20000	0.00010524	10.524
356509840	366000	40	9150	4.81474e-05	4.81474
565398585	965000	108	8935.19	4.7017e-05	4.7017
27754598	2560000	116	22069	0.000116127	11.6127
670364687	256000	225	1137.78	5.98699e-06	0.598699
356574273	587000	153	3836.6	2.01882e-05	2.01882
565389566	240000	61	3934.43	2.0703e-05	2.0703
300681472	1100000	153	7189.54	3.78314e-05	3.78314
414591140	450000	64	7031.25	3.69985e-05	3.69985
571503186	498000	58	8586.21	4.51807e-05	4.51807
670409569	2590000	400	6475	3.40715e-05	3.40715
356532293	364000	76	4789.47	2.52022e-05	2.52022
356565422	44500000	243	183128	0.000963618	96.3618
11994715	404000	64	6312.5	3.32164e-05	3.32164
15238897	424000	48	8833.33	4.64811e-05	4.64811
22331067	4970000	77	64545.5	0.000339639	33.9639
301130797	951000	224	4245.54	2.234e-05	2.234
565370642	4190000	57	73508.8	0.000386804	38.6804
571477873	500000	87	5747.13	3.02414e-05	3.02414
15230080	4270000	174	24540.2	0.000129131	12.9131
15235778	268000	187	1433.16	7.54127e-06	0.754127
194707788	188000	131	1435.11	7.55158e-06	0.755158
223944629	1190000	24	49583.3	0.000260908	26.0908
226498934	1400000	56	25000	0.00013155	13.155
669030282	813000	95	8557.89	4.50317e-05	4.50317
7263123	468000	112	4178.57	2.19877e-05	2.19877
10177643	1080000	90	12000	6.31441e-05	6.31441
15222322	269000	179	1502.79	7.90771e-06	0.790771
413938550	8180000	267	30636.7	0.000161211	16.1211
565348971	998000	235	4246.81	2.23467e-05	2.23467
565367579	2250000	50	45000	0.00023679	23.679
565391377	33700	147	229.252	1.20632e-06	0.120632
226499134	1410000	28	50357.1	0.00026498	26.498
565364917	355000	34	10441.2	5.49415e-05	5.49415
95114388	409000	163	2509.2	1.32034e-05	1.32034
15228903	1010000	141	7163.12	3.76924e-05	3.76924
414872695	103000	60	1716.67	9.03311e-06	0.903311
62319233	418000	266	1571.43	8.26887e-06	0.826887
226531758	386000	26	14846.2	7.81205e-05	7.81205
669027968	357000	146	2445.21	1.28667e-05	1.28667
18400918	402000	121	3322.31	1.7482e-05	1.7482
334184186	275000	101	2722.77	1.43272e-05	1.43272
356497706	1140000	82	13902.4	7.31547e-05	7.31547
356544216	1250000	44	28409.1	0.000149489	14.9489
356551952	523000	46	11369.6	5.98267e-05	5.98267
565369862	185000	146	1267.12	6.66761e-06	0.666761
565402331	662000	138	4797.1	2.52424e-05	2.52424
255636379	700000	99	7070.71	3.72061e-05	3.72061
308080286	1400000	171	8187.13	4.30807e-05	4.30807
414866048	730000	198	3686.87	1.94003e-05	1.94003
5103828	136000	91	1494.51	7.8641e-06	0.78641
669027893	427000	166	2572.29	1.35354e-05	1.35354
15799222	151000	107	1411.21	7.42582e-06	0.742582
670366020	1070000	119	8991.6	4.73138e-05	4.73138
219888279	1830000	92	19891.3	0.000104668	10.4668
413921538	767000	156	4916.67	2.58715e-05	2.58715
565378315	1050000	108	9722.22	5.11584e-05	5.11584
670440454	893000	134	6664.18	3.50669e-05	3.50669
15242156	282000	108	2611.11	1.37397e-05	1.37397
413916258	667000	422	1580.57	8.31696e-06	0.831696
414872501	1090000	73	14931.5	7.85697e-05	7.85697
670447770	640000	166	3855.42	2.02873e-05	2.02873
14329761	1300000	206	6310.68	3.32068e-05	3.32068
15219627	124000	41	3024.39	1.59144e-05	1.59144
18418270	491000	49	10020.4	5.27274e-05	5.27274
356524393	1360000	129	10542.6	5.54754e-05	5.54754
356519731	149000	180	827.778	4.35577e-06	0.435577
356549685	189000	109	1733.94	9.12403e-06	0.912403
414872530	1060000	116	9137.93	4.80838e-05	4.80838
565345656	4370000	117	37350.4	0.000196538	19.6538
359806041	83400	199	419.095	2.20528e-06	0.220528
670417957	970000	116	8362.07	4.40013e-05	4.40013
15218304	800000	96	8333.33	4.385e-05	4.385
571505217	3330000	106	31415.1	0.000165306	16.5306
145353594	3550000	57	62280.7	0.000327721	32.7721
338777050	1690000	109	15504.6	8.15852e-05	8.15852
414886093	811000	37	21918.9	0.000115337	11.5337
571499258	323000	38	8500	4.4727e-05	4.4727
571540617	2280000	52	43846.2	0.000230719	23.0719
670362981	1440000	85	16941.2	8.91446e-05	8.91446
226500636	349000	74	4716.22	2.48168e-05	2.48168
565374867	46600	232	200.862	1.05694e-06	0.105694
571438679	143000	78	1833.33	9.64701e-06	0.964701
571494520	43800	93	470.968	2.47823e-06	0.247823
1184989	71200	72	988.889	5.20354e-06	0.520354
162459521	291000	39	7461.54	3.92627e-05	3.92627
195606080	560000	177	3163.84	1.66482e-05	1.66482
565354358	9450000	113	83628.3	0.000440053	44.0053
565365516	1990000	103	19320.4	0.000101664	10.1664
571458302	63500	242	262.397	1.38073e-06	0.138073
300681500	2730000	256	10664.1	5.61144e-05	5.61144
356555630	2680000	311	8617.36	4.53446e-05	4.53446
571552288	711000	42	16928.6	8.90782e-05	8.90782
15225904	435000	121	3595.04	1.89171e-05	1.89171
15227574	1420000	109	13027.5	6.85509e-05	6.85509
356536895	1120000	63	17777.8	9.35468e-05	9.35468
413919201	414000	110	3763.64	1.98043e-05	1.98043
42562341	604000	465	1298.92	6.83495e-06	0.683495
565374227	391000	118	3313.56	1.7436e-05	1.7436
669029690	191000	167	1143.71	6.01822e-06	0.601822
670432631	168000	215	781.395	4.11171e-06	0.411171
15228683	786000	105	7485.71	3.93899e-05	3.93899
15239799	231000	53	4358.49	2.29344e-05	2.29344
255645573	1660000	43	38604.7	0.000203138	20.3138
565361303	87000	83	1048.19	5.5156e-06	0.55156
565387263	1920000	49	39183.7	0.000206185	20.6185
669029174	256000	163	1570.55	8.26425e-06	0.826425
670441677	10700000	101	105941	0.00055746	55.746
18395310	256000	184	1391.3	7.32105e-06	0.732105
210257071	289000	223	1295.96	6.81937e-06	0.681937
565351919	307000	232	1323.28	6.96309e-06	0.696309
571449263	1740000	102	17058.8	8.97636e-05	8.97636
108773129	871000	122	7139.34	3.75673e-05	3.75673
15221119	494000	75	6586.67	3.46591e-05	3.46591
194700174	2700000	52	51923.1	0.00027322	27.322
571476442	298000	25	11920	6.27231e-05	6.27231
15237438	94700	73	1297.26	6.82619e-06	0.682619
195610392	56900000	77	738961	0.00388842	388.842
293332827	13500000	316	42721.5	0.000224801	22.4801
565391034	389000	64	6078.12	3.19831e-05	3.19831
669027553	476000	142	3352.11	1.76388e-05	1.76388
15227563	850000	50	17000	8.94541e-05	8.94541
356533582	5410000	98	55204.1	0.000290484	29.0484
240256018	204000	145	1406.9	7.4031e-06	0.74031
356551578	244000	37	6594.59	3.47008e-05	3.47008
414588218	898000	45	19955.6	0.000105006	10.5006
669030280	92000	76	1210.53	6.3698e-06	0.63698
7076770	4570000	19	240526	0.00126565	126.565
15234897	922000	68	13558.8	7.13466e-05	7.13466
226502951	463000	97	4773.2	2.51166e-05	2.51166
356516692	877000	45	19488.9	0.000102551	10.2551
414871899	3990000	37	107838	0.000567443	56.7443
565391020	3080000	57	54035.1	0.000284333	28.4333
15217491	1250000	112	11160.7	5.87277e-05	5.87277
162461196	820000	163	5030.67	2.64714e-05	2.64714
356520217	382000	21	18190.5	9.57184e-05	9.57184
37542393	8310000	557	14919.2	7.8505e-05	7.8505
571474379	324000	153	2117.65	1.11431e-05	1.11431
670362083	2990000	204	14656.9	7.71245e-05	7.71245
565386770	198000	41	4829.27	2.54116e-05	2.54116
571477807	93600	42	2228.57	1.17268e-05	1.17268
110736766	814000	110	7400	3.89388e-05	3.89388
413952082	359000	28	12821.4	6.74664e-05	6.74664
414587654	400000	235	1702.13	8.95661e-06	0.895661
414876033	300000	133	2255.64	1.18692e-05	1.18692
565351376	902000	27	33407.4	0.00017579	17.579
669028932	237000	155	1529.03	8.04578e-06	0.804578
670438798	237000	149	1590.6	8.36977e-06	0.836977
334188011	267000	121	2206.61	1.16112e-05	1.16112
356505072	252000	129	1953.49	1.02793e-05	1.02793
413916906	174000	149	1167.79	6.14489e-06	0.614489
4335720	305000	129	2364.34	1.24412e-05	1.24412
565387793	614000	114	5385.96	2.8341e-05	2.8341
571530764	3060000	109	28073.4	0.000147722	14.7722
356528677	289000	192	1505.21	7.92041e-06	0.792041
356546036	354000	32	11062.5	5.82109e-05	5.82109
356567248	607000	109	5568.81	2.93031e-05	2.93031
15240296	59700	64	932.812	4.90846e-06	0.490846
565396441	2380000	59	40339	0.000212264	21.2264
571466994	184000	79	2329.11	1.22558e-05	1.22558
670398527	5730000	65	88153.8	0.000463866	46.3866
356548319	303000	132	2295.45	1.20787e-05	1.20787
55741074	369000	37	9972.97	5.24778e-05	5.24778
565343440	995000	97	10257.7	5.39762e-05	5.39762
565354337	327000	64	5109.38	2.68856e-05	2.68856
15240488	152000	95	1600	8.41921e-06	0.841921
226530818	667000	90	7411.11	3.89973e-05	3.89973
15238108	521000	98	5316.33	2.79745e-05	2.79745
356538881	1870000	172	10872.1	5.7209e-05	5.7209
356546032	620000	117	5299.15	2.78841e-05	2.78841
356574993	105000	373	281.501	1.48126e-06	0.148126
414872729	3320000	126	26349.2	0.00013865	13.865
571522278	6590000	137	48102.2	0.000253114	25.3114
670403702	235000	38	6184.21	3.25414e-05	3.25414
9864191	131000	142	922.535	4.85439e-06	0.485439
15242793	833000	72	11569.4	6.08785e-05	6.08785
356510332	626000	74	8459.46	4.45137e-05	4.45137
565377466	28700000	95	302105	0.00158968	158.968
223947151	1020000	66	15454.5	8.13219e-05	8.13219
226496934	976000	103	9475.73	4.98613e-05	4.98613
30693092	171000	83	2060.24	1.0841e-05	1.0841
356499529	482000	147	3278.91	1.72537e-05	1.72537
356565499	38000000	59	644068	0.00338909	338.909
414588334	2260000	66	34242.4	0.000180184	18.0184
42562792	2260000	41	55122	0.000290052	29.0052
571448075	289000	180	1605.56	8.44844e-06	0.844844
670402038	7390000	30	246333	0.00129621	129.621
670445632	399000	155	2574.19	1.35454e-05	1.35454
12620877	51400	33	1557.58	8.19597e-06	0.819597
194706134	195000	112	1741.07	9.16153e-06	0.916153
2286200	448000	195	2297.44	1.20891e-05	1.20891
356539694	1980000	171	11578.9	6.09285e-05	6.09285
565400926	308000	54	5703.7	3.00129e-05	3.00129
571445249	394000	32	12312.5	6.47884e-05	6.47884
15229709	383000	151	2536.42	1.33467e-05	1.33467
15240347	998000	11	90727.3	0.000477407	47.7407
195636824	619000	109	5678.9	2.98824e-05	2.98824
226503053	3370000	106	31792.5	0.000167292	16.7292
351725281	125000	161	776.398	4.08541e-06	0.408541
356574726	551000	104	5298.08	2.78785e-05	2.78785
18417765	1840000	59	31186.4	0.000164103	16.4103
359950758	77600	71	1092.96	5.75115e-06	0.575115
565349706	397000	48	8270.83	4.35212e-05	4.35212
571462304	511000	152	3361.84	1.769e-05	1.769
571531595	21800000	69	315942	0.00166249	166.249
669028397	560000	36	15555.6	8.18534e-05	8.18534
109290432	926000	27	34296.3	0.000180467	18.0467
12040650	1280000	149	8590.6	4.52038e-05	4.52038
194695552	362000	157	2305.73	1.21328e-05	1.21328
565401698	381000	141	2702.13	1.42186e-05	1.42186
669027033	980000	169	5798.82	3.05134e-05	3.05134
15224349	106000	95	1115.79	5.87129e-06	0.587129
15230241	173000	464	372.845	1.96191e-06	0.196191
4490297	1380000	297	4646.46	2.44497e-05	2.44497
53857147	582000	105	5542.86	2.91665e-05	2.91665
670365532	596000	88	6772.73	3.56381e-05	3.56381
15220697	167000	40	4175	2.19689e-05	2.19689
195617350	367000	149	2463.09	1.29608e-05	1.29608
356521528	276000	94	2936.17	1.54501e-05	1.54501
565362193	795000	58	13706.9	7.21258e-05	7.21258
145334412	520000	208	2500	1.3155e-05	1.3155
356508586	605000	71	8521.13	4.48382e-05	4.48382
356559248	651000	131	4969.47	2.61494e-05	2.61494
356576201	2420000	181	13370.2	7.03539e-05	7.03539
413947115	1730000	43	40232.6	0.000211704	21.1704
414883477	165000	191	863.874	4.54571e-06	0.454571
565351472	345000	122	2827.87	1.48803e-05	1.48803
565388102	114000	104	1096.15	5.76797e-06	0.576797
565391092	268000	187	1433.16	7.54127e-06	0.754127
565397239	4000000	118	33898.3	0.000178373	17.8373
565401473	746000	33	22606.1	0.000118953	11.8953
13430794	1020000	109	9357.8	4.92408e-05	4.92408
356526129	4420000	72	61388.9	0.000323029	32.3029
356570204	376000	71	5295.77	2.78664e-05	2.78664
565347654	443000	41	10804.9	5.68553e-05	5.68553
565361852	834000	128	6515.62	3.42853e-05	3.42853
565395965	493000	208	2370.19	1.2472e-05	1.2472
600118	1050000	221	4751.13	2.50005e-05	2.50005
670364899	274000	74	3702.7	1.94836e-05	1.94836
356514300	336000	211	1592.42	8.37931e-06	0.837931
414886019	3910000	291	13436.4	7.07026e-05	7.07026
565360343	10200000	95	107368	0.000564973	56.4973
18412632	114000	101	1128.71	5.93929e-06	0.593929
351724335	2250000	126	17857.1	9.39644e-05	9.39644
565362622	2880000	41	70243.9	0.000369624	36.9624
565378323	355000	54	6574.07	3.45928e-05	3.45928
565393991	551000	178	3095.51	1.62886e-05	1.62886
565376876	1550000	319	4858.93	2.55677e-05	2.55677
15225893	246000	338	727.811	3.82974e-06	0.382974
15242015	668000	54	12370.4	6.5093e-05	6.5093
30688552	175000	67	2611.94	1.3744e-05	1.3744
565353396	155000	66	2348.48	1.23577e-05	1.23577
565367262	840000	83	10120.5	5.3254e-05	5.3254
57282322	939000	72	13041.7	6.86253e-05	6.86253
669028708	563000	171	3292.4	1.73246e-05	1.73246
116830635	2940000	35	84000	0.000442008	44.2008
18408883	670000	306	2189.54	1.15214e-05	1.15214
356502686	325000	48	6770.83	3.56282e-05	3.56282
565342899	1890000	52	36346.2	0.000191254	19.1254
670396281	436000	120	3633.33	1.91186e-05	1.91186
25083106	1250000	58	21551.7	0.000113405	11.3405
255629367	359000	91	3945.05	2.07589e-05	2.07589
356522355	1390000	93	14946.2	7.86472e-05	7.86472
4115918	376000	57	6596.49	3.47108e-05	3.47108
414591489	385000	120	3208.33	1.68823e-05	1.68823
565342939	1030000	76	13552.6	7.1314e-05	7.1314
571474906	320000	14	22857.1	0.000120274	12.0274
571512497	145000	214	677.57	3.56538e-06	0.356538
194689868	318000	144	2208.33	1.16203e-05	1.16203
3047086	439000	86	5104.65	2.68607e-05	2.68607
194691276	195000	148	1317.57	6.93305e-06	0.693305
212721346	308000	49	6285.71	3.30755e-05	3.30755
356518975	6540000	58	112759	0.000593337	59.3337
565371220	2240000	214	10467.3	5.50789e-05	5.50789
10177280	322000	135	2385.19	1.25509e-05	1.25509
15217933	54000	67	805.97	4.24102e-06	0.424102
351721597	3730000	130	28692.3	0.000150979	15.0979
356510529	475000	199	2386.93	1.25601e-05	1.25601
356550813	270000	122	2213.11	1.16454e-05	1.16454
433351409	802000	189	4243.39	2.23287e-05	2.23287
565379430	747000	80	9337.5	4.9134e-05	4.9134
565380274	608000	60	10133.3	5.33217e-05	5.33217
195643284	2850000	65	43846.2	0.000230719	23.0719
226501242	1710000	102	16764.7	8.8216e-05	8.8216
240255786	3480000	37	94054.1	0.000494913	49.4913
356495905	1760000	78	22564.1	0.000118732	11.8732
413922518	1310000	79	16582.3	8.7256e-05	8.7256
565351542	385000	94	4095.74	2.15518e-05	2.15518
565354490	3970000	144	27569.4	0.000145071	14.5071
414880538	357000	71	5028.17	2.64583e-05	2.64583
565378509	1200000	106	11320.8	5.95699e-05	5.95699
565385577	1000000	115	8695.65	4.57566e-05	4.57566
20259462	567000	87	6517.24	3.42938e-05	3.42938
3377849	169000	45	3755.56	1.97618e-05	1.97618
356506434	351000	54	6500	3.4203e-05	3.4203
565386138	188000	74	2540.54	1.33683e-05	1.33683
571499599	360000	51	7058.82	3.71436e-05	3.71436
565380957	148000	49	3020.41	1.58934e-05	1.58934
565388030	134000	65	2061.54	1.08478e-05	1.08478
670385213	426000	46	9260.87	4.87307e-05	4.87307
670434101	595000	64	9296.88	4.89202e-05	4.89202
20197910	669000	27	24777.8	0.000130381	13.0381
226501944	262000	102	2568.63	1.35161e-05	1.35161
356500754	721000	18	40055.6	0.000210773	21.0773
356559234	1520000	58	26206.9	0.000137901	13.7901
356569172	410000	105	3904.76	2.05469e-05	2.05469
565341678	266000	330	806.061	4.2415e-06	0.42415
110741538	2730000	44	62045.5	0.000326484	32.6484
356506116	213000	108	1972.22	1.03778e-05	1.03778
414587672	3290000	61	53934.4	0.000283803	28.3803
669031105	190000	163	1165.64	6.13363e-06	0.613363
15220275	3800000	79	48101.3	0.000253109	25.3109
15237832	594000	39	15230.8	8.01444e-05	8.01444
18412037	70300	134	524.627	2.76059e-06	0.276059
27311709	247000	125	1976	1.03977e-05	1.03977
30699162	298000	34	8764.71	4.61199e-05	4.61199
356498908	1100000	123	8943.09	4.70586e-05	4.70586
356500669	4290000	38	112895	0.000594053	59.4053
571462041	203000	31	6548.39	3.44577e-05	3.44577
670388401	3090000	37	83513.5	0.000439449	43.9449
1495267	1120000	106	10566	5.55986e-05	5.55986
15221187	1900000	218	8715.6	4.58615e-05	4.58615
356542435	179000	145	1234.48	6.49586e-06	0.649586
565393527	1080000	50	21600	0.000113659	11.3659
565395660	2740000	275	9963.64	5.24287e-05	5.24287
571484571	700000	60	11666.7	6.13901e-05	6.13901
18400785	135000	45	3000	1.5786e-05	1.5786
18406430	139000	71	1957.75	1.03017e-05	1.03017
414887676	1190000	54	22037	0.000115959	11.5959
86439718	381000	56	6803.57	3.58004e-05	3.58004
145322900	8480000	250	33920	0.000178487	17.8487
224589266	438000	103	4252.43	2.23763e-05	2.23763
226493251	1130000	34	33235.3	0.000174884	17.4884
565362961	1320000	104	12692.3	6.6787e-05	6.6787
670427786	7880000	158	49873.4	0.000262434	26.2434
226529786	300000	19	15789.5	8.30843e-05	8.30843
343796222	1680000	223	7533.63	3.9642e-05	3.9642
356559853	401000	180	2227.78	1.17226e-05	1.17226
413916777	401000	34	11794.1	6.20607e-05	6.20607
669031950	71700	62	1156.45	6.08525e-06	0.608525
15223198	1110000	148	7500	3.9465e-05	3.9465
356576024	986000	151	6529.8	3.43599e-05	3.43599
571453722	253000	1	253000	0.00133129	133.129
15237223	166000	159	1044.03	5.49367e-06	0.549367
413953319	137000	62	2209.68	1.16273e-05	1.16273
413956597	232000	39	5948.72	3.13022e-05	3.13022
565360465	594000	343	1731.78	9.11263e-06	0.911263
565361413	322000	110	2927.27	1.54033e-05	1.54033
565378114	686000	120	5716.67	3.00811e-05	3.00811
565379406	388000	330	1175.76	6.18684e-06	0.618684
571444030	151000	75	2013.33	1.05942e-05	1.05942
669029791	71500	114	627.193	3.30029e-06	0.330029
670443704	161000	106	1518.87	7.99229e-06	0.799229
15219969	1230000	191	6439.79	3.38862e-05	3.38862
15228487	2610000	114	22894.7	0.000120472	12.0472
186510133	193000	277	696.751	3.66631e-06	0.366631
22331633	1500000	170	8823.53	4.64295e-05	4.64295
255629428	28800	189	152.381	8.01829e-07	0.0801829
30696238	1080000	57	18947.4	9.97012e-05	9.97012
356556821	2010000	267	7528.09	3.96129e-05	3.96129
565352977	953000	56	17017.9	8.95481e-05	8.95481
571456450	1150000	146	7876.71	4.14473e-05	4.14473
110739706	9540000	195	48923.1	0.000257434	25.7434
356499124	2670000	392	6811.22	3.58407e-05	3.58407
356507105	87000	50	1740	9.15589e-06	0.915589
414591152	290000	123	2357.72	1.24064e-05	1.24064
565358680	303000	296	1023.65	5.38645e-06	0.538645
565360371	246000	41	6000	3.1572e-05	3.1572
565390487	87900	203	433.005	2.27847e-06	0.227847
571478703	1390000	160	8687.5	4.57137e-05	4.57137
293334375	979000	24	40791.7	0.000214646	21.4646
356530009	1140000	47	24255.3	0.000127632	12.7632
42567960	469000	84	5583.33	2.93795e-05	2.93795
565390463	187000	87	2149.43	1.13103e-05	1.13103
12321049	282000	109	2587.16	1.36136e-05	1.36136
195639754	167000	5	33400	0.000175751	17.5751
212275984	365000	50	7300	3.84126e-05	3.84126
356555608	1970000	30	65666.7	0.000345538	34.5538
356571089	700000	51	13725.5	7.22236e-05	7.22236
571504695	1620000	111	14594.6	7.67968e-05	7.67968
670405766	104000	54	1925.93	1.01342e-05	1.01342
110737055	1330000	176	7556.82	3.9764e-05	3.9764
110739345	4710000	144	32708.3	0.000172111	17.2111
226531774	1960000	104	18846.2	9.91686e-05	9.91686
356540743	239000	60	3983.33	2.09603e-05	2.09603
356568630	99100	34	2914.71	1.53372e-05	1.53372
356575418	461000	172	2680.23	1.41034e-05	1.41034
565351751	131000	71	1845.07	9.70877e-06	0.970877
1708719	1180000	170	6941.18	3.65245e-05	3.65245
22327842	409000	141	2900.71	1.52635e-05	1.52635
356538240	279000	73	3821.92	2.0111e-05	2.0111
15238793	820000	92	8913.04	4.69005e-05	4.69005
565401036	395000	215	1837.21	9.66741e-06	0.966741
571549977	147000	109	1348.62	7.09647e-06	0.709647
15241320	1570000	75	20933.3	0.000110151	11.0151
240254288	23800000	39	610256	0.00321117	321.117
571467906	3950000	103	38349.5	0.000201795	20.1795
670419163	539000	85	6341.18	3.33673e-05	3.33673
356507686	58600	140	418.571	2.20253e-06	0.220253
356554818	271000	44	6159.09	3.24092e-05	3.24092
226507980	340000	61	5573.77	2.93292e-05	2.93292
413945038	665000	68	9779.41	5.14593e-05	5.14593
4510418	835000	205	4073.17	2.1433e-05	2.1433
565341847	195000	66	2954.55	1.55468e-05	1.55468
565393038	226000	105	2152.38	1.13258e-05	1.13258
15226370	160000	43	3720.93	1.95796e-05	1.95796
162461092	1720000	154	11168.8	5.87705e-05	5.87705
18418382	829000	188	4409.57	2.32032e-05	2.32032
351723953	752000	122	6163.93	3.24347e-05	3.24347
414869072	1850000	84	22023.8	0.000115889	11.5889
670433201	241000	66	3651.52	1.92143e-05	1.92143
145712938	980000	103	9514.56	5.00657e-05	5.00657
215261582	468000	31	15096.8	7.94393e-05	7.94393
356497726	707000	135	5237.04	2.75573e-05	2.75573
565401401	943000	182	5181.32	2.72641e-05	2.72641
571470457	206000	314	656.051	3.45214e-06	0.345214
571485689	50000	182	274.725	1.44561e-06	0.144561
571486992	748000	34	22000	0.000115764	11.5764
670440740	2040000	219	9315.07	4.90159e-05	4.90159
414876873	926000	109	8495.41	4.47029e-05	4.47029
571490887	359000	50	7180	3.77812e-05	3.77812
293336212	2260000	48	47083.3	0.000247753	24.7753
356539307	116000	337	344.214	1.81125e-06	0.181125
571511123	24300000	111	218919	0.00115195	115.195
79324993	967000	201	4810.95	2.53152e-05	2.53152
356515096	14900	57	261.404	1.37551e-06	0.137551
413937891	1220000	123	9918.7	5.21923e-05	5.21923
670409313	535000	75	7133.33	3.75356e-05	3.75356
12382276	367000	25	14680	7.72462e-05	7.72462
15220853	320000	134	2388.06	1.2566e-05	1.2566
219885139	368000	67	5492.54	2.89018e-05	2.89018
356524449	567000	218	2600.92	1.3686e-05	1.3686
413944668	1040000	11	94545.5	0.000497499	49.7499
565345031	887000	108	8212.96	4.32167e-05	4.32167
565351946	237000	464	510.776	2.68771e-06	0.268771
571523749	650000	86	7558.14	3.9771e-05	3.9771
226532439	798000	72	11083.3	5.83206e-05	5.83206
4926818	800000	35	22857.1	0.000120274	12.0274
565344806	254000	229	1109.17	5.83646e-06	0.583646
565347070	662000	30	22066.7	0.000116115	11.6115
565351631	80000	34	2352.94	1.23812e-05	1.23812
571487629	3370000	33	102121	0.000537362	53.7362
571498879	408000	198	2060.61	1.08429e-05	1.08429
356536027	21500	179	120.112	6.32029e-07	0.0632029
356547396	778000	41	18975.6	9.98498e-05	9.98498
565344212	1690000	75	22533.3	0.000118571	11.8571
356544864	9410000	236	39872.9	0.000209811	20.9811
565352775	201000	95	2115.79	1.11333e-05	1.11333
565364019	1370000	82	16707.3	8.7914e-05	8.7914
334182501	1530000	15	102000	0.000536725	53.6725
413935602	234000	149	1570.47	8.26382e-06	0.826382
413953790	133000	92	1445.65	7.60703e-06	0.760703
565398973	4680000	114	41052.6	0.000216019	21.6019
413949723	157000	65	2415.38	1.27098e-05	1.27098
551485315	64100	186	344.624	1.81341e-06	0.181341
195628336	169000	290	582.759	3.06648e-06	0.306648
308052432	891000	48	18562.5	9.7676e-05	9.7676
571447828	1090000	196	5561.22	2.92632e-05	2.92632
571450761	683000	78	8756.41	4.60763e-05	4.60763
571480192	11000000	207	53140.1	0.000279623	27.9623
15218274	826000	9	91777.8	0.000482935	48.2935
15232227	1350000	83	16265.1	8.55868e-05	8.55868
195627390	449000	164	2737.8	1.44063e-05	1.44063
29725848	6050000	128	47265.6	0.000248712	24.8712
30679355	397000	273	1454.21	7.65207e-06	0.765207
334185917	162000	12	13500	7.10371e-05	7.10371
356496475	191000	3	63666.7	0.000335014	33.5014
565378709	5320000	32	166250	0.000874808	87.4808
356566006	806000	5	161200	0.000848235	84.8235
413943717	2560000	184	13913	7.32105e-05	7.32105
255647194	1670000	165	10121.2	5.32579e-05	5.32579
356571318	15600000	182	85714.3	0.000451029	45.1029
363814406	335000	146	2294.52	1.20738e-05	1.20738
670438288	1270000	70	18142.9	9.54678e-05	9.54678
162458735	668000	142	4704.23	2.47537e-05	2.47537
18402837	1090000	76	14342.1	7.54682e-05	7.54682
413944579	4430000	41	108049	0.000568553	56.8553
565356862	358000	63	5682.54	2.99016e-05	2.99016
7573465	330000	175	1885.71	9.92264e-06	0.992264
186489050	1160000	231	5021.65	2.64239e-05	2.64239
334184192	184000	76	2421.05	1.27396e-05	1.27396
351720863	429000	282	1521.28	8.00497e-06	0.800497
356517143	216000	423	510.638	2.68698e-06	0.268698
565353967	668000	168	3976.19	2.09227e-05	2.09227
670373101	23500000	209	112440	0.000591661	59.1661
670376433	373000	56	6660.71	3.50487e-05	3.50487
669031548	308000	437	704.805	3.70869e-06	0.370869
10176858	242000	7	34571.4	0.000181915	18.1915
110741806	812000	36	22555.6	0.000118687	11.8687
116830165	1110000	209	5311	2.79465e-05	2.79465
15227118	43400	67	647.761	3.40852e-06	0.340852
15233151	481000	87	5528.74	2.90922e-05	2.90922
356508521	1910000	10	191000	0.00100504	100.504
414885802	76800	113	679.646	3.5763e-06	0.35763
565363961	422000	24	17583.3	9.25236e-05	9.25236
565364647	1410000	113	12477.9	6.56587e-05	6.56587
356504484	1320000	38	34736.8	0.000182785	18.2785
413935106	765000	47	16276.6	8.56475e-05	8.56475
670395575	139000	205	678.049	3.5679e-06	0.35679
42565930	844000	97	8701.03	4.57849e-05	4.57849
565404824	203000	27	7518.52	3.95625e-05	3.95625
356535115	2260000	175	12914.3	6.7955e-05	6.7955
195652777	100000	76	1315.79	6.92369e-06	0.692369
255633480	1670000	17	98235.3	0.000516915	51.6915
356559758	208000	17	12235.3	6.43822e-05	6.43822
413917499	6220000	350	17771.4	9.35134e-05	9.35134
565373126	405000	133	3045.11	1.60234e-05	1.60234
565374551	1070000	181	5911.6	3.11069e-05	3.11069
670401764	77400	103	751.456	3.95417e-06	0.395417
356528928	390000	54	7222.22	3.80034e-05	3.80034
356544024	1870000	63	29682.5	0.00015619	15.619
356545369	531000	46	11543.5	6.07418e-05	6.07418
356551632	1480000	244	6065.57	3.19171e-05	3.19171
565352435	12600000	151	83443.7	0.000439081	43.9081
565376501	971000	81	11987.7	6.30791e-05	6.30791
571497610	768000	160	4800	2.52576e-05	2.52576
670390563	2280000	142	16056.3	8.44885e-05	8.44885
9759214	626000	114	5491.23	2.88949e-05	2.88949
15230142	449000	198	2267.68	1.19325e-05	1.19325
162459227	57300	264	217.045	1.14209e-06	0.114209
1644306	114000	31	3677.42	1.93506e-05	1.93506
226505722	970000	113	8584.07	4.51694e-05	4.51694
15223781	758000	2	379000	0.0019943	199.43
15237856	125000	90	1388.89	7.30834e-06	0.730834
1698582	41900	51	821.569	4.3231e-06	0.43231
356507437	711000	83	8566.27	4.50757e-05	4.50757
356534236	513000	309	1660.19	8.73595e-06	0.873595
79588733	76100	99	768.687	4.04483e-06	0.404483
15234595	654000	612	1068.63	5.62312e-06	0.562312
15236820	2120000	208	10192.3	5.3632e-05	5.3632
162461223	350000	119	2941.18	1.54765e-05	1.54765
565343073	1040000	267	3895.13	2.04962e-05	2.04962
669030625	6490000	168	38631	0.000203276	20.3276
670420087	843000	88	9579.55	5.04076e-05	5.04076
670433771	141000	210	671.429	3.53306e-06	0.353306
356543548	3620000	684	5292.4	2.78486e-05	2.78486
13925723	664000	65	10215.4	5.37534e-05	5.37534
15226032	32200	138	233.333	1.2278e-06	0.12278
15227235	608000	119	5109.24	2.68849e-05	2.68849
255625841	140000	223	627.803	3.3035e-06	0.33035
359806442	1120000	98	11428.6	6.01372e-05	6.01372
413920556	1020000	35	29142.9	0.00015335	15.335
414591801	136000	129	1054.26	5.54754e-06	0.554754
571436866	270000	12	22500	0.000118395	11.8395
571446686	248000	286	867.133	4.56286e-06	0.456286
669029792	133000	150	886.667	4.66565e-06	0.466565
15225842	5040000	450	11200	5.89345e-05	5.89345
565376118	929000	67	13865.7	7.29612e-05	7.29612
571451926	141000	218	646.789	3.40341e-06	0.340341
18398444	65800	97	678.351	3.56948e-06	0.356948
565351056	6680000	510	13098	6.8922e-05	6.8922
109716229	2150000	537	4003.72	2.10676e-05	2.10676
152004125	660000	30	22000	0.000115764	11.5764
15231805	5100000	163	31288.3	0.000164639	16.4639
226494694	273000	215	1269.77	6.68152e-06	0.668152
305690311	142000	185	767.568	4.03894e-06	0.403894
413942899	81700	185	441.622	2.32382e-06	0.232382
413954786	446000	145	3075.86	1.61852e-05	1.61852
414587959	282000	180	1566.67	8.24381e-06	0.824381
4512616	939000	90	10433.3	5.49003e-05	5.49003
571532655	331000	182	1818.68	9.56991e-06	0.956991
15241801	9710000	105	92476.2	0.00048661	48.661
30679748	315000	136	2316.18	1.21877e-05	1.21877
357595287	552000	85	6494.12	3.41721e-05	3.41721
42568927	214000	279	767.025	4.03609e-06	0.403609
565359364	93600	69	1356.52	7.13803e-06	0.713803
11994646	389000	166	2343.37	1.23308e-05	1.23308
15220358	620000	197	3147.21	1.65606e-05	1.65606
293336090	5360000	136	39411.8	0.000207385	20.7385
356505422	2680000	116	23103.4	0.00012157	12.157
356524688	256000	53	4830.19	2.54165e-05	2.54165
565378167	101000	206	490.291	2.57992e-06	0.257992
15237183	375000	402	932.836	4.90859e-06	0.490859
414868769	6600000	33	200000	0.0010524	105.24
4512689	218000	142	1535.21	8.07829e-06	0.807829
565347295	36200	63	574.603	3.02357e-06	0.302357
565390696	141000	125	1128	5.93554e-06	0.593554
10045558	518000	86	6023.26	3.16944e-05	3.16944
363807638	26000	152	171.053	9.0008e-07	0.090008
413924318	606000	47	12893.6	6.78463e-05	6.78463
15240635	413000	102	4049.02	2.1306e-05	2.1306
18418598	488000	92	5304.35	2.79115e-05	2.79115
670395178	2470000	210	11761.9	6.18912e-05	6.18912
15223743	341000	247	1380.57	7.26455e-06	0.726455
356549168	3940000	109	36146.8	0.000190205	19.0205
565346184	1320000	123	10731.7	5.64703e-05	5.64703
565383172	70000	131	534.351	2.81176e-06	0.281176
571455833	286000	103	2776.7	1.4611e-05	1.4611
669028925	1240000	137	9051.09	4.76269e-05	4.76269
15222042	1200000	142	8450.7	4.44677e-05	4.44677
255957392	410000	136	3014.71	1.58634e-05	1.58634
565366185	941000	84	11202.4	5.8947e-05	5.8947
226501186	447000	58	7706.9	4.05537e-05	4.05537
33323017	234000	56	4178.57	2.19877e-05	2.19877
356527638	551000	99	5565.66	2.92865e-05	2.92865
414885840	106000	114	929.825	4.89274e-06	0.489274
55978685	1500000	43	34883.7	0.000183558	18.3558
565384459	452000	70	6457.14	3.39775e-05	3.39775
1778149	168000	61	2754.1	1.44921e-05	1.44921
3402279	12700000	78	162821	0.000856762	85.6762
356535226	1870000	47	39787.2	0.000209361	20.9361
356575923	111000	78	1423.08	7.48824e-06	0.748824
413936561	753000	107	7037.38	3.70308e-05	3.70308
669028663	310000	122	2540.98	1.33707e-05	1.33707
12322389	291000	184	1581.52	8.32198e-06	0.832198
219886843	49600	119	416.807	2.19324e-06	0.219324
356501979	675000	228	2960.53	1.55783e-05	1.55783
565343433	776000	159	4880.5	2.56812e-05	2.56812
670441210	115000	267	430.712	2.26641e-06	0.226641
213495902	1010000	134	7537.31	3.96614e-05	3.96614
226508180	479000	313	1530.35	8.05272e-06	0.805272
293336244	777000	27	28777.8	0.000151429	15.1429
356525297	1130000	80	14125	7.43258e-05	7.43258
4337197	191000	45	4244.44	2.23343e-05	2.23343
565358697	1850000	142	13028.2	6.85543e-05	6.85543
670405482	211000	179	1178.77	6.2027e-06	0.62027
670426503	12500000	196	63775.5	0.000335587	33.5587
356535191	356000	275	1294.55	6.81191e-06	0.681191
565357071	783000	122	6418.03	3.37717e-05	3.37717
565361872	20100000	102	197059	0.00103692	103.692
571568979	1880000	177	10621.5	5.58902e-05	5.58902
670411278	715000	188	3803.19	2.00124e-05	2.00124
15224627	762000	125	6096	3.20772e-05	3.20772
15238305	87000	230	378.261	1.99041e-06	0.199041
162458951	1040000	42	24761.9	0.000130297	13.0297
18416926	164000	62	2645.16	1.39189e-05	1.39189
356542826	106000	107	990.654	5.21283e-06	0.521283
413948142	553000	106	5216.98	2.74518e-05	2.74518
414878063	3420000	172	19883.7	0.000104628	10.4628
670390393	69000	101	683.168	3.59484e-06	0.359484
670415349	88100	480	183.542	9.65797e-07	0.0965797
670446625	2760000	41	67317.1	0.000354223	35.4223
145360146	391000	58	6741.38	3.54732e-05	3.54732
15218423	292000	94	3106.38	1.63458e-05	1.63458
194701900	764000	187	4085.56	2.14982e-05	2.14982
356540817	147000	192	765.625	4.02872e-06	0.402872
356542439	245000	95	2578.95	1.35704e-05	1.35704
571450928	335000	37	9054.05	4.76425e-05	4.76425
669029652	217000	271	800.738	4.21349e-06	0.421349
670367539	1850000	113	16371.7	8.61479e-05	8.61479
670441286	97900	111	881.982	4.64099e-06	0.464099
2244932	249000	70	3557.14	1.87177e-05	1.87177
25411789	138000	177	779.661	4.10258e-06	0.410258
30687514	1870000	172	10872.1	5.7209e-05	5.7209
356519534	1000000	186	5376.34	2.82904e-05	2.82904
565374684	206000	103	2000	1.0524e-05	1.0524
195631544	180000	195	923.077	4.85724e-06	0.485724
356495504	217000	117	1854.7	9.75945e-06	0.975945
356543436	714000	69	10347.8	5.44503e-05	5.44503
356544558	1110000	40	27750	0.000146021	14.6021
414876284	170000	166	1024.1	5.3888e-06	0.53888
670397577	43000	96	447.917	2.35694e-06	0.235694
670431351	851000	433	1965.36	1.03417e-05	1.03417
18402984	527000	21	25095.2	0.000132051	13.2051
226491364	845000	53	15943.4	8.38942e-05	8.38942
413918184	244000	117	2085.47	1.09738e-05	1.09738
571495204	431000	52	8288.46	4.36139e-05	4.36139
10092337	2330000	76	30657.9	0.000161322	16.1322
18402963	221000	16	13812.5	7.26815e-05	7.26815
226503755	1700000	80	21250	0.000111818	11.1818
334185042	388000	191	2031.41	1.06893e-05	1.06893
356512533	1010000	199	5075.38	2.67067e-05	2.67067
356522460	470000	92	5108.7	2.6882e-05	2.6882
414584843	67400	44	1531.82	8.06044e-06	0.806044
565345021	682000	77	8857.14	4.66063e-05	4.66063
565371577	291000	98	2969.39	1.56249e-05	1.56249
571463072	522000	347	1504.32	7.91575e-06	0.791575
571529138	741000	162	4574.07	2.40688e-05	2.40688
13430434	2370000	130	18230.8	9.59304e-05	9.59304
15081747	1040000	111	9369.37	4.93017e-05	4.93017
565352864	193000	147	1312.93	6.90862e-06	0.690862
565400876	190000	146	1301.37	6.84782e-06	0.684782
571437179	42800	66	648.485	3.41233e-06	0.341233
571465337	2290000	34	67352.9	0.000354412	35.4412
571474334	312000	91	3428.57	1.80412e-05	1.80412
118430802	455000	104	4375	2.30213e-05	2.30213
225016138	549000	52	10557.7	5.55546e-05	5.55546
226491786	925000	180	5138.89	2.70409e-05	2.70409
356555154	1190000	57	20877.2	0.000109856	10.9856
374093384	175000	137	1277.37	6.72154e-06	0.672154
565404919	378000	149	2536.91	1.33492e-05	1.33492
5668809	215000	84	2559.52	1.34682e-05	1.34682
571512795	135000	53	2547.17	1.34032e-05	1.34032
670390445	398000	92	4326.09	2.27639e-05	2.27639
15236611	319000	85	3752.94	1.9748e-05	1.9748
18398655	1140000	46	24782.6	0.000130406	13.0406
226529097	618000	254	2433.07	1.28028e-05	1.28028
227202842	410000	144	2847.22	1.49821e-05	1.49821
356543648	20400	93	219.355	1.15425e-06	0.115425
565354002	623000	44	14159.1	7.45052e-05	7.45052
670400237	2240000	33	67878.8	0.000357179	35.7179
15237864	81400	59	1379.66	7.25978e-06	0.725978
356507349	318000	86	3697.67	1.94572e-05	1.94572
356572222	145000	68	2132.35	1.12205e-05	1.12205
565359945	162000	58	2793.1	1.46973e-05	1.46973
571504404	3900000	25	156000	0.000820873	82.0873
670369283	145000	147	986.395	5.19041e-06	0.519041
670369317	314000	249	1261.04	6.63562e-06	0.663562
670370403	2360000	166	14216.9	7.48092e-05	7.48092
670380887	152000	69	2202.9	1.15917e-05	1.15917
670425389	2290000	452	5066.37	2.66593e-05	2.66593
670429891	547000	71	7704.23	4.05397e-05	4.05397
15221638	521000	59	8830.51	4.64662e-05	4.64662
356506212	239000	62	3854.84	2.02842e-05	2.02842
565379878	525000	38	13815.8	7.26988e-05	7.26988
15236742	638000	76	8394.74	4.41732e-05	4.41732
254939549	285000	170	1676.47	8.8216e-06	0.88216
351724615	222000	197	1126.9	5.92977e-06	0.592977
356577031	431000	319	1351.1	7.10948e-06	0.710948
42562985	716000	107	6691.59	3.52112e-05	3.52112
565368315	21300	202	105.446	5.54855e-07	0.0554855
571462217	594000	78	7615.38	4.00722e-05	4.00722
11994656	588000	124	4741.94	2.49521e-05	2.49521
166429528	114000	97	1175.26	6.18421e-06	0.618421
18410963	115000	175	657.143	3.45789e-06	0.345789
33352231	86000	45	1911.11	1.00563e-05	1.00563
413943998	33900	35	968.571	5.09663e-06	0.509663
565348823	94800	151	627.815	3.30356e-06	0.330356
565362263	1280000	125	10240	5.38829e-05	5.38829
15226482	122000	94	1297.87	6.82941e-06	0.682941
293335889	838000	175	4788.57	2.51975e-05	2.51975
414584982	216000	88	2454.55	1.29158e-05	1.29158
571478200	90500	95	952.632	5.01275e-06	0.501275
670382427	1310000	108	12129.6	6.38262e-05	6.38262
15217529	408000	142	2873.24	1.5119e-05	1.5119
15239580	436000	239	1824.27	9.59931e-06	0.959931
219887083	925000	62	14919.4	7.85057e-05	7.85057
226500934	731000	22	33227.3	0.000174842	17.4842
356501849	13200	226	58.4071	3.07338e-07	0.0307338
356531349	1310000	68	19264.7	0.000101371	10.1371
565358217	425000	143	2972.03	1.56388e-05	1.56388
565359894	145000	47	3085.11	1.62338e-05	1.62338
571470195	379000	73	5191.78	2.73192e-05	2.73192
571470701	309000	65	4753.85	2.50148e-05	2.50148
571570878	1960000	85	23058.8	0.000121336	12.1336
670380094	259000	216	1199.07	6.30953e-06	0.630953
7267361	128000	124	1032.26	5.43175e-06	0.543175
226492186	1200000	84	14285.7	7.51715e-05	7.51715
226533266	674000	482	1398.34	7.35807e-06	0.735807
413925325	400000	75	5333.33	2.8064e-05	2.8064
565392608	16000000	206	77669.9	0.000408699	40.8699
571504779	735000	83	8855.42	4.65973e-05	4.65973
11994358	256000	55	4654.55	2.44922e-05	2.44922
15229958	238000	176	1352.27	7.11567e-06	0.711567
15236225	1080000	121	8925.62	4.69667e-05	4.69667
53831171	649000	564	1150.71	6.05504e-06	0.605504
565403279	765000	131	5839.69	3.07285e-05	3.07285
670391780	501000	99	5060.61	2.66289e-05	2.66289
145329184	224000	32	7000	3.6834e-05	3.6834
15221015	7140	349	20.4585	1.07652e-07	0.0107652
197941020	328000	118	2779.66	1.46266e-05	1.46266
226503353	2060000	325	6338.46	3.3353e-05	3.3353
356516377	517000	42	12309.5	6.47728e-05	6.47728
356524770	516000	48	10750	5.65666e-05	5.65666
356560825	453000	107	4233.64	2.22775e-05	2.22775
670382170	1550000	98	15816.3	8.32256e-05	8.32256
226499668	588000	262	2244.27	1.18094e-05	1.18094
226503741	30500	80	381.25	2.00614e-06	0.200614
3342240	14400000	310	46451.6	0.000244429	24.4429
356512636	29300	166	176.506	9.28776e-07	0.0928776
413945422	332000	38	8736.84	4.59733e-05	4.59733
571494846	733000	34	21558.8	0.000113443	11.3443
571512931	706000	61	11573.8	6.09012e-05	6.09012
226493422	502000	106	4735.85	2.49201e-05	2.49201
351727537	1050000	69	15217.4	8.0074e-05	8.0074
565397521	390000	53	7358.49	3.87204e-05	3.87204
670374608	326000	39	8358.97	4.3985e-05	4.3985
13926193	87400	69	1266.67	6.66521e-06	0.666521
15217670	794000	96	8270.83	4.35212e-05	4.35212
226494957	193000	124	1556.45	8.19006e-06	0.819006
255644910	1290000	104	12403.8	6.52691e-05	6.52691
255645271	248000	92	2695.65	1.41845e-05	1.41845
356495448	220000	265	830.189	4.36846e-06	0.436846
356502372	24900	261	95.4023	5.02007e-07	0.0502007
413936111	438000	78	5615.38	2.95482e-05	2.95482
565391211	2350000	76	30921.1	0.000162707	16.2707
565402739	774000	230	3365.22	1.77078e-05	1.77078
571460969	1510000	67	22537.3	0.000118591	11.8591
15229919	2270000	115	19739.1	0.000103867	10.3867
15237977	97800	86	1137.21	5.984e-06	0.5984
226532201	282000	71	3971.83	2.08998e-05	2.08998
238007728	1780000	65	27384.6	0.000144098	14.4098
356503393	5930000	52	114038	0.000600071	60.0071
356529143	267000	62	4306.45	2.26606e-05	2.26606
571492081	448000	257	1743.19	9.17268e-06	0.917268
670441074	160000	46	3478.26	1.83026e-05	1.83026
15220951	450000	466	965.665	5.08134e-06	0.508134
293331577	36300	141	257.447	1.35469e-06	0.135469
413950490	2610000	150	17400	9.15589e-05	9.15589
565371583	396000	44	9000	4.73581e-05	4.73581
571561535	2240000	169	13254.4	6.97449e-05	6.97449
15242219	156000	96	1625	8.55076e-06	0.855076
19072734	563000	128	4398.44	2.31446e-05	2.31446
413918278	2760000	209	13205.7	6.94887e-05	6.94887
414586578	30200	54	559.259	2.94283e-06	0.294283
48375052	71400	300	238	1.25236e-06	0.125236
571468343	3290000	95	34631.6	0.000182232	18.2232
226503952	572000	89	6426.97	3.38187e-05	3.38187
293336898	434000	127	3417.32	1.7982e-05	1.7982
413917675	506000	334	1514.97	7.97178e-06	0.797178
413954048	233000	76	3065.79	1.61322e-05	1.61322
414590622	49600	167	297.006	1.56285e-06	0.156285
565363809	178000	317	561.514	2.95469e-06	0.295469
571522015	122000	199	613.065	3.22595e-06	0.322595
356519387	1360000	51	26666.7	0.00014032	14.032
565385160	686000	216	3175.93	1.67117e-05	1.67117
565403687	84900	293	289.761	1.52472e-06	0.152472
11869928	1240000	122	10163.9	5.34827e-05	5.34827
15225518	387000	330	1172.73	6.1709e-06	0.61709
18399675	1170000	82	14268.3	7.50798e-05	7.50798
2980781	698000	408	1710.78	9.00216e-06	0.900216
356536210	641000	94	6819.15	3.58824e-05	3.58824
565355496	111000	66	1681.82	8.84974e-06	0.884974
571437528	344000	1071	321.195	1.69013e-06	0.169013
571485621	113000	193	585.492	3.08086e-06	0.308086
18568267	1240000	66	18787.9	9.88619e-05	9.88619
194702916	34000000	130	261538	0.00137622	137.622
356506202	1080000	127	8503.94	4.47478e-05	4.47478
565367563	174000	153	1137.25	5.98424e-06	0.598424
195614328	2390000	169	14142	7.44153e-05	7.44153
212276322	1440000	45	32000	0.000168384	16.8384
226507048	86000	310	277.419	1.45978e-06	0.145978
293336665	454000	118	3847.46	2.02453e-05	2.02453
414589835	7100000	265	26792.5	0.000140982	14.0982
565393414	28100	50	562	2.95725e-06	0.295725
15220529	113000	111	1018.02	5.35682e-06	0.535682
212274361	150000	216	694.444	3.65417e-06	0.365417
226530309	389000	136	2860.29	1.50509e-05	1.50509
351724457	604000	99	6101.01	3.21035e-05	3.21035
359807369	141000	545	258.716	1.36136e-06	0.136136
565351968	918000	71	12929.6	6.80355e-05	6.80355
565384852	333000	394	845.178	4.44733e-06	0.444733
565398561	267000	161	1658.39	8.72643e-06	0.872643
571452658	44600	44	1013.64	5.33376e-06	0.533376
571531853	175000	106	1650.94	8.68727e-06	0.868727
670426190	1720000	52	33076.9	0.000174051	17.4051
195658233	504000	50	10080	5.3041e-05	5.3041
356513265	1490000	112	13303.6	7.00035e-05	7.00035
356515470	731000	76	9618.42	5.06122e-05	5.06122
356575440	8240000	115	71652.2	0.000377034	37.7034
565399279	1190000	65	18307.7	9.63352e-05	9.63352
571504186	184000	71	2591.55	1.36367e-05	1.36367
571520720	431000	306	1408.5	7.41152e-06	0.741152
571539363	619000	253	2446.64	1.28742e-05	1.28742
670391500	447000	62	7209.68	3.79374e-05	3.79374
15231516	336000	57	5894.74	3.10181e-05	3.10181
255645618	914000	46	19869.6	0.000104554	10.4554
27227801	212000	116	1827.59	9.61677e-06	0.961677
3776563	7190000	90	79888.9	0.000420376	42.0376
413935949	318000	20	15900	8.36659e-05	8.36659
565343606	103000	100	1030	5.41987e-06	0.541987
670380462	530000	219	2420.09	1.27345e-05	1.27345
194693458	208000	119	1747.9	9.19746e-06	0.919746
195627536	1830000	96	19062.5	0.000100307	10.0307
30684538	103000	62	1661.29	8.74172e-06	0.874172
334184459	490000	126	3888.89	2.04634e-05	2.04634
356563153	579000	119	4865.55	2.56025e-05	2.56025
565367583	376000	25	15040	7.91406e-05	7.91406
356509010	773000	128	6039.06	3.17776e-05	3.17776
358248580	299000	59	5067.8	2.66668e-05	2.66668
413949818	2190000	99	22121.2	0.000116402	11.6402
565364778	1580000	71	22253.5	0.000117098	11.7098
571501230	716000	143	5006.99	2.63468e-05	2.63468
669030529	129000	138	934.783	4.91883e-06	0.491883
670359887	230000	71	3239.44	1.70459e-05	1.70459
670377532	461000	174	2649.43	1.39413e-05	1.39413
226494789	7770000	37	210000	0.00110502	110.502
226530732	492000	82	6000	3.1572e-05	3.1572
356521540	371000	253	1466.4	7.71622e-06	0.771622
571462646	34400	129	266.667	1.4032e-06	0.14032
669031368	317000	69	4594.2	2.41747e-05	2.41747
670415239	389000	74	5256.76	2.76611e-05	2.76611
148717623	347000	137	2532.85	1.33279e-05	1.33279
15219981	483000	321	1504.67	7.9176e-06	0.79176
308080404	406000	256	1585.94	8.34521e-06	0.834521
565361772	226000	27	8370.37	4.40449e-05	4.40449
571465222	302000	80	3775	1.98641e-05	1.98641
571489536	13500000	164	82317.1	0.000433153	43.3153
670367174	583000	183	3185.79	1.67637e-05	1.67637
15236531	369000	313	1178.91	6.20345e-06	0.620345
18397049	1330000	171	7777.78	4.09267e-05	4.09267
195620602	427000	121	3528.93	1.85692e-05	1.85692
195657335	638000	109	5853.21	3.07996e-05	3.07996
226532688	14100000	147	95918.4	0.000504723	50.4723
2980806	903000	191	4727.75	2.48774e-05	2.48774
565361020	193000	116	1663.79	8.75489e-06	0.875489
565382634	800000	97	8247.42	4.3398e-05	4.3398
21618305	211000	72	2930.56	1.54206e-05	1.54206
255625677	636000	112	5678.57	2.98807e-05	2.98807
351722631	660000	148	4459.46	2.34657e-05	2.34657
414880346	460000	129	3565.89	1.87637e-05	1.87637
565398185	115000	134	858.209	4.5159e-06	0.45159
571451083	114000	45	2533.33	1.33304e-05	1.33304
13265527	10900000	206	52912.6	0.000278427	27.8427
[truncated: 3,187 more rows]

## Sheet: Inflorescence
accession_number	totalIntensity	Peptide_count	iBAQ	riBAQ	iFOT=riBAQ*100000
108773138	39500000	81	487654	0.0240724	2407.24
57283874	24600000	45	546667	0.0269855	2698.55
226492795	15200000	75	202667	0.0100044	1000.44
552857	8400000	192	43750	0.00215966	215.966
565354610	5190000	96	54062.5	0.00266872	266.872
565397836	3480000	81	42963	0.00212081	212.081
15238686	3340000	82	40731.7	0.00201067	201.067
351724907	4820000	10	482000	0.0237933	2379.33
17017263	3090000	117	26410.3	0.00130371	130.371
356544122	3250000	107	30373.8	0.00149936	149.936
476507691	5650000	91	62087.9	0.00306489	306.489
11769	2210000	124	17822.6	0.000879787	87.9787
358249078	6470000	103	62815.5	0.0031008	310.08
358248528	6660000	201	33134.3	0.00163563	163.563
565365601	6960000	106	65660.4	0.00324124	324.124
8918361	2310000	126	18333.3	0.000905	90.5
363814428	2320000	56	41428.6	0.00204507	204.507
670415965	1560000	43	36279.1	0.00179087	179.087
565378420	3750000	454	8259.91	0.000407739	40.7739
671775216	3020000	533	5666.04	0.000279696	27.9696
255637766	4830000	139	34748.2	0.0017153	171.53
565346319	1450000	193	7512.95	0.000370867	37.0867
571489137	1670000	55	30363.6	0.00149886	149.886
15223484	2090000	108	19351.9	0.000955278	95.5278
568214597	1250000	313	3993.61	0.000197139	19.7139
223975935	1230000	564	2180.85	0.000107655	10.7655
356496602	2850000	143	19930.1	0.000983821	98.3821
30678219	2780000	158	17594.9	0.00086855	86.855
1781348	1420000	96	14791.7	0.000730171	73.0171
356530274	1190000	242	4917.36	0.000242739	24.2739
565390555	1930000	133	14511.3	0.00071633	71.633
356509819	2100000	34	61764.7	0.00304893	304.893
226495067	734000	195	3764.1	0.00018581	18.581
90289614	1200000	248	4838.71	0.000238856	23.8856
15222929	3000000	301	9966.78	0.000491996	49.1996
670387956	2280000	198	11515.2	0.00056843	56.843
30688425	2070000	14	147857	0.00729877	729.877
669030665	1070000	192	5572.92	0.000275099	27.5099
255642511	719000	168	4279.76	0.000211265	21.1265
565394690	5780000	398	14522.6	0.000716889	71.6889
162463755	1070000	33	32424.2	0.00160058	160.058
565358945	1880000	31	60645.2	0.00299367	299.367
1246399	1200000	376	3191.49	0.000157544	15.7544
565385958	462000	22	21000	0.00103664	103.664
565400081	2600000	116	22413.8	0.00110643	110.643
15239843	664000	47	14127.7	0.000697393	69.7393
565364336	940000	103	9126.21	0.000450503	45.0503
413956915	753000	47	16021.3	0.000790869	79.0869
22325430	1240000	145	8551.72	0.000422144	42.2144
571448190	335000	20	16750	0.000826841	82.6841
16380	607000	76	7986.84	0.00039426	39.426
568215194	512000	22	23272.7	0.00114883	114.883
565347909	4000000	287	13937.3	0.000687995	68.7995
186513977	608000	147	4136.05	0.000204171	20.4171
11994364	342000	425	804.706	3.97232e-05	3.97232
328447251	159000	264	602.273	2.97304e-05	2.97304
15220620	758000	208	3644.23	0.000179892	17.9892
224034059	471000	57	8263.16	0.0004079	40.79
565346480	1070000	49	21836.7	0.00107794	107.794
565344965	3190000	92	34673.9	0.00171163	171.163
22328224	504000	66	7636.36	0.000376959	37.6959
670401444	441000	56	7875	0.000388739	38.8739
162459159	238000	536	444.03	2.19189e-05	2.19189
255629031	577000	66	8742.42	0.000431558	43.1558
163838730	1800000	35	51428.6	0.0025387	253.87
108773126	2990000	67	44626.9	0.00220294	220.294
571529611	1090000	33	33030.3	0.0016305	163.05
565395049	1460000	99	14747.5	0.000727989	72.7989
15229194	1610000	31	51935.5	0.00256372	256.372
26449548	794000	139	5712.23	0.000281976	28.1976
226532758	7160000	70	102286	0.0050492	504.92
414590184	1500000	106	14150.9	0.000698542	69.8542
413947282	875000	73	11986.3	0.000591687	59.1687
20465634	779000	185	4210.81	0.000207861	20.7861
219884513	337000	180	1872.22	9.24197e-05	9.24197
226533460	908000	130	6984.62	0.000344786	34.4786
356545223	835000	73	11438.4	0.000564639	56.4639
568215533	852000	120	7100	0.000350482	35.0482
15227082	19100000	168	113690	0.00561218	561.218
11466000	390000	64	6093.75	0.00030081	30.081
356529537	1240000	154	8051.95	0.000397473	39.7473
255639767	2970000	252	11785.7	0.000581786	58.1786
661250912	1020000	290	3517.24	0.000173624	17.3624
145338697	3370000	55	61272.7	0.00302464	302.464
414882130	2190000	130	16846.2	0.000831587	83.1587
568215332	253000	36	7027.78	0.000346917	34.6917
356557787	605000	26	23269.2	0.00114865	114.865
414878577	1260000	116	10862.1	0.000536191	53.6191
13516481	3180000	136	23382.4	0.00115424	115.424
351734408	6100000	126	48412.7	0.00238983	238.983
356525960	1500000	183	8196.72	0.00040462	40.462
18404496	447000	230	1943.48	9.59372e-05	9.59372
669029501	14800000	221	66968.3	0.0033058	330.58
670390793	2830000	76	37236.8	0.00183815	183.815
571572428	603000	72	8375	0.00041342	41.342
1237080	437000	357	1224.09	6.04255e-05	6.04255
194700982	342000	50	6840	0.000337647	33.7647
15235029	1020000	106	9622.64	0.000475009	47.5009
226493412	55700000	41	1.35854e+06	0.0670623	6706.23
110738201	1790000	57	31403.5	0.00155019	155.019
356559661	919000	302	3043.05	0.000150216	15.0216
413953604	599000	28	21392.9	0.00105603	105.603
1352830	302000	44	6863.64	0.000338814	33.8814
15230534	303000	240	1262.5	6.23216e-05	6.23216
571492227	285000	66	4318.18	0.000213161	21.3161
571442974	29000000	58	500000	0.0246818	2468.18
12324318	461000	48	9604.17	0.000474097	47.4097
574584463	367000	84	4369.05	0.000215672	21.5672
565342498	2710000	119	22773.1	0.00112416	112.416
356501243	1660000	87	19080.5	0.000941881	94.1881
194706652	11500000	67	171642	0.00847286	847.286
356525683	850000	153	5555.56	0.000274242	27.4242
15224908	1300000	46	28260.9	0.00139506	139.506
356532000	319000	95	3357.89	0.000165758	16.5758
356544669	167000	32	5218.75	0.000257616	25.7616
399106951	13700000	129	106202	0.0052425	524.25
226492174	468000	107	4373.83	0.000215908	21.5908
565394294	733000	90	8144.44	0.000402039	40.2039
413942892	152000	62	2451.61	0.000121021	12.1021
8489871	797000	120	6641.67	0.000327857	32.7857
565360685	371000	39	9512.82	0.000469587	46.9587
195654759	2010000	94	21383	0.00105554	105.554
414878377	856000	81	10567.9	0.00052167	52.167
669028634	1770000	110	16090.9	0.000794306	79.4306
565357374	1130000	74	15270.3	0.000753796	75.3796
18424929	212000	210	1009.52	4.98338e-05	4.98338
15218051	3260000	54	60370.4	0.0029801	298.01
18398691	528000	74	7135.14	0.000352216	35.2216
565345987	98600	50	1972	9.73451e-05	9.73451
14334542	2090000	57	36666.7	0.00181	181
15233427	199000	107	1859.81	9.18071e-05	9.18071
565380823	142000	106	1339.62	6.61286e-05	6.61286
15242509	1120000	165	6787.88	0.000335074	33.5074
18405329	1550000	104	14903.8	0.000735708	73.5708
565399562	540000	79	6835.44	0.000337422	33.7422
356571651	615000	76	8092.11	0.000399456	39.9456
565382974	1070000	51	20980.4	0.00103567	103.567
414589336	200000	174	1149.43	5.67398e-05	5.67398
571451970	268000	144	1861.11	9.18712e-05	9.18712
356546522	131000	268	488.806	2.41292e-05	2.41292
12744963	898000	67	13403	0.00066162	66.162
11465984	3820000	198	19292.9	0.000952369	95.2369
571514629	2250000	114	19736.8	0.000974282	97.4282
255640830	384000	220	1745.45	8.6162e-05	8.6162
219363507	153000	113	1353.98	6.68375e-05	6.68375
351722265	191000	178	1073.03	5.29688e-05	5.29688
356507482	4330000	160	27062.5	0.0013359	133.59
18418325	5990000	155	38645.2	0.00190767	190.767
14517482	389000	176	2210.23	0.000109105	10.9105
414865000	5280	84	62.8571	3.10286e-06	0.310286
356543562	223000	103	2165.05	0.000106875	10.6875
565375163	236000	113	2088.5	0.000103096	10.3096
571473074	381000	54	7055.56	0.000348288	34.8288
15217619	959000	152	6309.21	0.000311446	31.1446
565356637	386000	58	6655.17	0.000328524	32.8524
669028770	10200000	244	41803.3	0.00206356	206.356
11465970	442000	125	3536	0.00017455	17.455
226503841	750000	36	20833.3	0.00102841	102.841
351723259	1180000	32	36875	0.00182028	182.028
15234441	398000	172	2313.95	0.000114225	11.4225
226531892	781000	53	14735.8	0.000727415	72.7415
15232597	246000	101	2435.64	0.000120232	12.0232
565402438	463000	38	12184.2	0.000601457	60.1457
351724467	125000	125	1000	4.93636e-05	4.93636
145323776	380000	68	5588.24	0.000275856	27.5856
26451151	5030000	137	36715.3	0.0018124	181.24
670385748	710000	40	17750	0.000876205	87.6205
226509412	622000	101	6158.42	0.000304002	30.4002
308044532	1620000	81	20000	0.000987273	98.7273
413955172	205000	110	1863.64	9.19959e-05	9.19959
670419109	914000	75	12186.7	0.000601578	60.1578
57282084	4020000	129	31162.8	0.00153831	153.831
764399182	326000	90	3622.22	0.000178806	17.8806
571500603	361000	50	7220	0.000356405	35.6405
670407526	3950000	161	24534.2	0.0012111	121.11
212274339	1860000	148	12567.6	0.000620381	62.0381
565349672	108000	100	1080	5.33127e-05	5.33127
571512036	308000	98	3142.86	0.000155143	15.5143
670386129	7940000	67	118507	0.00584996	584.996
18379088	264000	42	6285.71	0.000310286	31.0286
356531774	1020000	126	8095.24	0.00039961	39.961
565391638	1010000	118	8559.32	0.000422519	42.2519
414877191	278000	140	1985.71	9.80221e-05	9.80221
356499958	411000	162	2537.04	0.000125237	12.5237
669031157	5520000	34	162353	0.00801433	801.433
22328844	147000	149	986.577	4.8701e-05	4.8701
571550030	2620000	122	21475.4	0.0010601	106.01
15236113	1110000	61	18196.7	0.000898256	89.8256
195614708	763000	93	8204.3	0.000404994	40.4994
356515222	637000	105	6066.67	0.000299473	29.9473
194696700	380000	27	14074.1	0.000694748	69.4748
194688858	122000	322	378.882	1.8703e-05	1.8703
565369332	1720000	24	71666.7	0.00353773	353.773
300681519	325000	81	4012.35	0.000198064	19.8064
571531465	3330000	95	35052.6	0.00173033	173.033
413920854	379000	47	8063.83	0.00039806	39.806
565345029	63300	29	2182.76	0.000107749	10.7749
414876171	517000	139	3719.42	0.000183604	18.3604
4063740	255000	198	1287.88	6.35744e-05	6.35744
571494051	273000	11	24818.2	0.00122512	122.512
334186385	1470000	88	16704.5	0.000824597	82.4597
571443230	1410000	111	12702.7	0.000627052	62.7052
356569766	5900000	54	109259	0.00539343	539.343
15238313	151000	129	1170.54	5.77822e-05	5.77822
356513975	1540000	61	25245.9	0.00124623	124.623
414591542	1310000	160	8187.5	0.000404165	40.4165
565363656	841000	66	12742.4	0.000629012	62.9012
571514326	37000	77	480.519	2.37202e-05	2.37202
571540333	2670000	88	30340.9	0.00149774	149.774
565397862	4230000	149	28389.3	0.0014014	140.14
413942493	780000	47	16595.7	0.000819226	81.9226
1002803	157000	102	1539.22	7.59813e-05	7.59813
15218370	572000	120	4766.67	0.0002353	23.53
565403320	513000	15	34200	0.00168824	168.824
18391222	174000	86	2023.26	9.98753e-05	9.98753
670397631	1750000	51	34313.7	0.00169385	169.385
11967906	4740000	19	249474	0.0123149	1231.49
565358460	843000	191	4413.61	0.000217872	21.7872
5732023	390000	42	9285.71	0.000458377	45.8377
414875734	741000	36	20583.3	0.00101607	101.607
15240163	393000	99	3969.7	0.000195959	19.5959
356546436	1400000	45	31111.1	0.00153576	153.576
571460581	597000	64	9328.12	0.00046047	46.047
571472498	718000	89	8067.42	0.000398237	39.8237
565380191	196000	1	196000	0.00967527	967.527
571561975	236000	55	4290.91	0.000211815	21.1815
565354270	309000	157	1968.15	9.71552e-05	9.71552
1515105	479000	38	12605.3	0.000622242	62.2242
565351978	1010000	47	21489.4	0.00106079	106.079
293331907	722000	106	6811.32	0.000336232	33.6232
565403777	340000	23	14782.6	0.000729723	72.9723
109716216	149000	109	1366.97	6.74787e-05	6.74787
571442203	2370000	129	18372.1	0.000906913	90.6913
10946379	95200	22	4327.27	0.00021361	21.361
414866531	1450000	97	14948.5	0.00073791	73.791
670442622	7520000	90	83555.6	0.00412461	412.461
22330247	1120000	138	8115.94	0.000400632	40.0632
15217865	187000	51	3666.67	0.000181	18.1
293335123	407000	75	5426.67	0.00026788	26.788
565397615	682000	48	14208.3	0.000701375	70.1375
565398585	965000	86	11220.9	0.000553906	55.3906
413951712	315000	315	1000	4.93636e-05	4.93636
15238897	424000	96	4416.67	0.000218023	21.8023
334187324	3180000	88	36136.4	0.00178382	178.382
223944629	1190000	246	4837.4	0.000238792	23.8792
10177643	1080000	83	13012	0.000642322	64.2322
255637531	147000	188	781.915	3.85982e-05	3.85982
630866501	188000	228	824.561	4.07034e-05	4.07034
565391377	33700	133	253.383	1.25079e-05	1.25079
565364917	355000	205	1731.71	8.54834e-05	8.54834
95114388	409000	285	1435.09	7.08412e-05	7.08412
15228903	1010000	30	33666.7	0.00166191	166.191
62319233	418000	106	3943.4	0.00019466	19.466
226531758	386000	57	6771.93	0.000334287	33.4287
356551952	523000	134	3902.99	0.000192666	19.2666
565402331	662000	13	50923.1	0.00251375	251.375
414866048	730000	55	13272.7	0.00065519	65.519
356497704	126000	93	1354.84	6.68798e-05	6.68798
15242156	282000	313	900.958	4.44746e-05	4.44746
12324804	498000	3	166000	0.00819436	819.436
565347068	228000	52	4384.62	0.000216441	21.6441
30692346	115000	192	598.958	2.95668e-05	2.95668
670417957	970000	175	5542.86	0.000273616	27.3616
413938550	2200000	189	11640.2	0.000574603	57.4603
413951862	166000	43	3860.47	0.000190567	19.0567
565374867	46600	187	249.198	1.23013e-05	1.23013
162459521	291000	287	1013.94	5.00516e-05	5.00516
195606080	560000	271	2066.42	0.000102006	10.2006
571458302	63500	121	524.793	2.59057e-05	2.59057
669029690	191000	90	2122.22	0.000104761	10.4761
15228683	786000	106	7415.09	0.000366036	36.6036
197717740	176000	119	1478.99	7.30084e-05	7.30084
414877526	538000	51	10549	0.000520738	52.0738
565351919	307000	88	3488.64	0.000172212	17.2212
15221119	130000	114	1140.35	5.62919e-05	5.62919
194700174	1340000	61	21967.2	0.00108438	108.438
12322776	400000	65	6153.85	0.000303776	30.3776
293332827	751000	299	2511.71	0.000123987	12.3987
240256018	204000	59	3457.63	0.000170681	17.0681
356565093	328000	70	4685.71	0.000231304	23.1304
669030280	92000	71	1295.77	6.39642e-05	6.39642
15234897	231000	209	1105.26	5.45598e-05	5.45598
195610392	6490000	221	29366.5	0.00144964	144.964
226502951	463000	98	4724.49	0.000233218	23.3218
356520217	382000	107	3570.09	0.000176233	17.6233
565386770	198000	136	1455.88	7.18677e-05	7.18677
15230080	173000	78	2217.95	0.000109486	10.9486
413952082	359000	88	4079.55	0.000201381	20.1381
414876033	300000	25	12000	0.000592364	59.2364
669028932	237000	32	7406.25	0.000365599	36.5599
356505072	252000	61	4131.15	0.000203928	20.3928
413916906	174000	91	1912.09	9.43876e-05	9.43876
565354337	327000	133	2458.65	0.000121368	12.1368
414872729	1410000	33	42727.3	0.00210917	210.917
9864191	131000	101	1297.03	6.40261e-05	6.40261
30693092	171000	137	1248.18	6.16145e-05	6.16145
356544216	683000	3	227667	0.0112385	1123.85
414588334	2260000	132	17121.2	0.000845165	84.5165
571448075	289000	39	7410.26	0.000365797	36.5797
670445632	399000	117	3410.26	0.000168343	16.8343
2286200	448000	65	6892.31	0.000340229	34.0229
356539694	1980000	35	56571.4	0.00279257	279.257
15229709	326000	57	5719.3	0.000282325	28.2325
15240347	408000	43	9488.37	0.000468381	46.8381
195636824	619000	102	6068.63	0.00029957	29.957
226503053	3370000	102	33039.2	0.00163094	163.094
30681405	309000	97	3185.57	0.000157251	15.7251
351725281	125000	85	1470.59	7.25936e-05	7.25936
109290432	926000	79	11721.5	0.000578617	57.8617
194695552	362000	55	6581.82	0.000324903	32.4903
565401698	381000	83	4590.36	0.000226597	22.6597
4490297	1380000	201	6865.67	0.000338915	33.8915
356521528	276000	129	2139.53	0.000105615	10.5615
565351472	345000	54	6388.89	0.000315379	31.5379
13430794	1020000	210	4857.14	0.000239766	23.9766
571437209	2980000	150	19866.7	0.000980691	98.0691
600118	1050000	110	9545.45	0.000471198	47.1198
15224351	144000	50	2880	0.000142167	14.2167
15225893	246000	115	2139.13	0.000105595	10.5595
30688552	175000	128	1367.19	6.74894e-05	6.74894
4115918	376000	63	5968.25	0.000294615	29.4615
414591489	385000	115	3347.83	0.000165261	16.5261
565379430	747000	115	6495.65	0.000320649	32.0649
565380274	608000	264	2303.03	0.000113686	11.3686
240255786	699000	66	10590.9	0.000522806	52.2806
565351542	385000	23	16739.1	0.000826304	82.6304
3377849	169000	39	4333.33	0.000213909	21.3909
565370642	1290000	73	17671.2	0.000872316	87.2316
565380957	148000	35	4228.57	0.000208738	20.8738
565388030	134000	70	1914.29	9.44961e-05	9.44961
670385213	214000	178	1202.25	5.93473e-05	5.93473
20197910	669000	34	19676.5	0.000971302	97.1302
356500754	721000	43	16767.4	0.000827702	82.7702
356569172	410000	34	12058.8	0.000595267	59.5267
356506116	213000	57	3736.84	0.000184464	18.4464
212274403	323000	199	1623.12	8.01229e-05	8.01229
27311709	247000	103	2398.06	0.000118377	11.8377
670388401	940000	43	21860.5	0.00107911	107.911
15221187	1900000	784	2423.47	0.000119631	11.9631
413915896	256000	46	5565.22	0.000274719	27.4719
18406430	139000	260	534.615	2.63906e-05	2.63906
226493251	1130000	70	16142.9	0.00079687	79.687
565362961	307000	36	8527.78	0.000420962	42.0962
565378114	686000	131	5236.64	0.0002585	25.85
565379406	388000	216	1796.3	8.86717e-05	8.86717
571444030	151000	26	5807.69	0.000286689	28.6689
186510133	193000	73	2643.84	0.000130509	13.0509
356556821	2010000	102	19705.9	0.000972754	97.2754
195645472	115000	117	982.906	4.85198e-05	4.85198
15232888	320000	98	3265.31	0.000161187	16.1187
226507980	340000	207	1642.51	8.10804e-05	8.10804
356503547	78300	87	900	4.44273e-05	4.44273
4510418	835000	70	11928.6	0.000588838	58.8838
565341847	195000	52	3750	0.000185114	18.5114
145322900	3380000	34	99411.8	0.00490733	490.733
162461092	1720000	31	55483.9	0.00273889	273.889
226496809	708000	107	6616.82	0.00032663	32.663
351723953	752000	65	11569.2	0.000571099	57.1099
215261582	468000	95	4926.32	0.000243181	24.3181
571540617	1910000	225	8488.89	0.000419042	41.9042
145323726	4570000	29	157586	0.00777903	777.903
356539307	116000	226	513.274	2.53371e-05	2.53371
413937891	229000	131	1748.09	8.62922e-05	8.62922
670409313	535000	61	8770.49	0.000432943	43.2943
15220853	320000	261	1226.05	6.05225e-05	6.05225
219885139	368000	195	1887.18	9.3158e-05	9.3158
413944668	754000	46	16391.3	0.000809134	80.9134
356565499	7160000	67	106866	0.00527528	527.528
356547396	778000	84	9261.9	0.000457201	45.7201
565344212	383000	9	42555.6	0.0021007	210.07
334182501	1530000	80	19125	0.00094408	94.408
413935602	234000	29	8068.97	0.000398314	39.8314
33302331	219000	56	3910.71	0.000193047	19.3047
413949723	157000	35	4485.71	0.000221431	22.1431
15232227	1350000	103	13106.8	0.000646999	64.6999
356496475	191000	91	2098.9	0.000103609	10.3609
356566006	806000	4	201500	0.00994677	994.677
110739345	1250000	76	16447.4	0.000811902	81.1902
255647194	777000	41	18951.2	0.000935501	93.5501
670438288	637000	29	21965.5	0.0010843	108.43
110741201	203000	91	2230.77	0.000110119	11.0119
413948231	6360000	60	106000	0.00523255	523.255
670376433	373000	58	6431.03	0.000317459	31.7459
2244833	505000	52	9711.54	0.000479397	47.9397
565363961	422000	50	8440	0.000416629	41.6629
11994593	281000	37	7594.59	0.000374897	37.4897
356535115	2260000	23	98260.9	0.00485051	485.051
356571318	4470000	87	51379.3	0.00253627	253.627
356528928	390000	48	8125	0.00040108	40.108
162459227	57300	26	2203.85	0.00010879	10.879
12325279	238000	45	5288.89	0.000261079	26.1079
356569665	176000	89	1977.53	9.7618e-05	9.7618
226490871	898000	177	5073.45	0.000250444	25.0444
359806442	530000	62	8548.39	0.00042198	42.198
413920556	1020000	29	35172.4	0.00173624	173.624
42568759	13800	73	189.041	9.33176e-06	0.933176
565352435	1450000	86	16860.5	0.000832294	83.2294
565359364	93600	36	2600	0.000128345	12.8345
11994646	389000	54	7203.7	0.000355601	35.5601
15220358	620000	25	24800	0.00122422	122.422
356524688	256000	81	3160.49	0.000156013	15.6013
565378167	101000	38	2657.89	0.000131203	13.1203
15237183	375000	133	2819.55	0.000139183	13.9183
195656403	350000	72	4861.11	0.000239962	23.9962
414868769	4070000	150	27133.3	0.0013394	133.94
565390696	141000	143	986.014	4.86732e-05	4.86732
363807638	26000	77	337.662	1.66682e-05	1.66682
1518450	222000	88	2522.73	0.000124531	12.4531
226493617	562000	51	11019.6	0.000543968	54.3968
356526129	1730000	121	14297.5	0.000705778	70.5778
15217478	269000	168	1601.19	7.90406e-05	7.90406
33323017	234000	59	3966.1	0.000195781	19.5781
413923041	781000	48	16270.8	0.000803188	80.3188
7076770	2550000	50	51000	0.00251755	251.755
145332399	249000	109	2284.4	0.000112766	11.2766
565380226	1040000	60	17333.3	0.000855636	85.5636
213495902	1010000	107	9439.25	0.000465956	46.5956
565358697	1850000	80	23125	0.00114153	114.153
240254288	4370000	110	39727.3	0.00196108	196.108
25083106	243000	117	2076.92	0.000102524	10.2524
162458951	1040000	72	14444.4	0.00071303	71.303
18416926	164000	96	1708.33	8.43296e-05	8.43296
356542826	106000	37	2864.86	0.00014142	14.142
413948142	553000	117	4726.5	0.000233317	23.3317
670415349	88100	292	301.712	1.48936e-05	1.48936
669029652	217000	36	6027.78	0.000297553	29.7553
670367539	1850000	118	15678	0.000773921	77.3921
212274683	33800	64	528.125	2.60702e-05	2.60702
2244932	249000	50	4980	0.000245831	24.5831
356544558	1110000	158	7025.32	0.000346795	34.6795
226491364	845000	5	169000	0.00834246	834.246
18402963	62600	40	1565	7.72541e-05	7.72541
356522460	470000	175	2685.71	0.000132577	13.2577
571437179	42800	80	535	2.64095e-05	2.64095
118430802	455000	69	6594.2	0.000325514	32.5514
15221105	182000	17	10705.9	0.000528481	52.8481
374093384	175000	68	2573.53	0.000127039	12.7039
356534437	167000	54	3092.59	0.000152662	15.2662
670370403	1420000	81	17530.9	0.000865387	86.5387
670380887	152000	122	1245.9	6.15022e-05	6.15022
670429891	547000	96	5697.92	0.00028127	28.127
351724615	222000	95	2336.84	0.000115355	11.5355
15226482	122000	39	3128.21	0.00015442	15.442
571478200	90500	115	786.957	3.8847e-05	3.8847
219887083	925000	24	38541.7	0.00190256	190.256
226500934	731000	26	28115.4	0.00138788	138.788
356531349	730000	129	5658.91	0.000279345	27.9345
670380094	259000	19	13631.6	0.000672904	67.2904
670395130	563000	42	13404.8	0.000661708	66.1708
226492186	1200000	72	16666.7	0.000822727	82.2727
226533266	674000	80	8425	0.000415889	41.5889
413925325	400000	71	5633.8	0.000278105	27.8105
565392608	3540000	90	39333.3	0.00194164	194.164
11994358	256000	62	4129.03	0.000203824	20.3824
53831171	649000	41	15829.3	0.00078139	78.139
186531513	2200000	133	16541.4	0.000816541	81.6541
226503353	535000	66	8106.06	0.000400145	40.0145
356560825	453000	74	6121.62	0.000302186	30.2186
212721864	3880000	19	204211	0.0100806	1008.06
226499668	588000	151	3894.04	0.000192224	19.2224
226503741	30500	64	476.562	2.35249e-05	2.35249
571494846	733000	53	13830.2	0.000682708	68.2708
15217670	794000	189	4201.06	0.00020738	20.738
255633324	707000	26	27192.3	0.00134231	134.231
670441074	160000	109	1467.89	7.24604e-05	7.24604
565358030	1080000	75	14400	0.000710836	71.0836
571561535	2240000	85	26352.9	0.00130088	130.088
15225904	128000	142	901.408	4.44968e-05	4.44968
15242219	156000	189	825.397	4.07446e-05	4.07446
571468343	3290000	92	35760.9	0.00176529	176.529
356507437	396000	100	3960	0.00019548	19.548
669031655	98000	185	529.73	2.61494e-05	2.61494
670373101	6500000	29	224138	0.0110643	1106.43
565403687	84900	180	471.667	2.32832e-05	2.32832
356536210	641000	113	5672.57	0.000280019	28.0019
194702916	14200000	103	137864	0.00680547	680.547
356544864	3060000	76	40263.2	0.00198754	198.754
186478321	892000	137	6510.95	0.000321404	32.1404
195614328	2390000	85	28117.6	0.00138799	138.799
22331067	1300000	106	12264.2	0.000605403	60.5403
226507048	86000	22	3909.09	0.000192967	19.2967
293336665	454000	67	6776.12	0.000334494	33.4494
15231824	211000	33	6393.94	0.000315628	31.5628
359807369	141000	106	1330.19	6.5663e-05	6.5663
670427786	1750000	20	87500	0.00431932	431.932
356575440	1160000	47	24680.9	0.00121834	121.834
15231516	336000	110	3054.55	0.000150783	15.0783
15240625	150000	91	1648.35	8.13686e-05	8.13686
413935949	318000	104	3057.69	0.000150939	15.0939
565343606	103000	115	895.652	4.42127e-05	4.42127
670380462	312000	82	3804.88	0.000187823	18.7823
565364778	1580000	34	46470.6	0.00229396	229.396
670359887	230000	134	1716.42	8.47286e-05	8.47286
148717623	347000	71	4887.32	0.000241256	24.1256
15241801	4020000	82	49024.4	0.00242002	242.002
110741806	69000	46	1500	7.40455e-05	7.40455
565361020	193000	51	3784.31	0.000186807	18.6807
565382634	800000	23	34782.6	0.001717	171.7
21618305	211000	102	2068.63	0.000102115	10.2115
571479916	27900	120	232.5	1.1477e-05	1.1477
15226801	39700	152	261.184	1.2893e-05	1.2893
20198138	204000	43	4744.19	0.00023419	23.419
6689816	1850000	167	11077.8	0.000546843	54.6843
414880024	308000	73	4219.18	0.000208274	20.8274
293334351	396000	47	8425.53	0.000415915	41.5915
571442745	186000	81	2296.3	0.000113354	11.3354
670417195	54600	97	562.887	2.77861e-05	2.77861
571467576	160000	142	1126.76	5.5621e-05	5.5621
670367891	82600	65	1270.77	6.27298e-05	6.27298
414872530	548000	70	7828.57	0.000386447	38.6447
16604326	188000	98	1918.37	9.46976e-05	9.46976
571494348	969000	100	9690	0.000478334	47.8334
565379850	511000	173	2953.76	0.000145808	14.5808
15233272	117000	77	1519.48	7.50071e-05	7.50071
356568037	139000	36	3861.11	0.000190598	19.0598
565360343	1570000	22	71363.6	0.00352277	352.277
194702742	370000	40	9250	0.000456614	45.6614
300681566	1010000	19	53157.9	0.00262407	262.407
356541140	141000	160	881.25	4.35017e-05	4.35017
565385172	72100	140	515	2.54223e-05	2.54223
565391077	621000	181	3430.94	0.000169364	16.9364
110737372	1110000	237	4683.54	0.000231197	23.1197
117307414	190000	175	1085.71	5.35948e-05	5.35948
565348423	655000	70	9357.14	0.000461903	46.1903
565368141	41300	32	1290.62	6.37099e-05	6.37099
194703490	196000	41	4780.49	0.000235982	23.5982
255641494	1130000	47	24042.6	0.00118683	118.683
356558843	198000	49	4040.82	0.000199469	19.9469
3687227	52100	30	1736.67	8.57282e-05	8.57282
413923221	28200	67	420.896	2.07769e-05	2.07769
565357826	320000	43	7441.86	0.000367357	36.7357
565361872	8580000	95	90315.8	0.00445832	445.832
15236044	93900	16	5868.75	0.000289703	28.9703
356522666	105000	72	1458.33	7.19886e-05	7.19886
46200531	265000	89	2977.53	0.000146982	14.6982
226510105	408000	56	7285.71	0.000359649	35.9649
414868378	98100	23	4265.22	0.000210547	21.0547
565392420	486000	81	6000	0.000296182	29.6182
11692934	163000	41	3975.61	0.000196251	19.6251
414868005	423000	54	7833.33	0.000386682	38.6682
565391253	454000	22	20636.4	0.00101869	101.869
669029855	168000	15	11200	0.000552873	55.2873
356513257	26600	87	305.747	1.50928e-05	1.50928
293334593	90500	75	1206.67	5.95655e-05	5.95655
356499032	414000	66	6272.73	0.000309645	30.9645
414592138	121000	79	1531.65	7.56076e-05	7.56076
565345127	1780000	93	19139.8	0.000944809	94.4809
565364756	155000	103	1504.85	7.42851e-05	7.42851
565401150	18400	34	541.176	2.67144e-05	2.67144
194693514	265000	55	4818.18	0.000237843	23.7843
565355923	2300000	58	39655.2	0.00195752	195.752
3342240	4970000	28	177500	0.00876205	876.205
565384428	155000	72	2152.78	0.000106269	10.6269
15226086	26500	178	148.876	7.34908e-06	0.734908
571489948	334000	85	3929.41	0.00019397	19.397
110735863	246000	120	2050	0.000101195	10.1195
12025466	57600	54	1066.67	5.26545e-05	5.26545
356547226	744000	103	7223.3	0.000356568	35.6568
413926042	632000	108	5851.85	0.000288869	28.8869
565364967	87400	119	734.454	3.62553e-05	3.62553
9758152	649000	90	7211.11	0.000355967	35.5967
15983763	193000	59	3271.19	0.000161478	16.1478
18412127	516000	107	4822.43	0.000238053	23.8053
145335704	61400	51	1203.92	5.943e-05	5.943
34538473	427000	80	5337.5	0.000263478	26.3478
565383622	1140000	82	13902.4	0.000686275	68.6275
37542393	2930000	74	39594.6	0.00195453	195.453
414588813	887000	33	26878.8	0.00132683	132.683
670441677	2580000	37	69729.7	0.00344211	344.211
413950010	565000	68	8308.82	0.000410154	41.0154
413950735	559000	70	7985.71	0.000394204	39.4204
414884518	339000	125	2712	0.000133874	13.3874
565347224	180000	45	4000	0.000197455	19.7455
571490585	643000	101	6366.34	0.000314266	31.4266
670401285	609000	324	1879.63	9.27854e-05	9.27854
226509622	286000	213	1342.72	6.62817e-05	6.62817
669029267	263000	71	3704.23	0.000182854	18.2854
15240055	93900	57	1647.37	8.13201e-05	8.13201
565360277	186000	90	2066.67	0.000102018	10.2018
413916110	276000	145	1903.45	9.39611e-05	9.39611
508732623	97200	12	8100	0.000399845	39.9845
14582312	725000	152	4769.74	0.000235452	23.5452
226495769	136000	111	1225.23	6.04816e-05	6.04816
3281870	584000	1148	508.711	2.51118e-05	2.51118
356501592	373000	204	1828.43	9.0258e-05	9.0258
571452622	160000	199	804.02	3.96894e-05	3.96894
10257491	314000	414	758.454	3.74401e-05	3.74401
18076142	50900	59	862.712	4.25866e-05	4.25866
293337227	383000	81	4728.4	0.000233411	23.3411
565354913	1160000	450	2577.78	0.000127248	12.7248
571446141	772000	274	2817.52	0.000139083	13.9083
259490096	426000	109	3908.26	0.000192926	19.2926
356555630	1140000	136	8382.35	0.000413783	41.3783
571555487	156000	36	4333.33	0.000213909	21.3909
414871899	548000	125	4384	0.00021641	21.641
413918211	253000	39	6487.18	0.000320231	32.0231
670411928	78400	7	11200	0.000552873	55.2873
10092337	238000	308	772.727	3.81446e-05	3.81446
22326731	1410000	241	5850.62	0.000288808	28.8808
356518126	47200	52	907.692	4.4807e-05	4.4807
565372224	69500	6	11583.3	0.000571795	57.1795
565393441	10200	68	150	7.40455e-06	0.740455
670429342	500000	12	41666.7	0.00205682	205.682
351722831	539000	23	23434.8	0.00115683	115.683
136140	318000	153	2078.43	0.000102599	10.2599
226505800	116000	81	1432.1	7.06936e-05	7.06936
22329653	4450	33	134.848	6.65661e-06	0.665661
356507019	532000	63	8444.44	0.000416849	41.6849
356523143	49500	36	1375	6.7875e-05	6.7875
15219709	972000	69	14087	0.000695383	69.5383
565345316	2350000	51	46078.4	0.0022746	227.46
212275083	264000	118	2237.29	0.000110441	11.0441
226502999	965000	83	11626.5	0.000573927	57.3927
283993229	51300	20	2565	0.000126618	12.6618
356530193	142000	148	959.459	4.73624e-05	4.73624
293332279	265000	94	2819.15	0.000139163	13.9163
414585815	1170000	131	8931.3	0.000440881	44.0881
316996008	74300	143	519.58	2.56484e-05	2.56484
356502096	125000	79	1582.28	7.8107e-05	7.8107
356506132	83100	112	741.964	3.66261e-05	3.66261
15232369	802000	42	19095.2	0.00094261	94.261
565372838	999000	317	3151.42	0.000155566	15.5566
195610886	206000	32	6437.5	0.000317778	31.7778
571443307	419000	218	1922.02	9.48778e-05	9.48778
255642043	257000	71	3619.72	0.000178682	17.8682
293336600	293000	89	3292.13	0.000162512	16.2512
414871687	215000	72	2986.11	0.000147405	14.7405
356550167	241000	99	2434.34	0.000120168	12.0168
18394331	2040000	74	27567.6	0.00136084	136.084
222159951	208000	110	1890.91	9.33422e-05	9.33422
15232559	884000	61	14491.8	0.000715368	71.5368
356497429	37000	96	385.417	1.90256e-05	1.90256
226532688	2020000	92	21956.5	0.00108385	108.385
356510338	185000	93	1989.25	9.81965e-05	9.81965
356510944	25300	153	165.359	8.16275e-06	0.816275
565376675	354000	134	2641.79	0.000130408	13.0408
669030660	4520000	67	67462.7	0.0033302	333.02
15232863	1280000	39	32820.5	0.00162014	162.014
42567605	118000	243	485.597	2.39708e-05	2.39708
565373542	1230000	62	19838.7	0.000979311	97.9311
571533436	757000	174	4350.57	0.00021476	21.476
669027269	217000	187	1160.43	5.72829e-05	5.72829
238013562	296000	73	4054.79	0.000200159	20.0159
15230379	603000	44	13704.5	0.000676506	67.6506
293330971	338000	90	3755.56	0.000185388	18.5388
571442469	366000	179	2044.69	0.000100933	10.0933
11994239	392000	50	7840	0.000387011	38.7011
226528561	342000	147	2326.53	0.000114846	11.4846
16930433	1160000	119	9747.9	0.000481192	48.1192
226508530	1130000	146	7739.73	0.000382061	38.2061
255626049	369000	82	4500	0.000222136	22.2136
565342981	155000	44	3522.73	0.000173895	17.3895
565394130	309000	71	4352.11	0.000214836	21.4836
16930515	126000	60	2100	0.000103664	10.3664
356573489	215000	54	3981.48	0.00019654	19.654
15236684	48000	173	277.457	1.36963e-05	1.36963
15241545	384000	191	2010.47	9.92442e-05	9.92442
15222572	130000	107	1214.95	5.99745e-05	5.99745
565353092	1890000	23	82173.9	0.0040564	405.64
14423532	253000	92	2750	0.00013575	13.575
15225274	113000	156	724.359	3.5757e-05	3.5757
670386901	14900	41	363.415	1.79395e-05	1.79395
42565930	228000	212	1075.47	5.30892e-05	5.30892
670377896	240000	176	1363.64	6.73141e-05	6.73141
670379157	354000	117	3025.64	0.000149357	14.9357
15242951	183000	48	3812.5	0.000188199	18.8199
186510920	252000	30	8400	0.000414655	41.4655
22329731	244000	52	4692.31	0.000231629	23.1629
351727721	294000	117	2512.82	0.000124042	12.4042
356569379	93300	78	1196.15	5.90465e-05	5.90465
565382405	59800	177	337.853	1.66777e-05	1.66777
18409270	30300	113	268.142	1.32364e-05	1.32364
255638534	296000	103	2873.79	0.000141861	14.1861
414876830	27700	26	1065.38	5.25913e-05	5.25913
565351056	1900000	121	15702.5	0.000775132	77.5132
226498406	259000	63	4111.11	0.000202939	20.2939
356527935	705000	142	4964.79	0.00024508	24.508
356546032	198000	55	3600	0.000177709	17.7709
565358868	137000	465	294.624	1.45437e-05	1.45437
1346883	1010000	215	4697.67	0.000231894	23.1894
146394044	203000	53	3830.19	0.000189072	18.9072
356543900	471000	156	3019.23	0.00014904	14.904
670369960	368000	77	4779.22	0.00023592	23.592
15224377	76100	148	514.189	2.53822e-05	2.53822
212274899	474000	25	18960	0.000935935	93.5935
212722426	47600	316	150.633	7.43579e-06	0.743579
2244793	683000	50	13660	0.000674307	67.4307
669028599	1160000	98	11836.7	0.000584304	58.4304
670384474	362000	143	2531.47	0.000124963	12.4963
414591288	4940000	280	17642.9	0.000870916	87.0916
571481975	269000	37	7270.27	0.000358887	35.8887
669028274	63300	76	832.895	4.11147e-05	4.11147
110740547	595000	19	31315.8	0.00154586	154.586
226532868	348000	97	3587.63	0.000177098	17.7098
571526043	531000	265	2003.77	9.89136e-05	9.89136
565346120	788000	188	4191.49	0.000206907	20.6907
571561558	838000	20	41900	0.00206834	206.834
79355470	810000	557	1454.22	7.17855e-05	7.17855
15240919	644000	145	4441.38	0.000219243	21.9243
18652481	128000	42	3047.62	0.000150442	15.0442
194689024	1370000	114	12017.5	0.00059323	59.323
212274747	86400	135	640	3.15927e-05	3.15927
351721609	1210000	65	18615.4	0.000918923	91.8923
356572724	375000	37	10135.1	0.000500307	50.0307
162461916	298000	81	3679.01	0.000181609	18.1609
433351409	506000	90	5622.22	0.000277533	27.7533
565398108	618000	155	3987.1	0.000196818	19.6818
669030109	645000	77	8376.62	0.000413501	41.3501
8778509	202000	38	5315.79	0.000262407	26.2407
334188094	1080000	104	10384.6	0.000512622	51.2622
670426503	909000	72	12625	0.000623216	62.3216
15228396	948000	74	12810.8	0.000632388	63.2388
414877875	126000	90	1400	6.91091e-05	6.91091
4557066	249000	104	2394.23	0.000118188	11.8188
293332908	395000	83	4759.04	0.000234923	23.4923
565348839	1270000	147	8639.46	0.000426475	42.6475
18404536	264000	59	4474.58	0.000220881	22.0881
356525297	790000	66	11969.7	0.000590868	59.0868
110743199	73000	41	1780.49	8.78914e-05	8.78914
195643284	668000	180	3711.11	0.000183194	18.3194
226532878	288000	53	5433.96	0.00026824	26.824
30349146	230000	72	3194.44	0.000157689	15.7689
356533844	762000	155	4916.13	0.000242678	24.2678
565350129	142000	112	1267.86	6.2586e-05	6.2586
565352708	50200	195	257.436	1.2708e-05	1.2708
565398877	2010000	209	9617.22	0.000474741	47.4741
2330647	58900	171	344.444	1.7003e-05	1.7003
565400112	200000	54	3703.7	0.000182828	18.2828
194693574	221000	70	3157.14	0.000155848	15.5848
565378776	267000	32	8343.75	0.000411878	41.1878
223942143	783000	152	5151.32	0.000254288	25.4288
351724309	151000	249	606.426	2.99354e-05	2.99354
30679397	402000	149	2697.99	0.000133182	13.3182
565351292	1270000	157	8089.17	0.000399311	39.9311
226497122	596000	131	4549.62	0.000224586	22.4586
15220147	1040000	40	26000	0.00128345	128.345
238007728	802000	58	13827.6	0.00068258	68.258
413945385	535000	208	2572.12	0.000126969	12.6969
571452477	204000	43	4744.19	0.00023419	23.419
195643072	179000	187	957.219	4.72518e-05	4.72518
565364046	2590000	72	35972.2	0.00177572	177.572
565403077	120000	82	1463.41	7.22395e-05	7.22395
255633726	2080000	94	22127.7	0.0010923	109.23
351725143	82300	291	282.818	1.39609e-05	1.39609
15230490	183000	108	1694.44	8.36439e-05	8.36439
356540269	795000	79	10063.3	0.000496761	49.6761
414584943	1030000	95	10842.1	0.000535206	53.5206
414591082	1730000	126	13730.2	0.000677771	67.7771
4753646	383000	41	9341.46	0.000461129	46.1129
356573205	936000	96	9750	0.000481295	48.1295
356570682	122000	114	1070.18	5.28278e-05	5.28278
15219523	211000	66	3196.97	0.000157814	15.7814
15241507	365000	171	2134.5	0.000105367	10.5367
356571870	377000	35	10771.4	0.000531717	53.1717
414873299	211000	306	689.542	3.40383e-05	3.40383
565378210	341000	48	7104.17	0.000350688	35.0688
565386891	58700	246	238.618	1.1779e-05	1.1779
110741538	331000	58	5706.9	0.000281713	28.1713
363814591	105000	89	1179.78	5.8238e-05	5.8238
571445465	195000	23	8478.26	0.000418518	41.8518
670401277	1760000	91	19340.7	0.000954725	95.4725
15225296	286000	81	3530.86	0.000174296	17.4296
356548831	415000	28	14821.4	0.00073164	73.164
571462233	230000	36	6388.89	0.000315379	31.5379
255646921	285000	61	4672.13	0.000230633	23.0633
42565997	936000	130	7200	0.000355418	35.5418
571477145	429000	179	2396.65	0.000118307	11.8307
110738047	263000	73	3602.74	0.000177844	17.7844
195609034	668000	412	1621.36	8.00362e-05	8.00362
565396609	1710000	86	19883.7	0.000981533	98.1533
670371421	159000	214	742.991	3.66767e-05	3.66767
212275678	1760000	82	21463.4	0.00105951	105.951
219886647	180000	105	1714.29	8.46234e-05	8.46234
22329002	74300	102	728.431	3.5958e-05	3.5958
356499986	281000	30	9366.67	0.000462373	46.2373
571449701	742000	94	7893.62	0.000389658	38.9658
145336519	846000	71	11915.5	0.000588192	58.8192
2194134	1300000	70	18571.4	0.000916753	91.6753
224029611	992000	54	18370.4	0.000906828	90.6828
356495279	938000	51	18392.2	0.000907904	90.7904
571496206	33800	65	520	2.56691e-05	2.56691
195616616	450000	45	10000	0.000493636	49.3636
240254494	109000	110	990.909	4.89149e-05	4.89149
356576259	518000	27	19185.2	0.000947051	94.7051
571478996	677000	102	6637.25	0.000327639	32.7639
670401872	1660000	58	28620.7	0.00141282	141.282
145361758	1070000	96	11145.8	0.000550199	55.0199
17149108	464000	58	8000	0.000394909	39.4909
14532612	159000	44	3613.64	0.000178382	17.8382
186478359	64000	43	1488.37	7.34715e-05	7.34715
18413388	252000	163	1546.01	7.63168e-05	7.63168
363814360	2810000	38	73947.4	0.00365031	365.031
42566353	30600	15	2040	0.000100702	10.0702
571452498	390000	84	4642.86	0.000229188	22.9188
669027556	204000	60	3400	0.000167836	16.7836
670396778	196000	148	1324.32	6.53735e-05	6.53735
226497628	4160000	71	58591.5	0.00289229	289.229
565368293	277000	92	3010.87	0.000148627	14.8627
565391317	343000	104	3298.08	0.000162805	16.2805
15234259	519000	42	12357.1	0.000609994	60.9994
670429806	80800	158	511.392	2.52442e-05	2.52442
669030557	202000	65	3107.69	0.000153407	15.3407
571436518	1080000	75	14400	0.000710836	71.0836
255645435	204000	81	2518.52	0.000124323	12.4323
356531768	376000	155	2425.81	0.000119747	11.9747
565347428	3900000	159	24528.3	0.00121081	121.081
565389016	32100	39	823.077	4.06301e-05	4.06301
565390866	320000	159	2012.58	9.93482e-05	9.93482
806638739	70600	57	1238.6	6.11416e-05	6.11416
356543730	295000	267	1104.87	5.45404e-05	5.45404
571490654	424000	66	6424.24	0.000317124	31.7124
356573066	820000	296	2770.27	0.000136751	13.6751
565383144	179000	106	1688.68	8.33594e-05	8.33594
6587818	292000	203	1438.42	7.10058e-05	7.10058
90019042	111000	47	2361.7	0.000116582	11.6582
255638033	322000	109	2954.13	0.000145827	14.5827
255646140	375000	87	4310.34	0.000212774	21.2774
356515242	291000	176	1653.41	8.16183e-05	8.16183
356518274	2840000	36	78888.9	0.00389424	389.424
565357010	817000	5	163400	0.00806602	806.602
571499350	485000	141	3439.72	0.000169797	16.9797
351725493	284000	24	11833.3	0.000584136	58.4136
670359691	457000	92	4967.39	0.000245209	24.5209
15225805	598000	109	5486.24	0.000270821	27.0821
459654756	97200	192	506.25	2.49903e-05	2.49903
571488775	665000	55	12090.9	0.000596851	59.6851
670438437	267000	85	3141.18	0.00015506	15.506
10177537	940000	44	21363.6	0.00105459	105.459
226494789	5190000	68	76323.5	0.00376761	376.761
15239009	328000	91	3604.4	0.000177926	17.7926
15240620	189000	105	1800	8.88546e-05	8.88546
193527448	4040000	43	93953.5	0.00463789	463.789
240256471	2350000	154	15259.7	0.000753276	75.3276
356564933	53100	122	435.246	2.14853e-05	2.14853
571452400	61600	182	338.462	1.67077e-05	1.67077
223974593	265000	49	5408.16	0.000266967	26.6967
565384410	190000	78	2435.9	0.000120245	12.0245
226495613	286000	82	3487.8	0.000172171	17.2171
356538059	5620000	219	25662.1	0.00126677	126.677
414867433	583000	32	18218.8	0.000899344	89.9344
571495010	249000	111	2243.24	0.000110735	11.0735
15217579	999000	248	4028.23	0.000198848	19.8848
172052530	334000	256	1304.69	6.44041e-05	6.44041
670446312	456000	52	8769.23	0.000432881	43.2881
110739706	1520000	56	27142.9	0.00133987	133.987
18409385	237000	108	2194.44	0.000108326	10.8326
224029063	202000	464	435.345	2.14902e-05	2.14902
565345912	907000	86	10546.5	0.000520614	52.0614
308080888	133000	34	3911.76	0.000193099	19.3099
351724543	300000	41	7317.07	0.000361197	36.1197
37542275	919000	39	23564.1	0.00116321	116.321
414871623	231000	82	2817.07	0.000139061	13.9061
223947067	958000	15	63866.7	0.00315269	315.269
565388722	334000	114	2929.82	0.000144627	14.4627
670406577	1080000	290	3724.14	0.000183837	18.3837
670439885	186000	78	2384.62	0.000117713	11.7713
669028146	289000	9	32111.1	0.00158512	158.512
7525058	102000	44	2318.18	0.000114434	11.4434
334182617	831000	273	3043.96	0.000150261	15.0261
413919207	245000	3	81666.7	0.00403136	403.136
565348517	527000	5	105400	0.00520293	520.293
571476940	445000	148	3006.76	0.000148424	14.8424
238007648	397000	100	3970	0.000195974	19.5974
255634170	51900	76	682.895	3.37102e-05	3.37102
565349450	160000	41	3902.44	0.000192639	19.2639
565369468	116000	98	1183.67	5.84304e-05	5.84304
414880513	241000	63	3825.4	0.000188836	18.8836
565371817	143000	76	1881.58	9.28816e-05	9.28816
15222140	288000	59	4881.36	0.000240961	24.0961
414587412	572000	423	1352.25	6.67518e-05	6.67518
565368109	144000	199	723.618	3.57204e-05	3.57204
571568143	982000	148	6635.14	0.000327534	32.7534
9279628	784000	56	14000	0.000691091	69.1091
15081747	759000	437	1736.84	8.57368e-05	8.57368
15233789	425000	7	60714.3	0.00299708	299.708
565392860	1000000	6	166667	0.00822727	822.727
571456147	1790000	48	37291.7	0.00184085	184.085
15221102	105000	67	1567.16	7.73609e-05	7.73609
356546526	78500	113	694.69	3.42924e-05	3.42924
414587598	86400	114	757.895	3.74124e-05	3.74124
565362343	296000	181	1635.36	8.07273e-05	8.07273
565400083	240000	44	5454.55	0.000269256	26.9256
565403477	1650000	81	20370.4	0.00100556	100.556
565375477	68700	47	1461.7	7.21549e-05	7.21549
565382858	3720000	205	18146.3	0.000895769	89.5769
571433586	910000	97	9381.44	0.000463102	46.3102
571473772	123000	28	4392.86	0.000216847	21.6847
571485425	597000	83	7192.77	0.000355061	35.5061
670443815	77600	77	1007.79	4.97483e-05	4.97483
226532486	475000	350	1357.14	6.69935e-05	6.69935
356510827	368000	152	2421.05	0.000119512	11.9512
565370968	366000	181	2022.1	9.98182e-05	9.98182
571550648	136000	20	6800	0.000335673	33.5673
413947171	86900	198	438.889	2.16652e-05	2.16652
12325224	466000	64	7281.25	0.000359429	35.9429
15221636	1280000	25	51200	0.00252742	252.742
18418382	359000	113	3176.99	0.000156828	15.6828
255638342	578000	18	32111.1	0.00158512	158.512
571523963	94900	2	47450	0.0023423	234.23
11994717	133000	120	1108.33	5.47114e-05	5.47114
565352510	540000	267	2022.47	9.98366e-05	9.98366
15236448	974000	88	11068.2	0.000546366	54.6366
226505996	902000	91	9912.09	0.000489297	48.9297
356571429	280000	125	2240	0.000110575	11.0575
565375435	36200	35	1034.29	5.10561e-05	5.10561
14017628	109000	116	939.655	4.63848e-05	4.63848
293336471	241000	194	1242.27	6.13229e-05	6.13229
413948738	81500	12	6791.67	0.000335261	33.5261
414873128	471000	510	923.529	4.55888e-05	4.55888
571479963	300000	30	10000	0.000493636	49.3636
104646727	280000	215	1302.33	6.42875e-05	6.42875
565351968	182000	185	983.784	4.85631e-05	4.85631
670399102	23400	291	80.4124	3.96945e-06	0.396945
194699464	464000	182	2549.45	0.00012585	12.585
356551632	232000	113	2053.1	0.000101348	10.1348
413916108	970000	136	7132.35	0.000352079	35.2079
413920656	323000	279	1157.71	5.71486e-05	5.71486
571462352	528000	166	3180.72	0.000157012	15.7012
669031117	316000	136	2323.53	0.000114698	11.4698
11994131	153000	53	2886.79	0.000142503	14.2503
356510395	116000	402	288.557	1.42442e-05	1.42442
110736103	319000	63	5063.49	0.000249952	24.9952
565376335	3080000	13	236923	0.0116954	1169.54
571461457	259000	152	1703.95	8.4113e-05	8.4113
669030625	798000	45	17733.3	0.000875382	87.5382
15229457	179000	171	1046.78	5.1673e-05	5.1673
669028427	76400	149	512.752	2.53113e-05	2.53113
669031214	42400	247	171.66	8.47376e-06	0.847376
414586237	196000	114	1719.3	8.48708e-05	8.48708
670418065	29100	19	1531.58	7.56043e-05	7.56043
110740106	614000	90	6822.22	0.00033677	33.677
15236185	633000	58	10913.8	0.000538745	53.8745
18398417	607000	86	7058.14	0.000348415	34.8415
356500345	185000	114	1622.81	8.01077e-05	8.01077
571480619	241000	43	5604.65	0.000276666	27.6666
571488889	154000	107	1439.25	7.10467e-05	7.10467
12325359	116000	184	630.435	3.11206e-05	3.11206
30685997	274000	119	2302.52	0.000113661	11.3661
565401114	327000	134	2440.3	0.000120462	12.0462
15240602	250000	94	2659.57	0.000131286	13.1286
565344126	600000	179	3351.96	0.000165465	16.5465
194697842	29800	90	331.111	1.63448e-05	1.63448
226531898	444000	408	1088.24	5.37193e-05	5.37193
46452265	98500	121	814.05	4.01845e-05	4.01845
145359146	1240000	102	12156.9	0.000600107	60.0107
195645434	148000	188	787.234	3.88607e-05	3.88607
226501762	1070000	115	9304.35	0.000459296	45.9296
414882067	229000	42	5452.38	0.000269149	26.9149
571468058	324000	265	1222.64	6.0354e-05	6.0354
571522654	43700	101	432.673	2.13583e-05	2.13583
565391036	375000	480	781.25	3.85653e-05	3.85653
152925784	16800	58	289.655	1.42984e-05	1.42984
226510327	83600	240	348.333	1.7195e-05	1.7195
240255731	671000	120	5591.67	0.000276025	27.6025
565357071	126000	192	656.25	3.23949e-05	3.23949
565357633	954000	37	25783.8	0.00127278	127.278
565395108	114000	382	298.429	1.47316e-05	1.47316
15242028	132000	271	487.085	2.40443e-05	2.40443
15242322	2770000	113	24513.3	0.00121006	121.006
571500021	299000	70	4271.43	0.000210853	21.0853
670410421	773000	104	7432.69	0.000366905	36.6905
356534029	236000	186	1268.82	6.26334e-05	6.26334
110737903	209000	117	1786.32	8.81795e-05	8.81795
356571495	130000	593	219.224	1.08217e-05	1.08217
571440119	199000	69	2884.06	0.000142368	14.2368
226498972	2110000	40	52750	0.00260393	260.393
413916158	1040000	273	3809.52	0.000188052	18.8052
212722616	582000	117	4974.36	0.000245552	24.5552
145323950	734000	52	14115.4	0.000696787	69.6787
334186503	791000	165	4793.94	0.000236646	23.6646
1185556	159000	191	832.461	4.10933e-05	4.10933
571481153	478000	130	3676.92	0.000181506	18.1506
10764861	28600	63	453.968	2.24095e-05	2.24095
145331133	99700	52	1917.31	9.46453e-05	9.46453
356503670	1380000	57	24210.5	0.00119512	119.512
356513781	905000	92	9836.96	0.000485588	48.5588
42601003	369000	102	3617.65	0.00017858	17.858
18414148	412000	46	8956.52	0.000442127	44.2127
23956572	1150000	66	17424.2	0.000860124	86.0124
356543548	2350000	93	25268.8	0.00124736	124.736
356563236	760000	59	12881.4	0.000635871	63.5871
565392485	78500	68	1154.41	5.6986e-05	5.6986
356571785	258000	58	4448.28	0.000219583	21.9583
413951440	311000	25	12440	0.000614084	61.4084
571510282	2830000	104	27211.5	0.00134326	134.326
194689386	389000	94	4138.3	0.000204281	20.4281
356541374	245000	122	2008.2	9.91319e-05	9.91319
356510642	567000	33	17181.8	0.000848157	84.8157
356572448	135000	97	1391.75	6.8702e-05	6.8702
669028654	1000000	188	5319.15	0.000262573	26.2573
17980361	61500	45	1366.67	6.74636e-05	6.74636
194698516	555000	158	3512.66	0.000173398	17.3398
15225842	481000	70	6871.43	0.000339199	33.9199
300681492	201000	88	2284.09	0.000112751	11.2751
414587184	1710000	108	15833.3	0.000781591	78.1591
195643294	245000	37	6621.62	0.000326867	32.6867
571511123	171000	112	1526.79	7.53677e-05	7.53677
565388287	325000	54	6018.52	0.000297096	29.7096
31096349	67000	22	3045.45	0.000150335	15.0335
356496775	376000	80	4700	0.000232009	23.2009
571475363	160000	51	3137.25	0.000154866	15.4866
1575595	774000	91	8505.49	0.000419862	41.9862
30689857	278000	85	3270.59	0.000161448	16.1448
413924022	231000	102	2264.71	0.000111794	11.1794
565349628	541000	57	9491.23	0.000468522	46.8522
571435190	68200	124	550	2.715e-05	2.715
356495905	300000	78	3846.15	0.00018986	18.986
356565010	475000	121	3925.62	0.000193783	19.3783
571558015	597000	320	1865.62	9.2094e-05	9.2094
670417140	346000	131	2641.22	0.00013038	13.038
351725345	162000	99	1636.36	8.07769e-05	8.07769
226497964	233000	150	1553.33	7.66782e-05	7.66782
356550580	2000000	595	3361.34	0.000165928	16.5928
356506332	225000	92	2445.65	0.000120726	12.0726
571504779	244000	156	1564.1	7.72098e-05	7.72098
219362995	784000	167	4694.61	0.000231743	23.1743
351723333	60700	106	572.642	2.82677e-05	2.82677
351724925	786000	69	11391.3	0.000562316	56.2316
15222849	685000	62	11048.4	0.000545389	54.5389
565395099	232000	96	2416.67	0.000119295	11.9295
670389410	224000	248	903.226	4.45865e-05	4.45865
259489854	108000	56	1928.57	9.52013e-05	9.52013
669029235	135000	230	586.957	2.89743e-05	2.89743
255635606	357000	67	5328.36	0.000263027	26.3027
565376976	112000	115	973.913	4.80759e-05	4.80759
571433689	97000	71	1366.2	6.74405e-05	6.74405
10178116	81900	337	243.027	1.19967e-05	1.19967
571441411	718000	52	13807.7	0.000681598	68.1598
571453709	144000	346	416.185	2.05444e-05	2.05444
571459039	1270000	150	8466.67	0.000417945	41.7945
15226381	215000	44	4886.36	0.000241209	24.1209
226529578	116000	162	716.049	3.53468e-05	3.53468
356500499	305000	331	921.45	4.54861e-05	4.54861
356526928	42300	317	133.438	6.58701e-06	0.658701
53747925	286000	96	2979.17	0.000147063	14.7063
226503932	793000	93	8526.88	0.000420918	42.0918
363814457	94500	209	452.153	2.23199e-05	2.23199
571451567	746000	54	13814.8	0.00068195	68.195
356564672	557000	300	1856.67	9.16518e-05	9.16518
565381266	296000	69	4289.86	0.000211763	21.1763
565394109	310000	127	2440.94	0.000120494	12.0494
571454625	57800	120	481.667	2.37768e-05	2.37768
565358378	340000	167	2035.93	0.000100501	10.0501
670409554	491000	216	2273.15	0.000112211	11.2211
15217870	187000	82	2280.49	0.000112573	11.2573
356524311	161000	66	2439.39	0.000120417	12.0417
565355900	1530000	195	7846.15	0.000387315	38.7315
15223818	144000	310	464.516	2.29302e-05	2.29302
571519786	22300	57	391.228	1.93124e-05	1.93124
15240391	143000	144	993.056	4.90208e-05	4.90208
565392446	241000	174	1385.06	6.83715e-05	6.83715
571472298	38300	161	237.888	1.1743e-05	1.1743
571486152	152000	44	3454.55	0.000170529	17.0529
565369066	3080000	106	29056.6	0.00143434	143.434
212721952	277000	79	3506.33	0.000173085	17.3085
226507516	202000	76	2657.89	0.000131203	13.1203
565378790	202000	71	2845.07	0.000140443	14.0443
226501356	1520000	53	28679.2	0.00141571	141.571
145332787	2590000	306	8464.05	0.000417816	41.7816
255645879	476000	57	8350.88	0.00041223	41.223
414871832	987000	137	7204.38	0.000355634	35.5634
565355537	110000	90	1222.22	6.03333e-05	6.03333
6664311	6190	71	87.1831	4.30368e-06	0.430368
571448662	292000	66	4424.24	0.000218397	21.8397
571473959	145000	100	1450	7.15773e-05	7.15773
413956501	264000	33	8000	0.000394909	39.4909
476507686	994000	57	17438.6	0.000860833	86.0833
670423979	448000	97	4618.56	0.000227989	22.7989
571433808	1260000	96	13125	0.000647898	64.7898
115334277	1430000	201	7114.43	0.000351194	35.1194
24745950	200000	361	554.017	2.73483e-05	2.73483
10176715	385000	25	15400	0.0007602	76.02
15227926	906000	128	7078.12	0.000349402	34.9402
15233650	3410000	71	48028.2	0.00237085	237.085
194701786	523000	63	8301.59	0.000409797	40.9797
670371113	128000	62	2064.52	0.000101912	10.1912
413924493	301000	74	4067.57	0.00020079	20.079
565393162	860000	62	13871	0.000684721	68.4721
413921269	624000	164	3804.88	0.000187823	18.7823
414887536	37000	171	216.374	1.0681e-05	1.0681
226491608	87400	121	722.314	3.56561e-05	3.56561
18308222	1370000	104	13173.1	0.000650271	65.0271
15232726	66100	53	1247.17	6.15648e-05	6.15648
195644236	220000	49	4489.8	0.000221633	22.1633
308080886	70600	97	727.835	3.59286e-05	3.59286
565350302	1280000	118	10847.5	0.00053547	53.547
571538544	1460000	60	24333.3	0.00120118	120.118
356512622	356000	206	1728.16	8.5308e-05	8.5308
226496239	1470000	26	56538.5	0.00279094	279.094
15235300	440000	52	8461.54	0.000417692	41.7692
356525612	496000	457	1085.34	5.35763e-05	5.35763
670397964	815000	237	3438.82	0.000169753	16.9753
356518769	47300	275	172	8.49055e-06	0.849055
565392133	128000	139	920.863	4.54572e-05	4.54572
222422925	210000	140	1500	7.40455e-05	7.40455
670430050	99600	199	500.503	2.47066e-05	2.47066
15238644	485000	359	1350.97	6.6689e-05	6.6689
226499968	874000	145	6027.59	0.000297544	29.7544
226530645	217000	34	6382.35	0.000315056	31.5056
670366127	703000	119	5907.56	0.000291619	29.1619
571442550	865000	116	7456.9	0.0003681	36.81
669028900	33700	112	300.893	1.48532e-05	1.48532
670432739	4600000	129	35658.9	0.00176025	176.025
1495267	207000	35	5914.29	0.000291951	29.1951
195607964	56800	110	516.364	2.54896e-05	2.54896
565398271	74300	71	1046.48	5.1658e-05	5.1658
414877956	175000	54	3240.74	0.000159975	15.9975
669028609	289000	50	5780	0.000285322	28.5322
195643666	87800	71	1236.62	6.10441e-05	6.10441
30688490	3170000	113	28053.1	0.0013848	138.48
565356896	187000	106	1764.15	8.70849e-05	8.70849
12324631	197000	67	2940.3	0.000145144	14.5144
15224020	2040000	208	9807.69	0.000484143	48.4143
18412205	231000	171	1350.88	6.66842e-05	6.66842
2832630	866000	90	9622.22	0.000474988	47.4988
293331757	285000	166	1716.87	8.47508e-05	8.47508
414877958	906000	42	21571.4	0.00106484	106.484
565368470	938000	125	7504	0.000370425	37.0425
15219938	231000	610	378.689	1.86934e-05	1.86934
565343980	302000	119	2537.82	0.000125276	12.5276
571545444	470000	113	4159.29	0.000205318	20.5318
356503694	901000	230	3917.39	0.000193377	19.3377
571443160	1760000	110	16000	0.000789818	78.9818
186511937	334000	134	2492.54	0.000123041	12.3041
224030803	203000	68	2985.29	0.000147365	14.7365
670374014	661000	27	24481.5	0.0012085	120.85
15217822	610000	173	3526.01	0.000174057	17.4057
226503637	395000	340	1161.76	5.73489e-05	5.73489
351725217	184000	203	906.404	4.47434e-05	4.47434
356513594	1060000	73	14520.5	0.000716787	71.6787
571466605	823000	163	5049.08	0.000249241	24.9241
571484891	397000	76	5223.68	0.00025786	25.786
226532474	140000	17	8235.29	0.000406524	40.6524
356504272	644000	55	11709.1	0.000578003	57.8003
414868777	724000	125	5792	0.000285914	28.5914
20197136	72800	226	322.124	1.59012e-05	1.59012
669031835	185000	125	1480	7.30582e-05	7.30582
565398010	2510000	111	22612.6	0.00111624	111.624
670398738	721000	111	6495.5	0.000320641	32.0641
413949617	79900	169	472.781	2.33382e-05	2.33382
226494137	99800	91	1096.7	5.41373e-05	5.41373
30692785	650000	29	22413.8	0.00110643	110.643
39726029	68000	90	755.556	3.7297e-05	3.7297
226495999	241000	24	10041.7	0.000495693	49.5693
565403335	147000	58	2534.48	0.000125111	12.5111
571478284	128000	138	927.536	4.57866e-05	4.57866
670393836	82200	55	1494.55	7.37762e-05	7.37762
226532357	89000	274	324.818	1.60342e-05	1.60342
359806182	323000	138	2340.58	0.00011554	11.554
18491179	634000	53	11962.3	0.000590501	59.0501
356566341	441000	285	1547.37	7.63837e-05	7.63837
356500139	902000	161	5602.48	0.000276559	27.6559
565343289	290000	204	1421.57	7.01738e-05	7.01738
565357454	697000	161	4329.19	0.000213705	21.3705
162460611	131000	167	784.431	3.87224e-05	3.87224
565363971	499000	26	19192.3	0.000947402	94.7402
565393346	55100	71	776.056	3.8309e-05	3.8309
9294088	102000	83	1228.92	6.06638e-05	6.06638
413955924	326000	80	4075	0.000201157	20.1157
571519281	139000	121	1148.76	5.6707e-05	5.6707
226494057	241000	154	1564.94	7.72509e-05	7.72509
356507010	656000	90	7288.89	0.000359806	35.9806
669028447	1100000	27	40740.7	0.00201111	201.111
14334582	1930000	443	4356.66	0.000215061	21.5061
571457244	282000	45	6266.67	0.000309345	30.9345
565374961	1760000	125	14080	0.00069504	69.504
293332607	80300	59	1361.02	6.71848e-05	6.71848
356542371	948000	111	8540.54	0.000421592	42.1592
565397192	1030000	180	5722.22	0.00028247	28.247
565382110	224000	17	13176.5	0.000650439	65.0439
15221331	59500	34	1750	8.63864e-05	8.63864
356510953	258000	66	3909.09	0.000192967	19.2967
565381993	56900	136	418.382	2.06529e-05	2.06529
356502590	182000	69	2637.68	0.000130206	13.0206
226500648	129000	405	318.519	1.57232e-05	1.57232
568215210	181000	524	345.42	1.70512e-05	1.70512
356535085	258000	111	2324.32	0.000114737	11.4737
414871410	157000	65	2415.38	0.000119232	11.9232
571464801	44400	77	576.623	2.84642e-05	2.84642
226504486	299000	41	7292.68	0.000359993	35.9993
669028979	434000	135	3214.81	0.000158695	15.8695
82775178	31700	130	243.846	1.20371e-05	1.20371
212722824	800000	21	38095.2	0.00188052	188.052
669027033	462000	75	6160	0.00030408	30.408
571437201	4000000	192	20833.3	0.00102841	102.841
194696198	2460000	43	57209.3	0.00282406	282.406
195639066	4900000	188	26063.8	0.00128661	128.661
413918364	135000	709	190.409	9.39928e-06	0.939928
413943547	402000	205	1960.98	9.68009e-05	9.68009
6598587	114000	69	1652.17	8.15573e-05	8.15573
212722236	38200	156	244.872	1.20878e-05	1.20878
565381864	1790000	152	11776.3	0.000581322	58.1322
669026960	56300	218	258.257	1.27485e-05	1.27485
413938150	309000	139	2223.02	0.000109736	10.9736
565369607	217000	64	3390.62	0.000167374	16.7374
565370153	137000	120	1141.67	5.63568e-05	5.63568
363806832	207000	46	4500	0.000222136	22.2136
413956680	185000	156	1185.9	5.85402e-05	5.85402
3372236	57100	59	967.797	4.7774e-05	4.7774
195622790	2070000	47	44042.6	0.0021741	217.41
255636683	171000	118	1449.15	7.15354e-05	7.15354
259490609	80100	142	564.085	2.78453e-05	2.78453
670406005	402000	107	3757.01	0.00018546	18.546
565350782	24900	43	579.07	2.8585e-05	2.8585
13559322	268000	141	1900.71	9.38259e-05	9.38259
414872623	196000	544	360.294	1.77854e-05	1.77854
414876659	54200	184	294.565	1.45408e-05	1.45408
571452588	348000	207	1681.16	8.29881e-05	8.29881
669028098	292000	282	1035.46	5.11141e-05	5.11141
571483943	158000	233	678.112	3.34741e-05	3.34741
226505052	103000	55	1872.73	9.24446e-05	9.24446
669031581	18900	207	91.3043	4.50711e-06	0.450711
110737394	218000	131	1664.12	8.21471e-05	8.21471
413924682	520000	164	3170.73	0.000156519	15.6519
571551306	2220000	441	5034.01	0.000248497	24.8497
30684028	205000	251	816.733	4.03169e-05	4.03169
226504518	231000	48	4812.5	0.000237563	23.7563
565353855	526000	56	9392.86	0.000463666	46.3666
255648063	262000	198	1323.23	6.53196e-05	6.53196
565365922	1440000	32	45000	0.00222136	222.136
571536523	146000	194	752.577	3.715e-05	3.715
12321970	70700	258	274.031	1.35272e-05	1.35272
356507724	227000	82	2768.29	0.000136653	13.6653
414878221	936000	27	34666.7	0.00171127	171.127
571532912	12700	154	82.4675	4.0709e-06	0.40709
670363208	74200	21	3533.33	0.000174418	17.4418
15228886	53900	86	626.744	3.09384e-05	3.09384
4837641	348000	64	5437.5	0.000268415	26.8415
226493586	2440000	122	20000	0.000987273	98.7273
255638864	201000	119	1689.08	8.33789e-05	8.33789
554497318	245000	110	2227.27	0.000109946	10.9946
571546902	131000	69	1898.55	9.37194e-05	9.37194
669029978	200000	64	3125	0.000154261	15.4261
255640885	46000	32	1437.5	7.09602e-05	7.09602
15229379	224000	58	3862.07	0.000190646	19.0646
223946767	224000	269	832.714	4.11058e-05	4.11058
300681511	877000	96	9135.42	0.000450957	45.0957
356543464	339000	45	7533.33	0.000371873	37.1873
356505146	200000	105	1904.76	9.4026e-05	9.4026
565375075	103000	111	927.928	4.58059e-05	4.58059
171854980	559000	40	13975	0.000689857	68.9857
565403383	83800	44	1904.55	9.40153e-05	9.40153
356496890	539000	488	1104.51	5.45225e-05	5.45225
293334931	207000	56	3696.43	0.000182469	18.2469
565352483	84200	96	877.083	4.3296e-05	4.3296
356567424	1050000	51	20588.2	0.00101631	101.631
571435067	9960	82	121.463	5.99588e-06	0.599588
15222990	100000	31	3225.81	0.000159238	15.9238
10998537	1310000	121	10826.4	0.000534433	53.4433
226503952	389000	82	4743.9	0.000234176	23.4176
255630135	796000	193	4124.35	0.000203593	20.3593
565367750	965000	91	10604.4	0.000523472	52.3472
293334929	1650000	77	21428.6	0.00105779	105.779
310656731	581000	181	3209.94	0.000158455	15.8455
224034093	503000	251	2003.98	9.89239e-05	9.89239
226507402	187000	146	1280.82	6.3226e-05	6.3226
565372641	74700	65	1149.23	5.67302e-05	5.67302
565371534	390000	245	1591.84	7.85789e-05	7.85789
259490370	167000	337	495.549	2.44621e-05	2.44621
670444153	517000	99	5222.22	0.000257788	25.7788
670419398	540000	136	3970.59	0.000196003	19.6003
18394375	1060000	55	19272.7	0.000951372	95.1372
356553202	84000	81	1037.04	5.11919e-05	5.11919
15230596	334000	100	3340	0.000164875	16.4875
30678905	1210000	75	16133.3	0.0007964	79.64
30679470	74500	77	967.532	4.77609e-05	4.77609
413926493	342000	102	3352.94	0.000165513	16.5513
565402903	109000	88	1238.64	6.11436e-05	6.11436
565364120	994000	163	6098.16	0.000301027	30.1027
15231371	628000	105	5980.95	0.000295242	29.5242
255645955	27500	75	366.667	1.81e-05	1.81
195656027	381000	141	2702.13	0.000133387	13.3387
356561568	311000	72	4319.44	0.000213223	21.3223
212722928	1230000	235	5234.04	0.000258371	25.8371
356521315	1710000	27	63333.3	0.00312636	312.636
670440373	346000	72	4805.56	0.00023722	23.722
334185349	1310000	86	15232.6	0.000751935	75.1935
110739044	201000	97	2072.16	0.00010229	10.229
15224291	57900	82	706.098	3.48555e-05	3.48555
150250065	133000	27	4925.93	0.000243162	24.3162
224033149	1050000	100	10500	0.000518318	51.8318
22328051	422000	59	7152.54	0.000353076	35.3076
110735729	760000	109	6972.48	0.000344187	34.4187
15238868	505000	210	2404.76	0.000118708	11.8708
255636393	287000	70	4100	0.000202391	20.2391
669031907	407000	100	4070	0.00020091	20.091
670433451	286000	32	8937.5	0.000441188	44.1188
413923122	23800	216	110.185	5.43914e-06	0.543914
79386544	172000	159	1081.76	5.33997e-05	5.33997
351722799	63700	125	509.6	2.51557e-05	2.51557
11558854	188000	74	2540.54	0.00012541	12.541
356500313	35400	187	189.305	9.34477e-06	0.934477
21553613	130000	90	1444.44	7.1303e-05	7.1303
226507536	129000	45	2866.67	0.000141509	14.1509
224035619	207000	148	1398.65	6.90424e-05	6.90424
212723152	1070000	283	3780.92	0.00018664	18.664
356549606	327000	415	787.952	3.88962e-05	3.88962
414880234	108000	213	507.042	2.50295e-05	2.50295
571566958	773000	11	70272.7	0.00346892	346.892
392055996	59900	17	3523.53	0.000173934	17.3934
351720806	89200	105	849.524	4.19356e-05	4.19356
356527316	584000	100	5840	0.000288284	28.8284
356530409	217000	56	3875	0.000191284	19.1284
565366288	60200	47	1280.85	6.32275e-05	6.32275
24417310	369000	71	5197.18	0.000256552	25.6552
15221404	222000	119	1865.55	9.20902e-05	9.20902
18397819	1100000	36	30555.6	0.00150833	150.833
356545325	451000	89	5067.42	0.000250146	25.0146
345193171	656000	151	4344.37	0.000214454	21.4454
478213496	37200	27	1377.78	6.80121e-05	6.80121
15232364	58400	217	269.124	1.3285e-05	1.3285
110740248	3730000	181	20607.7	0.00101727	101.727
571516140	292000	301	970.1	4.78877e-05	4.78877
116830575	287000	62	4629.03	0.000228506	22.8506
356572844	89700	78	1150	5.67682e-05	5.67682
356506398	539000	114	4728.07	0.000233395	23.3395
293335029	18200	244	74.5902	3.68204e-06	0.368204
356530266	149000	123	1211.38	5.97982e-05	5.97982
565359935	99900	64	1560.94	7.70536e-05	7.70536
571532041	930000	144	6458.33	0.000318807	31.8807
15219272	23800	21	1133.33	5.59455e-05	5.59455
167962438	70000	147	476.19	2.35065e-05	2.35065
356545932	80200	16	5012.5	0.000247435	24.7435
413924653	24800	38	652.632	3.22163e-05	3.22163
571469695	1030000	21	49047.6	0.00242117	242.117
571522864	356000	48	7416.67	0.000366114	36.6114
186510070	1480000	55	26909.1	0.00132833	132.833
186506708	27900	60	465	2.29541e-05	2.29541
356533717	147000	93	1580.65	7.80264e-05	7.80264
356577093	2490000	59	42203.4	0.00208331	208.331
351727631	156000	149	1046.98	5.16827e-05	5.16827
571548202	1120000	222	5045.05	0.000249042	24.9042
565349065	849000	125	6792	0.000335278	33.5278
2462827	681000	53	12849.1	0.000634276	63.4276
571454642	108000	232	465.517	2.29796e-05	2.29796
565380599	328000	259	1266.41	6.25146e-05	6.25146
413936133	288000	66	4363.64	0.000215405	21.5405
162463259	285000	170	1676.47	8.27567e-05	8.27567
413947852	3590000	43	83488.4	0.00412129	412.129
565398613	168000	36	4666.67	0.000230364	23.0364
571525509	223000	80	2787.5	0.000137601	13.7601
21432	357000	108	3305.56	0.000163174	16.3174
669028442	2920000	274	10656.9	0.000526065	52.6065
356515937	699000	167	4185.63	0.000206618	20.6618
414883324	410000	248	1653.23	8.16092e-05	8.16092
565372488	93000	98	948.98	4.68451e-05	4.68451
565366942	134000	136	985.294	4.86377e-05	4.86377
356525335	351000	81	4333.33	0.000213909	21.3909

## Sheet: Shoot
accession_number	totalIntensity	Peptide_count	iBAQ	riBAQ	iFOT=riBAQ*100000
4262869	165000000	14	1.17857e+07	0.135314	13531.4
329124677	152000000	30	5.06667e+06	0.0581713	5817.13
1944432	162000000	64	2531250	0.0290617	2906.17
565365229	13400000	1	13400000	0.153848	15384.8
670364943	5020000	87	57701.1	0.000662477	66.2477
30025966	3920000	55	71272.7	0.000818295	81.8295
2342678	1510000	100	15100	0.000173366	17.3366
1498332	7600000	38	200000	0.00229624	229.624
11276980	7310000	107	68317.8	0.000784368	78.4368
11467199	44500000	91	489011	0.00561442	561.442
7525040	46600000	50	932000	0.0107005	1070.05
162462751	16600000	103	161165	0.00185036	185.036
15217555	8850000	67	132090	0.00151654	151.654
803378376	6520000	137	47591.2	0.000546404	54.6404
15222111	8180000	80	102250	0.00117395	117.395
571489137	8880000	22	403636	0.00463422	463.422
15226314	5260000	50	105200	0.00120782	120.782
7525018	23100000	56	412500	0.00473599	473.599
1246399	19200000	80	240000	0.00275548	275.548
2459684	4010000	186	21559.1	0.000247524	24.7524
15223484	22900000	95	241053	0.00276757	276.757
3328122	13900000	290	47931	0.000550305	55.0305
28172915	6420000	108	59444.4	0.000682492	68.2492
358248528	80200000	131	612214	0.00702894	702.894
7960277	80300000	95	845263	0.00970462	970.462
565365601	27600000	38	726316	0.00833896	833.896
739292	8060000	33	244242	0.00280419	280.419
15219234	2130000	268	7947.76	9.12497e-05	9.12497
356502850	1190000	381	3123.36	3.58599e-05	3.58599
565397836	2020000	207	9758.45	0.000112039	11.2039
568215268	1220000	74	16486.5	0.000189284	18.9284
351724907	2410000	236	10211.9	0.000117244	11.7244
29892963	3560000	91	39120.9	0.000449154	44.9154
162461842	2610000	2	1305000	0.0149829	1498.29
476507691	5970000	110	54272.7	0.000623115	62.3115
5305929	5210000	143	36433.6	0.0004183	41.83
356525839	1740000	37	47027	0.000539926	53.9926
1781348	7800000	306	25490.2	0.000292658	29.2658
356513781	4010000	304	13190.8	0.000151446	15.1446
18396217	1350000	138	9782.61	0.000112316	11.2316
565366189	652000	289	2256.06	2.59022e-05	2.59022
356530274	5870000	136	43161.8	0.000495548	49.5548
255641409	1780000	91	19560.4	0.000224577	22.4577
141448056	509000	16	31812.5	0.000365245	36.5245
356496602	704000	226	3115.04	3.57644e-05	3.57644
413916139	729000	72	10125	0.000116247	11.6247
356552354	1480000	118	12542.4	0.000144001	14.4001
56809379	2690000	100	26900	0.000308844	30.8844
356576867	8470000	337	25133.5	0.000288563	28.8563
356506190	8050000	105	76666.7	0.000880224	88.0224
356509819	1600000	281	5693.95	6.53733e-05	6.53733
574584463	1570000	36	43611.1	0.000500707	50.0707
195619166	732000	88	8318.18	9.55025e-05	9.55025
18423214	378000	113	3345.13	3.84061e-05	3.84061
13625479	989000	76	13013.2	0.000149406	14.9406
255637766	6110000	35	174571	0.00200429	200.429
669028737	7740000	98	78979.6	0.000906779	90.6779
226508530	1360000	127	10708.7	0.000122948	12.2948
669028770	213000000	56	3.80357e+06	0.0436695	4366.95
208293677	465000	31	15000	0.000172218	17.2218
226493235	695000	31	22419.4	0.000257401	25.7401
162458207	672000	16	42000	0.00048221	48.221
60326677	812000	31	26193.5	0.000300733	30.0733
15232442	986000	165	5975.76	6.86087e-05	6.86087
42565903	537000	83	6469.88	7.42819e-05	7.42819
1619325	503000	92	5467.39	6.27721e-05	6.27721
145358264	1580000	225	7022.22	8.06234e-05	8.06234
414885128	885000	108	8194.44	9.40819e-05	9.40819
359806082	2720000	104	26153.8	0.000300277	30.0277
356513975	2130000	112	19017.9	0.000218347	21.8347
413951862	854000	116	7362.07	8.45252e-05	8.45252
334186950	1440000	214	6728.97	7.72565e-05	7.72565
15231926	540000	522	1034.48	1.18771e-05	1.18771
15239843	394000	65	6061.54	6.95936e-05	6.95936
19749359	755000	138	5471.01	6.28137e-05	6.28137
15223226	2490000	86	28953.5	0.00033242	33.242
15220668	1390000	39	35641	0.000409201	40.9201
30695388	1600000	388	4123.71	4.73451e-05	4.73451
571484256	1970000	76	25921.1	0.000297604	29.7604
18394746	932000	102	9137.25	0.000104906	10.4906
18401175	761000	35	21742.9	0.000249634	24.9634
670020137	43600000	174	250575	0.00287689	287.689
571453870	2120000	22	96363.6	0.00110637	110.637
670387956	12300000	505	24356.4	0.000279641	27.9641
162458306	467000	158	2955.7	3.39349e-05	3.39349
11465949	2260000	166	13614.5	0.00015631	15.631
11465970	300000	45	6666.67	7.65412e-05	7.65412
669031347	1360000	39	34871.8	0.000400369	40.0369
565351799	1640000	74	22162.2	0.000254448	25.4448
9294006	903000	179	5044.69	5.7919e-05	5.7919
18411711	2650000	136	19485.3	0.000223714	22.3714
363814360	21500000	46	467391	0.0053662	536.62
351723127	1110000	125	8880	0.000101953	10.1953
18407925	5840000	76	76842.1	0.000882238	88.2238
549823009	1130000	59	19152.5	0.000219894	21.9894
15222166	1190000	121	9834.71	0.000112914	11.2914
255633324	1170000	160	7312.5	8.39561e-05	8.39561
565378559	1400000	57	24561.4	0.000281994	28.1994
356568762	777000	27	28777.8	0.000330403	33.0403
568215194	2270000	49	46326.5	0.000531883	53.1883
571535360	991000	80	12387.5	0.000142223	14.2223
565352060	472000	158	2987.34	3.42982e-05	3.42982
20182	2460000	145	16965.5	0.000194784	19.4784
413948151	8210000	110	74636.4	0.000856914	85.6914
414592172	857000	73	11739.7	0.000134786	13.4786
356502452	483000	189	2555.56	2.93408e-05	2.93408
413935023	5690000	22	258636	0.00296945	296.945
571495196	1140000	66	17272.7	0.000198311	19.8311
413955689	891000	97	9185.57	0.000105461	10.5461
15229054	802000	47	17063.8	0.000195913	19.5913
294440430	427000	67	6373.13	7.31711e-05	7.31711
565350308	404000	49	8244.9	9.46612e-05	9.46612
356505332	2070000	102	20294.1	0.000233	23.3
413917567	1550000	109	14220.2	0.000163264	16.3264
363807408	2200000	176	12500	0.000143515	14.3515
15230521	978000	73	13397.3	0.000153816	15.3816
322517783	1110000	41	27073.2	0.000310832	31.0832
162463755	280000	84	3333.33	3.82706e-05	3.82706
162458532	631000	105	6009.52	6.89964e-05	6.89964
565355263	6160000	98	62857.1	0.000721674	72.1674
356554501	845000	475	1778.95	2.04244e-05	2.04244
565378923	850000	174	4885.06	5.60862e-05	5.60862
670377409	2840000	110	25818.2	0.000296423	29.6423
565355923	5980000	73	81917.8	0.000940513	94.0513
565402325	1410000	120	11750	0.000134904	13.4904
565401730	3860000	266	14511.3	0.000166607	16.6607
565380272	328000	168	1952.38	2.24156e-05	2.24156
571440119	681000	168	4053.57	4.65398e-05	4.65398
356515180	437000	108	4046.3	4.64563e-05	4.64563
670358758	2520000	130	19384.6	0.000222558	22.2558
356503823	296000	36	8222.22	9.44008e-05	9.44008
356567949	1360000	43	31627.9	0.000363126	36.3126
255636654	336000	34	9882.35	0.000113461	11.3461
565364156	553000	34	16264.7	0.000186738	18.6738
2626753	230000	26	8846.15	0.000101564	10.1564
414869178	1420000	28	50714.3	0.00058226	58.226
565395132	1820000	32	56875	0.000652992	65.2992
571529524	682000	116	5879.31	6.75014e-05	6.75014
15220542	59900	119	503.361	5.77918e-06	0.577918
212722290	222000	70	3171.43	3.64117e-05	3.64117
565382476	4370000	183	23879.8	0.000274168	27.4168
571512389	6220000	231	26926.4	0.000309147	30.9147
356529308	457000	21	21761.9	0.000249852	24.9852
356555514	468000	172	2720.93	3.12395e-05	3.12395
15220735	597000	66	9045.45	0.000103852	10.3852
2947062	1940000	78	24871.8	0.000285558	28.5558
194697996	202000	92	2195.65	2.52087e-05	2.52087
226531368	1560000	61	25573.8	0.000293617	29.3617
356549904	513000	101	5079.21	5.83153e-05	5.83153
670434562	244000	50	4880	5.60282e-05	5.60282
669029501	10900000	102	106863	0.00122691	122.691
13516481	5900000	33	178788	0.0020527	205.27
15227082	65500000	276	237319	0.0027247	272.47
571435911	1420000	35	40571.4	0.000465808	46.5808
670424058	4720000	141	33475.2	0.000384335	38.4335
255642511	591000	49	12061.2	0.000138477	13.8477
10129653	1250000	130	9615.38	0.000110396	11.0396
413936998	5740000	132	43484.8	0.000499257	49.9257
293332483	780000	77	10129.9	0.000116303	11.6303
226493412	26200000	90	291111	0.0033423	334.23
571479916	816000	113	7221.24	8.29083e-05	8.29083
20269901	348000	109	3192.66	3.66555e-05	3.66555
669028634	623000	142	4387.32	5.03717e-05	5.03717
670401950	463000	62	7467.74	8.57385e-05	8.57385
571533436	3860000	266	14511.3	0.000166607	16.6607
565399562	538000	75	7173.33	8.23583e-05	8.23583
413954100	1210000	117	10341.9	0.000118737	11.8737
571442974	34900000	46	758696	0.00871072	871.072
571487196	206000	95	2168.42	2.4896e-05	2.4896
565400015	2000000	174	11494.3	0.000131968	13.1968
351734408	74400000	69	1.07826e+06	0.0123797	1237.97
15240163	2030000	87	23333.3	0.000267894	26.7894
334182477	420000	42	10000	0.000114812	11.4812
565373432	676000	109	6201.83	7.12044e-05	7.12044
15146187	200000	76	2631.58	3.02136e-05	3.02136
28393641	313000	155	2019.35	2.31846e-05	2.31846
326367366	640000	221	2895.93	3.32487e-05	3.32487
110737364	1740000	138	12608.7	0.000144763	14.4763
4263828	1490000	121	12314	0.00014138	14.138
571452955	781000	134	5828.36	6.69164e-05	6.69164
571480122	138000	110	1254.55	1.44037e-05	1.44037
238836906	892000	133	6706.77	7.70016e-05	7.70016
15237659	1220000	238	5126.05	5.88531e-05	5.88531
571490067	529000	91	5813.19	6.67422e-05	6.67422
15231287	427000	54	7907.41	9.07864e-05	9.07864
226503841	3370000	21	160476	0.00184246	184.246
15231445	1670000	76	21973.7	0.000252284	25.2284
571512929	348000	86	4046.51	4.64587e-05	4.64587
28555817	1280000	20	64000	0.000734796	73.4796
565342498	1200000	126	9523.81	0.000109345	10.9345
670385939	746000	123	6065.04	6.96338e-05	6.96338
8489871	2750000	154	17857.1	0.000205021	20.5021
194706652	4790000	196	24438.8	0.000280586	28.0586
14334542	4360000	132	33030.3	0.000379227	37.9227
110738201	2530000	57	44386	0.000509603	50.9603
669028186	5870000	43	136512	0.00156731	156.731
670396925	335000	130	2576.92	2.95861e-05	2.95861
413942848	605000	105	5761.9	6.61535e-05	6.61535
11994155	731000	165	4430.3	5.08651e-05	5.08651
565401505	1430000	104	13750	0.000157866	15.7866
413932624	1520000	76	20000	0.000229624	22.9624
413925025	1790000	85	21058.8	0.00024178	24.178
571490008	798000	119	6705.88	7.69914e-05	7.69914
226498158	2780000	163	17055.2	0.000195814	19.5814
16924045	8900000	174	51149.4	0.000587256	58.7256
571473074	3400000	20	170000	0.0019518	195.18
15217485	202000	67	3014.93	3.46149e-05	3.46149
15224111	2600000	79	32911.4	0.000377862	37.7862
110319959	142000	169	840.237	9.64691e-06	0.964691
30682540	2140000	188	11383	0.00013069	13.069
399106951	160000000	146	1.09589e+06	0.0125821	1258.21
669028147	447000	113	3955.75	4.54167e-05	4.54167
413951183	399000	66	6045.45	6.9409e-05	6.9409
12324318	1310000	128	10234.4	0.000117503	11.7503
15222551	1070000	124	8629.03	9.90715e-05	9.90715
22327412	920000	140	6571.43	7.54478e-05	7.54478
572169494	21300000	53	401887	0.00461413	461.413
30681405	880000	137	6423.36	7.37477e-05	7.37477
571451970	9880000	66	149697	0.0017187	171.87
195614708	7740000	29	266897	0.00306429	306.429
195617710	626000	133	4706.77	5.40392e-05	5.40392
565366018	1410000	160	8812.5	0.000101178	10.1178
565368389	10700000	110	97272.7	0.00111681	111.681
571449701	19500000	37	527027	0.00605089	605.089
670407437	2160000	22	98181.8	0.00112724	112.724
414877526	229000	85	2694.12	3.09316e-05	3.09316
565382974	740000	136	5441.18	6.24711e-05	6.24711
1617474	1480000	48	30833.3	0.000354003	35.4003
15242180	4200000	79	53164.6	0.000610392	61.0392
351724467	244000	103	2368.93	2.71981e-05	2.71981
15232129	142000	66	2151.52	2.47019e-05	2.47019
15228261	344000	123	2796.75	3.211e-05	3.211
22136058	231000	93	2483.87	2.85178e-05	2.85178
413923041	10100000	138	73188.4	0.000840289	84.0289
4185306	678000	55	12327.3	0.000141532	14.1532
571437209	8630000	112	77053.6	0.000884666	88.4666
356530989	238000	132	1803.03	2.07009e-05	2.07009
669028887	276000	104	2653.85	3.04693e-05	3.04693
240254101	11700000	50	234000	0.0026866	268.66
571552040	1250000	96	13020.8	0.000149495	14.9495
110738495	3730000	152	24539.5	0.000281742	28.1742
194697170	193000	163	1184.05	1.35943e-05	1.35943
356569766	17100000	244	70082	0.000804624	80.4624
15233233	224000	132	1696.97	1.94832e-05	1.94832
308044503	333000	41	8121.95	9.32496e-05	9.32496
413935109	6120000	130	47076.9	0.000540499	54.0499
413917040	710000	91	7802.2	8.95784e-05	8.95784
212274683	10600000	46	230435	0.00264566	264.566
413948231	16900000	105	160952	0.00184792	184.792
356495063	4780	65	73.5385	8.44308e-07	0.0844308
351723757	3470000	128	27109.4	0.000311248	31.1248
670417952	1420000	159	8930.82	0.000102536	10.2536
670020411	953000	41	23243.9	0.000266867	26.6867
571543951	2990000	299	10000	0.000114812	11.4812
226496135	1300000	141	9219.86	0.000105855	10.5855
195633079	3840000	85	45176.5	0.000518679	51.8679
10764861	589000	89	6617.98	7.59822e-05	7.59822
571455626	85800	55	1560	1.79106e-05	1.79106
356526171	745000	53	14056.6	0.000161386	16.1386
15236113	1030000	113	9115.04	0.000104651	10.4651
414589439	251000	253	992.095	1.13904e-05	1.13904
145334349	767000	101	7594.06	8.71888e-05	8.71888
571442100	1140000	114	10000	0.000114812	11.4812
571448662	2120000	120	17666.7	0.000202834	20.2834
15219882	501000	139	3604.32	4.13818e-05	4.13818
356529571	3500000	68	51470.6	0.000590943	59.0943
565398014	416000	127	3275.59	3.76076e-05	3.76076
356535537	133000	191	696.335	7.99475e-06	0.799475
413942780	43400	127	341.732	3.92349e-06	0.392349
413946733	1220000	36	33888.9	0.000389084	38.9084
356572482	1040000	81	12839.5	0.000147413	14.7413
356520513	132000	46	2869.57	3.2946e-05	3.2946
15237369	124000	142	873.239	1.00258e-05	1.00258
226530437	3250000	64	50781.2	0.000583029	58.3029
334187324	5330000	44	121136	0.00139079	139.079
356495119	1340000	90	14888.9	0.000170942	17.0942
414589513	144000	50	2880	3.30658e-05	3.30658
669029429	224000	215	1041.86	1.19618e-05	1.19618
12320969	311000	157	1980.89	2.2743e-05	2.2743
110739878	258000	55	4690.91	5.38572e-05	5.38572
356531774	3070000	138	22246.4	0.000255415	25.5415
356536314	148000	100	1480	1.69921e-05	1.69921
356504645	866000	116	7465.52	8.57129e-05	8.57129
12324804	2620000	19	137895	0.00158319	158.319
226510327	1610000	257	6264.59	7.19249e-05	7.19249
293334929	13200000	78	169231	0.00194297	194.297
145329593	966000	149	6483.22	7.4435e-05	7.4435
571547818	980000	314	3121.02	3.5833e-05	3.5833
226497882	55000	61	901.639	1.03519e-05	1.03519
413924608	2140000	131	16335.9	0.000187555	18.7555
565387143	119000	87	1367.82	1.57041e-05	1.57041
571470183	4610000	82	56219.5	0.000645466	64.5466
414865000	1310000	41	31951.2	0.000366838	36.6838
565358030	906000	103	8796.12	0.00010099	10.099
356539692	278000	122	2278.69	2.6162e-05	2.6162
186511541	836000	162	5160.49	5.92486e-05	5.92486
565361850	1380000	46	30000	0.000344435	34.4435
568214515	660000	124	5322.58	6.11095e-05	6.11095
571442203	9170000	42	218333	0.00250672	250.672
15232749	121000	58	2086.21	2.39521e-05	2.39521
15226664	24500000	64	382812	0.00439514	439.514
414591542	1710000	80	21375	0.00024541	24.541
670386129	18000000	144	125000	0.00143515	143.515
219363685	19100000	134	142537	0.0016365	163.65
15232018	1300000	67	19403	0.000222769	22.2769
608996688	539000	59	9135.59	0.000104887	10.4887
15236004	4430000	91	48681.3	0.000558919	55.8919
565345910	198000	126	1571.43	1.80419e-05	1.80419
162463509	976000	221	4416.29	5.07042e-05	5.07042
212721864	8460000	101	83762.4	0.000961691	96.1691
565359880	689000	67	10283.6	0.000118068	11.8068
565384374	598000	62	9645.16	0.000110738	11.0738
15228111	168000	126	1333.33	1.53082e-05	1.53082
225698200	431000	86	5011.63	5.75394e-05	5.75394
571531465	26200000	109	240367	0.0027597	275.97
240254651	2970000	270	11000	0.000126293	12.6293
413921466	186000	61	3049.18	3.50082e-05	3.50082
565358012	972000	101	9623.76	0.000110492	11.0492
194702222	662000	105	6304.76	7.23861e-05	7.23861
293334601	677000	30	22566.7	0.000259092	25.9092
565390949	92800	116	800	9.18494e-06	0.918494
571455827	1420000	35	40571.4	0.000465808	46.5808
293334165	128000	27	4740.74	5.44293e-05	5.44293
565351763	609000	95	6410.53	7.36004e-05	7.36004
565370460	1070000	111	9639.64	0.000110674	11.0674
413937802	733000	22	33318.2	0.000382532	38.2532
669028879	12600000	58	217241	0.00249419	249.419
162463895	257000	125	2056	2.36053e-05	2.36053
414880307	133000	190	700	8.03683e-06	0.803683
670394904	1210000	14	86428.6	0.000992302	99.2302
356549924	255000	85	3000	3.44435e-05	3.44435
669031157	4530000	90	50333.3	0.000577886	57.7886
226498646	1100000	198	5555.56	6.37843e-05	6.37843
363807742	112000	79	1417.72	1.62771e-05	1.62771
414870785	1090000	11	99090.9	0.00113768	113.768
414866757	1040000	57	18245.6	0.000209481	20.9481
670360944	2040000	70	29142.9	0.000334594	33.4594
30678519	92800	253	366.798	4.21128e-06	0.421128
56418455	1180000	134	8805.97	0.000101103	10.1103
565381801	149000	119	1252.1	1.43756e-05	1.43756
195647020	567000	129	4395.35	5.04638e-05	5.04638
163838762	1960000	194	10103.1	0.000115995	11.5995
223974785	62700	147	426.531	4.89707e-06	0.489707
565358460	909000	224	4058.04	4.6591e-05	4.6591
571489558	4200000	91	46153.8	0.000529901	52.9901
145323726	92600000	61	1.51803e+06	0.0174288	1742.88
356525821	5170000	77	67142.9	0.000770879	77.0879
2342690	696000	64	10875	0.000124858	12.4858
565344965	8400000	32	262500	0.00301381	301.381
565395158	237000	42	5642.86	6.47867e-05	6.47867
565353388	279000	189	1476.19	1.69484e-05	1.69484
14334888	166000	19	8736.84	0.000100309	10.0309
15237560	533000	159	3352.2	3.84872e-05	3.84872
224030271	363000	58	6258.62	7.18564e-05	7.18564
571452588	566000	30	18866.7	0.000216612	21.6612
334186144	1330000	44	30227.3	0.000347045	34.7045
356525681	233000	86	2709.3	3.1106e-05	3.1106
356566905	177000	68	2602.94	2.98848e-05	2.98848
565402893	1780000	35	50857.1	0.0005839	58.39
670426935	1220000	103	11844.7	0.000135991	13.5991
255636560	594000	86	6906.98	7.93002e-05	7.93002
356539022	355000	77	4610.39	5.29327e-05	5.29327
226497526	799000	43	18581.4	0.000213336	21.3336
18417514	489000	90	5433.33	6.23811e-05	6.23811
565362538	2190000	101	21683.2	0.000248948	24.8948
15217619	178000	275	647.273	7.43145e-06	0.743145
571437253	473000	66	7166.67	8.22818e-05	8.22818
194704674	611000	63	9698.41	0.000111349	11.1349
414589463	754000	530	1422.64	1.63336e-05	1.63336
565378929	543000	44	12340.9	0.000141688	14.1688
565345584	160000	78	2051.28	2.35511e-05	2.35511
571464321	32600	64	509.375	5.84823e-06	0.584823
226493566	395000	153	2581.7	2.9641e-05	2.9641
413953604	1200000	45	26666.7	0.000306165	30.6165
4539316	577000	70	8242.86	9.46377e-05	9.46377
12878	609000	34	17911.8	0.000205648	20.5648
571444936	628000	1	628000	0.00721018	721.018
195654759	13200000	169	78106.5	0.000896755	89.6755
226490871	35300000	113	312389	0.0035866	358.66
565363908	231000	108	2138.89	2.4557e-05	2.4557
15224746	2160000	81	26666.7	0.000306165	30.6165
15238520	185000	62	2983.87	3.42584e-05	3.42584
224434582	270000	141	1914.89	2.19852e-05	2.19852
565367835	826000	166	4975.9	5.71292e-05	5.71292
565388104	394000	118	3338.98	3.83355e-05	3.83355
565351775	173000	233	742.489	8.52465e-06	0.852465
57282084	3270000	40	81750	0.000938586	93.8586
110737560	394000	47	8382.98	9.62465e-05	9.62465
10946379	1730000	106	16320.8	0.000187382	18.7382
194703174	108000	78	1384.62	1.5897e-05	1.5897
571455053	3020000	82	36829.3	0.000422843	42.2843
571496520	263000	41	6414.63	7.36476e-05	7.36476
6689816	584000	83	7036.14	8.07832e-05	8.07832
159232350	1130000	135	8370.37	9.61017e-05	9.61017
219884513	198000	121	1636.36	1.87874e-05	1.87874
413941697	309000	25	12360	0.000141907	14.1907
565378338	250000	22	11363.6	0.000130468	13.0468
79355470	1900000	97	19587.6	0.000224889	22.4889
413951712	1960000	63	31111.1	0.000357192	35.7192
356509840	366000	274	1335.77	1.53362e-05	1.53362
670364687	256000	397	644.836	7.40348e-06	0.740348
356574273	587000	539	1089.05	1.25036e-05	1.25036
163838730	502000	137	3664.23	4.20697e-05	4.20697
571540333	2860000	47	60851.1	0.000698642	69.8642
356532293	364000	348	1045.98	1.20091e-05	1.20091
356565422	44300000	86	515116	0.00591414	591.414
11994715	404000	326	1239.26	1.42282e-05	1.42282
22331067	3260000	34	95882.4	0.00110084	110.084
301130797	951000	56	16982.1	0.000194975	19.4975
571477873	500000	88	5681.82	6.5234e-05	6.5234
226498934	1400000	86	16279.1	0.000186903	18.6903
7263123	468000	43	10883.7	0.000124958	12.4958
18405329	847000	97	8731.96	0.000100253	10.0253
226499134	1410000	109	12935.8	0.000148518	14.8518
308044532	352000	87	4045.98	4.64526e-05	4.64526
571452477	456000	88	5181.82	5.94934e-05	5.94934
18400918	402000	43	9348.84	0.000107336	10.7336
356544216	567000	133	4263.16	4.89461e-05	4.89461
308080286	789000	72	10958.3	0.000125815	12.5815
5103828	136000	30	4533.33	5.2048e-05	5.2048
669027893	427000	106	4028.3	4.62497e-05	4.62497
413921538	767000	95	8073.68	9.26954e-05	9.26954
565363656	747000	57	13105.3	0.000150464	15.0464
565378315	1050000	161	6521.74	7.48773e-05	7.48773
15219627	124000	160	775	8.89791e-06	0.889791
356549685	189000	164	1152.44	1.32314e-05	1.32314
414872530	514000	134	3835.82	4.40398e-05	4.40398
359806041	83400	15	5560	6.38354e-05	6.38354
571505217	752000	98	7673.47	8.81005e-05	8.81005
145353594	3010000	63	47777.8	0.000548545	54.8545
226492174	100000	51	1960.78	2.25121e-05	2.25121
338777050	1690000	44	38409.1	0.000440982	44.0982
414886093	811000	87	9321.84	0.000107026	10.7026
571503087	461000	151	3052.98	3.50518e-05	3.50518
571540617	368000	192	1916.67	2.20056e-05	2.20056
670362981	1110000	933	1189.71	1.36593e-05	1.36593
226500636	349000	189	1846.56	2.12007e-05	2.12007
571438679	143000	87	1643.68	1.88714e-05	1.88714
571494520	43800	32	1368.75	1.57149e-05	1.57149
1184989	71200	287	248.084	2.84829e-06	0.284829
15224721	585000	49	11938.8	0.000137071	13.7071
565354358	9450000	112	84375	0.000968725	96.8725
186510640	569000	179	3178.77	3.6496e-05	3.6496
15225904	77400	81	955.556	1.09709e-05	1.09709
15227574	1420000	251	5657.37	6.49533e-05	6.49533
413919201	414000	147	2816.33	3.23348e-05	3.23348
42562341	604000	106	5698.11	6.54211e-05	6.54211
565374227	391000	48	8145.83	9.35238e-05	9.35238
15231588	419000	109	3844.04	4.41341e-05	4.41341
15239799	231000	70	3300	3.78879e-05	3.78879
565400112	1400000	22	63636.4	0.000730621	73.0621
670441677	8150000	116	70258.6	0.000806652	80.6652
18395310	256000	99	2585.86	2.96887e-05	2.96887
210257071	289000	136	2125	2.43975e-05	2.43975
356507010	387000	209	1851.67	2.12594e-05	2.12594
195610392	50400000	284	177465	0.00203751	203.751
565391034	389000	132	2946.97	3.38347e-05	3.38347
669027553	476000	117	4068.38	4.67098e-05	4.67098
15227563	850000	204	4166.67	4.78383e-05	4.78383
356551578	244000	60	4066.67	4.66901e-05	4.66901
414588218	898000	152	5907.89	6.78296e-05	6.78296
565385791	438000	121	3619.83	4.156e-05	4.156
356516692	877000	179	4899.44	5.62514e-05	5.62514
162461196	820000	98	8367.35	9.6067e-05	9.6067
37542393	5260000	74	71081.1	0.000816095	81.6095
565370642	1900000	78	24359	0.00027967	27.967
571477807	93600	124	754.839	8.66644e-06	0.866644
125744990	755000	77	9805.19	0.000112575	11.2575
565351376	902000	60	15033.3	0.0001726	17.26
670438798	237000	79	3000	3.44435e-05	3.44435
334188011	267000	101	2643.56	3.03512e-05	3.03512
4335720	305000	139	2194.24	2.51925e-05	2.51925
565387793	614000	47	13063.8	0.000149988	14.9988
356546036	354000	231	1532.47	1.75945e-05	1.75945
356567248	607000	85	7141.18	8.19891e-05	8.19891
414588813	1370000	91	15054.9	0.000172849	17.2849
356527540	83200	50	1664	1.91047e-05	1.91047
571466994	184000	24	7666.67	8.80224e-05	8.80224
14517482	995000	75	13266.7	0.000152317	15.2317
55741074	369000	29	12724.1	0.000146088	14.6088
565343440	995000	33	30151.5	0.000346175	34.6175
15238108	521000	46	11326.1	0.000130037	13.0037
571522278	6590000	41	160732	0.00184539	184.539
670403702	235000	70	3357.14	3.8544e-05	3.8544
15235029	79000	205	385.366	4.42445e-06	0.442445
414590184	1230000	99	12424.2	0.000142645	14.2645
223947151	1020000	144	7083.33	8.1325e-05	8.1325
356565499	30100000	132	228030	0.00261806	261.806
42562792	2260000	67	33731.3	0.000387276	38.7276
670398527	2820000	136	20735.3	0.000238066	23.8066
12620877	51400	3	17133.3	0.000196711	19.6711
565400926	308000	216	1425.93	1.63713e-05	1.63713
356574726	551000	306	1800.65	2.06736e-05	2.06736
571462304	511000	133	3842.11	4.41119e-05	4.41119
15230241	173000	319	542.32	6.22647e-06	0.622647
358248430	250000	133	1879.7	2.15812e-05	2.15812
670365532	596000	93	6408.6	7.35783e-05	7.35783
11967906	1190000	81	14691.4	0.000168674	16.8674
15220697	167000	69	2420.29	2.77878e-05	2.77878
293332827	10800000	42	257143	0.0029523	295.23
145334412	520000	201	2587.06	2.97026e-05	2.97026
413947115	481000	77	6246.75	7.17201e-05	7.17201
414883477	165000	210	785.714	9.02093e-06	0.902093
565388102	114000	166	686.747	7.88467e-06	0.788467
356526129	2690000	110	24454.5	0.000280767	28.0767
356570204	376000	119	3159.66	3.62767e-05	3.62767
565361852	137000	127	1078.74	1.23852e-05	1.23852
2632088	177000	50	3540	4.06434e-05	4.06434
120969675	1320000	38	34736.8	0.00039882	39.882
18412632	114000	18	6333.33	7.27141e-05	7.27141
351724335	2250000	78	28846.2	0.000331188	33.1188
356495843	3020000	63	47936.5	0.000550368	55.0368
565376876	435000	239	1820.08	2.08967e-05	2.08967
15242015	211000	63	3349.21	3.84528e-05	3.84528
565353396	155000	155	1000	1.14812e-05	1.14812
565367262	701000	115	6095.65	6.99853e-05	6.99853
116830635	2130000	131	16259.5	0.000186679	18.6679
565342899	1890000	264	7159.09	8.21948e-05	8.21948
670396281	436000	34	12823.5	0.000147229	14.7229
356522355	1390000	52	26730.8	0.000306901	30.6901
565342939	783000	25	31320	0.000359591	35.9591
571512497	145000	216	671.296	7.70727e-06	0.770727
3047086	439000	54	8129.63	9.33377e-05	9.33377
212721346	308000	42	7333.33	8.41953e-05	8.41953
10177280	322000	107	3009.35	3.45508e-05	3.45508
15217933	54000	105	514.286	5.90461e-06	0.590461
351721597	3730000	85	43882.4	0.000503821	50.3821
356510529	475000	33	14393.9	0.000165259	16.5259
226501242	1710000	97	17628.9	0.0002024	20.24
413922518	1310000	86	15232.6	0.000174888	17.4888
414880538	357000	100	3570	4.09878e-05	4.09878
20259462	567000	135	4200	4.8221e-05	4.8221
565386138	188000	178	1056.18	1.21262e-05	1.21262
670434101	595000	34	17500	0.000200921	20.0921
356559234	850000	34	25000	0.00028703	28.703
15225767	7850000	43	182558	0.00209598	209.598
565397862	759000	84	9035.71	0.000103741	10.3741
669031105	190000	82	2317.07	2.66027e-05	2.66027
356500669	4290000	74	57973	0.000665598	66.5598
1495267	197000	102	1931.37	2.21744e-05	2.21744
565341801	1450000	61	23770.5	0.000272913	27.2913
565393527	1080000	88	12272.7	0.000140905	14.0905
18400785	135000	83	1626.51	1.86742e-05	1.86742
670427786	6130000	174	35229.9	0.000404481	40.4481
15223198	1110000	144	7708.33	8.85008e-05	8.85008
15240765	129000	212	608.491	6.98619e-06	0.698619
356576024	986000	365	2701.37	3.10149e-05	3.10149
413956597	232000	123	1886.18	2.16556e-05	2.16556
565360465	594000	176	3375	3.8749e-05	3.8749
565361413	322000	33	9757.58	0.000112028	11.2028
669029791	71500	353	202.55	2.32551e-06	0.232551
670443704	161000	162	993.827	1.14103e-05	1.14103
15230080	3820000	61	62623	0.000718985	71.8985
30696238	454000	118	3847.46	4.41734e-05	4.41734
110739706	4230000	79	53544.3	0.000614752	61.4752
356503415	533000	158	3373.42	3.87308e-05	3.87308
565390487	87900	60	1465	1.68199e-05	1.68199
255645573	742000	98	7571.43	8.69289e-05	8.69289
565390463	187000	171	1093.57	1.25554e-05	1.25554
12321049	282000	188	1500	1.72218e-05	1.72218
356571089	700000	164	4268.29	4.9005e-05	4.9005
571497534	312000	247	1263.16	1.45025e-05	1.45025
110739345	3090000	52	59423.1	0.000682247	68.2247
356540743	239000	202	1183.17	1.35842e-05	1.35842
1708719	1180000	82	14390.2	0.000165217	16.5217
22327842	409000	76	5381.58	6.17869e-05	6.17869
356538240	279000	115	2426.09	2.78543e-05	2.78543
15238793	820000	108	7592.59	8.71719e-05	8.71719
565401036	395000	100	3950	4.53507e-05	4.53507
571549977	147000	87	1689.66	1.93992e-05	1.93992
670388401	1180000	44	26818.2	0.000307904	30.7904
15241320	1570000	52	30192.3	0.000346643	34.6643
240254288	19400000	71	273239	0.00313711	313.711
571467906	3950000	120	32916.7	0.000377922	37.7922
226491123	354000	23	15391.3	0.00017671	17.671
413945038	524000	34	15411.8	0.000176945	17.6945
565393038	226000	35	6457.14	7.41356e-05	7.41356
571512036	1040000	64	16250	0.000186569	18.6569
15226370	160000	63	2539.68	2.91586e-05	2.91586
18418382	470000	95	4947.37	5.68016e-05	5.68016
194688858	323000	213	1516.43	1.74104e-05	1.74104
145712938	980000	226	4336.28	4.97856e-05	4.97856
571485689	50000	269	185.874	2.13405e-06	0.213405
571486992	748000	45	16622.2	0.000190843	19.0843
414876873	562000	116	4844.83	5.56243e-05	5.56243
571490887	359000	43	8348.84	9.58545e-05	9.58545
293336212	2260000	67	33731.3	0.000387276	38.7276
42567605	1850000	84	22023.8	0.000252859	25.2859
565345031	887000	18	49277.8	0.000565767	56.5767
565351946	237000	38	6236.84	7.16063e-05	7.16063
571523749	650000	140	4642.86	5.33055e-05	5.33055
4926818	800000	8	100000	0.00114812	114.812
565351631	80000	24	3333.33	3.82706e-05	3.82706
565397810	386000	53	7283.02	8.36177e-05	8.36177
571487629	3370000	103	32718.4	0.000375646	37.5646
670397631	903000	15	60200	0.000691167	69.1167
356536027	21500	78	275.641	3.16468e-06	0.316468
356544864	4200000	107	39252.3	0.000450663	45.0663
571443307	590000	85	6941.18	7.96929e-05	7.96929
240255786	1900000	33	57575.8	0.000661038	66.1038
551485315	64100	49	1308.16	1.50193e-05	1.50193
15230764	83800	36	2327.78	2.67256e-05	2.67256
308052432	891000	52	17134.6	0.000196726	19.6726
571450761	683000	60	11383.3	0.000130694	13.0694
571480192	11000000	76	144737	0.00166175	166.175
195627390	449000	50	8980	0.000103101	10.3101
334185917	162000	45	3600	4.13322e-05	4.13322
670440454	482000	37	13027	0.000149566	14.9566
15229201	3000000	51	58823.5	0.000675364	67.5364
413943717	2560000	106	24150.9	0.000277281	27.7281
356571318	3890000	18	216111	0.00248121	248.121
15229522	498000	26	19153.8	0.000219909	21.9909
162458735	668000	157	4254.78	4.88499e-05	4.88499
186489050	827000	118	7008.47	8.04656e-05	8.04656
334184192	184000	177	1039.55	1.19352e-05	1.19352
356517143	216000	51	4235.29	4.86262e-05	4.86262
356523809	735000	76	9671.05	0.000111035	11.1035
670373101	17000000	86	197674	0.00226954	226.954
669031548	308000	40	7700	8.84051e-05	8.84051
10176858	242000	93	2602.15	2.98758e-05	2.98758
110741806	288000	34	8470.59	9.72523e-05	9.72523
116830165	1110000	29	38275.9	0.000439452	43.9452
15227118	43400	58	748.276	8.59109e-06	0.859109
356508521	1910000	145	13172.4	0.000151235	15.1235
356568028	120000	14	8571.43	9.84101e-05	9.84101
670395575	139000	43	3232.56	3.71136e-05	3.71136
22330247	2750000	65	42307.7	0.000485742	48.5742
565404824	203000	75	2706.67	3.10757e-05	3.10757
413915896	112000	11	10181.8	0.000116899	11.6899
565367750	396000	51	7764.71	8.9148e-05	8.9148
571443230	757000	62	12209.7	0.000140182	14.0182
571497345	8150000	38	214474	0.00246241	246.241
670395130	1520000	95	16000	0.000183699	18.3699
195652777	100000	82	1219.51	1.40014e-05	1.40014
255633480	1670000	94	17766	0.000203974	20.3974
413917499	5850000	101	57920.8	0.000664999	66.4999
565374551	1070000	65	16461.5	0.000188998	18.8998
670401764	77400	61	1268.85	1.45679e-05	1.45679
356544024	1870000	84	22261.9	0.000255593	25.5593
356545369	531000	61	8704.92	9.99427e-05	9.99427
565352435	9440000	44	214545	0.00246324	246.324
565376501	971000	96	10114.6	0.000116127	11.6127
571497610	768000	152	5052.63	5.80102e-05	5.80102
9759214	626000	150	4173.33	4.79148e-05	4.79148
15230142	449000	10	44900	0.000515505	51.5505
334182389	694000	23	30173.9	0.000346432	34.6432
15223781	758000	39	19435.9	0.000223147	22.3147
15237856	125000	39	3205.13	3.67987e-05	3.67987
1698582	41900	108	387.963	4.45427e-06	0.445427
15234595	654000	72	9083.33	0.000104287	10.4287
565343073	1040000	54	19259.3	0.000221119	22.1119
669030625	5690000	135	42148.1	0.00048391	48.391
670420087	843000	168	5017.86	5.76109e-05	5.76109
670433771	141000	82	1719.51	1.9742e-05	1.9742
255625841	140000	78	1794.87	2.06072e-05	2.06072
669029792	133000	135	985.185	1.13111e-05	1.13111
15225842	4550000	151	30132.5	0.000345956	34.5956
565376118	659000	91	7241.76	8.31439e-05	8.31439
110741538	532000	15	35466.7	0.000407199	40.7199
565351056	4780000	67	71343.3	0.000819105	81.9105
15231805	5100000	67	76119.4	0.000873941	87.3941
413942899	81700	85	961.176	1.10354e-05	1.10354
413954786	446000	87	5126.44	5.88575e-05	5.88575
414587959	282000	74	3810.81	4.37526e-05	4.37526
565397615	2380000	100	23800	0.000273252	27.3252
571514629	2100000	60	35000	0.000401841	40.1841
571532655	331000	66	5015.15	5.75799e-05	5.75799
413925483	923000	75	12306.7	0.000141295	14.1295
42568927	214000	98	2183.67	2.50711e-05	2.50711
571449295	419000	38	11026.3	0.000126595	12.6595
356505422	2680000	186	14408.6	0.000165428	16.5428
356533582	824000	97	8494.85	9.75308e-05	9.75308
4512689	218000	87	2505.75	2.87689e-05	2.87689
565347295	36200	52	696.154	7.99267e-06	0.799267
413924318	606000	36	16833.3	0.000193267	19.3267
670395178	1880000	73	25753.4	0.00029568	29.568
15223743	341000	40	8525	9.78771e-05	9.78771
565346184	1320000	51	25882.4	0.00029716	29.716
565383172	70000	57	1228.07	1.40997e-05	1.40997
571455833	286000	105	2723.81	3.12725e-05	3.12725
565366185	941000	64	14703.1	0.000168809	16.8809
55978685	1500000	92	16304.3	0.000187193	18.7193
565384459	452000	14	32285.7	0.000370678	37.0678
356535226	1870000	125	14960	0.000171758	17.1758
356575923	111000	62	1790.32	2.0555e-05	2.0555
669028663	310000	31	10000	0.000114812	11.4812
670447770	143000	179	798.883	9.17212e-06	0.917212
219886843	49600	174	285.057	3.2728e-06	0.32728
565343433	776000	110	7054.55	8.09945e-05	8.09945
293336244	777000	82	9475.61	0.000108791	10.8791
356525297	344000	78	4410.26	5.06349e-05	5.06349
4337197	191000	35	5457.14	6.26544e-05	6.26544
670405482	211000	34	6205.88	7.12509e-05	7.12509
670426503	2610000	18	145000	0.00166477	166.477
565361872	3370000	109	30917.4	0.000354969	35.4969
571568979	1280000	82	15609.8	0.000179218	17.9218
15224627	762000	32	23812.5	0.000273396	27.3396
15238305	87000	126	690.476	7.92748e-06	0.792748
414878063	331000	122	2713.11	3.11498e-05	3.11498
670390393	69000	133	518.797	5.9564e-06	0.59564
670446625	2760000	22	125455	0.00144037	144.037
145360146	391000	57	6859.65	7.87569e-05	7.87569
15218423	292000	31	9419.35	0.000108145	10.8145
15221119	364000	33	11030.3	0.000126641	12.6641
194701900	764000	67	11403	0.00013092	13.092
356540817	147000	24	6125	7.03222e-05	7.03222
670441286	97900	91	1075.82	1.23517e-05	1.23517
30687514	1870000	254	7362.2	8.45268e-05	8.45268
565374684	206000	129	1596.9	1.83343e-05	1.83343
670397577	43000	54	796.296	9.14242e-06	0.914242
18402984	527000	86	6127.91	7.03556e-05	7.03556
10092337	1390000	47	29574.5	0.00033955	33.955
334185042	388000	89	4359.55	5.00528e-05	5.00528
414584843	67400	101	667.327	7.6617e-06	0.76617
571463072	522000	101	5168.32	5.93384e-05	5.93384
571529138	741000	72	10291.7	0.00011816	11.816
565400876	190000	73	2602.74	2.98825e-05	2.98825
356555154	1190000	130	9153.85	0.000105097	10.5097
565404919	378000	62	6096.77	6.99982e-05	6.99982
5668809	215000	92	2336.96	2.6831e-05	2.6831
670390445	398000	163	2441.72	2.80338e-05	2.80338
18398655	1140000	63	18095.2	0.000207755	20.7755
226529097	618000	52	11884.6	0.000136449	13.6449
356543648	20400	38	536.842	6.16358e-06	0.616358
356572222	145000	43	3372.09	3.87156e-05	3.87156
565359945	162000	39	4153.85	4.76911e-05	4.76911
571504404	3900000	19	205263	0.00235666	235.666
670369283	145000	69	2101.45	2.41271e-05	2.41271
670425389	2290000	46	49782.6	0.000571563	57.1563
1381678	164000	46	3565.22	4.09329e-05	4.09329
356506212	239000	53	4509.43	5.17736e-05	5.17736
15236742	638000	76	8394.74	9.63815e-05	9.63815
254939549	285000	68	4191.18	4.81197e-05	4.81197
356577031	431000	26	16576.9	0.000190323	19.0323
42562985	716000	77	9298.7	0.00010676	10.676
565368315	21300	161	132.298	1.51894e-06	0.151894
166429528	114000	98	1163.27	1.33557e-05	1.33557
33352231	86000	95	905.263	1.03935e-05	1.03935
565348823	94800	24	3950	4.53507e-05	4.53507
670382427	1310000	56	23392.9	0.000268578	26.8578
15217529	408000	76	5368.42	6.16358e-05	6.16358
15239580	436000	23	18956.5	0.000217643	21.7643
15241801	4000000	46	86956.5	0.000998363	99.8363
356501849	13200	79	167.089	1.91837e-06	0.191837
565358217	425000	46	9239.13	0.000106076	10.6076
7267361	128000	54	2370.37	2.72146e-05	2.72146
565403279	765000	77	9935.06	0.000114066	11.4066
8671777	612000	168	3642.86	4.18243e-05	4.18243
145329184	224000	79	2835.44	3.25542e-05	3.25542
356516377	517000	101	5118.81	5.877e-05	5.877
670382170	1550000	132	11742.4	0.000134817	13.4817
3342240	1590000	93	17096.8	0.000196291	19.6291
571512931	706000	109	6477.06	7.43643e-05	7.43643
670402038	2110000	40	52750	0.000605632	60.5632
226493422	502000	85	5905.88	6.78065e-05	6.78065
571504523	763000	41	18609.8	0.000213662	21.3662
226494957	193000	113	1707.96	1.96094e-05	1.96094
356502372	24900	55	452.727	5.19784e-06	0.519784
565402739	774000	75	10320	0.000118486	11.8486
15229919	2270000	103	22038.8	0.000253032	25.3032
238007728	975000	36	27083.3	0.000310949	31.0949
356529143	267000	32	8343.75	9.57961e-05	9.57961
293331577	36300	31	1170.97	1.34441e-05	1.34441
7715598	15200	75	202.667	2.32685e-06	0.232685
413918278	2760000	68	40588.2	0.000466001	46.6001
414586578	30200	106	284.906	3.27105e-06	0.327105
1009712	171000	94	1819.15	2.0886e-05	2.0886
226503952	184000	33	5575.76	6.40163e-05	6.40163
356528028	435000	20	21750	0.000249716	24.9716
413917675	506000	42	12047.6	0.000138321	13.8321
413954048	233000	73	3191.78	3.66454e-05	3.66454
565347068	336000	87	3862.07	4.43411e-05	4.43411
565363809	178000	120	1483.33	1.70304e-05	1.70304
571489952	594000	87	6827.59	7.83887e-05	7.83887
571522015	122000	101	1207.92	1.38684e-05	1.38684
15225518	387000	39	9923.08	0.000113929	11.3929
2980781	698000	45	15511.1	0.000178086	17.8086
571437528	344000	119	2890.76	3.31893e-05	3.31893
18568267	1240000	167	7425.15	8.52495e-05	8.52495
565392608	5230000	59	88644.1	0.00101774	101.774
212276322	1440000	97	14845.4	0.000170442	17.0442
414589835	7100000	35	202857	0.00232904	232.904
565393414	28100	46	610.87	7.0135e-06	0.70135
226530309	389000	71	5478.87	6.29039e-05	6.29039
565351968	428000	120	3566.67	4.09495e-05	4.09495
571531853	175000	90	1944.44	2.23245e-05	2.23245
670426190	728000	131	5557.25	6.38038e-05	6.38038
186478321	400000	55	7272.73	8.34995e-05	8.34995
356513265	1490000	83	17951.8	0.000206108	20.6108
565360343	1860000	43	43255.8	0.000496628	49.6628
571504186	184000	20	9200	0.000105627	10.5627
571520720	431000	78	5525.64	6.34409e-05	6.34409
571539363	619000	68	9102.94	0.000104513	10.4513
255645618	628000	25	25120	0.000288407	28.8407
195627536	1830000	154	11883.1	0.000136432	13.6432
356563153	579000	70	8271.43	9.49658e-05	9.49658
3746069	414000	96	4312.5	4.95126e-05	4.95126
565367583	376000	111	3387.39	3.88912e-05	3.88912
18402963	159000	70	2271.43	2.60787e-05	2.60787
670377532	461000	37	12459.5	0.000143049	14.3049
226494789	2570000	71	36197.2	0.000415586	41.5586
226530732	492000	11	44727.3	0.000513522	51.3522
351721897	382000	19	20105.3	0.000230832	23.0832
536463630	233000	31	7516.13	8.6294e-05	8.6294
571462646	34400	40	860	9.87381e-06	0.987381
14161674	64200	48	1337.5	1.53561e-05	1.53561
194702916	19900000	26	765385	0.00878752	878.752
571489536	13500000	62	217742	0.00249993	249.993
670367174	583000	119	4899.16	5.62481e-05	5.62481
18397049	1330000	240	5541.67	6.36249e-05	6.36249
195620602	427000	393	1086.51	1.24745e-05	1.24745
226502973	170000	134	1268.66	1.45657e-05	1.45657
226532688	12100000	67	180597	0.00207347	207.347
565380429	1530000	56	27321.4	0.000313682	31.3682
571451083	114000	217	525.346	6.03159e-06	0.603159
22329731	464000	324	1432.1	1.64422e-05	1.64422
356505707	102000	160	637.5	7.31925e-06	0.731925
565385821	282000	161	1751.55	2.01099e-05	2.01099
670405478	399000	273	1461.54	1.67802e-05	1.67802
15234897	437000	284	1538.73	1.76665e-05	1.76665
356517326	2340000	122	19180.3	0.000220213	22.0213
356519485	2110000	343	6151.6	7.06277e-05	7.06277
565380522	406000	181	2243.09	2.57534e-05	2.57534
571533416	338000	237	1426.16	1.6374e-05	1.6374
14719333	578000	148	3905.41	4.48387e-05	4.48387
356498949	187000	219	853.881	9.80356e-06	0.980356
4567208	368000	115	3200	3.67398e-05	3.67398
565343609	229000	148	1547.3	1.77648e-05	1.77648
18411520	170000	65	2615.38	3.00277e-05	3.00277
226500352	83900	42	1997.62	2.2935e-05	2.2935
255634350	79300	32	2478.12	2.84518e-05	2.84518
565364532	179000	48	3729.17	4.28152e-05	4.28152
565357071	405000	45	9000	0.000103331	10.3331
670367041	524000	61	8590.16	9.86252e-05	9.86252
18395909	1560000	49	31836.7	0.000365523	36.5523
565347428	4630000	28	165357	0.0018985	189.85
565369066	1260000	30	42000	0.00048221	48.221
226503353	1530000	28	54642.9	0.000627364	62.7364
18411951	2030000	54	37592.6	0.000431607	43.1607
42565930	298000	32	9312.5	0.000106918	10.6918
356552490	109000	57	1912.28	2.19552e-05	2.19552
356560410	113000	10	11300	0.000129737	12.9737
414865768	2150000	49	43877.6	0.000503766	50.3766
565347066	513000	53	9679.25	0.000111129	11.1129
255626049	145000	11	13181.8	0.000151343	15.1343
413939481	353000	89	3966.29	4.55377e-05	4.55377
15240347	590000	56	10535.7	0.000120962	12.0962
195604382	251000	47	5340.43	6.13144e-05	6.13144
351727537	702000	63	11142.9	0.000127933	12.7933
356576704	341000	14	24357.1	0.000279649	27.9649
669030814	88600	23	3852.17	4.42275e-05	4.42275
11141605	15200	66	230.303	2.64415e-06	0.264415
226498212	493000	49	10061.2	0.000115515	11.5515
571463036	751000	97	7742.27	8.88904e-05	8.88904
110739762	32200	44	731.818	8.40214e-06	0.840214
12323666	206000	25	8240	9.46049e-05	9.46049
226531958	847000	87	9735.63	0.000111777	11.1777
356558193	982000	65	15107.7	0.000173454	17.3454
565349734	843000	55	15327.3	0.000175975	17.5975
565364647	798000	17	46941.2	0.00053894	53.894
4262159	427000	12	35583.3	0.000408539	40.8539
565349454	411000	51	8058.82	9.25248e-05	9.25248
565368444	760000	194	3917.53	4.49778e-05	4.49778
669030660	20500000	74	277027	0.0031806	318.06
356525964	520000	102	5098.04	5.85315e-05	5.85315
565360603	404000	174	2321.84	2.66575e-05	2.66575
15237219	3150000	63	50000	0.000574059	57.4059
162457955	506000	88	5750	6.60168e-05	6.60168
565385577	64900	43	1509.3	1.73286e-05	1.73286
10998940	127000	97	1309.28	1.50321e-05	1.50321
22331647	288000	183	1573.77	1.80687e-05	1.80687
356527785	51000	51	1000	1.14812e-05	1.14812
356537589	948000	68	13941.2	0.000160061	16.0061
571451055	1590000	107	14859.8	0.000170608	17.0608
17402527	409000	76	5381.58	6.17869e-05	6.17869
194691558	139000	65	2138.46	2.45521e-05	2.45521
356523227	1330000	33	40303	0.000462726	46.2726
15240898	408000	19	21473.7	0.000246543	24.6543
226507856	2710000	197	13756.3	0.000157939	15.7939
413937378	310000	15	20666.7	0.000237278	23.7278
670405342	976000	43	22697.7	0.000260596	26.0596
10177269	43900	92	477.174	5.47852e-06	0.547852
359828733	236000	30	7866.67	9.03186e-05	9.03186
565375075	9140000	108	84629.6	0.000971648	97.1648
351721438	167000	74	2256.76	2.59102e-05	2.59102
356512359	584000	24	24333.3	0.000279375	27.9375
356527993	1380000	55	25090.9	0.000288073	28.8073
356535745	3250000	131	24809.2	0.000284838	28.4838
413950010	394000	27	14592.6	0.00016754	16.754
565376415	103000	160	643.75	7.39101e-06	0.739101
117646987	78000	24	3250	3.73138e-05	3.73138
212275426	53300	38	1402.63	1.61039e-05	1.61039
224028799	418000	140	2985.71	3.42795e-05	3.42795
414873456	592000	38	15578.9	0.000178865	17.8865
565350245	31400	83	378.313	4.34348e-06	0.434348
565396609	18900000	72	262500	0.00301381	301.381
571511123	19700000	62	317742	0.00364805	364.805
62321716	368000	385	955.844	1.09742e-05	1.09742
356514780	699000	110	6354.55	7.29577e-05	7.29577
356541852	325000	158	2056.96	2.36164e-05	2.36164
565391092	185000	127	1456.69	1.67246e-05	1.67246
14017628	564000	102	5529.41	6.34842e-05	6.34842
226501356	3190000	266	11992.5	0.000137688	13.7688
399932285	234000	90	2600	2.98511e-05	2.98511
413936000	26200	151	173.51	1.9921e-06	0.19921
12324115	195000	90	2166.67	2.48759e-05	2.48759
669029267	411000	123	3341.46	3.83639e-05	3.83639
565362257	77600	171	453.801	5.21017e-06	0.521017
240256049	133000	67	1985.07	2.2791e-05	2.2791
15237260	2120000	45	47111.1	0.000540891	54.0891
356497795	482000	37	13027	0.000149566	14.9566
356534789	621000	17	36529.4	0.000419401	41.9401
444438415	54000	22	2454.55	2.81811e-05	2.81811
226504630	191000	125	1528	1.75432e-05	1.75432
226506730	409000	202	2024.75	2.32465e-05	2.32465
565378954	717000	220	3259.09	3.74182e-05	3.74182
669029083	140000	155	903.226	1.03701e-05	1.03701
15234277	907000	100	9070	0.000104134	10.4134
219814635	257000	63	4079.37	4.68359e-05	4.68359
223974329	182000	378	481.481	5.52798e-06	0.552798
414872345	838000	232	3612.07	4.14708e-05	4.14708
669030109	896000	199	4502.51	5.16942e-05	5.16942
670438288	634000	9	70444.4	0.000808785	80.8785
565369048	2570000	113	22743.4	0.000261121	26.1121
15219892	406000	282	1439.72	1.65296e-05	1.65296
30687194	69100	203	340.394	3.90813e-06	0.390813
571468375	143000	151	947.02	1.08729e-05	1.08729
633020287	2600000	81	32098.8	0.000368532	36.8532
669027364	882000	547	1612.43	1.85126e-05	1.85126
135449	188000	105	1790.48	2.05568e-05	2.05568
565380361	97800	247	395.951	4.54599e-06	0.454599
565384087	75600	450	168	1.92884e-06	0.192884
15224466	91200	439	207.745	2.38516e-06	0.238516
195622790	1550000	260	5961.54	6.84455e-05	6.84455
571440655	251000	93	2698.92	3.09868e-05	3.09868
670370515	186000	424	438.679	5.03656e-06	0.503656
15237845	1220000	450	2711.11	3.11268e-05	3.11268
565386408	278000	219	1269.41	1.45743e-05	1.45743
565396025	542000	99	5474.75	6.28566e-05	6.28566
195623248	39000	274	142.336	1.63418e-06	0.163418
413949458	1230000	228	5394.74	6.19379e-05	6.19379
565348101	1040000	117	8888.89	0.000102055	10.2055
565386186	1080000	61	17704.9	0.000203273	20.3273
571570878	1100000	53	20754.7	0.000238289	23.8289
670378862	148000	36	4111.11	4.72004e-05	4.72004
15239008	374000	33	11333.3	0.00013012	13.012
212274923	1070000	33	32424.2	0.000372269	37.2269
413925239	179000	87	2057.47	2.36222e-05	2.36222
565349672	208000	163	1276.07	1.46508e-05	1.46508
565350586	120000	110	1090.91	1.25249e-05	1.25249
226494061	645000	28	23035.7	0.000264477	26.4477
565344363	711000	261	2724.14	3.12763e-05	3.12763
565376273	512000	93	5505.38	6.32082e-05	6.32082
571473770	287000	35	8200	9.41457e-05	9.41457
571532904	1990000	57	34912.3	0.000400834	40.0834
732449865	1410000	27	52222.2	0.000599573	59.9573
15292923	416000	68	6117.65	7.02378e-05	7.02378
212723472	247000	153	1614.38	1.8535e-05	1.8535
356526520	65500	37	1770.27	2.03248e-05	2.03248
356546436	1210000	34	35588.2	0.000408595	40.8595
413923359	855000	39	21923.1	0.000251703	25.1703
571466379	6290000	60	104833	0.00120361	120.361
26452438	595000	71	8380.28	9.62155e-05	9.62155
571571756	71600	20	3580	4.11026e-05	4.11026
670441140	127000	154	824.675	9.46825e-06	0.946825
15242576	735000	103	7135.92	8.19288e-05	8.19288
565374798	2850000	157	18152.9	0.000208416	20.8416
571468233	2210000	148	14932.4	0.000171442	17.1442
15231520	454000	54	8407.41	9.6527e-05	9.6527
223975045	83100	128	649.219	7.4538e-06	0.74538
356575440	6110000	38	160789	0.00184605	184.605
414871899	183000	76	2407.89	2.76455e-05	2.76455
195628510	604000	143	4223.78	4.84939e-05	4.84939
226496741	142000	192	739.583	8.49129e-06	0.849129
3377850	3260000	200	16300	0.000187143	18.7143
565354272	874000	106	8245.28	9.46656e-05	9.46656
565355900	4090000	121	33801.7	0.000388083	38.8083
565358479	769000	108	7120.37	8.17503e-05	8.17503
148829024	178000	94	1893.62	2.1741e-05	2.1741
356510903	807000	27	29888.9	0.00034316	34.316
351723307	421000	147	2863.95	3.28815e-05	3.28815
565364046	1570000	66	23787.9	0.000273113	27.3113
571505786	845000	195	4333.33	4.97518e-05	4.97518
571521577	3430000	57	60175.4	0.000690885	69.0885
356577897	1210000	32	37812.5	0.000434132	43.4132
413948773	802000	60	13366.7	0.000153465	15.3465
417346778	276000	58	4758.62	5.46346e-05	5.46346
15238199	51400	95	541.053	6.21192e-06	0.621192
356563334	128000	74	1729.73	1.98593e-05	1.98593
110742730	272000	144	1888.89	2.16867e-05	2.16867
219884805	911000	140	6507.14	7.47097e-05	7.47097
226500882	2150000	103	20873.8	0.000239656	23.9656
356523390	471000	158	2981.01	3.42255e-05	3.42255
571449923	1420000	84	16904.8	0.000194087	19.4087
670362083	2550000	206	12378.6	0.000142121	14.2121
413918884	1340000	166	8072.29	9.26794e-05	9.26794
571448121	1140000	121	9421.49	0.00010817	10.817
308080344	849000	115	7382.61	8.47611e-05	8.47611
356520379	501000	91	5505.49	6.32096e-05	6.32096
565400088	980000	114	8596.49	9.86979e-05	9.86979
565403129	194000	123	1577.24	1.81085e-05	1.81085
571478284	138000	108	1277.78	1.46704e-05	1.46704
15239245	1330000	122	10901.6	0.000125164	12.5164
571484361	122000	338	360.947	4.14409e-06	0.414409
13926235	367000	148	2479.73	2.84702e-05	2.84702
156125020	2030000	67	30298.5	0.000347863	34.7863
226497398	239000	124	1927.42	2.2129e-05	2.2129
414591186	355000	61	5819.67	6.68167e-05	6.68167
571551084	252000	99	2545.45	2.92248e-05	2.92248
356519866	2300000	193	11917.1	0.000136822	13.6822
358249332	54500	79	689.873	7.92056e-06	0.792056
413943321	668000	124	5387.1	6.18502e-05	6.18502
565345762	3590000	210	17095.2	0.000196274	19.6274
571473871	232000	76	3052.63	3.50478e-05	3.50478
669029277	160000	152	1052.63	1.20855e-05	1.20855
670366036	145000	64	2265.62	2.6012e-05	2.6012
293336448	482000	48	10041.7	0.00011529	11.529
413942493	746000	224	3330.36	3.82364e-05	3.82364
414591613	1130000	87	12988.5	0.000149123	14.9123
565344912	53600	131	409.16	4.69764e-06	0.469764
11994507	719000	56	12839.3	0.00014741	14.741
18412023	119000	18	6611.11	7.59034e-05	7.59034
571454500	858000	90	9533.33	0.000109454	10.9454
670434099	154000	217	709.677	8.14793e-06	0.814793
162459318	306000	163	1877.3	2.15536e-05	2.15536
18399675	163000	192	848.958	9.74704e-06	0.974704
18406066	15500	146	106.164	1.21889e-06	0.121889
226497088	1650000	49	33673.5	0.000386611	38.6611
23928442	269000	121	2223.14	2.55243e-05	2.55243
565351116	5530000	75	73733.3	0.000846546	84.6546
571437429	398000	165	2412.12	2.7694e-05	2.7694
110740523	21500	46	467.391	5.3662e-06	0.53662
194701210	522000	122	4278.69	4.91244e-05	4.91244
565344212	1310000	138	9492.75	0.000108988	10.8988
670365646	129000	20	6450	7.40536e-05	7.40536
162464298	1130000	84	13452.4	0.000154449	15.4449
226533377	283000	171	1654.97	1.9001e-05	1.9001
255646941	255000	19	13421.1	0.00015409	15.409
3080404	319000	119	2680.67	3.07773e-05	3.07773
565395525	354000	89	3977.53	4.56667e-05	4.56667
565400675	194000	92	2108.7	2.42103e-05	2.42103
571495430	59800	218	274.312	3.14942e-06	0.314942
145323776	83300	156	533.974	6.13066e-06	0.613066
669027610	277000	78	3551.28	4.07729e-05	4.07729
670378741	441000	108	4083.33	4.68815e-05	4.68815
18405549	138000	166	831.325	9.5446e-06	0.95446
226499782	6910000	58	119138	0.00136784	136.784
413920197	3080000	129	23876	0.000274124	27.4124
670361693	749000	62	12080.6	0.0001387	13.87
15242886	637000	180	3538.89	4.06306e-05	4.06306
212723618	2480000	109	22752.3	0.000261223	26.1223
565359438	3880000	116	33448.3	0.000384026	38.4026
571495075	706000	206	3427.18	3.93481e-05	3.93481
356520509	109000	57	1912.28	2.19552e-05	2.19552
414872726	539000	38	14184.2	0.000162851	16.2851
565350743	271000	46	5891.3	6.76391e-05	6.76391
565379230	794000	26	30538.5	0.000350618	35.0618
571436518	6280000	85	73882.4	0.000848257	84.8257
18404733	568000	545	1042.2	1.19657e-05	1.19657
356527805	28800	85	338.824	3.89009e-06	0.389009
15221044	307000	232	1323.28	1.51928e-05	1.51928
15241687	461000	103	4475.73	5.13866e-05	5.13866
565348369	65000	117	555.556	6.37843e-06	0.637843
18394095	521000	114	4570.18	5.2471e-05	5.2471
255628857	352000	185	1902.7	2.18453e-05	2.18453
293332481	247000	39	6333.33	7.27141e-05	7.27141
413921379	855000	71	12042.3	0.000138259	13.8259
414591082	7290000	73	99863	0.00114655	114.655
571514326	43600	103	423.301	4.85999e-06	0.485999
356563196	43100	242	178.099	2.04479e-06	0.204479
42569681	209000	256	816.406	9.37331e-06	0.937331
15228253	74500	90	827.778	9.50387e-06	0.950387
255644874	989000	75	13186.7	0.000151398	15.1398
356554681	626000	108	5796.3	6.65483e-05	6.65483
413923338	68400	42	1628.57	1.86979e-05	1.86979
10998936	70200	63	1114.29	1.27933e-05	1.27933
356495547	195000	65	3000	3.44435e-05	3.44435
414871279	99400	110	903.636	1.03748e-05	1.03748
571549107	909000	118	7703.39	8.8444e-05	8.8444
293334189	77400	167	463.473	5.32122e-06	0.532122
30349146	475000	80	5937.5	6.81695e-05	6.81695
565342172	202000	118	1711.86	1.96542e-05	1.96542
414587342	2790000	105	26571.4	0.000305071	30.5071
113205404	1060000	240	4416.67	5.07085e-05	5.07085
146394000	747000	53	14094.3	0.00016182	16.182
226495769	2800000	43	65116.3	0.000747612	74.7612
238015130	421000	62	6790.32	7.79609e-05	7.79609
414868769	2530000	55	46000	0.000528134	52.8134
414870163	184000	83	2216.87	2.54523e-05	2.54523
565399387	38100	130	293.077	3.36487e-06	0.336487
18410230	1520000	89	17078.7	0.000196083	19.6083
22296818	2290000	87	26321.8	0.000302206	30.2206
240254438	88100	117	752.991	8.64523e-06	0.864523
413944177	140000	163	858.896	9.86114e-06	0.986114
356523018	395000	101	3910.89	4.49016e-05	4.49016
565365458	1670000	223	7488.79	8.59801e-05	8.59801
565367789	60300	232	259.914	2.98412e-06	0.298412
670447424	958000	93	10301.1	0.000118269	11.8269
565375618	364000	48	7583.33	8.70656e-05	8.70656
670398349	83900	102	822.549	9.44383e-06	0.944383
670438545	61900	122	507.377	5.82529e-06	0.582529
15229194	1530000	93	16451.6	0.000188884	18.8884
293336133	122000	135	903.704	1.03756e-05	1.03756
356498040	41500	78	532.051	6.10858e-06	0.610858
356563900	263000	73	3602.74	4.13637e-05	4.13637
363807355	154000	77	2000	2.29624e-05	2.29624
565382200	65900	90	732.222	8.40678e-06	0.840678
15242146	126000	64	1968.75	2.26036e-05	2.26036
212721304	810000	98	8265.31	9.48955e-05	9.48955
240255731	301000	19	15842.1	0.000181886	18.1886
806825415	456000	98	4653.06	5.34226e-05	5.34226
212720679	229000	143	1601.4	1.83859e-05	1.83859
356521639	159000	92	1728.26	1.98425e-05	1.98425
565387353	369000	284	1299.3	1.49174e-05	1.49174
356537614	77000	145	531.034	6.0969e-06	0.60969
239052128	2540000	37	68648.6	0.000788167	78.8167
565381025	83200	80	1040	1.19404e-05	1.19404
13926245	522000	19	27473.7	0.00031543	31.543
356495279	773000	34	22735.3	0.000261028	26.1028
356538123	166000	45	3688.89	4.23528e-05	4.23528
414885607	1190000	156	7628.21	8.75808e-05	8.75808
565381201	501000	112	4473.21	5.13578e-05	5.13578
11994686	1670000	173	9653.18	0.00011083	11.083
21539503	562000	134	4194.03	4.81524e-05	4.81524
259449	831000	41	20268.3	0.000232704	23.2704
356528424	230000	80	2875	3.30084e-05	3.30084
565397663	217000	174	1247.13	1.43185e-05	1.43185
125660616	488000	28	17428.6	0.000200101	20.0101
15226381	22200	133	166.917	1.91641e-06	0.191641
15231018	201000	67	3000	3.44435e-05	3.44435
15238222	2080000	155	13419.4	0.00015407	15.407
356497066	352000	123	2861.79	3.28567e-05	3.28567
18402757	975000	129	7558.14	8.67764e-05	8.67764
413945247	120000	129	930.233	1.06802e-05	1.06802
571436481	604000	98	6163.27	7.07616e-05	7.07616
293331011	3890000	99	39292.9	0.000451129	45.1129
565374732	1160000	93	12473.1	0.000143206	14.3206
670411730	289000	32	9031.25	0.000103689	10.3689
144905156	509000	60	8483.33	9.73987e-05	9.73987
414591499	218000	41	5317.07	6.10463e-05	6.10463
670364568	192000	62	3096.77	3.55546e-05	3.55546
78068099	396000	110	3600	4.13322e-05	4.13322
413923371	543000	109	4981.65	5.71952e-05	5.71952
565348082	593000	59	10050.8	0.000115396	11.5396
565354237	311000	50	6220	7.14129e-05	7.14129
565367800	2850000	76	37500	0.000430544	43.0544
571488373	71400	177	403.39	4.63139e-06	0.463139
15224061	146000	59	2474.58	2.84111e-05	2.84111
334188347	612000	132	4636.36	5.32309e-05	5.32309
356516615	411000	64	6421.88	7.37307e-05	7.37307
356538585	104000	75	1386.67	1.59206e-05	1.59206
413950953	215000	95	2263.16	2.59837e-05	2.59837
565390866	653000	246	2654.47	3.04765e-05	3.04765
565394766	214000	61	3508.2	4.02782e-05	4.02782
356535719	173000	64	2703.12	3.10351e-05	3.10351
356563236	11600000	73	158904	0.00182441	182.441
571500794	963000	17	56647.1	0.000650375	65.0375
18420236	492000	172	2860.47	3.28415e-05	3.28415
194696198	2340000	93	25161.3	0.000288881	28.8881
356499445	82700	33	2506.06	2.87725e-05	2.87725
356564466	712000	18	39555.6	0.000454144	45.4144
414886019	315000	45	7000	8.03683e-05	8.03683
565362038	258000	55	4690.91	5.38572e-05	5.38572
565375346	151000	66	2287.88	2.62675e-05	2.62675
565385912	520000	103	5048.54	5.79632e-05	5.79632
226496297	629000	147	4278.91	4.9127e-05	4.9127
565359947	399000	41	9731.71	0.000111731	11.1731
145330328	4140000	82	50487.8	0.00057966	57.966
15223059	844000	30	28133.3	0.000323004	32.3004
239052941	28300	63	449.206	5.15742e-06	0.515742
565378065	377000	33	11424.2	0.000131164	13.1164
15232439	751000	112	6705.36	7.69854e-05	7.69854
20198138	831000	124	6701.61	7.69424e-05	7.69424
226508068	332000	88	3772.73	4.33154e-05	4.33154
413946942	222000	147	1510.2	1.73389e-05	1.73389
571562424	4250000	46	92391.3	0.00106076	106.076
238481650	1020000	215	4744.19	5.44689e-05	5.44689
565364651	82600	59	1400	1.60737e-05	1.60737
565380933	22300	71	314.085	3.60606e-06	0.360606
571447940	523000	48	10895.8	0.000125097	12.5097
15227690	2070000	273	7582.42	8.70551e-05	8.70551
413942790	99700	224	445.089	5.11015e-06	0.511015
145323812	157000	27	5814.81	6.67609e-05	6.67609
356497841	819000	261	3137.93	3.60272e-05	3.60272
414871623	1580000	141	11205.7	0.000128654	12.8654
110737394	1030000	45	22888.9	0.000262791	26.2791
15232863	966000	169	5715.98	6.56262e-05	6.56262
255640274	113000	95	1189.47	1.36566e-05	1.36566
565392273	374000	116	3224.14	3.70169e-05	3.70169
110740547	752000	227	3312.78	3.80346e-05	3.80346
145334377	28100	464	60.5603	6.95304e-07	0.0695304
255637426	276000	140	1971.43	2.26343e-05	2.26343
356548156	159000	105	1514.29	1.73858e-05	1.73858
356529030	82000	276	297.101	3.41108e-06	0.341108
356541785	105000	89	1179.78	1.35452e-05	1.35452
565345934	307000	131	2343.51	2.69063e-05	2.69063
413943677	46000	96	479.167	5.5014e-06	0.55014
571486010	478000	68	7029.41	8.07059e-05	8.07059
15230680	99700	122	817.213	9.38257e-06	0.938257
356503771	28400	73	389.041	4.46665e-06	0.446665
356526215	1370000	38	36052.6	0.000413927	41.3927
356531685	593000	171	3467.84	3.98149e-05	3.98149
356573780	553000	109	5073.39	5.82486e-05	5.82486
670370731	4250000	52	81730.8	0.000938366	93.8366
18398079	121000	45	2688.89	3.08716e-05	3.08716
238478317	161000	225	715.556	8.21542e-06	0.821542
356500086	36300	50	726	8.33534e-06	0.833534
565356339	149000	84	1773.81	2.03654e-05	2.03654
565376882	2080000	49	42449	0.000487364	48.7364
15242388	841000	128	6570.31	7.54349e-05	7.54349
226504038	20500	50	410	4.70728e-06	0.470728
565378654	2970000	94	31595.7	0.000362756	36.2756
565383398	43400	208	208.654	2.39559e-06	0.239559
571475254	2930000	288	10173.6	0.000116805	11.6805
571523340	3740000	63	59365.1	0.000681581	68.1581
212723038	1520000	74	20540.5	0.00023583	23.583
226501762	326000	95	3431.58	3.93986e-05	3.93986
226505408	564000	48	11750	0.000134904	13.4904
334185985	188000	101	1861.39	2.13709e-05	2.13709
334186113	414000	126	3285.71	3.77239e-05	3.77239
79536755	386000	90	4288.89	4.92415e-05	4.92415
11994717	511000	68	7514.71	8.62777e-05	8.62777
15232728	753000	54	13944.4	0.000160099	16.0099
240254401	389000	93	4182.8	4.80234e-05	4.80234
356525896	39700	319	124.451	1.42885e-06	0.142885
3779026	348000	31	11225.8	0.000128886	12.8886
42562141	281000	109	2577.98	2.95983e-05	2.95983
571514670	527000	54	9759.26	0.000112048	11.2048
195629460	240000	67	3582.09	4.11266e-05	4.11266
226531994	145000	72	2013.89	2.31218e-05	2.31218
293334365	824000	48	17166.7	0.000197094	19.7094
30682922	613000	46	13326.1	0.000152999	15.2999
413923377	394000	52	7576.92	8.6992e-05	8.6992
571571793	1200000	84	14285.7	0.000164017	16.4017
18412127	422000	76	5552.63	6.37508e-05	6.37508
226500850	304000	120	2533.33	2.90857e-05	2.90857
2443881	298000	58	5137.93	5.89895e-05	5.89895
356541074	89300	80	1116.25	1.28159e-05	1.28159
413938149	136000	20	6800	7.8072e-05	7.8072
414872648	1670000	130	12846.2	0.000147489	14.7489
571492842	56300	93	605.376	6.95043e-06	0.695043
670362027	128000	96	1333.33	1.53082e-05	1.53082
10177613	6200000	69	89855.1	0.00103164	103.164
13173434	122000	73	1671.23	1.91877e-05	1.91877
15219849	322000	57	5649.12	6.48586e-05	6.48586
15235503	115000	58	1982.76	2.27644e-05	2.27644
18408953	141000	101	1396.04	1.60282e-05	1.60282
356510707	784000	76	10315.8	0.000118437	11.8437
413926321	92600	14	6614.29	7.59398e-05	7.59398
356547328	314000	86	3651.16	4.19197e-05	4.19197
356571765	86500	148	584.459	6.71028e-06	0.671028
565403205	133000	49	2714.29	3.11632e-05	3.11632
66796109	403000	98	4112.24	4.72134e-05	4.72134
670388575	1530000	135	11333.3	0.00013012	13.012
255644910	179000	130	1376.92	1.58087e-05	1.58087
565360024	500000	199	2512.56	2.88472e-05	2.88472
565382265	26300	122	215.574	2.47504e-06	0.247504
565382449	606000	51	11882.4	0.000136423	13.6423
18398539	173000	80	2162.5	2.48281e-05	2.48281
22328844	1140000	105	10857.1	0.000124653	12.4653
565362347	776000	31	25032.3	0.0002874	28.74
15240276	382000	37	10324.3	0.000118535	11.8535
356527187	776000	78	9948.72	0.000114223	11.4223
565344208	205000	79	2594.94	2.97929e-05	2.97929
571523297	58200	29	2006.9	2.30415e-05	2.30415
15234089	117000	106	1103.77	1.26726e-05	1.26726
212721266	32400	28	1157.14	1.32854e-05	1.32854
255629277	65800	87	756.322	8.68347e-06	0.868347
670389766	345000	70	4928.57	5.65858e-05	5.65858
356561001	354000	45	7866.67	9.03186e-05	9.03186
356567282	340000	74	4594.59	5.27514e-05	5.27514
356572383	131000	51	2568.63	2.94909e-05	2.94909
571495648	134000	58	2310.34	2.65255e-05	2.65255
10568116	90800	105	864.762	9.92849e-06	0.992849
15231745	450000	96	4687.5	5.3818e-05	5.3818
15232369	4860000	166	29277.1	0.000336136	33.6136
194701526	167000	79	2113.92	2.42703e-05	2.42703
195614216	222000	237	936.709	1.07545e-05	1.07545
226500412	1540000	207	7439.61	8.54155e-05	8.54155
296937167	381000	39	9769.23	0.000112162	11.2162
356500156	61900	134	461.94	5.30362e-06	0.530362
356566996	886000	125	7088	8.13786e-05	8.13786
240255721	285000	31	9193.55	0.000105553	10.5553
356522504	76300	90	847.778	9.73349e-06	0.973349
565353092	4100000	37	110811	0.00127224	127.224
15221105	2030000	106	19150.9	0.000219875	21.9875
356500366	509000	218	2334.86	2.6807e-05	2.6807
356537718	97500	12	8125	9.32846e-05	9.32846
565386072	16300	127	128.346	1.47357e-06	0.147357
356566403	303000	145	2089.66	2.39917e-05	2.39917
565364202	273000	89	3067.42	3.52176e-05	3.52176
565364766	49800	275	181.091	2.07914e-06	0.207914
15231330	217000	28	7750	8.89791e-05	8.89791
255645598	127000	95	1336.84	1.53485e-05	1.53485
356525852	180000	87	2068.97	2.37542e-05	2.37542
413919474	44300	61	726.23	8.33797e-06	0.833797
571513019	1660000	54	30740.7	0.00035294	35.294
11037534	574000	250	2296	2.63608e-05	2.63608
1346883	2490000	54	46111.1	0.00052941	52.941
356502569	231000	34	6794.12	7.80045e-05	7.80045
670399676	315000	104	3028.85	3.47747e-05	3.47747
226528158	1190000	51	23333.3	0.000267894	26.7894
48374984	18800	19	989.474	1.13603e-05	1.13603
565342230	256000	124	2064.52	2.37031e-05	2.37031
565362640	464000	233	1991.42	2.28638e-05	2.28638
670444482	831000	76	10934.2	0.000125538	12.5538
15222840	147000	65	2261.54	2.59651e-05	2.59651
226501474	84000	34	2470.59	2.83653e-05	2.83653
238009566	55900	148	377.703	4.33647e-06	0.433647
571519786	1400000	151	9271.52	0.000106448	10.6448
145340387	215000	1	215000	0.00246845	246.845
255647499	773000	40	19325	0.000221874	22.1874
356551751	835000	62	13467.7	0.000154626	15.4626
670441250	162000	58	2793.1	3.20681e-05	3.20681
669029190	307000	91	3373.63	3.87332e-05	3.87332
24417428	583000	45	12955.6	0.000148745	14.8745
565384593	79100	120	659.167	7.56801e-06	0.756801
571517089	109000	29	3758.62	4.31534e-05	4.31534
565374219	397000	163	2435.58	2.79634e-05	2.79634
565393725	184000	191	963.351	1.10604e-05	1.10604
413939425	305000	277	1101.08	1.26417e-05	1.26417
414586773	67700	37	1829.73	2.10075e-05	2.10075
414864725	256000	14	18285.7	0.000209942	20.9942
571513600	276000	189	1460.32	1.67662e-05	1.67662
226494678	400000	56	7142.86	8.20084e-05	8.20084
255636927	368000	41	8975.61	0.000103051	10.3051
413933482	338000	89	3797.75	4.36027e-05	4.36027
565373234	560000	392	1428.57	1.64017e-05	1.64017
565404760	406000	143	2839.16	3.25969e-05	3.25969
571462390	194000	50	3880	4.4547e-05	4.4547
670426175	640000	35	18285.7	0.000209942	20.9942
670442059	814000	123	6617.89	7.59811e-05	7.59811
224034987	68700	82	837.805	9.61899e-06	0.961899
356501091	230000	281	818.505	9.39741e-06	0.939741
565355812	817000	119	6865.55	7.88246e-05	7.88246
225322756	1410000	203	6945.81	7.97461e-05	7.97461
414880822	39200	83	472.289	5.42244e-06	0.542244
565353738	108000	42	2571.43	2.9523e-05	2.9523
806638653	30700	160	191.875	2.20295e-06	0.220295
293332531	344000	69	4985.51	5.72395e-05	5.72395
356525626	143000	106	1349.06	1.54888e-05	1.54888
414887579	56300	17	3311.76	3.8023e-05	3.8023
565381603	132000	47	2808.51	3.2245e-05	3.2245
565396433	476000	84	5666.67	6.506e-05	6.506
15229280	515000	20	25750	0.00029564	29.564
255646921	102000	87	1172.41	1.34607e-05	1.34607
413936097	72400	5	14480	0.000166247	16.6247
571522257	1590000	50	31800	0.000365102	36.5102
10441445	115000	90	1277.78	1.46704e-05	1.46704
224034905	272000	30	9066.67	0.000104096	10.4096
356513273	117000	17	6882.35	7.90175e-05	7.90175
15240681	416000	54	7703.7	8.84476e-05	8.84476
356507672	130000	144	902.778	1.0365e-05	1.0365
356558904	1640000	104	15769.2	0.000181049	18.1049
351723103	1580000	69	22898.6	0.000262902	26.2902
356570386	517000	32	16156.2	0.000185493	18.5493
565394215	122000	155	787.097	9.0368e-06	0.90368
108773120	241000	172	1401.16	1.6087e-05	1.6087
255634941	420000	90	4666.67	5.35788e-05	5.35788
255636340	52200	71	735.211	8.44109e-06	0.844109
85001697	360000	170	2117.65	2.43131e-05	2.43131
293337239	154000	81	1901.23	2.18284e-05	2.18284
304325220	879000	215	4088.37	4.69393e-05	4.69393
15239543	1710000	109	15688.1	0.000180118	18.0118
565357142	224000	117	1914.53	2.19811e-05	2.19811
571476663	636000	75	8480	9.73604e-05	9.73604
670396236	403000	43	9372.09	0.000107603	10.7603
193527448	1210000	39	31025.6	0.000356211	35.6211
224029565	240000	230	1043.48	1.19804e-05	1.19804
356514581	335000	76	4407.89	5.06078e-05	5.06078
571457295	3680000	23	160000	0.00183699	183.699
212275075	1140000	44	25909.1	0.000297467	29.7467
565355243	853000	14	60928.6	0.000699532	69.9532
565394960	2060000	205	10048.8	0.000115372	11.5372
571447595	1010000	20	50500	0.0005798	57.98
30684045	235000	105	2238.1	2.5696e-05	2.5696
565388472	135000	43	3139.53	3.60456e-05	3.60456
7573348	145000	120	1208.33	1.38731e-05	1.38731
195623672	3170000	122	25983.6	0.000298322	29.8322
413950008	114000	23	4956.52	5.69067e-05	5.69067
565399592	928000	66	14060.6	0.000161432	16.1432
571507445	1100000	103	10679.6	0.000122615	12.2615
195650261	193000	135	1429.63	1.64138e-05	1.64138
413950007	2410000	225	10711.1	0.000122976	12.2976
565368286	20600	191	107.853	1.23828e-06	0.123828
226508026	2740000	34	80588.2	0.000925248	92.5248
356538435	492000	81	6074.07	6.97375e-05	6.97375
565390860	527000	17	31000	0.000355917	35.5917
15228391	214000	110	1945.45	2.23361e-05	2.23361
195619564	65700	109	602.752	6.92031e-06	0.692031
356521791	502000	40	12550	0.000144089	14.4089
414585348	64300	26	2473.08	2.83938e-05	2.83938
670378971	26000	57	456.14	5.23703e-06	0.523703
670400085	780000	414	1884.06	2.16312e-05	2.16312
670401872	1020000	48	21250	0.000243975	24.3975
670440138	904000	134	6746.27	7.74551e-05	7.74551
15237309	14500	218	66.5138	7.63656e-07	0.0763656
15239712	182000	339	536.873	6.16394e-06	0.616394
356576269	156000	464	336.207	3.86005e-06	0.386005
565350929	547000	91	6010.99	6.90132e-05	6.90132
145335386	215000	26	8269.23	9.49405e-05	9.49405
194691260	243000	72	3375	3.8749e-05	3.8749
2832698	677000	35	19342.9	0.000222079	22.2079
356504129	1070000	229	4672.49	5.36457e-05	5.36457
565346435	390000	30	13000	0.000149255	14.9255
110741209	516000	34	15176.5	0.000174244	17.4244
42563304	185000	78	2371.79	2.7231e-05	2.7231
47681363	664000	13	51076.9	0.000586423	58.6423
15232005	422000	41	10292.7	0.000118172	11.8172
18394331	250000	95	2631.58	3.02136e-05	3.02136
571526878	50600	194	260.825	2.99458e-06	0.299458
22330691	347000	35	9914.29	0.000113828	11.3828
255626005	25300	15	1686.67	1.93649e-05	1.93649
30692908	304000	149	2040.27	2.34247e-05	2.34247
414866292	3650000	65	56153.8	0.000644712	64.4712
18412205	220000	78	2820.51	3.23828e-05	3.23828
356531349	506000	290	1744.83	2.00327e-05	2.00327
356552109	123000	48	2562.5	2.94205e-05	2.94205
413957178	23300	59	394.915	4.53409e-06	0.453409
669029082	648000	207	3130.43	3.59411e-05	3.59411
14485513	71100	164	433.537	4.97751e-06	0.497751
16924043	529000	58	9120.69	0.000104716	10.4716
18390982	145000	65	2230.77	2.56119e-05	2.56119
194704054	427000	5	85400	0.000980493	98.0493
22327517	58800	182	323.077	3.7093e-06	0.37093
297591948	173000	170	1017.65	1.16838e-05	1.16838
79317657	287000	63	4555.56	5.23032e-05	5.23032
110341799	608000	109	5577.98	6.40418e-05	6.40418
356531790	40300	142	283.803	3.25839e-06	0.325839
413944919	399000	82	4865.85	5.58657e-05	5.58657
571523963	499000	76	6565.79	7.5383e-05	7.5383
255640072	267000	36	7416.67	8.51521e-05	8.51521
356501298	44500	63	706.349	8.10972e-06	0.810972
356530553	476000	286	1664.34	1.91085e-05	1.91085
356541085	109000	130	838.462	9.62653e-06	0.962653
565396595	330000	175	1885.71	2.16502e-05	2.16502
670390752	88100	76	1159.21	1.33091e-05	1.33091
10178170	586000	32	18312.5	0.000210249	21.0249
565373228	361000	215	1679.07	1.92777e-05	1.92777
571518429	1530000	168	9107.14	0.000104561	10.4561
356500589	94300	39	2417.95	2.77609e-05	2.77609
413922130	99200	156	635.897	7.30085e-06	0.730085
565373314	956000	180	5311.11	6.09778e-05	6.09778
571464936	55900	209	267.464	3.0708e-06	0.30708
571553847	832000	87	9563.22	0.000109797	10.9797
670407850	752000	113	6654.87	7.64057e-05	7.64057
15235042	83400	38	2194.74	2.51982e-05	2.51982
209528461	126000	81	1555.56	1.78596e-05	1.78596
565370370	1030000	46	22391.3	0.000257079	25.7079
565375328	90300	56	1612.5	1.85134e-05	1.85134
571456147	920000	27	34074.1	0.000391211	39.1211
571466605	918000	76	12078.9	0.000138681	13.8681
669031957	188000	112	1678.57	1.9272e-05	1.9272
15231718	898000	236	3805.08	4.36869e-05	4.36869
413924022	308000	104	2961.54	3.4002e-05	3.4002
15226133	4150000	96	43229.2	0.000496322	49.6322
18398333	270000	18	15000	0.000172218	17.2218
565344672	1780000	90	19777.8	0.000227072	22.7072
571456355	39300	133	295.489	3.39256e-06	0.339256
15233416	37800	103	366.99	4.21348e-06	0.421348
21450867	324000	52	6230.77	7.15366e-05	7.15366
413925302	756000	105	7200	8.26645e-05	8.26645
565397820	79300	238	333.193	3.82545e-06	0.382545
565398769	385000	244	1577.87	1.81158e-05	1.81158
571479512	414000	151	2741.72	3.14782e-05	3.14782
571497662	81400	116	701.724	8.05662e-06	0.805662
670369271	474000	38	12473.7	0.000143213	14.3213
2801538	1570000	142	11056.3	0.00012694	12.694
356495482	1760000	50	35200	0.000404138	40.4138
565375311	144000	264	545.455	6.26246e-06	0.626246
670412789	427000	113	3778.76	4.33846e-05	4.33846
145323950	144000	93	1548.39	1.77773e-05	1.77773
15229297	261000	27	9666.67	0.000110985	11.0985
565385971	1610000	51	31568.6	0.000362445	36.2445
18413404	2850000	83	34337.3	0.000394233	39.4233
20197149	755000	309	2443.37	2.80527e-05	2.80527
351725267	2280000	102	22352.9	0.000256638	25.6638
15231371	519000	119	4361.34	5.00734e-05	5.00734
205933557	231000	216	1069.44	1.22785e-05	1.22785
226528557	253000	102	2480.39	2.84778e-05	2.84778
565375711	301000	158	1905.06	2.18724e-05	2.18724
670369529	702000	88	7977.27	9.15885e-05	9.15885
356538423	49500	293	168.942	1.93965e-06	0.193965
565364434	247000	210	1176.19	1.35041e-05	1.35041
670366422	611000	684	893.275	1.02558e-05	1.02558
293331109	5070000	86	58953.5	0.000676856	67.6856
565350034	956000	119	8033.61	9.22354e-05	9.22354
571481153	3570000	116	30775.9	0.000353343	35.3343
571493100	1650000	223	7399.1	8.49504e-05	8.49504
226508034	292000	98	2979.59	3.42092e-05	3.42092
414585988	181000	129	1403.1	1.61093e-05	1.61093
670387715	279000	89	3134.83	3.59916e-05	3.59916
30680871	141000	133	1060.15	1.21718e-05	1.21718
356538129	862000	12	71833.3	0.000824731	82.4731
356558385	125000	150	833.333	9.56765e-06	0.956765
565373404	189000	127	1488.19	1.70862e-05	1.70862
669030077	304000	77	3948.05	4.53283e-05	4.53283
356535824	145000	218	665.138	7.63656e-06	0.763656
9294513	485000	510	950.98	1.09184e-05	1.09184
356509832	13000	168	77.381	8.88425e-07	0.0888425
414871920	417000	163	2558.28	2.93721e-05	2.93721
571499668	596000	57	10456.1	0.000120049	12.0049
15220777	747000	187	3994.65	4.58633e-05	4.58633
293335169	122000	185	659.459	7.57137e-06	0.757137
356540868	668000	180	3711.11	4.26079e-05	4.26079
413935290	1690000	90	18777.8	0.000215591	21.5591
571461625	138000	330	418.182	4.80122e-06	0.480122
571510282	991000	105	9438.1	0.00010836	10.836
351724977	174000	311	559.486	6.42355e-06	0.642355
356562018	1390000	90	15444.4	0.00017732	17.732
565387957	128000	69	1855.07	2.12984e-05	2.12984
10177550	468000	166	2819.28	3.23686e-05	3.23686
226505788	714000	91	7846.15	9.00831e-05	9.00831
525344968	104000	116	896.552	1.02935e-05	1.02935
226532622	605000	53	11415.1	0.000131059	13.1059
413935513	279000	112	2491.07	2.86004e-05	2.86004
414589372	784000	207	3787.44	4.34843e-05	4.34843
414867017	348000	142	2450.7	2.8137e-05	2.8137
212722172	161000	98	1642.86	1.88619e-05	1.88619
571438795	195000	86	2267.44	2.60329e-05	2.60329
195629614	206000	92	2239.13	2.57079e-05	2.57079
255633726	1000000	247	4048.58	4.64825e-05	4.64825
351721933	234000	123	1902.44	2.18422e-05	2.18422
15221668	917000	332	2762.05	3.17116e-05	3.17116
15240175	518000	108	4796.3	5.50671e-05	5.50671
212722352	1060000	103	10291.3	0.000118156	11.8156
195629848	394000	137	2875.91	3.30189e-05	3.30189
565394762	1700000	170	10000	0.000114812	11.4812
670363463	255000	142	1795.77	2.06176e-05	2.06176
15242369	304000	103	2951.46	3.38862e-05	3.38862
212722310	376000	71	5295.77	6.08017e-05	6.08017
670422229	404000	71	5690.14	6.53295e-05	6.53295
356542670	5840	58	100.69	1.15604e-06	0.115604
356523143	2460000	56	43928.6	0.000504352	50.4352
413938550	229000	53	4320.75	4.96074e-05	4.96074
571535403	485000	27	17963	0.000206236	20.6236
669027761	180000	37	4864.86	5.58544e-05	5.58544
18568245	714000	99	7212.12	8.28037e-05	8.28037
363807266	2150000	70	30714.3	0.000352636	35.2636
418731097	237000	66	3590.91	4.12279e-05	4.12279
565348074	190000	78	2435.9	2.7967e-05	2.7967
565360410	28300	47	602.128	6.91314e-06	0.691314
571469907	258000	78	3307.69	3.79762e-05	3.79762
571561558	1230000	122	10082	0.000115753	11.5753
219885543	89200	184	484.783	5.56588e-06	0.556588
670401103	175000	392	446.429	5.12553e-06	0.512553
565347165	192000	228	842.105	9.66836e-06	0.966836
565392816	711000	134	5305.97	6.09188e-05	6.09188
670363272	2260000	46	49130.4	0.000564075	56.4075
195621048	138000	408	338.235	3.88334e-06	0.388334
356526485	475000	142	3345.07	3.84054e-05	3.84054
414588597	435000	179	2430.17	2.79012e-05	2.79012
571461308	179000	41	4365.85	5.01252e-05	5.01252
195651797	1480000	42	35238.1	0.000404575	40.4575
334187550	161000	105	1533.33	1.76045e-05	1.76045
356536282	153000	93	1645.16	1.88884e-05	1.88884
356543026	56400	135	417.778	4.79658e-06	0.479658
414873786	1430000	177	8079.1	9.27576e-05	9.27576
565402497	213000	125	1704	1.95639e-05	1.95639
669027521	348000	73	4767.12	5.47322e-05	5.47322
670376992	609000	308	1977.27	2.27014e-05	2.27014
12324631	2630000	99	26565.7	0.000305005	30.5005
15223629	90800	322	281.988	3.23755e-06	0.323755
194694972	46100	107	430.841	4.94656e-06	0.494656
212721054	882000	84	10500	0.000120552	12.0552
565351160	550000	106	5188.68	5.95722e-05	5.95722
238010804	1200000	194	6185.57	7.10176e-05	7.10176
334184349	963000	101	9534.65	0.000109469	10.9469
15238468	330000	480	687.5	7.89331e-06	0.789331
356572268	37200	60	620	7.11833e-06	0.711833
116831160	65800	152	432.895	4.97014e-06	0.497014
15225805	361000	176	2051.14	2.35495e-05	2.35495
413938309	1510000	71	21267.6	0.000244177	24.4177
565399656	92400	192	481.25	5.52532e-06	0.552532
15227777	570000	93	6129.03	7.03685e-05	7.03685
18398099	218000	111	1963.96	2.25486e-05	2.25486
356513973	37500	70	535.714	6.15063e-06	0.615063
669027522	2110000	177	11920.9	0.000136866	13.6866
10092258	199000	186	1069.89	1.22836e-05	1.22836
15217873	124000	103	1203.88	1.3822e-05	1.3822
223944479	1930000	39	49487.2	0.000568171	56.8171
356500878	65100	111	586.486	6.73356e-06	0.673356
356520037	811000	46	17630.4	0.000202418	20.2418
571451567	2980000	139	21438.8	0.000246143	24.6143
571522494	317000	63	5031.75	5.77704e-05	5.77704
669027926	380000	166	2289.16	2.62822e-05	2.62822
15230896	149000	433	344.111	3.9508e-06	0.39508
565355201	31200	57	547.368	6.28444e-06	0.628444
565363381	159000	106	1500	1.72218e-05	1.72218
18418325	874000	103	8485.44	9.74228e-05	9.74228
356500946	3140000	52	60384.6	0.000693287	69.3287
356521315	4360000	59	73898.3	0.00084844	84.844
3834304	266000	16	16625	0.000190875	19.0875
565369776	359000	80	4487.5	5.15218e-05	5.15218
22329567	456000	44	10363.6	0.000118987	11.8987
226532804	6740000	359	18774.4	0.000215552	21.5552
356515850	467000	347	1345.82	1.54516e-05	1.54516
565401387	88900	162	548.765	6.30047e-06	0.630047
15231470	971000	130	7469.23	8.57556e-05	8.57556
226491772	547000	179	3055.87	3.50849e-05	3.50849
356542533	247000	147	1680.27	1.92915e-05	1.92915
565385903	292000	66	4424.24	5.07955e-05	5.07955
571465132	105000	34	3088.24	3.54566e-05	3.54566
571478023	897000	83	10807.2	0.00012408	12.408
413919373	110000	98	1122.45	1.2887e-05	1.2887
42568248	1020000	180	5666.67	6.506e-05	6.506
226491314	330000	124	2661.29	3.05548e-05	3.05548
356504659	1470000	57	25789.5	0.000296094	29.6094
670425296	369000	149	2476.51	2.84333e-05	2.84333
9279746	86100	47	1831.91	2.10325e-05	2.10325
212721732	102000	53	1924.53	2.20959e-05	2.20959
254028670	152000	46	3304.35	3.79378e-05	3.79378
356533367	116000	26	4461.54	5.12237e-05	5.12237
4455260	104000	254	409.449	4.70096e-06	0.470096
565349926	429000	299	1434.78	1.6473e-05	1.6473
110741592	381000	184	2070.65	2.37735e-05	2.37735
15231860	140000	44	3181.82	3.6531e-05	3.6531
565376693	35600	33	1078.79	1.23858e-05	1.23858
565400283	694000	149	4657.72	5.34761e-05	5.34761
238010854	73800	241	306.224	3.51581e-06	0.351581
356500503	1280000	86	14883.7	0.000170883	17.0883
565343630	102000	235	434.043	4.98332e-06	0.498332
670417343	412000	166	2481.93	2.84955e-05	2.84955
18395549	704000	79	8911.39	0.000102313	10.2313
356500499	406000	104	3903.85	4.48208e-05	4.48208
15223656	354000	132	2681.82	3.07904e-05	3.07904
565394070	544000	62	8774.19	0.000100738	10.0738
571479888	983000	146	6732.88	7.73014e-05	7.73014
15230877	88600	38	2331.58	2.67693e-05	2.67693
226496595	118000	76	1552.63	1.7826e-05	1.7826
413920259	302000	82	3682.93	4.22843e-05	4.22843
414878221	9640000	152	63421.1	0.000728149	72.8149
565371183	186000	246	756.098	8.68089e-06	0.868089
15223970	71800	319	225.078	2.58417e-06	0.258417
16649073	66900	98	682.653	7.83766e-06	0.783766
110741189	3950000	80	49375	0.000566883	56.6883
18415244	1270000	124	10241.9	0.00011759	11.759
15238489	256000	97	2639.18	3.03008e-05	3.03008
195621004	625000	83	7530.12	8.64547e-05	8.64547
255638033	162000	94	1723.4	1.97867e-05	1.97867
414866991	790000	168	4702.38	5.39889e-05	5.39889
414874052	50800	104	488.462	5.60811e-06	0.560811
565402213	128000	175	731.429	8.39766e-06	0.839766
571483241	162000	192	843.75	9.68725e-06	0.968725
356550917	278000	177	1570.62	1.80326e-05	1.80326
565389084	61400	35	1754.29	2.01413e-05	2.01413
571570626	2110000	151	13973.5	0.000160432	16.0432
15239865	315000	125	2520	2.89326e-05	2.89326
356529710	1700000	70	24285.7	0.000278829	27.8829
3850587	667000	175	3811.43	4.37597e-05	4.37597
565344973	4570000	88	51931.8	0.000596239	59.6239
565376894	25700	77	333.766	3.83203e-06	0.383203
571556619	3880000	198	19596	0.000224985	22.4985
15239551	252000	37	6810.81	7.81961e-05	7.81961
334188192	52500	123	426.829	4.9005e-06	0.49005
18398265	299000	62	4822.58	5.53689e-05	5.53689
30680460	124000	22	5636.36	6.47121e-05	6.47121
571469780	514000	62	8290.32	9.51827e-05	9.51827
116831250	768000	231	3324.68	3.81712e-05	3.81712
15240666	90600	145	624.828	7.17376e-06	0.717376
413937769	480000	158	3037.97	3.48795e-05	3.48795
413949144	917000	59	15542.4	0.000178445	17.8445
15237034	277000	162	1709.88	1.96314e-05	1.96314
219885921	242000	91	2659.34	3.05324e-05	3.05324
226502488	287000	31	9258.06	0.000106294	10.6294
226507034	410000	103	3980.58	4.57018e-05	4.57018
240254396	88400	107	826.168	9.48539e-06	0.948539
293331753	507000	61	8311.48	9.54255e-05	9.54255
316996026	6040000	99	61010.1	0.000700468	70.0468
565378709	4840000	113	42831.9	0.00049176	49.176
669029700	110000	73	1506.85	1.73004e-05	1.73004
15230184	338000	482	701.245	8.05112e-06	0.805112
356565093	986000	101	9762.38	0.000112084	11.2084
571447230	2180000	342	6374.27	7.31841e-05	7.31841
571484891	575000	206	2791.26	3.2047e-05	3.2047
10177950	444000	83	5349.4	6.14174e-05	6.14174
15231849	189000	55	3436.36	3.94535e-05	3.94535
413932532	285000	264	1079.55	1.23945e-05	1.23945
669028442	663000	176	3767.05	4.32501e-05	4.32501
670359601	249000	131	1900.76	2.1823e-05	2.1823
15235059	1010000	143	7062.94	8.10909e-05	8.10909
255640440	205000	32	6406.25	7.35513e-05	7.35513
30688490	2670000	87	30689.7	0.000352353	35.2353
356541376	214000	64	3343.75	3.83902e-05	3.83902
162463380	204000	104	1961.54	2.25208e-05	2.25208
195657695	370000	129	2868.22	3.29305e-05	3.29305
356512071	559000	44	12704.5	0.000145863	14.5863
565345135	229000	38	6026.32	6.91892e-05	6.91892
565391589	176000	42	4190.48	4.81116e-05	4.81116
18394212	285000	48	5937.5	6.81695e-05	6.81695
23956572	576000	107	5383.18	6.18052e-05	6.18052
414872271	6830000	98	69693.9	0.000800168	80.0168
565358634	445000	356	1250	1.43515e-05	1.43515
565371817	178000	80	2225	2.55456e-05	2.55456
565384368	1110000	179	6201.12	7.11961e-05	7.11961
565401783	225000	72	3125	3.58787e-05	3.58787
670364406	694000	101	6871.29	7.88905e-05	7.88905
226529483	42100	252	167.063	1.91809e-06	0.191809
79586698	410000	37	11081.1	0.000127224	12.7224
293333816	120000	61	1967.21	2.25859e-05	2.25859
565350612	35900	53	677.358	7.77687e-06	0.777687
565367783	316000	69	4579.71	5.25805e-05	5.25805
15240433	852000	22	38727.3	0.000444635	44.4635
219363503	108000	104	1038.46	1.19228e-05	1.19228
226501690	303000	76	3986.84	4.57737e-05	4.57737
356503960	1400000	92	15217.4	0.000174714	17.4714
414879361	364000	199	1829.15	2.10008e-05	2.10008
670391026	225000	261	862.069	9.89757e-06	0.989757
670424791	299000	78	3833.33	4.40112e-05	4.40112
670369237	308000	76	4052.63	4.6529e-05	4.6529
212723424	107000	19	5631.58	6.46572e-05	6.46572
226503303	1670000	121	13801.7	0.000158459	15.8459
356559466	797000	435	1832.18	2.10356e-05	2.10356
413956918	5320	337	15.7864	1.81246e-07	0.0181246
571457184	203000	65	3123.08	3.58566e-05	3.58566
571504779	323000	62	5209.68	5.98132e-05	5.98132
15236351	443000	257	1723.74	1.97905e-05	1.97905
195657057	1840000	25	73600	0.000845015	84.5015
565343101	44200	141	313.475	3.59906e-06	0.359906
565372692	15200	13	1169.23	1.34241e-05	1.34241
565372936	119000	203	586.207	6.73035e-06	0.673035
571481269	628000	242	2595.04	2.97941e-05	2.97941
594615390	15400	29	531.034	6.0969e-06	0.60969
700254396	1480000	169	8757.4	0.000100545	10.0545
293336770	165000	147	1122.45	1.2887e-05	1.2887
565377852	615000	90	6833.33	7.84547e-05	7.84547
670396515	676000	65	10400	0.000119404	11.9404
565346782	120000	128	937.5	1.07636e-05	1.07636
565371242	383000	300	1276.67	1.46576e-05	1.46576
356560394	343000	95	3610.53	4.14531e-05	4.14531
565358870	875000	186	4704.3	5.40109e-05	5.40109
670390972	197000	334	589.82	6.77183e-06	0.677183
670397692	582000	62	9387.1	0.000107775	10.7775
12324645	3920000	76	51578.9	0.000592187	59.2187
15217636	32700	120	272.5	3.12862e-06	0.312862
356499650	201000	317	634.069	7.27986e-06	0.727986
356534888	281000	128	2195.31	2.52048e-05	2.52048
565390447	482000	199	2422.11	2.78087e-05	2.78087
293333583	27200	29	937.931	1.07686e-05	1.07686
356498446	1450000	59	24576.3	0.000282165	28.2165
356518209	697000	293	2378.84	2.73119e-05	2.73119
356564581	23100	122	189.344	2.1739e-06	0.21739
565341843	12600	330	38.1818	4.38372e-07	0.0438372
565371705	749000	152	4927.63	5.6575e-05	5.6575
11762156	411000	82	5012.2	5.75459e-05	5.75459
15240322	1430000	261	5478.93	6.29045e-05	6.29045
565352787	355000	146	2431.51	2.79166e-05	2.79166
226502096	189000	86	2197.67	2.52319e-05	2.52319
226510260	197000	67	2940.3	3.37581e-05	3.37581
356555930	2540000	408	6225.49	7.1476e-05	7.1476
414883291	109000	94	1159.57	1.33133e-05	1.33133
565354644	92400	1071	86.2745	9.90533e-07	0.0990533
670377597	87800	151	581.457	6.67581e-06	0.667581
15227389	966000	127	7606.3	8.73293e-05	8.73293
18409461	230000	47	4893.62	5.61845e-05	5.61845
187940297	281000	109	2577.98	2.95983e-05	2.95983
255635305	176000	131	1343.51	1.54251e-05	1.54251
669029919	47400	34	1394.12	1.60061e-05	1.60061
15233622	229000	45	5088.89	5.84264e-05	5.84264
414881288	285000	238	1197.48	1.37485e-05	1.37485
571515951	9000000	150	60000	0.000688871	68.8871
15227320	277000	118	2347.46	2.69516e-05	2.69516
18401160	82900	265	312.83	3.59166e-06	0.359166
240256041	252000	135	1866.67	2.14315e-05	2.14315
356545806	2780000	62	44838.7	0.000514801	51.4801
414886520	666000	133	5007.52	5.74922e-05	5.74922
565365782	343000	545	629.358	7.22577e-06	0.722577
565370819	736000	71	10366.2	0.000119016	11.9016
10798632	2380000	394	6040.61	6.93533e-05	6.93533
334185468	143000	269	531.599	6.10338e-06	0.610338
565360062	108000	106	1018.87	1.16978e-05	1.16978
670366435	2820000	52	54230.8	0.000622633	62.2633
15241149	60600	112	541.071	6.21214e-06	0.621214
293336308	273000	115	2373.91	2.72553e-05	2.72553
12323909	804000	79	10177.2	0.000116846	11.6846
195627924	195000	115	1695.65	1.94681e-05	1.94681
356533678	380000	90	4222.22	4.84761e-05	4.84761
356562759	149000	100	1490	1.7107e-05	1.7107
571468524	401000	63	6365.08	7.30786e-05	7.30786
565364124	922000	219	4210.05	4.83363e-05	4.83363
565364738	829000	387	2142.12	2.45941e-05	2.45941
565368470	567000	119	4764.71	5.47044e-05	5.47044
116830956	545000	62	8790.32	0.000100923	10.0923
14596027	393000	89	4415.73	5.06978e-05	5.06978
293336744	1100000	143	7692.31	8.83168e-05	8.83168
351721310	507000	93	5451.61	6.25909e-05	6.25909
356534667	161000	132	1219.7	1.40036e-05	1.40036
42567573	123000	99	1242.42	1.42645e-05	1.42645
10092269	1280000	137	9343.07	0.000107269	10.7269
30688284	224000	90	2488.89	2.85754e-05	2.85754
356548751	85100	41	2075.61	2.38304e-05	2.38304
571486763	78500	83	945.783	1.08587e-05	1.08587
15237695	701000	143	4902.1	5.62819e-05	5.62819
226492680	350000	138	2536.23	2.91189e-05	2.91189
414878653	249000	71	3507.04	4.0265e-05	4.0265
110736514	121000	129	937.984	1.07692e-05	1.07692
226495857	841000	50	16820	0.000193113	19.3113
334188094	183000	37	4945.95	5.67853e-05	5.67853
565386084	54500	74	736.486	8.45573e-06	0.845573
240254207	479000	72	6652.78	7.63817e-05	7.63817
63147811	60800	164	370.732	4.25644e-06	0.425644
565356633	227000	231	982.684	1.12824e-05	1.12824
356571390	276000	313	881.789	1.0124e-05	1.0124
565369268	196000	244	803.279	9.22259e-06	0.922259
226494357	475000	171	2777.78	3.18922e-05	3.18922
670447612	787000	121	6504.13	7.46751e-05	7.46751
226491872	12700	201	63.1841	7.25428e-07	0.0725428
194693782	453000	109	4155.96	4.77154e-05	4.77154
565364834	69300	500	138.6	1.59129e-06	0.159129
15241483	290000	78	3717.95	4.26864e-05	4.26864
669027113	846000	141	6000	6.88871e-05	6.88871
21553771	89900	206	436.408	5.01048e-06	0.501048
21554342	73400	150	489.333	5.61812e-06	0.561812
3805769	335000	54	6203.7	7.12258e-05	7.12258
414591009	1790000	292	6130.14	7.03812e-05	7.03812
571480247	200000	55	3636.36	4.17497e-05	4.17497
15218957	153000	110	1390.91	1.59693e-05	1.59693
334185070	813000	236	3444.92	3.95517e-05	3.95517
565391812	113000	457	247.265	2.83889e-06	0.283889
670394978	1060000	98	10816.3	0.000124184	12.4184
15238894	597000	164	3640.24	4.17943e-05	4.17943
414877253	173000	171	1011.7	1.16155e-05	1.16155
565387324	833000	134	6216.42	7.13718e-05	7.13718
571456611	42700	71	601.408	6.90488e-06	0.690488
308081186	1250000	140	8928.57	0.000102511	10.2511
332802252	279000	53	5264.15	6.04387e-05	6.04387
356536206	308000	43	7162.79	8.22373e-05	8.22373
565402650	2800000	67	41791	0.000479811	47.9811
223889916	326000	41	7951.22	9.12894e-05	9.12894
565359589	28200	57	494.737	5.68016e-06	0.568016
33621259	116000	44	2636.36	3.02686e-05	3.02686
413919703	175000	51	3431.37	3.93962e-05	3.93962
15232987	120000	106	1132.08	1.29976e-05	1.29976
356529553	881000	49	17979.6	0.000206427	20.6427
413946980	41300	95	434.737	4.99129e-06	0.499129
226494099	73600	199	369.849	4.24631e-06	0.424631
413937241	338000	193	1751.3	2.01069e-05	2.01069
414871628	365000	19	19210.5	0.00022056	22.056
53747925	536000	321	1669.78	1.91711e-05	1.91711
565371043	267000	92	2902.17	3.33204e-05	3.33204
565387997	20000	62	322.581	3.70361e-06	0.370361
3810595	251000	142	1767.61	2.02942e-05	2.02942
110741185	2420000	76	31842.1	0.000365585	36.5585
194696124	1780000	63	28254	0.000324389	32.4389
162464289	27500	119	231.092	2.65321e-06	0.265321
351722183	183000	166	1102.41	1.2657e-05	1.2657
356510055	2330000	71	32816.9	0.000376777	37.6777
565385948	41300	161	256.522	2.94517e-06	0.294517
571464693	70100	52	1348.08	1.54775e-05	1.54775
413949618	193000	396	487.374	5.59563e-06	0.559563
669030448	413000	90	4588.89	5.26859e-05	5.26859
224032453	707000	125	5656	6.49376e-05	6.49376
255630798	388000	107	3626.17	4.16327e-05	4.16327
356553458	1420000	47	30212.8	0.000346878	34.6878
212721302	437000	73	5986.3	6.87298e-05	6.87298
565353557	464000	72	6444.44	7.39898e-05	7.39898
670399311	2210000	83	26626.5	0.000305704	30.5704
356497339	393000	155	2535.48	2.91103e-05	2.91103
356538530	952000	610	1560.66	1.79182e-05	1.79182
20197406	242000	93	2602.15	2.98758e-05	2.98758
356502950	127000	61	2081.97	2.39034e-05	2.39034
565366389	2650000	121	21900.8	0.000251447	25.1447
565371110	56400	113	499.115	5.73043e-06	0.573043
15238410	360000	68	5294.12	6.07827e-05	6.07827
219362981	850000	105	8095.24	9.29429e-05	9.29429
565351334	966000	173	5583.82	6.41088e-05	6.41088
565378112	703000	340	2067.65	2.3739e-05	2.3739
15236347	2240000	359	6239.55	7.16374e-05	7.16374
15237952	74800	361	207.202	2.37893e-06	0.237893
356497961	399000	10	39900	0.000458099	45.8099
356551046	1370000	517	2649.9	3.0424e-05	3.0424
15239605	548000	96	5708.33	6.55384e-05	6.55384
571466357	24900	99	251.515	2.88769e-06	0.288769
565404283	85800	110	780	8.95532e-06	0.895532
571540122	499000	39	12794.9	0.0001469	14.69
226498712	71800	55	1305.45	1.49882e-05	1.49882
571567151	444000	417	1064.75	1.22246e-05	1.22246
8778340	131000	409	320.293	3.67735e-06	0.367735
356572280	3230000	125	25840	0.000296674	29.6674
669031323	128000	258	496.124	5.69609e-06	0.569609
565355075	31000	304	101.974	1.17078e-06	0.117078
356503694	3680000	330	11151.5	0.000128033	12.8033
565361704	2580000	621	4154.59	4.76996e-05	4.76996
226491750	334000	71	4704.23	5.40101e-05	5.40101
356529028	1280000	226	5663.72	6.50262e-05	6.50262
670020441	38800	125	310.4	3.56376e-06	0.356376
15232559	3870000	111	34864.9	0.00040029	40.029
571474309	241000	91	2648.35	3.04062e-05	3.04062
195628698	2840000	55	51636.4	0.000592846	59.2846
356527821	1520000	156	9743.59	0.000111868	11.1868
356496614	466000	61	7639.34	8.77087e-05	8.77087
565367879	638000	172	3709.3	4.25872e-05	4.25872
293332337	176000	202	871.287	1.00034e-05	1.00034
565377162	864000	143	6041.96	6.93688e-05	6.93688
15234601	626000	58	10793.1	0.000123918	12.3918
219885327	297000	138	2152.17	2.47095e-05	2.47095
334185083	104000	100	1040	1.19404e-05	1.19404
565385341	379000	160	2368.75	2.7196e-05	2.7196
226507216	547000	205	2668.29	3.06351e-05	3.06351
413942071	31800	185	171.892	1.97352e-06	0.197352
571447793	302000	56	5392.86	6.19164e-05	6.19164
11414742	570000	44	12954.5	0.000148733	14.8733
219362943	121000	18	6722.22	7.7179e-05	7.7179
226530395	969000	125	7752	8.90021e-05	8.90021
356544982	1300000	163	7975.46	9.15677e-05	9.15677
565342779	1390000	101	13762.4	0.000158008	15.8008
565351122	547000	657	832.572	9.55891e-06	0.955891
15221465	299000	64	4671.88	5.36386e-05	5.36386
194693332	2420000	51	47451	0.000544793	54.4793
30692696	623000	53	11754.7	0.000134958	13.4958
356503409	421000	229	1838.43	2.11073e-05	2.11073
670371115	888000	165	5381.82	6.17896e-05	6.17896
10764849	65300	116	562.931	6.46311e-06	0.646311
226507534	141000	552	255.435	2.93269e-06	0.293269
358248082	1630000	132	12348.5	0.000141775	14.1775
670398420	516000	104	4961.54	5.69643e-05	5.69643
356561859	723000	123	5878.05	6.74869e-05	6.74869
571488512	563000	197	2857.87	3.28117e-05	3.28117
356520776	881000	167	5275.45	6.05684e-05	6.05684
356541989	331000	205	1614.63	1.85379e-05	1.85379
414869957	766000	444	1725.23	1.98076e-05	1.98076
565403946	149000	283	526.502	6.04486e-06	0.604486
224029027	126000	289	435.986	5.00564e-06	0.500564
356567356	607000	16	37937.5	0.000435567	43.5567
565399842	86800	30	2893.33	3.32189e-05	3.32189
308044377	275000	254	1082.68	1.24304e-05	1.24304
565353629	931000	141	6602.84	7.58084e-05	7.58084
565356676	49400	112	441.071	5.06402e-06	0.506402
670419422	308000	119	2588.24	2.9716e-05	2.9716
356527807	369000	118	3127.12	3.5903e-05	3.5903
414870037	22400	90	248.889	2.85754e-06	0.285754
571443221	1770000	47	37659.6	0.000432376	43.2376
226504008	538000	29	18551.7	0.000212996	21.2996
413952020	382000	141	2709.22	3.1105e-05	3.1105
571456168	101000	202	500	5.74059e-06	0.574059
571503606	1280000	100	12800	0.000146959	14.6959
157086541	1300000	23	56521.7	0.000648936	64.8936
4325364	820000	239	3430.96	3.93915e-05	3.93915
9294530	802000	125	6416	7.36633e-05	7.36633
413920194	178000	107	1663.55	1.90995e-05	1.90995
565373276	71500	68	1051.47	1.20721e-05	1.20721
670374294	1240000	168	7380.95	8.4742e-05	8.4742
571476940	442000	180	2455.56	2.81927e-05	2.81927
194708388	430000	213	2018.78	2.3178e-05	2.3178
8099136	149000	28	5321.43	6.10963e-05	6.10963
334182617	23000	34	676.471	7.76668e-06	0.776668
356537204	2080000	88	23636.4	0.000271373	27.1373
356503852	109000	65	1676.92	1.92531e-05	1.92531
356527314	322000	53	6075.47	6.97536e-05	6.97536
413917156	1150000	69	16666.7	0.000191353	19.1353
565384962	462000	325	1421.54	1.63209e-05	1.63209
14719327	1010000	53	19056.6	0.000218792	21.8792
571466598	931000	291	3199.31	3.67319e-05	3.67319
571572622	464000	272	1705.88	1.95855e-05	1.95855
565345208	480000	161	2981.37	3.42296e-05	3.42296
18394279	167000	111	1504.5	1.72735e-05	1.72735
356573811	33000	49	673.469	7.73222e-06	0.773222
170783762	6210000	64	97031.2	0.00111403	111.403
18394983	190000	261	727.969	8.35795e-06	0.835795
238006962	24900	313	79.5527	9.13359e-07	0.0913359
224034939	170000	767	221.643	2.54472e-06	0.254472
670423457	737000	124	5943.55	6.82389e-05	6.82389
670021000	123000	781	157.49	1.80818e-06	0.180818
356566181	476000	39	12205.1	0.000140129	14.0129
15232838	39200	705	55.6028	6.38386e-07	0.0638386
255645269	766000	128	5984.38	6.87077e-05	6.87077
413920500	266000	130	2046.15	2.34923e-05	2.34923
15225035	680000	27	25185.2	0.000289156	28.9156
15242028	230000	84	2738.1	3.14366e-05	3.14366
186513287	1490000	189	7883.6	9.0513e-05	9.0513
30678905	577000	64	9015.62	0.00010351	10.351
334186254	133000	129	1031.01	1.18372e-05	1.18372
162462769	59100	157	376.433	4.3219e-06	0.43219
293333775	427000	41	10414.6	0.000119572	11.9572
356519903	41500	52	798.077	9.16286e-06	0.916286
15222719	94800	159	596.226	6.84538e-06	0.684538
18413934	740000	126	5873.02	6.74292e-05	6.74292
356529720	1100000	263	4182.51	4.80201e-05	4.80201
413948703	18900	147	128.571	1.47615e-06	0.147615
571437344	378000	88	4295.45	4.93169e-05	4.93169
571466011	37700	279	135.125	1.5514e-06	0.15514
670412052	5200000	45	115556	0.00132671	132.671
15239211	540000	58	9310.34	0.000106894	10.6894
356510389	2750	84	32.7381	3.75872e-07	0.0375872
356527159	1080000	26	41538.5	0.000476911	47.6911
669031272	44500	107	415.888	4.77488e-06	0.477488
15236505	48300	237	203.797	2.33984e-06	0.233984
571446056	147000	421	349.169	4.00887e-06	0.400887
162459760	128000	326	392.638	4.50795e-06	0.450795
259490547	267000	353	756.374	8.68407e-06	0.868407
413953776	351000	65	5400	6.19984e-05	6.19984
565350394	328000	108	3037.04	3.48688e-05	3.48688
565366334	173000	41	4219.51	4.8445e-05	4.8445
670372445	19300	103	187.379	2.15133e-06	0.215133
226503395	36200	116	312.069	3.58292e-06	0.358292
293332745	763000	77	9909.09	0.000113768	11.3768
413956760	97300	278	350	4.01841e-06	0.401841
413934333	373000	141	2645.39	3.03722e-05	3.03722
413947252	43700	64	682.812	7.83949e-06	0.783949
[truncated: 268 more rows]

## Sheet: Rhizome
accession_number	totalIntensity	Peptide_count	iBAQ	riBAQ	iFOT=riBAQ*100000
57283874	70300000	81	867901	0.0162623	1626.23
108773138	84700000	14	6050000	0.113362	11336.2
11467200	67100000	145	462759	0.00867095	867.095
295136978	66600000	30	2220000	0.0415973	4159.73
414870040	20000000	75	266667	0.00499667	499.667
7525040	25000000	29	862069	0.016153	1615.3
108773137	19600000	64	306250	0.00573837	573.837
162462751	11700000	61	191803	0.00359392	359.392
295136979	19200000	116	165517	0.00310138	310.138
356536246	9390000	134	70074.6	0.00131303	131.303
11769	12600000	100	126000	0.00236093	236.093
476507691	8030000	81	99135.8	0.00185756	185.756
356544122	9500000	39	243590	0.00456427	456.427
565365229	5220000	107	48785	0.000914111	91.4111
673921547	3690000	69	53478.3	0.00100205	100.205
15223533	1700000	45	37777.8	0.000707862	70.7862
30025966	1380000	124	11129	0.000208531	20.8531
356525839	2330000	70	33285.7	0.000623692	62.3692
358248528	8950000	51	175490	0.00328825	328.825
671744544	8000000	133	60150.4	0.00112707	112.707
565365601	4060000	103	39417.5	0.000738586	73.8586
15229955	8830000	126	70079.4	0.00131311	131.311
356558127	4340000	13	333846	0.00625545	625.545
15222075	6700000	44	152273	0.00285321	285.321
568214657	3790000	90	42111.1	0.000789058	78.9058
356506190	6310000	43	146744	0.00274962	274.962
1246399	5620000	117	48034.2	0.000900042	90.0042
15226314	13200000	247	53441.3	0.00100136	100.136
565346319	10100000	95	106316	0.0019921	199.21
162458253	7380000	137	53868.6	0.00100936	100.936
565397836	4600000	145	31724.1	0.000594432	59.4432
568215268	3940000	100	39400	0.000738259	73.8259
351724907	3290000	161	20434.8	0.000382897	38.2897
17017263	595000	142	4190.14	7.85129e-05	7.85129
15223484	4600000	66	69697	0.00130595	130.595
3328122	1590000	136	11691.2	0.000219064	21.9064
669030665	2870000	110	26090.9	0.000488879	48.8879
351724481	2190000	143	15314.7	0.000286959	28.6959
1483215	1370000	355	3859.15	7.2311e-05	7.2311
162460791	2550000	385	6623.38	0.000124106	12.4106
565405479	1030000	36	28611.1	0.000536102	53.6102
110742192	1060000	226	4690.27	8.7884e-05	8.7884
11967906	736000	222	3315.32	6.21208e-05	6.21208
226492645	1830000	33	55454.5	0.00103908	103.908
565390331	1500000	196	7653.06	0.000143399	14.3399
359806082	3640000	519	7013.49	0.000131415	13.1415
135449	2480000	116	21379.3	0.000400595	40.0595
356549495	1840000	23	80000	0.001499	149.9
162462542	1630000	92	17717.4	0.00033198	33.198
565382110	1720000	359	4791.09	8.97731e-05	8.97731
356507010	1850000	363	5096.42	9.54943e-05	9.54943
195651735	2220000	316	7025.32	0.000131637	13.1637
14334740	781000	175	4462.86	8.36229e-05	8.36229
169039	599000	146	4102.74	7.68752e-05	7.68752
13625479	3640000	63	57777.8	0.00108261	108.261
30678219	4000000	75	53333.3	0.000999335	99.9335
565391329	711000	392	1813.78	3.39857e-05	3.39857
565402329	603000	345	1747.83	3.27499e-05	3.27499
226530753	3830000	86	44534.9	0.000834474	83.4474
239911810	1700000	225	7555.56	0.000141572	14.1572
251832986	1130000	198	5707.07	0.000106936	10.6936
1255987	396000	21	18857.1	0.000353336	35.3336
15232820	3170000	316	10031.6	0.000187968	18.7968
571493434	3030000	61	49672.1	0.000930733	93.0733
565386264	3040000	75	40533.3	0.000759495	75.9495
565360249	1640000	376	4361.7	8.17275e-05	8.17275
565388201	1040000	442	2352.94	4.40883e-05	4.40883
351725976	690000	92	7500	0.000140531	14.0531
565390555	1110000	92	12065.2	0.000226072	22.6072
11465970	1290000	40	32250	0.000604285	60.4285
255642139	434000	55	7890.91	0.000147856	14.7856
222424952	1040000	54	19259.3	0.000360871	36.0871
2078350	386000	21	18381	0.000344414	34.4414
255637766	1440000	127	11338.6	0.000212457	21.2457
803378376	748000	113	6619.47	0.000124032	12.4032
565357254	414000	23	18000	0.000337276	33.7276
15241142	3970000	20	198500	0.0037194	371.94
565365299	894000	116	7706.9	0.000144408	14.4408
40950550	1970000	93	21182.8	0.000396913	39.6913
219362881	3120000	367	8501.36	0.000159295	15.9295
110738495	1790000	22	81363.6	0.00152455	152.455
670446312	2620000	53	49434	0.00092627	92.627
226493235	2270000	229	9912.66	0.000185739	18.5739
60326677	720000	183	3934.43	7.37214e-05	7.37214
336390551	651000	80	8137.5	0.000152477	15.2477
15131688	322000	349	922.636	1.72879e-05	1.72879
565402905	529000	160	3306.25	6.1951e-05	6.1951
15241286	363000	79	4594.94	8.60978e-05	8.60978
226509426	1550000	59	26271.2	0.000492257	49.2257
15238936	8490000	57	148947	0.00279091	279.091
3925223	1820000	27	67407.4	0.00126305	126.305
162463282	1970000	31	63548.4	0.00119074	119.074
110736490	8680000	49	177143	0.00331922	331.922
4325041	1290000	145	8896.55	0.000166699	16.6699
565401730	3710000	190	19526.3	0.000365875	36.5875
565395949	749000	81	9246.91	0.000173264	17.3264
565349792	2470000	60	41166.7	0.000771362	77.1362
15223226	8150000	22	370455	0.0069414	694.14
356513781	843000	66	12772.7	0.000239329	23.9329
162460681	1450000	100	14500	0.000271694	27.1694
300681519	280000	29	9655.17	0.000180914	18.0914
363814360	25200000	139	181295	0.00339702	339.702
42572389	819000	93	8806.45	0.000165011	16.5011
670441368	1350000	67	20149.3	0.000377547	37.7547
15235745	586000	139	4215.83	7.89942e-05	7.89942
15219805	3470000	89	38988.8	0.000730553	73.0553
15231445	935000	573	1631.76	3.05752e-05	3.05752
565352086	712000	51	13960.8	0.000261591	26.1591
670387956	19000000	111	171171	0.00320732	320.732
30695388	1380000	217	6359.45	0.00011916	11.916
308080844	1510000	243	6213.99	0.000116435	11.6435
22328224	2230000	105	21238.1	0.000397949	39.7949
359806559	525000	90	5833.33	0.000109302	10.9302
413923705	8750000	94	93085.1	0.00174418	174.418
571498455	2290000	130	17615.4	0.000330069	33.0069
15239843	1710000	116	14741.4	0.000276217	27.6217
18416304	314000	139	2258.99	4.23279e-05	4.23279
1345503	558000	233	2394.85	4.48736e-05	4.48736
142942516	1690000	61	27704.9	0.000519122	51.9122
565365025	3240000	205	15804.9	0.000296144	29.6144
5080762	494000	155	3187.1	5.97183e-05	5.97183
356501655	1270000	120	10583.3	0.000198306	19.8306
356504139	243000	139	1748.2	3.2757e-05	3.2757
356495417	887000	56	15839.3	0.000296789	29.6789
414866639	586000	27	21703.7	0.000406674	40.6674
356548891	8890000	102	87156.9	0.0016331	163.31
571572561	415000	200	2075	3.88804e-05	3.88804
670369207	369000	65	5676.92	0.000106372	10.6372
356504248	367000	43	8534.88	0.000159923	15.9923
571458734	2970000	115	25826.1	0.000483917	48.3917
565366189	750000	19	39473.7	0.000739639	73.9639
100801530	2470000	79	31265.8	0.000585844	58.5844
255636927	317000	51	6215.69	0.000116467	11.6467
18254413	2360000	134	17611.9	0.000330004	33.0004
670420295	1780000	247	7206.48	0.000135032	13.5032
670364568	976000	94	10383	0.000194551	19.4551
425872926	545000	116	4698.28	8.80341e-05	8.80341
2467253	969000	65	14907.7	0.000279333	27.9333
571526878	1030000	93	11075.3	0.000207523	20.7523
1352830	1060000	71	14929.6	0.000279743	27.9743
11465949	3420000	183	18688.5	0.000350177	35.0177
15081769	860000	75	11466.7	0.000214857	21.4857
14326479	0	76	0	0	0
15292923	634000	124	5112.9	9.58032e-05	9.58032
145338697	843000	47	17936.2	0.00033608	33.608
110740840	1080000	92	11739.1	0.000219962	21.9962
351723245	1270000	74	17162.2	0.000321577	32.1577
194698326	371000	46	8065.22	0.000151122	15.1122
565400112	855000	62	13790.3	0.000258397	25.8397
670365093	545000	13	41923.1	0.000785535	78.5535
670361181	248000	68	3647.06	6.83369e-05	6.83369
11994553	594000	51	11647.1	0.000218237	21.8237
565355195	827000	142	5823.94	0.000109126	10.9126
195644236	1930000	69	27971	0.000524108	52.4108
670430558	1790000	84	21309.5	0.000399288	39.9288
565344942	8450000	71	119014	0.00223003	223.003
162462576	587000	108	5435.19	0.000101842	10.1842
356558890	958000	83	11542.2	0.000216272	21.6272
195619402	1940000	49	39591.8	0.000741853	74.1853
146749389	1430000	84	17023.8	0.000318984	31.8984
15240163	4550000	111	40991	0.00076807	76.807
571463045	1030000	23	44782.6	0.000839115	83.9115
565376812	8910000	124	71854.8	0.00134638	134.638
224031541	272000	109	2495.41	4.67579e-05	4.67579
565399562	3340000	66	50606.1	0.000948233	94.8233
571553372	956000	36	26555.6	0.000497585	49.7585
162461095	795000	262	3034.35	5.68562e-05	5.68562
351724467	1060000	84	12619	0.00023645	23.645
565372744	2470000	58	42586.2	0.00079796	79.796
334186462	587000	221	2656.11	4.97689e-05	4.97689
255645594	465000	90	5166.67	9.68106e-05	9.68106
63175650	209000	47	4446.81	8.33222e-05	8.33222
255637531	1490000	196	7602.04	0.000142443	14.2443
565342498	3860000	30	128667	0.0024109	241.09
110738201	3260000	157	20764.3	0.000389072	38.9072
565390447	679000	71	9563.38	0.000179194	17.9194
669028634	6460000	60	107667	0.00201741	201.741
226493412	57800000	150	385333	0.00722019	722.019
670444083	2030000	123	16504.1	0.000309245	30.9245
413920768	553000	56	9875	0.000185033	18.5033
571571332	15600000	572	27272.7	0.000511024	51.1024
15217963	609000	134	4544.78	8.51579e-05	8.51579
226503841	1930000	110	17545.5	0.000328758	32.8758
3924603	171000	144	1187.5	2.22508e-05	2.22508
413955767	477000	73	6534.25	0.000122436	12.2436
571561975	467000	126	3706.35	6.94478e-05	6.94478
413919244	484000	196	2469.39	4.62702e-05	4.62702
18418325	4630000	88	52613.6	0.00098585	98.585
356527058	426000	13	32769.2	0.000614014	61.4014
222424662	990000	108	9166.67	0.000171761	17.1761
565363837	634000	105	6038.1	0.000113139	11.3139
565353555	573000	82	6987.8	0.000130934	13.0934
571442974	25700000	76	338158	0.00633624	633.624
571503087	3240000	82	39512.2	0.000740361	74.0361
669031655	291000	48	6062.5	0.000113596	11.3596
15229201	7250000	123	58943.1	0.00110445	110.445
565366018	192000	97	1979.38	3.70887e-05	3.70887
571489929	1050000	119	8823.53	0.000165331	16.5331
356495279	39500000	20	1975000	0.0370066	3700.66
356512491	912000	74	12324.3	0.000230927	23.0927
18398691	191000	120	1591.67	2.98239e-05	2.98239
399106951	33000000	120	275000	0.00515282	515.282
351725493	3270000	67	48806	0.000914503	91.4503
15235029	381000	132	2886.36	5.40833e-05	5.40833
195614708	4460000	198	22525.3	0.000422068	42.2068
565398688	1800000	90	20000	0.000374751	37.4751
14334542	595000	100	5950	0.000111488	11.1488
670401950	509000	110	4627.27	8.67037e-05	8.67037
571452955	1020000	54	18888.9	0.000353931	35.3931
293334791	492000	114	4315.79	8.08672e-05	8.08672
414877526	3850000	151	25496.7	0.000477745	47.7745
565373432	337000	84	4011.9	7.51732e-05	7.51732
110737364	502000	98	5122.45	9.5982e-05	9.5982
565387067	424000	66	6424.24	0.000120374	12.0374
223950111	177000	80	2212.5	4.14568e-05	4.14568
356530193	146000	103	1417.48	2.656e-05	2.656
669030660	30500000	112	272321	0.00510263	510.263
351721438	727000	104	6990.38	0.000130983	13.0983
226496809	586000	46	12739.1	0.0002387	23.87
565347068	1160000	67	17313.4	0.000324411	32.4411
565365820	266000	148	1797.3	3.36769e-05	3.36769
226493617	3210000	139	23093.5	0.000432716	43.2716
670364256	534000	132	4045.45	7.58018e-05	7.58018
11994427	8040000	252	31904.8	0.000597816	59.7816
293331753	472000	105	4495.24	8.42297e-05	8.42297
571451970	4190000	374	11203.2	0.00020992	20.992
15219980	419000	85	4929.41	9.2365e-05	9.2365
356536009	707000	92	7684.78	0.000143994	14.3994
15234738	4700000	139	33812.9	0.000633571	63.3571
413955723	2840000	60	47333.3	0.00088691	88.691
565375255	627000	253	2478.26	4.64365e-05	4.64365
15221171	299000	101	2960.4	5.54705e-05	5.54705
670397631	5050000	206	24514.6	0.000459342	45.9342
670411928	2370000	73	32465.8	0.000608328	60.8328
351721897	271000	68	3985.29	7.46746e-05	7.46746
413942892	718000	39	18410.3	0.000344963	34.4963
669029501	2030000	74	27432.4	0.000514016	51.4016
2244790	260000	70	3714.29	6.95965e-05	6.95965
571442905	957000	191	5010.47	9.38839e-05	9.38839
356505855	860000	109	7889.91	0.000147837	14.7837
22327412	1650000	150	11000	0.000206113	20.6113
15218247	271000	47	5765.96	0.00010804	10.804
571533436	4610000	128	36015.6	0.000674844	67.4844
145323776	8130000	129	63023.3	0.0011809	118.09
669028770	6270000	32	195938	0.00367138	367.138
670385939	602000	90	6688.89	0.000125333	12.5333
293336133	381000	50	7620	0.00014278	14.278
414588073	290000	367	790.191	1.48062e-05	1.48062
356510903	15900000	60	265000	0.00496545	496.545
670426824	471000	115	4095.65	7.67424e-05	7.67424
413949500	666000	56	11892.9	0.000222843	22.2843
308044532	3490000	141	24751.8	0.000463787	46.3787
414877253	1790000	138	12971	0.000243045	24.3045
413933294	315000	50	6300	0.000118046	11.8046
670386129	7600000	93	81720.4	0.00153124	153.124
3688178	490000	142	3450.7	6.46577e-05	6.46577
13926291	514000	153	3359.48	6.29483e-05	6.29483
351721899	2390000	59	40508.5	0.000759029	75.9029
226496353	1890000	767	2464.15	4.6172e-05	4.6172
356525964	2150000	232	9267.24	0.000173645	17.3645
413946980	1970000	48	41041.7	0.000769019	76.9019
571448662	971000	117	8299.15	0.000155505	15.5505
356533428	304000	102	2980.39	5.58452e-05	5.58452
18399899	189000	162	1166.67	2.18605e-05	2.18605
413947560	716000	84	8523.81	0.000159715	15.9715
15234493	642000	206	3116.5	5.83956e-05	5.83956
226509412	573000	45	12733.3	0.000238591	23.8591
413917040	726000	156	4653.85	8.72016e-05	8.72016
226503998	1140000	85	13411.8	0.000251303	25.1303
20269901	1440000	253	5691.7	0.000106648	10.6648
15227082	17700000	138	128261	0.00240329	240.329
255637485	217000	116	1870.69	3.50521e-05	3.50521
414590184	5940000	67	88656.7	0.00166121	166.121
669028879	2180000	61	35737.7	0.000669636	66.9636
2194134	1500000	105	14285.7	0.000267679	26.7679
195647708	524000	90	5822.22	0.000109094	10.9094
565377768	744000	63	11809.5	0.000221281	22.1281
6466959	1840000	144	12777.8	0.000239424	23.9424
670437113	1010000	81	12469.1	0.000233641	23.3641
13265523	829000	101	8207.92	0.000153796	15.3796
399932285	480000	154	3116.88	5.84027e-05	5.84027
18421632	530000	111	4774.77	8.94675e-05	8.94675
255636180	730000	87	8390.8	0.000157223	15.7223
18405329	3440000	89	38651.7	0.000724237	72.4237
110743807	945000	120	7875	0.000147558	14.7558
1354272	361000	67	5388.06	0.000100959	10.0959
356576259	2530000	205	12341.5	0.000231249	23.1249
356499417	1260000	191	6596.86	0.000123609	12.3609
669031084	420000	62	6774.19	0.000126932	12.6932
15226852	566000	157	3605.1	6.75506e-05	6.75506
571467867	441000	74	5959.46	0.000111666	11.1666
195620470	564000	90	6266.67	0.000117422	11.7422
195640600	347000	198	1752.53	3.2838e-05	3.2838
356567220	956000	73	13095.9	0.000245385	24.5385
414887160	860000	79	10886.1	0.000203978	20.3978
565398643	1960000	11	178182	0.00333869	333.869
15221252	970000	42	23095.2	0.000432748	43.2748
565396824	8270000	110	75181.8	0.00140872	140.872
565397638	1180000	129	9147.29	0.000171398	17.1398
15231428	341000	58	5879.31	0.000110164	11.0164
356569766	5160000	61	84590.2	0.00158501	158.501
565371760	625000	194	3221.65	6.03658e-05	6.03658
351727799	446000	75	5946.67	0.000111426	11.1426
571540333	9240000	132	70000	0.00131163	131.163
15225798	255000	261	977.011	1.83068e-05	1.83068
356531939	500000	149	3355.7	6.28776e-05	6.28776
14423528	451000	34	13264.7	0.000248548	24.8548
669028808	5130000	287	17874.6	0.000334925	33.4925
14017572	360000	42	8571.43	0.000160607	16.0607
565342973	178000	86	2069.77	3.87823e-05	3.87823
565359959	106000	52	2038.46	3.81957e-05	3.81957
571482659	7900000	113	69911.5	0.00130997	130.997
571549369	175000	99	1767.68	3.31219e-05	3.31219
571568664	649000	65	9984.62	0.000187087	18.7087
226504710	488000	275	1774.55	3.32506e-05	3.32506
565380429	1100000	24	45833.3	0.000858803	85.8803
571479916	109000	33	3303.03	6.18906e-05	6.18906
15232123	381000	119	3201.68	5.99916e-05	5.99916
293333554	349000	124	2814.52	5.27371e-05	5.27371
194708246	7000000	56	125000	0.00234219	234.219
414868282	867000	147	5897.96	0.000110513	11.0513
212722674	910000	34	26764.7	0.000501504	50.1504
12878	4000000	1	4000000	0.0749501	7495.01
145323726	11600000	9	1.28889e+06	0.0241506	2415.06
356508861	2090000	127	16456.7	0.000308358	30.8358
565361359	531000	178	2983.15	5.58968e-05	5.58968
194706652	495000	71	6971.83	0.000130635	13.0635
356495843	17200000	35	491429	0.00920816	920.816
571572428	255000	12	21250	0.000398172	39.8172
451774920	307000	65	4723.08	8.84988e-05	8.84988
670388520	838000	171	4900.58	9.18249e-05	9.18249
18404075	322000	66	4878.79	9.14164e-05	9.14164
356533635	2330000	66	35303	0.000661492	66.1492
413943757	844000	84	10047.6	0.000188268	18.8268
9758816	718000	63	11396.8	0.000213548	21.3548
565341801	3830000	73	52465.8	0.000983079	98.3079
565356389	1600000	22	72727.3	0.00136273	136.273
669031157	37300000	52	717308	0.0134406	1344.06
145339009	899000	64	14046.9	0.000263204	26.3204
565375004	473000	104	4548.08	8.52197e-05	8.52197
18402871	227000	39	5820.51	0.000109062	10.9062
308044503	1360000	108	12592.6	0.000235954	23.5954
15222901	115000	51	2254.9	4.22513e-05	4.22513
219363685	1490000	161	9254.66	0.000173409	17.3409
414591542	9050000	50	181000	0.00339149	339.149
565357374	283000	34	8323.53	0.000155962	15.5962
15240229	7070000	25	282800	0.00529897	529.897
226490871	5900000	8	737500	0.0138189	1381.89
32400794	215000	86	2500	4.68438e-05	4.68438
565398441	519000	56	9267.86	0.000173657	17.3657
11994364	362000	23	15739.1	0.000294912	29.4912
4973274	183000	83	2204.82	4.13129e-05	4.13129
565378903	2680000	87	30804.6	0.000577202	57.7202
565401505	3970000	228	17412.3	0.000326263	32.6263
356528028	958000	115	8330.43	0.000156092	15.6092
669030122	1410000	104	13557.7	0.000254038	25.4038
15240620	275000	65	4230.77	7.92742e-05	7.92742
240255277	359000	106	3386.79	6.34601e-05	6.34601
15234447	1370000	57	24035.1	0.000450358	45.0358
414864267	910000	30	30333.3	0.000568372	56.8372
194708576	266000	85	3129.41	5.86374e-05	5.86374
565388315	434000	93	4666.67	8.74418e-05	8.74418
565397862	2730000	133	20526.3	0.000384612	38.4612
15242936	1610000	135	11925.9	0.000223462	22.3462
662236766	451000	19	23736.8	0.00044477	44.477
669029291	182000	151	1205.3	2.25843e-05	2.25843
15236004	620000	192	3229.17	6.05066e-05	6.05066
670389792	432000	103	4194.17	7.85885e-05	7.85885
413951304	2920000	175	16685.7	0.000312649	31.2649
571518307	668000	92	7260.87	0.000136051	13.6051
111035808	260000	187	1390.37	2.60522e-05	2.60522
414586504	308000	60	5133.33	9.6186e-05	9.6186
571558348	1010000	80	12625	0.000236561	23.6561
56418455	547000	148	3695.95	6.92529e-05	6.92529
670391974	655000	30	21833.3	0.000409103	40.9103
10177144	683000	179	3815.64	7.14957e-05	7.14957
212274923	2860000	140	20428.6	0.000382781	38.2781
670448247	357000	138	2586.96	4.84732e-05	4.84732
15220810	1480000	163	9079.75	0.000170132	17.0132
670420827	138000	145	951.724	1.7833e-05	1.7833
15231745	6090000	22	276818	0.00518689	518.689
565380465	254000	143	1776.22	3.3282e-05	3.3282
670410978	502000	19	26421.1	0.000495065	49.5065
565366237	1700000	25	68000	0.00127415	127.415
670432273	583000	125	4664	8.73918e-05	8.73918
18398703	462000	228	2026.32	3.79682e-05	3.79682
356508198	541000	209	2588.52	4.85024e-05	4.85024
356563701	693000	38	18236.8	0.000341713	34.1713
414885738	644000	116	5551.72	0.000104026	10.4026
565397615	328000	34	9647.06	0.000180762	18.0762
413923041	3960000	29	136552	0.00255864	255.864
670429000	151000	98	1540.82	2.88711e-05	2.88711
12322776	98100	93	1054.84	1.97651e-05	1.97651
565358479	1050000	78	13461.5	0.000252236	25.2236
110740238	1430000	34	42058.8	0.000788078	78.8078
195608306	132000	60	2200	4.12226e-05	4.12226
226504414	780000	77	10129.9	0.000189809	18.9809
414590999	473000	223	2121.08	3.97437e-05	3.97437
565348475	567000	79	7177.22	0.000134483	13.4483
670429269	149000	76	1960.53	3.67354e-05	3.67354
120969675	2880000	3	960000	0.017988	1798.8
42567605	809000	53	15264.2	0.000286012	28.6012
565400124	996000	6	166000	0.00311043	311.043
3152880	4800000	67	71641.8	0.00134239	134.239
356510768	252000	116	2172.41	4.07057e-05	4.07057
670360944	724000	75	9653.33	0.00018088	18.088
565389566	240000	33	7272.73	0.000136273	13.6273
300681472	1100000	119	9243.7	0.000173204	17.3204
414591140	450000	101	4455.45	8.3484e-05	8.3484
226498682	607000	46	13195.7	0.000247254	24.7254
565370642	999000	115	8686.96	0.000162772	16.2772
15230080	286000	21	13619	0.000255187	25.5187
194707788	188000	80	2350	4.40332e-05	4.40332
669030282	813000	62	13112.9	0.000245703	24.5703
15242509	427000	128	3335.94	6.25072e-05	6.25072
413938550	5750000	104	55288.5	0.00103597	103.597
571512036	2920000	49	59591.8	0.0011166	111.66
565348971	998000	46	21695.7	0.000406523	40.6523
565367579	2250000	75	30000	0.000562126	56.2126
14517482	1430000	65	22000	0.000412226	41.2226
194706636	591000	319	1852.66	3.47144e-05	3.47144
669027968	357000	44	8113.64	0.000152029	15.2029
356497706	1140000	88	12954.5	0.000242736	24.2736
565369862	185000	102	1813.73	3.39847e-05	3.39847
255636379	700000	143	4895.1	9.17222e-05	9.17222
14194127	692000	131	5282.44	9.89799e-05	9.89799
15799222	151000	81	1864.2	3.49305e-05	3.49305
414585753	813000	69	11782.6	0.000220777	22.0777
670440454	411000	77	5337.66	0.000100015	10.0015
15218438	100000	76	1315.79	2.46546e-05	2.46546
413916258	667000	185	3605.41	6.75564e-05	6.75564
670447770	497000	106	4688.68	8.78543e-05	8.78543
18418270	491000	210	2338.1	4.38101e-05	4.38101
356524393	1360000	11	123636	0.00231664	231.664
356519731	149000	166	897.59	1.68186e-05	1.68186
15218304	800000	110	7272.73	0.000136273	13.6273
565365516	1990000	50	39800	0.000745754	74.5754
300681500	2730000	102	26764.7	0.000501504	50.1504
356555630	1540000	10	154000	0.00288558	288.558
571552288	711000	81	8777.78	0.000164474	16.4474
1354849	414000	60	6900	0.000129289	12.9289
356536895	1120000	57	19649.1	0.000368176	36.8176
670432631	168000	115	1460.87	2.73731e-05	2.73731
255645573	917000	264	3473.48	6.50845e-05	6.50845
565387263	1920000	67	28656.7	0.000536956	53.6956
669029174	256000	63	4063.49	7.61398e-05	7.61398
565358030	611000	150	4073.33	7.63242e-05	7.63242
571449263	1740000	78	22307.7	0.000417991	41.7991
669028186	155000	81	1913.58	3.58558e-05	3.58558
108773129	871000	54	16129.6	0.000302229	30.2229
571476442	298000	14	21285.7	0.000398842	39.8842
15237438	94700	71	1333.8	2.49922e-05	2.49922
356533582	4580000	216	21203.7	0.000397305	39.7305
7076770	2020000	85	23764.7	0.000445292	44.5292
565382974	230000	8	28750	0.000538704	53.8704
15217491	1250000	140	8928.57	0.000167299	16.7299
670362083	440000	29	15172.4	0.000284294	28.4294
110736766	814000	124	6564.52	0.000123003	12.3003
414587654	400000	70	5714.29	0.000107072	10.7072
30349146	242000	178	1359.55	2.54746e-05	2.54746
356528677	289000	34	8500	0.000159269	15.9269
356504629	432000	45	9600	0.00017988	17.988
670398527	2910000	176	16534.1	0.000309808	30.9808
356548319	303000	199	1522.61	2.853e-05	2.853
15240488	152000	97	1567.01	2.93619e-05	2.93619
212721864	1970000	125	15760	0.000295303	29.5303
226530818	667000	784	850.765	1.59412e-05	1.59412
356546032	365000	270	1351.85	2.53304e-05	2.53304
15242793	833000	38	21921.1	0.000410746	41.0746
571452477	557000	212	2627.36	4.92302e-05	4.92302
226496934	780000	74	10540.5	0.000197504	19.7504
356499529	482000	133	3624.06	6.79059e-05	6.79059
670402038	5280000	170	31058.8	0.000581966	58.1966
15217485	146000	353	413.598	7.7498e-06	0.77498
565378559	180000	24	7500	0.000140531	14.0531
571445249	394000	149	2644.3	4.95476e-05	4.95476
18417765	1840000	202	9108.91	0.000170678	17.0678
359950758	77600	128	606.25	1.13596e-05	1.13596
669028397	560000	77	7272.73	0.000136273	13.6273
12040650	1280000	162	7901.23	0.00014805	14.805
53857147	582000	65	8953.85	0.000167773	16.7773
571473959	178000	109	1633.03	3.05989e-05	3.05989
571531465	2420000	48	50416.7	0.000944684	94.4684
195617350	367000	81	4530.86	8.48972e-05	8.48972
413924608	11400000	238	47899.2	0.000897512	89.7512
571444936	568000	95	5978.95	0.000112031	11.2031
356508586	605000	87	6954.02	0.000130301	13.0301
356559248	651000	108	6027.78	0.000112946	11.2946
565401473	746000	108	6907.41	0.000129428	12.9428
565347654	443000	162	2734.57	5.1239e-05	5.1239
356514300	336000	68	4941.18	9.25854e-05	9.25854
414886019	3600000	167	21556.9	0.000403923	40.3923
565362622	2880000	213	13521.1	0.000253353	25.3353
565378323	355000	27	13148.1	0.000246364	24.6364
57282084	1780000	226	7876.11	0.000147579	14.7579
57282322	939000	417	2251.8	4.21931e-05	4.21931
669028708	563000	15	37533.3	0.000703282	70.3282
15226664	895000	229	3908.3	7.32318e-05	7.32318
18408883	670000	45	14888.9	0.000278981	27.8981
356502686	325000	437	743.707	1.39352e-05	1.39352
255629367	359000	76	4723.68	8.85102e-05	8.85102
194689868	318000	84	3785.71	7.09349e-05	7.09349
356550813	270000	44	6136.36	0.00011498	11.498
433351409	297000	185	1605.41	3.00813e-05	3.00813
15233233	429000	18	23833.3	0.000446578	44.6578
195643284	2190000	140	15642.9	0.000293108	29.3108
356495905	1460000	103	14174.8	0.0002656	26.56
414871899	2620000	69	37971	0.000711483	71.1483
565378509	1200000	30	40000	0.000749501	74.9501
565385577	937000	29	32310.3	0.000605416	60.5416
571499599	360000	12	30000	0.000562126	56.2126
226492174	1370000	44	31136.4	0.000583419	58.3419
226501944	262000	20	13100	0.000245462	24.5462
565341678	266000	58	4586.21	8.59342e-05	8.59342
110741538	1870000	19	98421.1	0.00184417	184.417
414587672	2470000	129	19147.3	0.000358773	35.8773
15220275	3800000	41	92682.9	0.00173665	173.665
15237832	594000	65	9138.46	0.000171232	17.1232
18412037	70300	126	557.937	1.04544e-05	1.04544
356498908	1100000	37	29729.7	0.000557062	55.7062
571462041	203000	67	3029.85	5.67719e-05	5.67719
15231322	138000	31	4451.61	8.34122e-05	8.34122
145353594	536000	106	5056.6	9.47483e-05	9.47483
414887676	1190000	111	10720.7	0.00020088	20.088
670388401	966000	55	17563.6	0.000329099	32.9099
86439718	381000	11	34636.4	0.000649	64.9
224589266	438000	72	6083.33	0.000113987	11.3987
195617710	13000000	177	73446.3	0.0013762	137.62
226529786	300000	126	2380.95	4.46132e-05	4.46132
343796222	1410000	57	24736.8	0.000463507	46.3507
413916777	401000	123	3260.16	6.10874e-05	6.10874
669031950	71700	14	5121.43	9.59629e-05	9.59629
571453722	253000	51	4960.78	9.29528e-05	9.29528
15237223	166000	129	1286.82	2.41119e-05	2.41119
22331633	1500000	34	44117.6	0.000826656	82.6656
255629428	28800	113	254.867	4.77558e-06	0.477558
565352977	953000	99	9626.26	0.000180372	18.0372
571456450	1150000	42	27381	0.000513051	51.3051
356507105	87000	52	1673.08	3.13493e-05	3.13493
414591152	290000	48	6041.67	0.000113206	11.3206
565360371	246000	79	3113.92	5.83472e-05	5.83472
42567960	469000	57	8228.07	0.000154174	15.4174
195639754	167000	75	2226.67	4.17222e-05	4.17222
212275984	365000	86	4244.19	7.95256e-05	7.95256
571484174	210000	57	3684.21	6.9033e-05	6.9033
356568630	99100	61	1624.59	3.04408e-05	3.04408
356575418	461000	66	6984.85	0.000130879	13.0879
145322900	3690000	54	68333.3	0.0012804	128.04
356503415	1230000	38	32368.4	0.000606504	60.6504
565348839	1140000	72	15833.3	0.000296678	29.6678
565378929	233000	112	2080.36	3.89808e-05	3.89808
571497345	319000	99	3222.22	6.03765e-05	6.03765
293334929	1220000	132	9242.42	0.00017318	17.318
571443307	1150000	117	9829.06	0.000184172	18.4172
670419163	539000	51	10568.6	0.00019803	19.803
356507686	58600	39	1502.56	2.81543e-05	2.81543
356515222	1150000	114	10087.7	0.000189019	18.9019
571485401	428000	16	26750	0.000501229	50.1229
15225904	229000	133	1721.8	3.22624e-05	3.22624
670433201	241000	168	1434.52	2.68794e-05	2.68794
1495267	653000	82	7963.41	0.000149215	14.9215
356497726	707000	27	26185.2	0.000490646	49.0646
565401401	943000	60	15716.7	0.000294492	29.4492
571470457	206000	144	1430.56	2.68051e-05	2.68051
356526171	40800	96	425	7.96345e-06	0.796345
571511123	4470000	70	63857.1	0.00119653	119.653
356515096	14900	64	232.812	4.36233e-06	0.436233
10764861	183000	38	4815.79	9.0236e-05	9.0236
356524449	567000	146	3883.56	7.27683e-05	7.27683
226532439	798000	60	13300	0.000249209	24.9209
565347070	662000	107	6186.92	0.000115928	11.5928
571498879	408000	110	3709.09	6.94992e-05	6.94992
565352775	201000	54	3722.22	6.97452e-05	6.97452
293331907	336000	186	1806.45	3.38484e-05	3.38484
413953790	133000	65	2046.15	3.83399e-05	3.83399
195628336	169000	42	4023.81	7.53962e-05	7.53962
536463630	287000	59	4864.41	9.1147e-05	9.1147
571447828	1090000	36	30277.8	0.000567331	56.7331
15218274	826000	63	13111.1	0.00024567	24.567
15225767	1740000	36	48333.3	0.000905647	90.5647
30679355	397000	85	4670.59	8.75153e-05	8.75153
565378709	475000	38	12500	0.000234219	23.4219
565356862	358000	57	6280.7	0.000117685	11.7685
7573465	330000	77	4285.71	8.03037e-05	8.03037
351720863	429000	65	6600	0.000123668	12.3668
15233151	481000	150	3206.67	6.0085e-05	6.0085
565364647	611000	48	12729.2	0.000238513	23.8513
356504484	1320000	39	33846.2	0.000634193	63.4193
356525821	18300000	72	254167	0.00476246	476.246
42565930	318000	11	28909.1	0.000541685	54.1685
293332827	1860000	28	66428.6	0.00124471	124.471
356559758	208000	44	4727.27	8.85774e-05	8.85774
413917499	372000	40	9300	0.000174259	17.4259
565373126	405000	147	2755.1	5.16238e-05	5.16238
356551632	1250000	53	23584.9	0.000441923	44.1923
1644306	114000	109	1045.87	1.9597e-05	1.9597
226505722	970000	148	6554.05	0.000122807	12.2807
356507437	315000	67	4701.49	8.80944e-05	8.80944
356534236	513000	21	24428.6	0.000457731	45.7731
15236820	1580000	16	98750	0.00185033	185.033
162461223	350000	52	6730.77	0.000126118	12.6118
356543548	1270000	92	13804.3	0.000258659	25.8659
13925723	664000	160	4150	7.77607e-05	7.77607
15226032	32200	242	133.058	2.49318e-06	0.249318
15227235	608000	89	6831.46	0.000128005	12.8005
356531774	236000	129	1829.46	3.42795e-05	3.42795
414591801	136000	69	1971.01	3.69319e-05	3.69319
571436866	270000	89	3033.71	5.68442e-05	5.68442
571446686	248000	72	3444.44	6.45404e-05	6.45404
571451926	141000	68	2073.53	3.88528e-05	3.88528
18398444	65800	98	671.429	1.25809e-05	1.25809
109716229	2150000	108	19907.4	0.000373016	37.3016
226494694	273000	130	2100	3.93488e-05	3.93488
305690311	142000	93	1526.88	2.861e-05	2.861
4512616	939000	62	15145.2	0.000283783	28.3783
565367529	1490000	163	9141.1	0.000171282	17.1282
15241801	1690000	133	12706.8	0.000238093	23.8093
30679748	315000	35	9000	0.000168638	16.8638
565383400	1360000	61	22295.1	0.000417755	41.7755
255641817	499000	88	5670.45	0.00010625	10.625
565361806	221000	83	2662.65	4.98915e-05	4.98915
10045558	518000	46	11260.9	0.000211001	21.1001
15240635	413000	72	5736.11	0.000107481	10.7481
18418598	488000	105	4647.62	8.70849e-05	8.70849
565355923	4020000	44	91363.6	0.00171193	171.193
15222042	1200000	26	46153.8	0.000864809	86.4809
255957392	410000	80	5125	9.60298e-05	9.60298
565352435	1680000	109	15412.8	0.000288799	28.8799
15232442	1000000	83	12048.2	0.000225753	22.5753
226501186	447000	24	18625	0.000348986	34.8986
414885840	106000	70	1514.29	2.8374e-05	2.8374
115771	1160000	46	25217.4	0.000472512	47.2512
1778149	48900	190	257.368	4.82245e-06	0.482245
12322389	291000	50	5820	0.000109052	10.9052
670441210	115000	52	2211.54	4.14388e-05	4.14388
226508180	479000	146	3280.82	6.14745e-05	6.14745
226508530	335000	69	4855.07	9.09721e-05	9.09721
356535191	356000	63	5650.79	0.000105882	10.5882
414869178	2830000	12	235833	0.00441893	441.893
565357071	252000	34	7411.76	0.000138878	13.8878
670366020	687000	55	12490.9	0.000234049	23.4049
356542439	245000	135	1814.81	3.40051e-05	3.40051
571450928	335000	1	335000	0.00627707	627.707
25411789	138000	33	4181.82	7.83569e-05	7.83569
356519534	1000000	106	9433.96	0.000176769	17.6769
14334818	182000	76	2394.74	4.48715e-05	4.48715
195631544	180000	75	2400	4.49701e-05	4.49701
356543436	714000	75	9520	0.000178381	17.8381
670431351	851000	141	6035.46	0.00011309	11.309
413918184	244000	74	3297.3	6.17832e-05	6.17832
571495204	431000	37	11648.6	0.000218267	21.8267
356512533	1010000	83	12168.7	0.000228011	22.8011
356571318	6430000	8	803750	0.0150603	1506.03
565345021	346000	24	14416.7	0.000270133	27.0133
110739706	2720000	54	50370.4	0.000943816	94.3816
13430434	2370000	32	74062.5	0.00138775	138.775
15081747	282000	45	6266.67	0.000117422	11.7422
565352864	193000	89	2168.54	4.06331e-05	4.06331
571465337	1770000	167	10598.8	0.000198595	19.8595
145324076	937000	35	26771.4	0.00050163	50.163
225016138	201000	34	5911.76	0.000110772	11.0772
571437209	1990000	67	29701.5	0.000556533	55.6533
571512795	135000	86	1569.77	2.94136e-05	2.94136
15236611	319000	46	6934.78	0.000129941	12.9941
227202842	410000	51	8039.22	0.000150635	15.0635
565354002	623000	91	6846.15	0.00012828	12.828
670400237	2240000	70	32000	0.000599601	59.9601
15237864	81400	173	470.52	8.81639e-06	0.881639
356507349	318000	120	2650	4.96545e-05	4.96545
670369317	314000	23	13652.2	0.000255808	25.5808
15221638	521000	32	16281.2	0.00030507	30.507
212722426	448000	36	12444.4	0.000233178	23.3178
414872729	1910000	57	33508.8	0.000627872	62.7872
565379878	525000	114	4605.26	8.62913e-05	8.62913
356565499	735000	48	15312.5	0.000286918	28.6918
571462217	594000	86	6906.98	0.00012942	12.942
413943998	33900	107	316.822	5.93647e-06	0.593647
293335889	838000	81	10345.7	0.000193852	19.3852
414584982	216000	54	4000	7.49501e-05	7.49501
414876873	364000	68	5352.94	0.000100301	10.0301
15230764	621000	98	6336.73	0.000118735	11.8735
565359894	145000	34	4264.71	7.99101e-05	7.99101
571470195	379000	79	4797.47	8.98927e-05	8.98927
571470701	309000	126	2452.38	4.59516e-05	4.59516
571570878	864000	93	9290.32	0.000174078	17.4078
195645472	247000	9	27444.4	0.000514241	51.4241
571504779	168000	119	1411.76	2.6453e-05	2.6453
15229958	238000	183	1300.55	2.4369e-05	2.4369
15236225	1080000	34	31764.7	0.000595192	59.5192
15221015	7140	76	93.9474	1.76034e-06	0.176034
197941020	328000	140	2342.86	4.38994e-05	4.38994
25083106	659000	353	1866.86	3.49803e-05	3.49803
571535360	3110000	92	33804.3	0.00063341	63.341
356512636	29300	237	123.629	2.3165e-06	0.23165
413945422	332000	220	1509.09	2.82766e-05	2.82766
351727537	347000	61	5688.52	0.000106589	10.6589
565362961	1010000	7	144286	0.00270356	270.356
565397521	390000	22	17727.3	0.000332165	33.2165
670374608	326000	25	13040	0.000244337	24.4337
13926193	87400	24	3641.67	6.82358e-05	6.82358
226491786	594000	39	15230.8	0.000285387	28.5387
255645271	248000	10	24800	0.000464691	46.4691
3342240	7710000	38	202895	0.00380175	380.175
356495448	220000	22	10000	0.000187375	18.7375
413936111	438000	41	10682.9	0.000200172	20.0172
571460969	1510000	45	33555.6	0.000628748	62.8748
15237977	97800	53	1845.28	3.4576e-05	3.4576
226532201	282000	44	6409.09	0.000120091	12.0091
356503393	5310000	72	73750	0.00138189	138.189
15237791	90100	77	1170.13	2.19253e-05	2.19253
413950490	2610000	89	29325.8	0.000549494	54.9494
571488373	357000	52	6865.38	0.00012864	12.864
356519387	1360000	40	34000	0.000637076	63.7076
565346480	3760000	10	376000	0.00704531	704.531
565376118	270000	42	6428.57	0.000120456	12.0456
565385160	686000	28	24500	0.000459069	45.9069
18399675	1010000	63	16031.7	0.000300395	30.0395
565355496	111000	97	1144.33	2.14419e-05	2.14419
565367563	174000	39	4461.54	8.35982e-05	8.35982
15220529	113000	25	4520	8.46936e-05	8.46936
212274361	150000	37	4054.05	7.5963e-05	7.5963
351724457	555000	65	8538.46	0.00015999	15.999
15237539	708000	52	13615.4	0.000255119	25.5119
195658233	504000	20	25200	0.000472186	47.2186
565399279	1190000	58	20517.2	0.000384442	38.4442
670391500	447000	55	8127.27	0.000152285	15.2285
30684538	103000	67	1537.31	2.88055e-05	2.88055
334184459	490000	120	4083.33	7.65116e-05	7.65116
670370403	949000	28	33892.9	0.000635068	63.5068
670395178	431000	102	4225.49	7.91752e-05	7.91752
212274683	134000	149	899.329	1.68512e-05	1.68512
356509010	773000	63	12269.8	0.000229907	22.9907
358248580	299000	119	2512.61	4.708e-05	4.708
413949818	2190000	200	10950	0.000205176	20.5176
571501230	716000	104	6884.62	0.000129001	12.9001
669030529	129000	90	1433.33	2.68571e-05	2.68571
356521540	371000	42	8833.33	0.000165515	16.5515
356523390	794000	107	7420.56	0.000139043	13.9043
670415239	389000	96	4052.08	7.5926e-05	7.5926
255645618	286000	34	8411.76	0.000157616	15.7616
308080404	406000	33	12303	0.000230528	23.0528
565361772	226000	30	7533.33	0.000141156	14.1156
571465222	302000	95	3178.95	5.95656e-05	5.95656
255625677	636000	39	16307.7	0.000305566	30.5566
351722631	660000	30	22000	0.000412226	41.2226
414880346	460000	150	3066.67	5.74618e-05	5.74618
565398185	115000	131	877.863	1.6449e-05	1.6449
571505217	1640000	69	23768.1	0.000445356	44.5356
13265527	8440000	74	114054	0.00213709	213.709
356531768	2370000	63	37619	0.000704888	70.4888
3834306	149000	59	2525.42	4.73202e-05	4.73202
255640865	778000	132	5893.94	0.000110438	11.0438
356536111	281000	27	10407.4	0.000195009	19.5009
413933976	119000	83	1433.73	2.68647e-05	2.68647
14279468	25100	72	348.611	6.53211e-06	0.653211
33340515	3570000	99	36060.6	0.000675687	67.5687
255638136	477000	86	5546.51	0.000103928	10.3928
568215449	240000	77	3116.88	5.84027e-05	5.84027
10946379	520000	125	4160	7.79481e-05	7.79481
195609784	403000	71	5676.06	0.000106355	10.6355
356520493	169000	339	498.525	9.34113e-06	0.934113
3402755	409000	52	7865.38	0.000147378	14.7378
414880881	622000	266	2338.35	4.38148e-05	4.38148
565347911	362000	74	4891.89	9.1662e-05	9.1662
351722759	807000	151	5344.37	0.00010014	10.014
414869598	1010000	58	17413.8	0.000326291	32.6291
565392376	461000	90	5122.22	9.59778e-05	9.59778
356530266	269000	48	5604.17	0.000105008	10.5008
670390287	1440000	23	62608.7	0.00117313	117.313
13620976	341000	104	3278.85	6.14375e-05	6.14375
194691260	554000	67	8268.66	0.000154934	15.4934
413920197	500000	37	13513.5	0.00025321	25.321
565343051	729000	72	10125	0.000189717	18.9717
571526363	234000	29	8068.97	0.000151192	15.1192
70779525	472000	60	7866.67	0.000147402	14.7402
222051768	414000	96	4312.5	8.08056e-05	8.08056
565378954	1050000	22	47727.3	0.000894291	89.4291
240255786	883000	9	98111.1	0.00183836	183.836
565345656	2510000	105	23904.8	0.000447916	44.7916
565356908	492000	196	2510.2	4.7035e-05	4.7035
194701158	357000	199	1793.97	3.36146e-05	3.36146
37542393	118000	116	1017.24	1.90606e-05	1.90606
356561212	562000	473	1188.16	2.22632e-05	2.22632
565360343	5680000	203	27980.3	0.000524282	52.4282
11467255	522000	450	1160	2.17355e-05	2.17355
194688858	141000	257	548.638	1.02801e-05	1.02801
219362869	1400000	180	7777.78	0.000145736	14.5736
224035203	435000	140	3107.14	5.82202e-05	5.82202
565376876	1120000	276	4057.97	7.60364e-05	7.60364
565391567	2170000	172	12616.3	0.000236398	23.6398
11125655	126000	91	1384.62	2.59443e-05	2.59443
571523260	194000	100	1940	3.63508e-05	3.63508
219888021	259000	30	8633.33	0.000161767	16.1767
565391595	75900	100	759	1.42218e-05	1.42218
574584479	78800	36	2188.89	4.10144e-05	4.10144
12323478	532000	29	18344.8	0.000343737	34.3737
15224746	1210000	33	36666.7	0.000687043	68.7043
413950010	438000	15	29200	0.000547136	54.7136
565344965	1220000	125	9760	0.000182878	18.2878
565375651	137000	313	437.7	8.20141e-06	0.820141
571446428	577000	114	5061.4	9.48382e-05	9.48382
356528641	742000	69	10753.6	0.000201496	20.1496
356518509	196000	163	1202.45	2.2531e-05	2.2531
565375501	356000	87	4091.95	7.66731e-05	7.66731
571468455	2300000	62	37096.8	0.000695102	69.5102
571522224	275000	80	3437.5	6.44103e-05	6.44103
226493343	691000	24	28791.7	0.000539485	53.9485
356502096	403000	68	5926.47	0.000111047	11.1047
4567277	674000	64	10531.2	0.00019733	19.733
15983759	48100	30	1603.33	3.00425e-05	3.00425
351727635	213000	153	1392.16	2.60856e-05	2.60856
413932343	1210000	51	23725.5	0.000444557	44.4557
224033709	786000	115	6834.78	0.000128067	12.8067
226509442	371000	66	5621.21	0.000105328	10.5328
238478502	6000000	198	30303	0.000567804	56.7804
293336800	19100000	109	175229	0.00328337	328.337
356553458	99500	71	1401.41	2.62589e-05	2.62589
571470133	768000	36	21333.3	0.000399734	39.9734
123204251	387000	31	12483.9	0.000233917	23.3917
12324631	1840000	34	54117.6	0.00101403	101.403
15235468	94700	48	1972.92	3.69676e-05	3.69676
15242015	457000	232	1969.83	3.69097e-05	3.69097
195640406	195000	148	1317.57	2.4688e-05	2.4688
571494503	406000	272	1492.65	2.79685e-05	2.79685
21618151	36600	86	425.581	7.97434e-06	0.797434
22204118	350000	38	9210.53	0.000172583	17.2583
670426503	9020000	94	95957.4	0.00179801	179.801
565403335	450000	155	2903.23	5.43993e-05	5.43993
162461004	34900	179	194.972	3.65329e-06	0.365329
219363091	574000	74	7756.76	0.000145342	14.5342
356547851	43400	200	217	4.06604e-06	0.406604
371502136	91000	93	978.495	1.83346e-05	1.83346
565364046	2570000	19	135263	0.0025345	253.45
608996688	1490000	95	15684.2	0.000293883	29.3883
30680963	1310000	38	34473.7	0.000645952	64.5952
34761724	2970000	108	27500	0.000515282	51.5282
356506653	59900	110	544.545	1.02034e-05	1.02034
356556290	228000	35	6514.29	0.000122062	12.2062
414866292	5030000	268	18768.7	0.000351678	35.1678
414877536	301000	57	5280.7	9.89473e-05	9.89473
413921499	707000	211	3350.71	6.2784e-05	6.2784
565363690	217000	99	2191.92	4.10711e-05	4.10711
194704154	3000000	30	100000	0.00187375	187.375
356508683	602000	140	4300	8.05714e-05	8.05714
414587331	630000	448	1406.25	2.63497e-05	2.63497
565392608	7240000	96	75416.7	0.00141312	141.312
15222543	161000	58	2775.86	5.20128e-05	5.20128
356555672	404000	35	11542.9	0.000216285	21.6285
571442100	2800000	115	24347.8	0.000456218	45.6218
15229709	56800	92	617.391	1.15684e-05	1.15684
195615006	840000	40	21000	0.000393488	39.3488
2244755	702000	36	19500	0.000365382	36.5382
226497398	573000	225	2546.67	4.77182e-05	4.77182
565349530	5520000	148	37297.3	0.000698859	69.8859
565369730	273000	20	13650	0.000255767	25.5767
8388618	147000	102	1441.18	2.70041e-05	2.70041
15227926	2260000	67	33731.3	0.000632042	63.2042
15235840	359000	153	2346.41	4.39658e-05	4.39658
413942401	467000	64	7296.88	0.000136725	13.6725
414585264	303000	58	5224.14	9.78874e-05	9.78874
42569681	601000	400	1502.5	2.81531e-05	2.81531
356514725	65700	40	1642.5	3.07764e-05	3.07764
356576737	639000	74	8635.14	0.000161801	16.1801
565365158	1020000	64	15937.5	0.000298629	29.8629
565378112	1310000	57	22982.5	0.000430634	43.0634
670431309	89200	131	680.916	1.27587e-05	1.27587
670444675	183000	112	1633.93	3.06158e-05	3.06158
413935156	216000	90	2400	4.49701e-05	4.49701
414877559	1820000	267	6816.48	0.000127724	12.7724
565380459	179000	109	1642.2	3.07708e-05	3.07708
565394877	944000	235	4017.02	7.52691e-05	7.52691
571458080	133000	50	2660	4.98418e-05	4.98418
110737985	789000	28	28178.6	0.000527997	52.7997
15239260	225000	34	6617.65	0.000123998	12.3998
15240693	287000	141	2035.46	3.81395e-05	3.81395
356522252	94800	60	1580	2.96053e-05	2.96053
356539124	784000	266	2947.37	5.52264e-05	5.52264
565344335	988000	26	38000	0.000712026	71.2026
571485864	12000000	37	324324	0.00607704	607.704
187940279	184000	146	1260.27	2.36144e-05	2.36144
194690470	1580000	138	11449.3	0.000214531	21.4531
571470703	57900	99	584.848	1.09586e-05	1.09586
670390907	379000	198	1914.14	3.58663e-05	3.58663
571457585	608000	91	6681.32	0.000125191	12.5191
186511687	73200	166	440.964	8.26257e-06	0.826257
226496223	684000	124	5516.13	0.000103359	10.3359
670361693	397000	145	2737.93	5.13021e-05	5.13021
308081627	2480000	122	20327.9	0.000380894	38.0894
356535545	220000	156	1410.26	2.64247e-05	2.64247
565361872	8130000	92	88369.6	0.00165583	165.583
1049293	365000	108	3379.63	6.33259e-05	6.33259
10092337	701000	214	3275.7	6.13785e-05	6.13785
162463394	108000	134	805.97	1.51019e-05	1.51019
413919899	884000	422	2094.79	3.92511e-05	3.92511
414878063	3090000	41	75365.9	0.00141217	141.217
356534576	222000	211	1052.13	1.97144e-05	1.97144
565396822	30000	91	329.67	6.17721e-06	0.617721
308044517	351000	116	3025.86	5.66972e-05	5.66972
565350838	47000	106	443.396	8.30815e-06	0.830815
565398879	231000	109	2119.27	3.97098e-05	3.97098
10441445	191000	37	5162.16	9.67262e-05	9.67262
15235982	212000	10	21200	0.000397236	39.7236
226501470	565000	60	9416.67	0.000176445	17.6445
226530993	840000	74	11351.4	0.000212696	21.2696
356511562	6040000	108	55925.9	0.00104791	104.791
413942493	572000	126	4539.68	8.50624e-05	8.50624
293334365	100000	93	1075.27	2.01479e-05	2.01479
413923474	1070000	66	16212.1	0.000303775	30.3775
8954043	218000	106	2056.6	3.85357e-05	3.85357
15234897	254000	72	3527.78	6.61018e-05	6.61018
300681560	205000	247	829.96	1.55514e-05	1.55514
565348900	207000	80	2587.5	4.84834e-05	4.84834
669028269	573000	256	2238.28	4.19399e-05	4.19399
126673485	508000	311	1633.44	3.06066e-05	3.06066
356542131	340000	216	1574.07	2.94943e-05	2.94943
356543646	275000	42	6547.62	0.000122686	12.2686
110737560	101000	55	1836.36	3.44089e-05	3.44089
15226855	98100	118	831.356	1.55776e-05	1.55776
669027821	568000	167	3401.2	6.373e-05	6.373
413922461	3170000	105	30190.5	0.000565695	56.5695
414591047	444000	43	10325.6	0.000193476	19.3476
669030043	1060000	97	10927.8	0.000204761	20.4761
293331233	42100	76	553.947	1.03796e-05	1.03796
571490317	77600	49	1583.67	2.96741e-05	2.96741
12321294	1020000	79	12911.4	0.000241928	24.1928
565397106	216000	232	931.034	1.74453e-05	1.74453
571474964	396000	122	3245.9	6.08202e-05	6.08202
225016150	2160000	75	28800	0.000539641	53.9641
240254494	237000	52	4557.69	8.53999e-05	8.53999
356499992	438000	53	8264.15	0.00015485	15.485
565342015	78400	50	1568	2.93804e-05	2.93804
571466527	545000	98	5561.22	0.000104204	10.4204
356496657	639000	68	9397.06	0.000176078	17.6078
356501946	779000	37	21054.1	0.000394501	39.4501
565393973	445000	105	4238.1	7.94114e-05	7.94114
226531612	292000	61	4786.89	8.96944e-05	8.96944
18394212	2010000	76	26447.4	0.000495558	49.5558
356512825	184000	19	9684.21	0.000181458	18.1458
413937891	987000	68	14514.7	0.00027197	27.197
565345316	1220000	102	11960.8	0.000224116	22.4116
571456441	316000	65	4861.54	9.10932e-05	9.10932
15231820	306000	57	5368.42	0.000100591	10.0591
565351116	612000	112	5464.29	0.000102387	10.2387
565363323	1970000	163	12085.9	0.00022646	22.646
565372635	59500	21	2833.33	5.30897e-05	5.30897
565374365	281000	142	1978.87	3.70792e-05	3.70792
77696203	586000	153	3830.07	7.1766e-05	7.1766
110742503	68800	110	625.455	1.17195e-05	1.17195
162459769	388000	242	1603.31	3.0042e-05	3.0042
226493566	721000	235	3068.09	5.74883e-05	5.74883
565381566	910000	27	33703.7	0.000631524	63.1524
145326682	1660000	121	13719	0.00025706	25.706
334182333	210000	149	1409.4	2.64086e-05	2.64086
356556600	795000	109	7293.58	0.000136664	13.6664
356573327	319000	102	3127.45	5.86007e-05	5.86007
414864747	1160000	192	6041.67	0.000113206	11.3206
110741806	456000	93	4903.23	9.18743e-05	9.18743
356522861	137000	41	3341.46	6.26108e-05	6.26108
356549781	547000	79	6924.05	0.00012974	12.974
15232924	682000	97	7030.93	0.000131742	13.1742
20197977	347000	117	2965.81	5.5572e-05	5.5572
240255741	18900	173	109.249	2.04705e-06	0.204705
414587342	6670000	97	68762.9	0.00128845	128.845
414866730	47700	137	348.175	6.52394e-06	0.652394
565369179	250000	45	5555.56	0.000104097	10.4097
571440367	423000	142	2978.87	5.58167e-05	5.58167
571473153	104000	72	1444.44	2.70653e-05	2.70653
15231420	1100000	116	9482.76	0.000177683	17.7683
226510327	882000	95	9284.21	0.000173963	17.3963
1009712	207000	83	2493.98	4.67309e-05	4.67309
565358366	253000	210	1204.76	2.25743e-05	2.25743
15226016	382000	246	1552.85	2.90965e-05	2.90965
15226043	538000	41	13122	0.000245873	24.5873
15233671	390000	58	6724.14	0.000125994	12.5994
356571949	625000	63	9920.63	0.000185888	18.5888
565354272	586000	155	3780.65	7.08399e-05	7.08399
565365458	3580000	80	44750	0.000838504	83.8504
111038330	136000	59	2305.08	4.31916e-05	4.31916
15238234	188000	32	5875	0.000110083	11.0083
212274939	527000	151	3490.07	6.53952e-05	6.53952
226502066	343000	109	3146.79	5.89631e-05	5.89631
255632964	398000	106	3754.72	7.03541e-05	7.03541
9758152	113000	161	701.863	1.31512e-05	1.31512
12324260	499000	32	15593.8	0.000292188	29.2188
18424758	262000	196	1336.73	2.50471e-05	2.50471
22328323	480000	95	5052.63	9.46738e-05	9.46738
293331963	130000	69	1884.06	3.53026e-05	3.53026
670426190	552000	48	11500	0.000215482	21.5482
670369391	450000	149	3020.13	5.65899e-05	5.65899
565342771	63100	141	447.518	8.38538e-06	0.838538
194703292	552000	113	4884.96	9.1532e-05	9.1532
356557658	776000	55	14109.1	0.00026437	26.437
3885342	828000	38	21789.5	0.000408281	40.8281
413920048	33400	87	383.908	7.19349e-06	0.719349
414587660	352000	227	1550.66	2.90556e-05	2.90556
565368489	234000	91	2571.43	4.81822e-05	4.81822
15231449	55100	63	874.603	1.63879e-05	1.63879
565392730	195000	184	1059.78	1.98577e-05	1.98577
670396731	59100	1	59100	0.00110739	110.739
110743412	760000	40	19000	0.000356013	35.6013
116830245	614000	149	4120.81	7.72137e-05	7.72137
226499142	138000	89	1550.56	2.90537e-05	2.90537
356537718	73700	94	784.043	1.4691e-05	1.4691
359806442	585000	117	5000	9.36876e-05	9.36876
669030022	236000	53	4452.83	8.3435e-05	8.3435
10177778	276000	155	1780.65	3.33649e-05	3.33649
356526296	11900000	18	661111	0.0123876	1238.76
670362981	182000	71	2563.38	4.80314e-05	4.80314
670364070	4110000	101	40693.1	0.000762488	76.2488
22330247	1570000	191	8219.9	0.000154021	15.4021
308080636	1580000	68	23235.3	0.000435372	43.5372
356535202	94000	122	770.492	1.44371e-05	1.44371
374250709	92300	104	887.5	1.66296e-05	1.66296
565360934	330000	121	2727.27	5.11024e-05	5.11024
18402769	131000	118	1110.17	2.08018e-05	2.08018
226494187	194000	133	1458.65	2.73314e-05	2.73314
226494690	207000	52	3980.77	7.45898e-05	7.45898
30689034	63300	86	736.047	1.37917e-05	1.37917
565360683	346000	71	4873.24	9.13125e-05	9.13125
25407369	1180000	172	6860.47	0.000128548	12.8548
351723079	91600	84	1090.48	2.04328e-05	2.04328
212723164	227000	56	4053.57	7.59539e-05	7.59539
565347586	641000	164	3908.54	7.32363e-05	7.32363
571476801	611000	221	2764.71	5.18038e-05	5.18038
571540913	2270000	126	18015.9	0.000337573	33.7573
15220050	114000	96	1187.5	2.22508e-05	2.22508
293334327	568000	70	8114.29	0.000152042	15.2042
15223574	691000	178	3882.02	7.27395e-05	7.27395
3097321	299000	83	3602.41	6.75003e-05	6.75003
30698257	490000	35	14000	0.000262325	26.2325
413919270	769000	48	16020.8	0.000300191	30.0191
565352708	1130000	103	10970.9	0.000205567	20.5567
565378252	1170000	58	20172.4	0.000377981	37.7981
144905166	198000	104	1903.85	3.56734e-05	3.56734
332801231	173000	95	1821.05	3.4122e-05	3.4122
413947115	1250000	70	17857.1	0.000334599	33.4599
565404760	422000	85	4964.71	9.30263e-05	9.30263
565405454	107000	102	1049.02	1.9656e-05	1.9656
293334763	1020000	137	7445.26	0.000139506	13.9506
565358559	477000	243	1962.96	3.67811e-05	3.67811
565372577	223000	99	2252.53	4.22068e-05	4.22068
565375163	1540000	173	8901.73	0.000166797	16.6797
11994572	98500	293	336.177	6.29914e-06	0.629914
226499662	123000	144	854.167	1.6005e-05	1.6005
356532461	165000	86	1918.6	3.59499e-05	3.59499
356571130	92600	214	432.71	8.10792e-06	0.810792
4490738	784000	148	5297.3	9.92583e-05	9.92583
670397549	962000	77	12493.5	0.000234097	23.4097
219363291	76300	67	1138.81	2.13384e-05	2.13384
4006831	47300	48	985.417	1.84643e-05	1.84643
565356918	111000	105	1057.14	1.98082e-05	1.98082
356532644	575000	65	8846.15	0.000165755	16.5755
565346069	933000	41	22756.1	0.000426393	42.6393
116830013	323000	79	4088.61	7.66104e-05	7.66104
356559655	185000	94	1968.09	3.68771e-05	3.68771
15232863	1250000	94	13297.9	0.000249169	24.9169
571438685	248000	144	1722.22	3.22702e-05	3.22702
226508068	206000	26	7923.08	0.000148459	14.8459
565343450	193000	53	3641.51	6.82329e-05	6.82329
565354632	151000	125	1208	2.26349e-05	2.26349
571497811	47100	115	409.565	7.67424e-06	0.767424
15241875	686000	95	7221.05	0.000135305	13.5305
334185985	1050000	136	7720.59	0.000144665	14.4665
363806850	125000	167	748.503	1.40251e-05	1.40251
565359464	1460000	53	27547.2	0.000516166	51.6166
4753646	321000	22	14590.9	0.000273398	27.3398
565347066	246000	90	2733.33	5.12159e-05	5.12159
565359442	1130000	51	22156.9	0.000415165	41.5165
565379838	183000	46	3978.26	7.45428e-05	7.45428
110739986	26200	156	167.949	3.14694e-06	0.314694
356546318	651000	64	10171.9	0.000190596	19.0596
669027556	919000	107	8588.79	0.000160933	16.0933
356536380	66600	43	1548.84	2.90214e-05	2.90214
669031849	1570000	128	12265.6	0.000229828	22.9828
670368475	1560000	58	26896.6	0.000503975	50.3975
7649360	545000	105	5190.48	9.72567e-05	9.72567
565376825	184000	28	6571.43	0.000123132	12.3132
15232786	73300	96	763.542	1.43069e-05	1.43069
565363381	135000	108	1250	2.34219e-05	2.34219
670411464	3770000	168	22440.5	0.000420479	42.0479
186510034	251000	12	20916.7	0.000391927	39.1927
108773120	381000	61	6245.9	0.000117033	11.7033
223947367	1460000	79	18481	0.000346289	34.6289
399106784	520000	39	13333.3	0.000249834	24.9834
669029489	1830000	123	14878	0.000278778	27.8778
186489050	328000	218	1504.59	2.81922e-05	2.81922
356523324	490000	155	3161.29	5.92348e-05	5.92348
413932334	1900000	188	10106.4	0.000189369	18.9369
363808214	462000	50	9240	0.000173135	17.3135
565361621	953000	82	11622	0.000217767	21.7767
571522604	97800	275	355.636	6.66375e-06	0.666375
571541846	40300	113	356.637	6.6825e-06	0.66825
670390793	673000	97	6938.14	0.000130004	13.0004
110739345	361000	45	8022.22	0.000150317	15.0317
240256444	235000	75	3133.33	5.87109e-05	5.87109
356556092	1470000	56	26250	0.00049186	49.186
226427700	970000	54	17963	0.000336582	33.6582
2739386	353000	103	3427.18	6.4217e-05	6.4217
414884666	1080000	104	10384.6	0.000194582	19.4582
1575595	682000	223	3058.3	5.73049e-05	5.73049
565346409	401000	180	2227.78	4.17431e-05	4.17431
565380226	526000	148	3554.05	6.65942e-05	6.65942
15226777	109000	343	317.784	5.95449e-06	0.595449
17981575	376000	110	3418.18	6.40483e-05	6.40483
22326731	508000	330	1539.39	2.88444e-05	2.88444
226498212	256000	114	2245.61	4.20773e-05	4.20773
226503972	1200000	121	9917.36	0.000185827	18.5827
669027690	21000	170	123.529	2.31464e-06	0.231464
308080286	608000	146	4164.38	7.80303e-05	7.80303
359806755	286000	45	6355.56	0.000119087	11.9087
565352295	301000	296	1016.89	1.9054e-05	1.9054
565402029	1020000	203	5024.63	9.41492e-05	9.41492
15220961	53900	67	804.478	1.50739e-05	1.50739
15222526	157000	179	877.095	1.64346e-05	1.64346
162459760	160000	92	1739.13	3.2587e-05	3.2587
356534353	740000	24	30833.3	0.00057774	57.774
356552109	102000	34	3000	5.62126e-05	5.62126
15230896	218000	47	4638.3	8.69102e-05	8.69102
413938681	46700	117	399.145	7.479e-06	0.7479
565345290	917000	87	10540.2	0.000197498	19.7498
18395063	688000	109	6311.93	0.00011827	11.827
356501592	1710000	51	33529.4	0.000628258	62.8258
413957094	368000	111	3315.32	6.21208e-05	6.21208
565358364	96900	144	672.917	1.26088e-05	1.26088
565389108	175000	104	1682.69	3.15295e-05	3.15295
571519786	21400	34	629.412	1.17936e-05	1.17936
30689400	93000	132	704.545	1.32014e-05	1.32014
356497066	577000	84	6869.05	0.000128709	12.8709
3860269	1300000	71	18309.9	0.000343082	34.3082
42568235	551000	170	3241.18	6.07316e-05	6.07316
565349734	630000	148	4256.76	7.97611e-05	7.97611
356507309	439000	73	6013.7	0.000112682	11.2682
356557203	1310000	82	15975.6	0.000299343	29.9343
363814512	195000	86	2267.44	4.24863e-05	4.24863
565398176	271000	103	2631.07	4.92997e-05	4.92997
356500589	571000	140	4078.57	7.64224e-05	7.64224
565349744	608000	44	13818.2	0.000258919	25.8919
571477645	1970000	92	21413	0.000401228	40.1228
79409533	445000	61	7295.08	0.000136692	13.6692
15224924	134000	449	298.441	5.59205e-06	0.559205
356544924	584000	66	8848.48	0.000165799	16.5799
9280683	1960000	193	10155.4	0.000190288	19.0288
195609630	307000	20	15350	0.000287621	28.7621
22022398	371000	63	5888.89	0.000110343	11.0343
565374413	286000	18	15888.9	0.000297719	29.7719
162459846	21700	84	258.333	4.84053e-06	0.484053
186478575	238000	34	7000	0.000131163	13.1163
226531898	2390000	8	298750	0.00559784	559.784
359807319	237000	314	754.777	1.41427e-05	1.41427
45125074	194000	182	1065.93	1.9973e-05	1.9973
28864852	6610000	90	73444.4	0.00137617	137.617
571471627	172000	61	2819.67	5.28337e-05	5.28337
669029563	1360000	18	75555.6	0.00141572	141.572
293334077	277000	23	12043.5	0.000225665	22.5665
565361385	175000	56	3125	5.85548e-05	5.85548
359952782	180000	50	3600	6.74551e-05	6.74551
413968510	26600	48	554.167	1.03837e-05	1.03837
42572923	274000	337	813.056	1.52347e-05	1.52347
633020287	304000	111	2738.74	5.13172e-05	5.13172
7270229	372000	201	1850.75	3.46784e-05	3.46784
308079991	321000	123	2609.76	4.89004e-05	4.89004
356529959	241000	48	5020.83	9.4078e-05	9.4078
568215650	107000	75	1426.67	2.67322e-05	2.67322
669028765	614000	120	5116.67	9.58737e-05	9.58737
15225451	777000	25	31080	0.000582362	58.2362
255638015	83700	175	478.286	8.96189e-06	0.896189
475598	16300	67	243.284	4.55853e-06	0.455853
670385717	749000	71	10549.3	0.000197668	19.7668
356542357	4000000	67	59701.5	0.00111866	111.866
22328596	241000	57	4228.07	7.92236e-05	7.92236
356544870	282000	34	8294.12	0.000155411	15.5411
565351604	637000	198	3217.17	6.02818e-05	6.02818
669028407	146000	179	815.642	1.52831e-05	1.52831
670385213	212000	75	2826.67	5.29647e-05	5.29647
194702980	714000	236	3025.42	5.6689e-05	5.6689
195615558	213000	23	9260.87	0.000173526	17.3526
565364054	583000	35	16657.1	0.000312114	31.2114
571453709	683000	15	45533.3	0.000853182	85.3182
670425677	842000	92	9152.17	0.000171489	17.1489
571475116	220000	186	1182.8	2.21627e-05	2.21627
574584418	302000	40	7550	0.000141468	14.1468
110737897	271000	207	1309.18	2.45308e-05	2.45308
12323979	740000	83	8915.66	0.000167057	16.7057
15242118	90900	285	318.947	5.97629e-06	0.597629
18395957	600000	188	3191.49	5.98006e-05	5.98006
86439726	63200	311	203.215	3.80776e-06	0.380776
226507856	2100000	232	9051.72	0.000169607	16.9607
293335880	702000	76	9236.84	0.000173076	17.3076
533707	524000	12	43666.7	0.000818205	81.8205
15221680	675000	38	17763.2	0.000332838	33.2838
255634048	1280000	182	7032.97	0.00013178	13.178
356497673	201000	59	3406.78	6.38346e-05	6.38346
565383293	258000	146	1767.12	3.31115e-05	3.31115
15240707	227000	70	3242.86	6.07631e-05	6.07631
413954012	1860000	63	29523.8	0.000553203	55.3203
356527281	426000	423	1007.09	1.88704e-05	1.88704
565374984	520000	44	11818.2	0.000221444	22.1444
15233096	462000	188	2457.45	4.60465e-05	4.60465
162461756	774000	76	10184.2	0.000190827	19.0827
194688620	20700	80	258.75	4.84834e-06	0.484834
413950739	179000	209	856.459	1.60479e-05	1.60479
565355003	2280000	87	26206.9	0.000491052	49.1052
219885941	1620000	113	14336.3	0.000268627	26.8627
30684018	66700	24	2779.17	5.20747e-05	5.20747
356544864	2150000	113	19026.5	0.000356511	35.6511
356572956	353000	38	9289.47	0.000174062	17.4062
565375893	415000	175	2371.43	4.44347e-05	4.44347
565382169	417000	221	1886.88	3.53554e-05	3.53554
571504415	91000	17	5352.94	0.000100301	10.0301
227498261	786000	56	14035.7	0.000262995	26.2995
304325220	121000	25	4840	9.06896e-05	9.06896
334187369	71700	126	569.048	1.06625e-05	1.06625
356499445	302000	54	5592.59	0.000104791	10.4791
670425296	434000	95	4568.42	8.56009e-05	8.56009
15218325	692000	46	15043.5	0.000281878	28.1878
15222113	2480000	244	10163.9	0.000190447	19.0447
356503694	31800	31	1025.81	1.92211e-05	1.92211
356560811	198000	81	2444.44	4.58028e-05	4.58028
565390029	109000	160	681.25	1.27649e-05	1.27649
571561280	284000	114	2491.23	4.66795e-05	4.66795
107857310	1930000	198	9747.47	0.000182644	18.2644
15232559	982000	31	31677.4	0.000593557	59.3557
15242028	882000	113	7805.31	0.000146252	14.6252
195620076	902000	38	23736.8	0.00044477	44.477
356501306	125000	213	586.854	1.09962e-05	1.09962
670446473	284000	51	5568.63	0.000104342	10.4342
110740224	236000	99	2383.84	4.46672e-05	4.46672
11994641	30800	131	235.115	4.40546e-06	0.440546
212275522	671000	119	5638.66	0.000105654	10.5654
414873538	229000	168	1363.1	2.5541e-05	2.5541
571541778	355000	88	4034.09	7.55889e-05	7.55889
571568979	599000	230	2604.35	4.8799e-05	4.8799
11762130	45900	65	706.154	1.32316e-05	1.32316
356497841	1110000	138	8043.48	0.000150715	15.0715
356576771	127000	58	2189.66	4.10287e-05	4.10287
565361852	697000	123	5666.67	0.000106179	10.6179
225016134	492000	130	3784.62	7.09143e-05	7.09143
356558904	950000	286	3321.68	6.224e-05	6.224
356562357	146000	47	3106.38	5.82059e-05	5.82059
413944919	466000	97	4804.12	9.00174e-05	9.00174
565344403	2020000	510	3960.78	7.42153e-05	7.42153
18411523	390000	537	726.257	1.36083e-05	1.36083
356542670	573000	338	1695.27	3.17651e-05	3.17651
356551199	1110000	185	6000	0.000112425	11.2425
356559234	667000	145	4600	8.61926e-05	8.61926
414584910	2060000	170	12117.6	0.000227055	22.7055
571433595	234000	136	1720.59	3.22396e-05	3.22396
670414676	2050000	120	17083.3	0.000320099	32.0099
15239543	1660000	279	5949.82	0.000111485	11.1485
18419957	376000	60	6266.67	0.000117422	11.7422
356524429	183000	100	1830	3.42897e-05	3.42897
195616046	908000	69	13159.4	0.000246575	24.6575
414869165	87600	166	527.711	9.888e-06	0.9888
10176916	48700	197	247.208	4.63207e-06	0.463207
356521991	713000	101	7059.41	0.000132276	13.2276
79424004	126000	130	969.231	1.8161e-05	1.8161
1097876	654000	206	3174.76	5.94871e-05	5.94871
148717601	206000	33	6242.42	0.000116968	11.6968
18413335	1970000	125	15760	0.000295303	29.5303
356537204	2050000	56	36607.1	0.000685927	68.5927
571433554	66000	152	434.211	8.13603e-06	0.813603
10880493	268000	47	5702.13	0.000106844	10.6844
15220147	342000	102	3352.94	6.28258e-05	6.28258
195647080	357000	119	3000	5.62126e-05	5.62126
356512782	46900	210	223.333	4.18471e-06	0.418471
356540050	1410000	146	9657.53	0.000180958	18.0958
356562018	4690000	123	38130.1	0.000714464	71.4464
363806952	207000	63	3285.71	6.15662e-05	6.15662
413920633	656000	131	5007.63	9.38307e-05	9.38307
565358167	3150000	168	18750	0.000351329	35.1329
565399741	124000	166	746.988	1.39967e-05	1.39967
571446985	659000	136	4845.59	9.07944e-05	9.07944
571485940	305000	56	5446.43	0.000102053	10.2053
255636858	40200	123	326.829	6.12397e-06	0.612397
414867872	398000	76	5236.84	9.81255e-05	9.81255
565378434	29300	463	63.2829	1.18577e-06	0.118577
565382015	578000	184	3141.3	5.88603e-05	5.88603
669030766	205000	159	1289.31	2.41584e-05	2.41584
18404733	273000	162	1685.19	3.15762e-05	3.15762
195628418	711000	64	11109.4	0.000208162	20.8162
2244818	380000	134	2835.82	5.31363e-05	5.31363
413942439	555000	90	6166.67	0.000115548	11.5548
565351968	308000	27	11407.4	0.000213747	21.3747
334187419	775000	80	9687.5	0.00018152	18.152
565353007	562000	45	12488.9	0.000234011	23.4011
565374173	421000	68	6191.18	0.000116007	11.6007
565403006	176000	196	897.959	1.68255e-05	1.68255
670407479	401000	122	3286.89	6.15881e-05	6.15881
670433783	112000	42	2666.67	4.99667e-05	4.99667
571512267	119000	177	672.316	1.25975e-05	1.25975
340764663	970000	140	6928.57	0.000129824	12.9824
669028926	2830000	173	16358.4	0.000306516	30.6516
670410968	124000	88	1409.09	2.64029e-05	2.64029
356558318	166000	120	1383.33	2.59202e-05	2.59202
413947670	124000	62	2000	3.74751e-05	3.74751
42564106	282000	172	1639.53	3.07208e-05	3.07208
110738348	563000	480	1172.92	2.19776e-05	2.19776
15217657	63200	41	1541.46	2.88832e-05	2.88832
356499767	396000	94	4212.77	7.89368e-05	7.89368
356535341	358000	187	1914.44	3.58718e-05	3.58718
571465280	1880000	45	41777.8	0.000782812	78.2812
18417421	1210000	192	6302.08	0.000118085	11.8085
116830635	73900	95	777.895	1.45758e-05	1.45758
255645841	1140000	37	30810.8	0.000577318	57.7318
413968522	155000	70	2214.29	4.14902e-05	4.14902
565381801	127000	152	835.526	1.56557e-05	1.56557
110737632	79000	57	1385.96	2.59696e-05	2.59696
15451042	765000	93	8225.81	0.000154131	15.4131
356549168	3280000	103	31844.7	0.00059669	59.669
300681567	481000	104	4625	8.66611e-05	8.66611
413915896	111000	110	1009.09	1.89079e-05	1.89079
669031155	136000	83	1638.55	3.07025e-05	3.07025
255646309	131000	43	3046.51	5.70841e-05	5.70841
571515218	505000	96	5260.42	9.85672e-05	9.85672
293331109	20700000	21	985714	0.0184699	1846.99
226495673	316000	53	5962.26	0.000111718	11.1718
565346572	275000	52	5288.46	9.90927e-05	9.90927
565376114	837000	76	11013.2	0.000206359	20.6359
405132287	3810000	65	58615.4	0.00109831	109.831
669028251	342000	369	926.829	1.73665e-05	1.73665
164459312	435000	90	4833.33	9.05647e-05	9.05647
413942153	147000	69	2130.43	3.99191e-05	3.99191
15240665	80300	90	892.222	1.6718e-05	1.6718
356501651	19000	125	152	2.8481e-06	0.28481
20683	91200	92	991.304	1.85746e-05	1.85746
255648121	332000	148	2243.24	4.20328e-05	4.20328
351723561	99800	105	950.476	1.78096e-05	1.78096
571502662	160000	316	506.329	9.48736e-06	0.948736
669028389	117000	77	1519.48	2.84713e-05	2.84713
670404658	230000	98	2346.94	4.39758e-05	4.39758
11612392	239000	235	1017.02	1.90565e-05	1.90565
195639066	1610000	162	9938.27	0.000186219	18.6219
238015130	85800	130	660	1.23668e-05	1.23668
293331997	177000	147	1204.08	2.25615e-05	2.25615
565385884	1120000	91	12307.7	0.000230616	23.0616
351726170	55100	52	1059.62	1.98546e-05	1.98546
669027703	109000	185	589.189	1.10399e-05	1.10399
18422055	997000	57	17491.2	0.000327742	32.7742
414881764	104000	292	356.164	6.67364e-06	0.667364
212275009	1570000	180	8722.22	0.000163433	16.3433
670420232	145000	137	1058.39	1.98317e-05	1.98317
414876816	138000	84	1642.86	3.07831e-05	3.07831
571498891	119000	71	1676.06	3.14052e-05	3.14052
212275684	272000	46	5913.04	0.000110796	11.0796
10177393	695000	226	3075.22	5.7622e-05	5.7622
351725741	853000	33	25848.5	0.000484337	48.4337
565376636	86400	86	1004.65	1.88247e-05	1.88247
571463116	351000	147	2387.76	4.47406e-05	4.47406
9369362	504000	249	2024.1	3.79266e-05	3.79266
2244916	4520000	166	27228.9	0.000510203	51.0203
356542345	432000	69	6260.87	0.000117313	11.7313
195626686	353000	79	4468.35	8.37259e-05	8.37259
356543584	420000	71	5915.49	0.000110842	11.0842
565349380	154000	104	1480.77	2.7746e-05	2.7746
565354060	446000	268	1664.18	3.11826e-05	3.11826
670386608	91600	59	1552.54	2.90908e-05	2.90908
565401812	52600	99	531.313	9.9555e-06	0.99555
38146337	133000	62	2145.16	4.0195e-05	4.0195
413946404	88800	76	1168.42	2.18933e-05	2.18933
565349561	126000	170	741.176	1.38878e-05	1.38878
565385856	174000	107	1626.17	3.04704e-05	3.04704
669027033	458000	202	2267.33	4.24841e-05	4.24841
356576618	382000	78	4897.44	9.17658e-05	9.17658
414887141	193000	72	2680.56	5.0227e-05	5.0227
571571649	444000	128	3468.75	6.49958e-05	6.49958
145362201	297000	94	3159.57	5.92026e-05	5.92026
194703510	80100	77	1040.26	1.94919e-05	1.94919
293334643	354000	69	5130.43	9.61317e-05	9.61317
565396675	861000	142	6063.38	0.000113613	11.3613
15221759	139000	239	581.59	1.08976e-05	1.08976
255648275	1470000	230	6391.3	0.000119757	11.9757
356514404	352000	190	1852.63	3.47137e-05	3.47137
356517128	856000	22	38909.1	0.00072906	72.906
571437579	109000	65	1676.92	3.14214e-05	3.14214
219887777	465000	77	6038.96	0.000113155	11.3155
670370957	313000	43	7279.07	0.000136392	13.6392
18417250	133000	67	1985.07	3.71954e-05	3.71954
293333071	524000	58	9034.48	0.000169284	16.9284
571559530	105000	216	486.111	9.10852e-06	0.910852
110740691	2060000	80	25750	0.000482491	48.2491
22329049	37900	241	157.261	2.94669e-06	0.294669
22331067	413000	125	3304	6.19088e-05	6.19088
223947617	233000	84	2773.81	5.19743e-05	5.19743
226498102	1150000	77	14935.1	0.000279846	27.9846
356505849	413000	482	856.846	1.60552e-05	1.60552
219363139	491000	75	6546.67	0.000122668	12.2668
293331103	169000	63	2682.54	5.02642e-05	5.02642
565367617	138000	24	5750	0.000107741	10.7741
670020925	454000	122	3721.31	6.97282e-05	6.97282
85068612	366000	25	14640	0.000274317	27.4317
15232358	175000	45	3888.89	7.28682e-05	7.28682
212275111	181000	41	4414.63	8.27193e-05	8.27193
571509674	68100	564	120.745	2.26246e-06	0.226246
255637723	5570000	99	56262.6	0.00105422	105.422
565343622	67500	32	2109.38	3.95245e-05	3.95245
15233853	68000	349	194.842	3.65087e-06	0.365087
308080344	448000	118	3796.61	7.11391e-05	7.11391
255644910	500000	90	5555.56	0.000104097	10.4097
4586022	157000	97	1618.56	3.03278e-05	3.03278
565395836	436000	39	11179.5	0.000209476	20.9476
670424058	2800000	42	66666.7	0.00124917	124.917
356494794	165000	136	1213.24	2.2733e-05	2.2733
4006833	30700	262	117.176	2.19558e-06	0.219558
571463665	252000	93	2709.68	5.07727e-05	5.07727
212723038	4020000	80	50250	0.000941561	94.1561
356504672	87000000	310	280645	0.0052586	525.86
414880680	233000	34	6852.94	0.000128407	12.8407
670429267	375000	61	6147.54	0.00011519	11.519
226508322	12800	70	182.857	3.42629e-06	0.342629
413920767	238000	39	6102.56	0.000114347	11.4347
571447230	1650000	97	17010.3	0.000318731	31.8731
670431959	541000	124	4362.9	8.175e-05	8.175
15232298	765000	104	7355.77	0.000137829	13.7829
15234069	307000	92	3336.96	6.25263e-05	6.25263
356552644	425000	265	1603.77	3.00508e-05	3.00508
413947727	935000	78	11987.2	0.00022461	22.461
356574018	321000	76	4223.68	7.91414e-05	7.91414
219887705	122000	68	1794.12	3.36173e-05	3.36173
356552765	382000	86	4441.86	8.32295e-05	8.32295
359806519	177000	339	522.124	9.78331e-06	0.978331
42569106	968000	337	2872.4	5.38217e-05	5.38217
571529185	63700	257	247.86	4.64428e-06	0.464428
145360375	152000	46	3304.35	6.19153e-05	6.19153
414869290	195000	466	418.455	7.84081e-06	0.784081
571452292	873000	117	7461.54	0.000139811	13.9811
356496064	180000	131	1374.05	2.57462e-05	2.57462
15229508	199000	62	3209.68	6.01414e-05	6.01414
565385294	459000	75	6120	0.000114674	11.4674
12323159	301000	169	1781.07	3.33728e-05	3.33728
188038096	130000	108	1203.7	2.25544e-05	2.25544
356527020	128000	104	1230.77	2.30616e-05	2.30616
356554313	225000	96	2343.75	4.39161e-05	4.39161
15224536	0	72	0	0	0
15241650	99100	300	330.333	6.18963e-06	0.618963
226510141	1070000	66	16212.1	0.000303775	30.3775
255631836	34100	89	383.146	7.17921e-06	0.717921
670424602	129000	85	1517.65	2.8437e-05	2.8437
15240954	219000	191	1146.6	2.14844e-05	2.14844
571437704	132000	51	2588.24	4.84971e-05	4.84971
15236988	42500	77	551.948	1.03421e-05	1.03421
356512962	391000	293	1334.47	2.50047e-05	2.50047
413945038	141000	98	1438.78	2.69591e-05	2.69591
565374880	238000	121	1966.94	3.68556e-05	3.68556
565393393	1360000	66	20606.1	0.000386107	38.6107
10129651	987000	1071	921.569	1.72679e-05	1.72679
15227987	140000	130	1076.92	2.01789e-05	2.01789
226502987	7230000	153	47254.9	0.00088544	88.544
239835738	873000	105	8314.29	0.000155789	15.5789
363987142	206000	34	6058.82	0.000113527	11.3527
565388153	663000	64	10359.4	0.000194109	19.4109
571466905	118000	84	1404.76	2.63218e-05	2.63218
594615382	366000	102	3588.24	6.72347e-05	6.72347
145334281	660000	83	7951.81	0.000148997	14.8997
571493290	445000	50	8900	0.000166764	16.6764
226491504	151000	83	1819.28	3.40888e-05	3.40888
565363056	877000	216	4060.19	7.60778e-05	7.60778
571439797	85000	139	611.511	1.14582e-05	1.14582
356566341	633000	99	6393.94	0.000119807	11.9807
565363859	108000	545	198.165	3.71313e-06	0.371313
565362257	119000	64	1859.38	3.48401e-05	3.48401
413922130	1460000	161	9068.32	0.000169918	16.9918
226494831	12600	176	71.5909	1.34144e-06	0.134144
351725767	129000	253	509.881	9.55392e-06	0.955392
356546051	717000	62	11564.5	0.00021669	21.669
15241067	421000	114	3692.98	6.91974e-05	6.91974
195654523	72100	116	621.552	1.16463e-05	1.16463
571529903	130000	126	1031.75	1.93324e-05	1.93324
565363101	530000	100	5300	9.93089e-05	9.93089
571468077	1590000	305	5213.11	9.76809e-05	9.76809
571489485	532000	118	4508.47	8.44777e-05	8.44777
212721952	183000	55	3327.27	6.23449e-05	6.23449
334182617	447000	70	6385.71	0.000119653	11.9653
42568272	301000	126	2388.89	4.47619e-05	4.47619
565397262	303000	109	2779.82	5.20869e-05	5.20869
10798632	884000	99	8929.29	0.000167313	16.7313
356505366	128000	217	589.862	1.10526e-05	1.10526
413919251	488000	41	11902.4	0.000223022	22.3022
670380462	218000	82	2658.54	4.98144e-05	4.98144
351727563	758000	188	4031.91	7.55481e-05	7.55481
571484931	110000	97	1134.02	2.12487e-05	2.12487
571517089	112000	137	817.518	1.53183e-05	1.53183
194696198	3880000	321	12087.2	0.000226485	22.6485
226503932	1090000	110	9909.09	0.000185672	18.5672
356574515	278000	256	1085.94	2.03478e-05	2.03478
571484891	471000	47	10021.3	0.000187774	18.7774
15241112	122000	80	1525	2.85747e-05	2.85747
356553779	901000	164	5493.9	0.000102942	10.2942
356571967	1230000	183	6721.31	0.000125941	12.5941
11079480	358000	171	2093.57	3.92283e-05	3.92283
226505936	692000	121	5719.01	0.00010716	10.716
334183856	246000	158	1556.96	2.91736e-05	2.91736
565361170	86400	147	587.755	1.10131e-05	1.10131
2598612	107000	191	560.209	1.04969e-05	1.04969
356569379	139000	161	863.354	1.61771e-05	1.61771
356572214	85800	72	1191.67	2.23289e-05	2.23289
565367728	105000	112	937.5	1.75664e-05	1.75664
224029113	99800	148	674.324	1.26352e-05	1.26352
2244900	202000	134	1507.46	2.82461e-05	2.82461
226501538	198000	206	961.165	1.80099e-05	1.80099
15239173	389000	32	12156.2	0.000227778	22.7778
4115365	303000	457	663.02	1.24234e-05	1.24234
414873729	252000	33	7636.36	0.000143087	14.3087
669028144	694000	77	9012.99	0.000168881	16.8881
195649503	126000	151	834.437	1.56353e-05	1.56353
565351322	1020000	53	19245.3	0.000360609	36.0609
15231861	1040000	43	24186	0.000453187	45.3187
18417824	1700000	34	50000	0.000936876	93.6876
413953650	244000	77	3168.83	5.93761e-05	5.93761
670420048	375000	117	3205.13	6.00562e-05	6.00562
15228319	954000	63	15142.9	0.00028374	28.374
194700174	1360000	128	10625	0.000199086	19.9086
571447974	100000	119	840.336	1.57458e-05	1.57458
18399951	112000	105	1066.67	1.99867e-05	1.99867
255639111	846000	142	5957.75	0.000111633	11.1633
565384794	863000	55	15690.9	0.000294009	29.4009
212275480	178000	43	4139.53	7.75647e-05	7.75647
356497165	564000	121	4661.16	8.73386e-05	8.73386
565381219	318000	161	1975.16	3.70095e-05	3.70095
363807120	247000	23	10739.1	0.000201225	20.1225
565347031	3060000	61	50163.9	0.000939948	93.9948
195629452	61500	36	1708.33	3.20099e-05	3.20099
356530372	1300000	57	22807	0.000427347	42.7347
15237574	134000	303	442.244	8.28656e-06	0.828656
356531613	495000	145	3413.79	6.3966e-05	6.3966
476507715	695000	27	25740.7	0.000482318	48.2318
145334319	425000	125	3400	6.37076e-05	6.37076
565355073	2320000	48	48333.3	0.000905647	90.5647
571497351	39300	32	1228.12	2.3012e-05	2.3012
669030077	164000	80	2050	3.84119e-05	3.84119
15221636	2380000	92	25869.6	0.000484732	48.4732
15235551	725000	270	2685.19	5.03137e-05	5.03137
238007596	63700	61	1044.26	1.95669e-05	1.95669
356513513	241000	121	1991.74	3.73202e-05	3.73202
565390517	309000	87	3551.72	6.65505e-05	6.65505
315259994	138000	68	2029.41	3.80262e-05	3.80262
15242261	403000	340	1185.29	2.22095e-05	2.22095
3540191	996000	359	2774.37	5.19849e-05	5.19849
356521510	967000	351	2754.99	5.16216e-05	5.16216
226496239	4150000	23	180435	0.0033809	338.09
359807018	1320000	134	9850.75	0.000184579	18.4579
571564415	601000	127	4732.28	8.86713e-05	8.86713
670431544	640000	517	1237.91	2.31954e-05	2.31954
360042472	1630000	216	7546.3	0.000141399	14.1399
571475075	424000	58	7310.34	0.000136978	13.6978
670396750	367000	46	7978.26	0.000149493	14.9493
195625432	103000	55	1872.73	3.50903e-05	3.50903
194701102	775000	92	8423.91	0.000157843	15.7843
565396460	812000	42	19333.3	0.000362259	36.2259
356531349	73600	423	173.995	3.26024e-06	0.326024
226504236	551000	125	4408	8.2595e-05	8.2595
565364766	676000	135	5007.41	9.38264e-05	9.38264
226499908	337000	111	3036.04	5.68878e-05	5.68878
30689028	241000	55	4381.82	8.21044e-05	8.21044
356560375	342000	90	3800	7.12026e-05	7.12026
413934517	643000	126	5103.17	9.56209e-05	9.56209
565369864	147000	95	1547.37	2.89939e-05	2.89939
356562951	344000	144	2388.89	4.47619e-05	4.47619
565347351	1200000	166	7228.92	0.000135452	13.5452
670422285	1470000	108	13611.1	0.000255039	25.5039
414585815	1540000	47	32766	0.000613953	61.3953
194693332	153000	360	425	7.96345e-06	0.796345
226496001	2730000	62	44032.3	0.000825056	82.5056
670446379	95500	38	2513.16	4.70904e-05	4.70904
565358521	525000	70	7500	0.000140531	14.0531
571447545	207000	295	701.695	1.3148e-05	1.3148
565379956	371000	101	3673.27	6.8828e-05	6.8828
10176803	406000	310	1309.68	2.45401e-05	2.45401
293333431	397000	183	2169.4	4.06492e-05	4.06492
522700502	433000	108	4009.26	7.51236e-05	7.51236
565398625	450000	40	11250	0.000210797	21.0797
670389456	318000	178	1786.52	3.34749e-05	3.34749
565380846	968000	74	13081.1	0.000245107	24.5107
15226011	141000	70	2014.29	3.77427e-05	3.77427
414866779	82800	122	678.689	1.27169e-05	1.27169
308080552	119000	357	333.333	6.24584e-06	0.624584
15220470	506000	24	21083.3	0.00039505	39.505
21592465	44500	52	855.769	1.6035e-05	1.6035
356519733	317000	59	5372.88	0.000100675	10.0675
669027148	1050000	10	105000	0.00196744	196.744
670383024	23900	64	373.438	6.9973e-06	0.69973
4263063	1180000	219	5388.13	0.00010096	10.096
11037534	73300	349	210.029	3.93542e-06	0.393542
15225294	617000	42	14690.5	0.000275263	27.5263
226529617	184000	263	699.62	1.31091e-05	1.31091
145353326	371000	76	4881.58	9.14687e-05	9.14687
565381896	872000	443	1968.4	3.68829e-05	3.68829
565361373	133000	121	1099.17	2.05958e-05	2.05958
571527214	109000	859	126.892	2.37764e-06	0.237764
15220126	160000	136	1176.47	2.20442e-05	2.20442
226492459	331000	148	2236.49	4.19062e-05	4.19062
226529686	374000	76	4921.05	9.22084e-05	9.22084
413946240	359000	66	5439.39	0.000101921	10.1921
46090775	242000	132	1833.33	3.43521e-05	3.43521
224032311	20600	34	605.882	1.13527e-05	1.13527
293336770	449000	350	1282.86	2.40376e-05	2.40376
11320956	29400	84	350	6.55814e-06	0.655814
15220542	313000	123	2544.72	4.76817e-05	4.76817
18410049	3670000	311	11800.6	0.000221115	22.1115
565372686	107000	111	963.964	1.80623e-05	1.80623
15241646	49200	66	745.455	1.3968e-05	1.3968
12321949	1150000	357	3221.29	6.0359e-05	6.0359
669031117	142000	90	1577.78	2.95637e-05	2.95637
219363245	24200	71	340.845	6.38659e-06	0.638659
356573429	229000	65	3523.08	6.60138e-05	6.60138
20196995	1140000	705	1617.02	3.0299e-05	3.0299
356567138	977000	251	3892.43	7.29345e-05	7.29345
15236579	160000	38	4210.53	7.88949e-05	7.88949
12324114	859000	180	4772.22	8.94197e-05	8.94197
15231013	176000	157	1121.02	2.10051e-05	2.10051
414588807	1120000	186	6021.51	0.000112828	11.2828
42565972	214000	56	3821.43	7.16041e-05	7.16041
565349825	75300	91	827.473	1.55048e-05	1.55048
3426038	501000	46	10891.3	0.000204076	20.4076
565361162	239000	237	1008.44	1.88957e-05	1.88957
42573588	241000	443	544.018	1.01936e-05	1.01936
670394639	262000	155	1690.32	3.16725e-05	3.16725
670411360	694000	114	6087.72	0.000114069	11.4069
226507745	279000	91	3065.93	5.7448e-05	5.7448
565372994	71900	124	579.839	1.08647e-05	1.08647
565374717	607000	73	8315.07	0.000155804	15.5804
571434947	1510000	39	38717.9	0.000725479	72.5479
30683114	397000	127	3125.98	5.85732e-05	5.85732
565380762	413000	103	4009.71	7.5132e-05	7.5132
670387355	505000	42	12023.8	0.000225296	22.5296
670390048	707000	64	11046.9	0.000206991	20.6991
351723797	2130000	81	26296.3	0.000492728	49.2728
413916449	134000	265	505.66	9.47483e-06	0.947483
670406238	122000	46	2652.17	4.96952e-05	4.96952
356503679	95000	156	608.974	1.14107e-05	1.14107
356575440	967000	79	12240.5	0.000229357	22.9357
565403997	817000	99	8252.53	0.000154632	15.4632
356509487	191000	121	1578.51	2.95774e-05	2.95774
413951355	635000	171	3713.45	6.95809e-05	6.95809
565388219	860000	121	7107.44	0.000133176	13.3176
145357815	1820000	107	17009.3	0.000318713	31.8713
334187954	707000	243	2909.47	5.45162e-05	5.45162
293332279	298000	13	22923.1	0.000429522	42.9522
414867698	1520000	89	17078.7	0.000320012	32.0012
226505134	502000	344	1459.3	2.73437e-05	2.73437
413956298	436000	112	3892.86	7.29425e-05	7.29425
670409765	284000	146	1945.21	3.64483e-05	3.64483
351723637	2250000	60	37500	0.000702657	70.2657
732449865	368000	244	1508.2	2.82599e-05	2.82599
19893	915000	58	15775.9	0.000295601	29.5601
565392499	171000	80	2137.5	4.00515e-05	4.00515
669030273	517000	121	4272.73	8.00604e-05	8.00604
15229482	132000	233	566.524	1.06153e-05	1.06153
565352293	412000	131	3145.04	5.89302e-05	5.89302
413942848	39500	19	2078.95	3.89543e-05	3.89543
413954127	157000	251	625.498	1.17203e-05	1.17203
565373006	1800000	97	18556.7	0.000347707	34.7707
565395252	268000	201	1333.33	2.49834e-05	2.49834
565373343	940000	45	20888.9	0.000391406	39.1406
308080056	152000	96	1583.33	2.96678e-05	2.96678
356544484	475000	85	5588.24	0.00010471	10.471
356550718	131000	440	297.727	5.57867e-06	0.557867
226506370	1090000	138	7898.55	0.000147999	14.7999
571454733	151000	184	820.652	1.5377e-05	1.5377
186513357	92300	16	5768.75	0.000108092	10.8092
414589263	260000	67	3880.6	7.27128e-05	7.27128
194708388	871000	32	27218.8	0.000510012	51.0012
568815700	388000	64	6062.5	0.000113596	11.3596
15240591	437000	121	3611.57	6.76719e-05	6.76719
414589303	410000	245	1673.47	3.13567e-05	3.13567
414591355	213000	521	408.829	7.66045e-06	0.766045
293334097	271000	167	1622.75	3.04064e-05	3.04064
334187508	136000	62	2193.55	4.11017e-05	4.11017
356561227	200000	151	1324.5	2.48179e-05	2.48179
3687225	107000	33	3242.42	6.0755e-05	6.0755
8347244	16400	43	381.395	7.14641e-06	0.714641
385202776	36000	110	327.273	6.13228e-06	0.613228
565365840	950000	117	8119.66	0.000152142	15.2142
565384712	219000	28	7821.43	0.000146554	14.6554
565393823	13200	96	137.5	2.57641e-06	0.257641
356496771	334000	37	9027.03	0.000169144	16.9144
226507100	27100	74	366.216	6.86199e-06	0.686199
30679470	1060000	51	20784.3	0.000389447	38.9447
670444092	172000	33	5212.12	9.76623e-05	9.76623
18423241	83300	269	309.665	5.80236e-06	0.580236
22331398	173000	56	3089.29	5.78856e-05	5.78856
308080109	161000	265	607.547	1.13839e-05	1.13839
571525749	1120000	45	24888.9	0.000466356	46.6356
565343870	1800000	340	5294.12	9.91987e-05	9.91987
565392996	519000	14	37071.4	0.000694627	69.4627
565350606	905000	57	15877.2	0.000297499	29.7499
565375820	804000	108	7444.44	0.00013949	13.949
571485982	91900	88	1044.32	1.95679e-05	1.95679
413942767	956000	44	21727.3	0.000407115	40.7115
15238750	462000	196	2357.14	4.4167e-05	4.4167
255633980	368000	234	1572.65	2.94676e-05	2.94676
356574479	74200	43	1725.58	3.23331e-05	3.23331
670439253	731000	205	3565.85	6.68153e-05	6.68153
565387510	109000	30	3633.33	6.80797e-05	6.80797
195621366	116000	82	1414.63	2.65067e-05	2.65067
356498282	842000	201	4189.05	7.84925e-05	7.84925
195658047	44000	182	241.758	4.52995e-06	0.452995
356561102	103000	121	851.24	1.59501e-05	1.59501
670415587	194000	205	946.341	1.77321e-05	1.77321
565397000	107000	81	1320.99	2.4752e-05	2.4752
669028783	358000	32	11187.5	0.000209626	20.9626
565360490	1200000	35	34285.7	0.00064243	64.243
571462546	506000	152	3328.95	6.23762e-05	6.23762
356525286	16400	43	381.395	7.14641e-06	0.714641
334185070	1880000	74	25405.4	0.000476035	47.6035
15218650	122000	251	486.056	9.10748e-06	0.910748
13605837	402000	67	6000	0.000112425	11.2425
571484367	90000	137	656.934	1.23093e-05	1.23093
670020441	487000	114	4271.93	8.00454e-05	8.00454
42563541	1660000	19	87368.4	0.00163707	163.707
15221223	322000	99	3252.53	6.09443e-05	6.09443
356503024	805000	140	5750	0.000107741	10.7741
21592628	186000	101	1841.58	3.45067e-05	3.45067
226508316	547000	32	17093.8	0.000320295	32.0295
356576456	862000	100	8620	0.000161518	16.1518
219887085	708000	75	9440	0.000176882	17.6882
414591442	694000	90	7711.11	0.000144487	14.4487
565372293	35700	103	346.602	6.49446e-06	0.649446
565391607	151000	77	1961.04	3.6745e-05	3.6745
571562264	56300	28	2010.71	3.76758e-05	3.76758
237688434	123000	102	1205.88	2.25953e-05	2.25953
413916674	37500	105	357.143	6.69197e-06	0.669197
6691467	29200	94	310.638	5.82059e-06	0.582059
9759399	320000	360	888.889	1.66556e-05	1.66556
3941412	352000	19	18526.3	0.000347137	34.7137
565360569	430000	176	2443.18	4.57792e-05	4.57792
669027313	1610000	49	32857.1	0.000615662	61.5662
219885237	305000	212	1438.68	2.69573e-05	2.69573
15223117	34200	273	125.275	2.34734e-06	0.234734
356520929	66600	43	1548.84	2.90214e-05	2.90214
413936643	424000	90	4711.11	8.82746e-05	8.82746
226532632	770000	28	27500	0.000515282	51.5282
565394347	691000	55	12563.6	0.000235412	23.5412
669031726	318000	377	843.501	1.58051e-05	1.58051
670391166	280000	247	1133.6	2.12409e-05	2.12409
293332649	281000	153	1836.6	3.44134e-05	3.44134
356519860	808000	100	8080	0.000151399	15.1399
565365660	490000	33	14848.5	0.000278224	27.8224
571526049	16600	152	109.211	2.04634e-06	0.204634
8843881	75600	355	212.958	3.9903e-06	0.39903
14571808	954000	77	12389.6	0.000232151	23.2151
219362651	2350000	94	25000	0.000468438	46.8438
356555127	94900	27	3514.81	6.58589e-05	6.58589
413920799	430000	71	6056.34	0.000113481	11.3481
414588001	30800	155	198.71	3.72333e-06	0.372333
356527805	565000	122	4631.15	8.67763e-05	8.67763
12323208	229000	159	1440.25	2.69868e-05	2.69868
226498662	97800	15	6520	0.000122169	12.2169
565369062	72700	187	388.77	7.28459e-06	0.728459
351728097	133000	137	970.803	1.81904e-05	1.81904
670424828	163000	74	2202.7	4.12732e-05	4.12732
356552366	1450000	45	32222.2	0.000603765	60.3765
571461085	443000	258	1717.05	3.21734e-05	3.21734
571463572	240000	148	1621.62	3.03852e-05	3.03852
351724863	335000	103	3252.43	6.09424e-05	6.09424
414875941	272000	283	961.131	1.80092e-05	1.80092
565373904	567000	415	1366.27	2.56004e-05	2.56004
21432	432000	79	5468.35	0.000102463	10.2463
194700636	1030000	10	103000	0.00192997	192.997
356517322	313000	99	3161.62	5.92409e-05	5.92409
413950474	354000	33	10727.3	0.000201003	20.1003
4585985	187000	218	857.798	1.6073e-05	1.6073
356552539	2730000	159	17169.8	0.00032172	32.172
356503622	1460000	11	132727	0.00248698	248.698
413952723	174000	189	920.635	1.72504e-05	1.72504
414885806	238000	26	9153.85	0.00017152	17.152
356573369	51200	88	581.818	1.09018e-05	1.09018
571441907	7840000	114	68771.9	0.00128862	128.862
145332787	3050000	183	16666.7	0.000312292	31.2292
571481307	185000	63	2936.51	5.50229e-05	5.50229
255647535	27400	46	595.652	1.1161e-05	1.1161
565341787	99400	51	1949.02	3.65198e-05	3.65198
413939221	769000	70	10985.7	0.000205845	20.5845
15229924	140000	56	2500	4.68438e-05	4.68438
293335159	236000	105	2247.62	4.21148e-05	4.21148
356550801	20800	61	340.984	6.38919e-06	0.638919
565372924	123000	99	1242.42	2.328e-05	2.328
30421165	796000	66	12060.6	0.000225986	22.5986
571479767	593000	53	11188.7	0.000209648	20.9648
226494805	61000	126	484.127	9.07134e-06	0.907134
15238684	236000	355	664.789	1.24565e-05	1.24565
565377216	2130000	210	10142.9	0.000190052	19.0052
33520268	3490000	32	109062	0.00204356	204.356
670408627	792000	41	19317.1	0.000361954	36.1954
571561106	415000	276	1503.62	2.81742e-05	2.81742
670386901	298000	124	2403.23	4.50305e-05	4.50305
226507082	257000	53	4849.06	9.08593e-05	9.08593
18410769	6080000	244	24918	0.000466902	46.6902
358248946	245000	56	4375	8.19767e-05	8.19767
571571029	503000	33	15242.4	0.000285605	28.5605
670375790	394000	82	4804.88	9.00315e-05	9.00315
565386408	744000	71	10478.9	0.000196348	19.6348
565361816	342000	65	5261.54	9.85882e-05	9.85882
565348777	507000	26	19500	0.000365382	36.5382
351723429	165000	114	1447.37	2.71201e-05	2.71201
15241217	30900	77	401.299	7.51935e-06	0.751935
226492878	443000	170	2605.88	4.88278e-05	4.88278
226528723	313000	59	5305.08	9.94042e-05	9.94042
356557989	832000	118	7050.85	0.000132115	13.2115
670417106	141000	139	1014.39	1.90071e-05	1.90071
565355112	116000	47	2468.09	4.62458e-05	4.62458
413947388	25300	12	2108.33	3.9505e-05	3.9505
226506278	21600	272	79.4118	1.48798e-06	0.148798
414867881	236000	23	10260.9	0.000192263	19.2263
15241558	25800	64	403.125	7.55357e-06	0.755357
565388050	517000	55	9400	0.000176133	17.6133
15229703	43900	128	342.969	6.42639e-06	0.642639
565370455	136000	77	1766.23	3.30949e-05	3.30949
194698020	15100	82	184.146	3.45045e-06	0.345045
30684045	238000	60	3966.67	7.43255e-05	7.43255
356544710	97000	242	400.826	7.5105e-06	0.75105
571553779	219000	93	2354.84	4.41239e-05	4.41239
18412906	380000	139	2733.81	5.12249e-05	5.12249
212275726	878000	27	32518.5	0.000609317	60.9317
356531758	20700	148	139.865	2.62072e-06	0.262072
670426459	1340000	59	22711.9	0.000425564	42.5564
356553593	180000	219	821.918	1.54007e-05	1.54007
227202768	854000	242	3528.93	6.61233e-05	6.61233
670389073	566000	96	5895.83	0.000110473	11.0473
670363245	95600	65	1470.77	2.75586e-05	2.75586
413951387	132000	38	3473.68	6.50883e-05	6.50883
565351172	409000	99	4131.31	7.74106e-05	7.74106
571524604	219000	34	6441.18	0.000120692	12.0692
414884833	422000	88	4795.45	8.9855e-05	8.9855
356521548	250000	39	6410.26	0.000120112	12.0112
10178029	2010000	94	21383	0.000400664	40.0664
186510070	2780000	60	46333.3	0.000868172	86.8172
565387732	171000	248	689.516	1.29198e-05	1.29198
186511907	942000	112	8410.71	0.000157596	15.7596
806638739	780000	219	3561.64	6.67364e-05	6.67364
670447664	195000	142	1373.24	2.57311e-05	2.57311
12321685	1920000	33	58181.8	0.00109018	109.018
12597851	614000	62	9903.23	0.000185562	18.5562
571489640	37800	86	439.535	8.2358e-06	0.82358
4587619	3160000	157	20127.4	0.000377138	37.7138
18401055	1590000	58	27413.8	0.000513667	51.3667
194702742	192000	84	2285.71	4.28286e-05	4.28286
351721607	451000	81	5567.9	0.000104329	10.4329

## Sheet: Root
accession_number	totalIntensity	Peptide_count	iBAQ	riBAQ	iFOT=riBAQ*100000
4262869	22600000	81	279012	0.018784	1878.4
1944432	17300000	371	46630.7	0.00313932	313.932
15229955	4500000	63	71428.6	0.00480879	480.879
11467199	8890000	74	120135	0.00808786	808.786
162462751	5230000	64	81718.8	0.00550156	550.156
11967906	33500000	40	837500	0.0563831	5638.31
565365229	491000	42	11690.5	0.000787038	78.7038
15241168	3200000	87	36781.6	0.00247625	247.625
356541530	621000	103	6029.13	0.000405899	40.5899
351726373	2410000	44	54772.7	0.00368747	368.747
1053045	595000	80	7437.5	0.000500715	50.0715
11769	390000	117	3333.33	0.00022441	22.441
670415339	817000	124	6588.71	0.000443572	44.3572
10178220	934000	186	5021.51	0.000338063	33.8063
669028634	943000	38	24815.8	0.00167067	167.067
145334203	684000	117	5846.15	0.000393581	39.3581
670387956	6060000	140	43285.7	0.00291413	291.413
334185076	1230000	731	1682.63	0.00011328	11.328
15233272	1910000	386	4948.19	0.000333127	33.3127
565359337	2110000	143	14755.2	0.000993368	99.3368
351724053	321000	68	4720.59	0.000317804	31.7804
398559673	6480000	385	16831.2	0.00113313	113.313
120670	4620000	306	15098	0.00101645	101.645
13625479	392000	112	3500	0.000235631	23.5631
568214509	1980000	228	8684.21	0.000584648	58.4648
162458469	1180000	196	6020.41	0.000405312	40.5312
15223629	1520000	95	16000	0.00107717	107.717
15226314	309000	100	3090	0.000208028	20.8028
565358442	4030000	224	17991.1	0.00121121	121.121
145323776	1740000	84	20714.3	0.00139455	139.455
15238763	2690000	13	206923	0.0139307	1393.07
11465949	291000	76	3828.95	0.000257776	25.7776
15238549	805000	35	23000	0.00154843	154.843
414865942	775000	100	7750	0.000521754	52.1754
15223533	969000	98	9887.76	0.000665674	66.5674
356574949	51700	98	527.551	3.55163e-05	3.55163
15218699	1340000	152	8815.79	0.000593506	59.3506
2342678	253000	41	6170.73	0.000415432	41.5432
565376325	3250000	159	20440.3	0.0013761	137.61
3746069	10800000	22	490909	0.0330495	3304.95
1352461	416000	56	7428.57	0.000500114	50.0114
110737815	826000	97	8515.46	0.000573287	57.3287
16494	1720000	86	20000	0.00134646	134.646
565342498	535000	473	1131.08	7.61476e-05	7.61476
565389601	1740000	67	25970.1	0.00174839	174.839
356576259	1640000	89	18427	0.00124056	124.056
226493412	18200000	45	404444	0.0272284	2722.84
670444083	2180000	76	28684.2	0.00193111	193.111
110738495	802000	105	7638.1	0.00051422	51.422
238006836	1960000	180	10888.9	0.000733073	73.3073
571547818	1040000	57	18245.6	0.00122835	122.835
15237791	257000	382	672.775	4.52933e-05	4.52933
670381797	655000	56	11696.4	0.000787439	78.7439
15240163	7990000	27	295926	0.0199226	1992.26
226493701	364000	91	4000	0.000269292	26.9292
14194127	1850000	133	13909.8	0.000936448	93.6448
219886203	1710000	43	39767.4	0.00267727	267.727
670398777	1210000	121	10000	0.00067323	67.323
12322908	2660000	134	19850.7	0.00133641	133.641
15224079	2530000	24	105417	0.00709697	709.697
212722514	12400000	65	190769	0.0128432	1284.32
356494794	541000	53	10207.5	0.000687203	68.7203
565403647	606000	76	7973.68	0.000536813	53.6813
571448129	2930000	633	4628.75	0.000311622	31.1622
565346417	345000	135	2555.56	0.000172048	17.2048
414869079	2010000	117	17179.5	0.00115658	115.658
565400112	375000	34	11029.4	0.000742534	74.2534
565388389	9960000	66	150909	0.0101597	1015.97
356536005	2720000	146	18630.1	0.00125424	125.424
356567286	453000	157	2885.35	0.000194251	19.4251
15219742	1070000	108	9907.41	0.000666997	66.6997
162460681	168000	66	2545.45	0.000171368	17.1368
293332483	944000	74	12756.8	0.000858824	85.8824
356533254	764000	266	2872.18	0.000193364	19.3364
219888901	2390000	107	22336.4	0.00150376	150.376
356548771	228000	101	2257.43	0.000151977	15.1977
15225278	80900	200	404.5	2.72322e-05	2.72322
194695506	11400000	159	71698.1	0.00482694	482.694
413918148	2470000	82	30122	0.0020279	202.79
240255979	12000000	51	235294	0.0158407	1584.07
571565066	284000	156	1820.51	0.000122562	12.2562
571458734	392000	98	4000	0.000269292	26.9292
670411928	533000	144	3701.39	0.000249189	24.9189
356503285	635000	133	4774.44	0.00032143	32.143
565392491	12200000	79	154430	0.0103967	1039.67
13605910	2400000	59	40678	0.00273856	273.856
565392003	3640000	68	53529.4	0.00360376	360.376
120969675	2190000	106	20660.4	0.00139092	139.092
571442974	9910000	80	123875	0.00833964	833.964
414866863	18300000	126	145238	0.00977787	977.787
15231539	463000	105	4409.52	0.000296863	29.6863
565403012	1230000	119	10336.1	0.00069586	69.586
356551187	2290000	131	17480.9	0.00117687	117.687
571449923	257000	30	8566.67	0.000576734	57.6734
670446312	668000	66	10121.2	0.000681391	68.1391
670020411	736000	115	6400	0.000430867	43.0867
15225767	902000	45	20044.4	0.00134945	134.945
18405329	1650000	128	12890.6	0.000867836	86.7836
565395672	2530000	180	14055.6	0.000946263	94.6263
7267551	996000	101	9861.39	0.000663899	66.3899
356558215	302000	68	4441.18	0.000298994	29.8994
571496224	583000	57	10228.1	0.000688585	68.8585
6714293	183000	191	958.115	6.45032e-05	6.45032
356534744	652000	40	16300	0.00109737	109.737
255633686	43400	60	723.333	4.8697e-05	4.8697
669029083	523000	44	11886.4	0.000800226	80.0226
223947807	82700	90	918.889	6.18624e-05	6.18624
226496647	10600000	69	153623	0.0103424	1034.24
145333043	188000	61	3081.97	0.000207487	20.7487
15237539	822000	48	17125	0.00115291	115.291
356508861	413000	138	2992.75	0.000201481	20.1481
223948849	1530000	44	34772.7	0.00234101	234.101
15234601	1900000	138	13768.1	0.000926911	92.6911
669031935	1070000	207	5169.08	0.000347998	34.7998
18406260	453000	153	2960.78	0.000199329	19.9329
413938108	309000	75	4120	0.000277371	27.7371
255627515	2980000	48	62083.3	0.00417964	417.964
308080888	4160000	33	126061	0.00848678	848.678
414881769	145000	102	1421.57	9.57043e-05	9.57043
356564670	333000	170	1958.82	0.000131874	13.1874
670366544	1450000	47	30851.1	0.00207699	207.699
565341759	294000	72	4083.33	0.000274902	27.4902
125860398	532000	41	12975.6	0.000873558	87.3558
42567134	63200	66	957.576	6.44669e-05	6.44669
565365491	295000	254	1161.42	7.81902e-05	7.81902
15239173	1190000	97	12268	0.000825922	82.5922
565391329	72100	138	522.464	3.51739e-05	3.51739
413933972	1050000	105	10000	0.00067323	67.323
356549681	577000	38	15184.2	0.00102225	102.225
414877317	1350000	129	10465.1	0.000704544	70.4544
565371141	146000	250	584	3.93167e-05	3.93167
565399537	760000	47	16170.2	0.00108863	108.863
15219980	75100	65	1155.38	7.7784e-05	7.7784
571531465	1250000	83	15060.2	0.0010139	101.39
11994427	451000	393	1147.58	7.72588e-05	7.72588
536463630	267000	90	2966.67	0.000199725	19.9725
27754598	2560000	46	55652.2	0.00374667	374.667
413933945	1030000	293	3515.36	0.000236665	23.6665
571503186	498000	254	1960.63	0.000131996	13.1996
670409569	2590000	91	28461.5	0.00191612	191.612
565367835	1540000	308	5000	0.000336615	33.6615
15235778	268000	71	3774.65	0.000254121	25.4121
15222322	168000	106	1584.91	0.000106701	10.6701
414872695	103000	107	962.617	6.48063e-05	6.48063
226503841	257000	102	2519.61	0.000169628	16.9628
334184186	275000	470	585.106	3.93911e-05	3.93911
670366020	388000	1	388000	0.0261213	2612.13
219888279	1830000	188	9734.04	0.000655325	65.5325
414872501	1090000	46	23695.7	0.00159526	159.526
14329761	1300000	7	185714	0.0125029	1250.29
565345656	1850000	42	44047.6	0.00296542	296.542
413916094	1640000	61	26885.2	0.00181	181
669028186	725000	12	60416.7	0.00406743	406.743
571499258	323000	77	4194.81	0.000282407	28.2407
571482659	1700000	74	22973	0.00154661	154.661
565361303	87000	94	925.532	6.23096e-05	6.23096
414871899	636000	153	4156.86	0.000279853	27.9853
565391020	3080000	22	140000	0.00942523	942.523
565349792	125000	146	856.164	5.76396e-05	5.76396
571474379	324000	56	5785.71	0.000389512	38.9512
356515222	739000	76	9723.68	0.000654628	65.4628
571530764	3060000	79	38734.2	0.0026077	260.77
226493617	1260000	59	21355.9	0.00143775	143.775
15240296	59700	103	579.612	3.90212e-05	3.90212
565396441	2380000	58	41034.5	0.00276257	276.257
669030660	3860000	161	23975.2	0.00161408	161.408
356538881	1870000	93	20107.5	0.0013537	135.37
356574993	105000	34	3088.24	0.000207909	20.7909
356510332	626000	445	1406.74	9.47061e-05	9.47061
565377466	28700000	58	494828	0.0333133	3331.33
194706134	195000	49	3979.59	0.000267918	26.7918
565349706	397000	192	2067.71	0.000139204	13.9204
571505217	939000	84	11178.6	0.000752575	75.2575
571531595	21800000	150	145333	0.00978428	978.428
15224349	106000	85	1247.06	8.39558e-05	8.39558
565362193	795000	159	5000	0.000336615	33.6615
15236004	3110000	171	18187.1	0.00122441	122.441
356576201	2420000	18	134444	0.00905121	905.121
565391092	83900	137	612.409	4.12292e-05	4.12292
565397239	4000000	136	29411.8	0.00198009	198.009
565395965	493000	228	2162.28	0.000145571	14.5571
670364899	274000	297	922.559	6.21095e-05	6.21095
226496353	322000	167	1928.14	0.000129809	12.9809
565360343	1100000	107	10280.4	0.000692106	69.2106
565393991	551000	40	13775	0.000927375	92.7375
3142302	117000	78	1500	0.000100985	10.0985
356533635	1040000	124	8387.1	0.000564645	56.4645
25083106	351000	142	2471.83	0.000166411	16.6411
571474906	320000	25	12800	0.000861735	86.1735
194691276	195000	25	7800	0.00052512	52.512
356518975	6540000	227	28810.6	0.00193962	193.962
565371220	2240000	42	53333.3	0.00359056	359.056
30691626	143000	98	1459.18	9.82367e-05	9.82367
565354490	3970000	376	10558.5	0.000710831	71.0831
356506434	351000	31	11322.6	0.000762271	76.2271
413932334	529000	42	12595.2	0.00084795	84.795
670397631	809000	131	6175.57	0.000415758	41.5758
30699162	298000	123	2422.76	0.000163108	16.3108
356542435	179000	94	1904.26	0.0001282	12.82
565395660	2740000	166	16506	0.00111124	111.124
571484571	700000	50	14000	0.000942523	94.2523
145322900	1400000	57	24561.4	0.00165355	165.355
22742	158000	115	1373.91	9.2496e-05	9.2496
110740840	50800	114	445.614	3.00001e-05	3.00001
356559853	401000	50	8020	0.000539931	53.9931
414590999	587000	216	2717.59	0.000182957	18.2957
413953319	137000	35	3914.29	0.000263522	26.3522
15219969	1230000	85	14470.6	0.000974204	97.4204
15228487	2610000	97	26907.2	0.00181148	181.148
356499124	2670000	307	8697.07	0.000585513	58.5513
565358680	303000	117	2589.74	0.000174349	17.4349
571478703	1390000	26	53461.5	0.00359919	359.919
293334375	979000	70	13985.7	0.000941561	94.1561
356530009	1140000	34	33529.4	0.0022573	225.73
356555608	1970000	55	35818.2	0.00241139	241.139
571504695	1620000	244	6639.34	0.000446981	44.6981
670405766	104000	59	1762.71	0.000118671	11.8671
110737055	1330000	503	2644.14	0.000178011	17.8011
226531774	1960000	85	23058.8	0.00155239	155.239
565351751	131000	127	1031.5	6.94435e-05	6.94435
2244755	180000	153	1176.47	7.92036e-05	7.92036
356554818	271000	98	2765.31	0.000186169	18.6169
571444936	457000	70	6528.57	0.000439523	43.9523
414869072	1850000	57	32456.1	0.00218505	218.505
670440740	2040000	215	9488.37	0.000638786	63.8786
351721438	284000	162	1753.09	0.000118023	11.8023
79324993	967000	108	8953.7	0.000602791	60.2791
12382276	367000	167	2197.6	0.000147949	14.7949
565344806	254000	224	1133.93	7.63395e-05	7.63395
565364019	1370000	269	5092.94	0.000342872	34.2872
565398973	4680000	115	40695.7	0.00273976	273.976
29725848	6050000	143	42307.7	0.00284828	284.828
363814406	335000	43	7790.7	0.000524493	52.4493
18402837	1090000	87	12528.7	0.000843473	84.3473
413944579	4230000	116	36465.5	0.00245497	245.497
565348839	594000	58	10241.4	0.000689481	68.9481
565353967	668000	78	8564.1	0.000576561	57.6561
414885802	76800	13	5907.69	0.000397724	39.7724
413935106	765000	33	23181.8	0.00156067	156.067
15233233	1560000	31	50322.6	0.00338787	338.787
11465984	79100	79	1001.27	6.74083e-05	6.74083
670390563	2280000	39	58461.5	0.00393581	393.581
15231863	286000	4	71500	0.0048136	481.36
565344385	923000	34	27147.1	0.00182762	182.762
79588733	76100	106	717.925	4.83329e-05	4.83329
3036812	2130000	39	54615.4	0.00367687	367.687
30349146	188000	70	2685.71	0.00018081	18.081
343796222	271000	52	5211.54	0.000350857	35.0857
152004125	660000	44	15000	0.00100985	100.985
15240634	114000	76	1500	0.000100985	10.0985
357595287	552000	109	5064.22	0.000340939	34.0939
293336090	5360000	73	73424.7	0.00494317	494.317
571437093	454000	43	10558.1	0.000710806	71.0806
125744990	147000	72	2041.67	0.000137451	13.7451
356549168	656000	55	11927.3	0.00080298	80.298
669028925	1240000	41	30243.9	0.00203611	203.611
356527638	551000	34	16205.9	0.00109103	109.103
3402279	12700000	62	204839	0.0137904	1379.04
413936561	753000	46	16369.6	0.00110205	110.205
12321970	615000	71	8661.97	0.00058315	58.315
356501979	675000	61	11065.6	0.000744968	74.4968
571489485	730000	61	11967.2	0.000805669	80.5669
670411278	715000	97	7371.13	0.000496247	49.6247
1778149	119000	108	1101.85	7.418e-05	7.418
356495504	217000	89	2438.2	0.000164147	16.4147
414876284	170000	51	3333.33	0.00022441	22.441
226503755	1700000	48	35416.7	0.00238436	238.436
565371577	291000	160	1818.75	0.000122444	12.2444
571474334	312000	81	3851.85	0.000259318	25.9318
226491786	331000	129	2565.89	0.000172744	17.2744
11994656	588000	89	6606.74	0.000444786	44.4786
18410963	115000	169	680.473	4.58115e-05	4.58115
565362263	1280000	72	17777.8	0.00119685	119.685
571489952	4900000	62	79032.3	0.00532069	532.069
351721933	2120000	133	15939.8	0.00107312	107.312
225016138	348000	80	4350	0.000292855	29.2855
356528028	576000	49	11755.1	0.000791389	79.1389
670391780	501000	90	5566.67	0.000374765	37.4765
356524770	516000	26	19846.2	0.0013361	133.61
226492160	90900	80	1136.25	7.64958e-05	7.64958
669028808	616000	116	5310.34	0.000357509	35.7509
255644910	610000	83	7349.4	0.000494784	49.4784
565391211	2350000	158	14873.4	0.00100132	100.132
413924608	1090000	150	7266.67	0.000489214	48.9214
571492081	448000	40	11200	0.000754018	75.4018
15220951	450000	75	6000	0.000403938	40.3938
565371583	396000	40	9900	0.000666498	66.6498
19072734	563000	96	5864.58	0.000394822	39.4822
226496934	196000	62	3161.29	0.000212828	21.2828
48375052	71400	114	626.316	4.21655e-05	4.21655
293336898	434000	31	14000	0.000942523	94.2523
414590622	49600	62	800	5.38584e-05	5.38584
11869928	1240000	33	37575.8	0.00252971	252.971
356571318	818000	87	9402.3	0.000632991	63.2991
571485621	113000	74	1527.03	0.000102804	10.2804
1049255	126000	80	1575	0.000106034	10.6034
356506202	1080000	98	11020.4	0.000741927	74.1927
565398441	663000	60	11050	0.00074392	74.392
15232863	2440	47	51.9149	3.49507e-06	0.349507
565398561	267000	61	4377.05	0.000294676	29.4676
571452658	44600	52	857.692	5.77425e-05	5.77425
356515470	731000	53	13792.5	0.00092855	92.855
116830635	740000	16	46250	0.00311369	311.369
135449	446000	87	5126.44	0.000345127	34.5127
27227801	212000	86	2465.12	0.000165959	16.5959
3776563	7190000	53	135660	0.00913307	913.307
194693458	208000	52	4000	0.000269292	26.9292
3342240	113000	3	37666.7	0.00253583	253.583
669031368	317000	71	4464.79	0.000300583	30.0583
15219981	483000	52	9288.46	0.000625328	62.5328
15221221	285000	97	2938.14	0.000197805	19.7805
15236531	369000	103	3582.52	0.000241186	24.1186
195657335	638000	77	8285.71	0.00055782	55.782
2980806	903000	102	8852.94	0.000596007	59.6007
15224114	1360000	183	7431.69	0.000500324	50.0324
356546032	56500	112	504.464	3.39621e-05	3.39621
226503651	359000	66	5439.39	0.000366197	36.6197
669031685	790000	81	9753.09	0.000656607	65.6607
565362927	443000	65	6815.38	0.000458832	45.8832
308081627	420000	63	6666.67	0.00044882	44.882
565394774	556000	83	6698.8	0.000450983	45.0983
565370936	923000	66	13984.8	0.000941503	94.1503
10176875	465000	106	4386.79	0.000295332	29.5332
565364252	95900	92	1042.39	7.0177e-05	7.0177
571483543	214000	44	4863.64	0.000327435	32.7435
669027036	952000	37	25729.7	0.0017322	173.22
15239146	56100	62	904.839	6.09165e-05	6.09165
293334679	309000	60	5150	0.000346714	34.6714
356515150	714000	12	59500	0.00400572	400.572
571484648	194000	22	8818.18	0.000593667	59.3667
670400146	160000	378	423.28	2.84965e-05	2.84965
356495843	501000	205	2443.9	0.000164531	16.4531
565387387	577000	142	4063.38	0.000273559	27.3559
356503393	615000	450	1366.67	9.20082e-05	9.20082
356531708	84900	30	2830	0.000190524	19.0524
414868667	131000	36	3638.89	0.000244981	24.4981
670433704	281000	19	14789.5	0.000995672	99.5672
226508580	366000	163	2245.4	0.000151167	15.1167
356573353	248000	32	7750	0.000521754	52.1754
565368489	126000	79	1594.94	0.000107376	10.7376
670409880	2240000	110	20363.6	0.00137094	137.094
356518304	5690000	24	237083	0.0159612	1596.12
356542397	448000	33	13575.8	0.000913961	91.3961
126669246	264000	60	4400	0.000296221	29.6221
571533436	2180000	67	32537.3	0.00219051	219.051
11467223	53600	32	1675	0.000112766	11.2766
2245000	65600	232	282.759	1.90362e-05	1.90362
226500406	595000	100	5950	0.000400572	40.0572
301130795	2460000	109	22568.8	0.0015194	151.94
571457573	4270000	38	112368	0.00756498	756.498
356515184	250000	66	3787.88	0.000255012	25.5012
670362591	1260000	246	5121.95	0.000344825	34.4825
212275678	133000	50	2660	0.000179079	17.9079
30689979	2460000	35	70285.7	0.00473185	473.185
363807068	882000	117	7538.46	0.000507512	50.7512
669027862	159000	81	1962.96	0.000132153	13.2153
15232993	5470000	116	47155.2	0.00317463	317.463
413954594	528000	225	2346.67	0.000157985	15.7985
565369201	68700	24	2862.5	0.000192712	19.2712
226530060	837000	95	8810.53	0.000593151	59.3151
255646970	1840000	296	6216.22	0.000418495	41.8495
413945137	692000	266	2601.5	0.000175141	17.5141
414591082	7230000	112	64553.6	0.00434594	434.594
565367074	52900	163	324.54	2.1849e-05	2.1849
565403038	759000	101	7514.85	0.000505923	50.5923
15223820	91300	117	780.342	5.2535e-05	5.2535
156763836	1260000	73	17260.3	0.00116201	116.201
13430628	1530000	206	7427.18	0.000500021	50.0021
1495267	65600	41	1600	0.000107717	10.7717
571485864	2450000	49	50000	0.00336615	336.615
83272375	893000	176	5073.86	0.000341588	34.1588
15238854	1170000	94	12446.8	0.000837957	83.7957
15240907	292000	43	6790.7	0.00045717	45.717
413924326	61600	47	1310.64	8.82362e-05	8.82362
2982431	313000	199	1572.86	0.00010589	10.589
670391992	62900	96	655.208	4.41106e-05	4.41106
194705228	1720000	117	14700.9	0.000989706	98.9706
2632088	305000	109	2798.17	0.000188381	18.8381
670425703	5840000	149	39194.6	0.0026387	263.87
145323880	1070000	172	6220.93	0.000418812	41.8812
145351606	123000	184	668.478	4.5004e-05	4.5004
226504710	237000	122	1942.62	0.000130783	13.0783
3426038	2070000	92	22500	0.00151477	151.477
670398255	81700	142	575.352	3.87345e-05	3.87345
15219695	143000	45	3177.78	0.000213938	21.3938
15236820	538000	37	14540.5	0.000978913	97.8913
223948863	305000	163	1871.17	0.000125973	12.5973
414587672	824000	83	9927.71	0.000668364	66.8364
414588322	290000	204	1421.57	9.57043e-05	9.57043
414585264	225000	149	1510.07	0.000101662	10.1662
565341763	340000	33	10303	0.000693631	69.3631
565375937	916000	129	7100.78	0.000478046	47.8046
571440246	44400	77	576.623	3.882e-05	3.882
141448072	43900	64	685.938	4.61794e-05	4.61794
22331647	92500	97	953.608	6.41998e-05	6.41998
565350939	4030000	67	60149.3	0.00404943	404.943
565392301	929000	373	2490.62	0.000167676	16.7676
571437373	278000	126	2206.35	0.000148538	14.8538
240254572	1330000	86	15465.1	0.00104116	104.116
571440037	510000	155	3290.32	0.000221515	22.1515
413918610	323000	110	2936.36	0.000197685	19.7685
413921942	434000	86	5046.51	0.000339747	33.9747
565353331	849000	11	77181.8	0.00519612	519.612
565395676	226000	106	2132.08	0.000143538	14.3538
356517292	196000	104	1884.62	0.000126878	12.6878
356494977	609000	45	13533.3	0.000911105	91.1105
565385882	169000	36	4694.44	0.000316044	31.6044
226490871	326000	115	2834.78	0.000190846	19.0846
226495227	349000	297	1175.08	7.91102e-05	7.91102
356498949	493000	88	5602.27	0.000377162	37.7162
15236930	90300	47	1921.28	0.000129346	12.9346
212722512	249000	98	2540.82	0.000171055	17.1055
22328797	2510000	181	13867.4	0.000933596	93.3596
565354835	1020000	93	10967.7	0.000738382	73.8382
413925483	1780000	33	53939.4	0.00363136	363.136
571433827	99400	101	984.158	6.62565e-05	6.62565
224032345	46900	69	679.71	4.57602e-05	4.57602
571453357	156000	211	739.336	4.97744e-05	4.97744
10177070	566000	101	5603.96	0.000377276	37.7276
186510787	275000	338	813.609	5.47747e-05	5.47747
571480597	1360000	104	13076.9	0.000880378	88.0378
226492174	183000	58	3155.17	0.000212416	21.2416
334185985	342000	166	2060.24	0.000138702	13.8702
565350586	1900000	120	15833.3	0.00106595	106.595
565378989	6100000	175	34857.1	0.00234669	234.669
565394195	101000	62	1629.03	0.000109671	10.9671
571465418	70500	79	892.405	6.00794e-05	6.00794
670426058	713000	214	3331.78	0.000224305	22.4305
565356214	255000	181	1408.84	9.48474e-05	9.48474
565370983	1010000	58	17413.8	0.00117235	117.235
565377412	498000	214	2327.1	0.000156668	15.6668
413936832	31300	106	295.283	1.98794e-05	1.98794
351725143	464000	189	2455.03	0.00016528	16.528
565369286	323000	21	15381	0.00103549	103.549
162459248	417000	87	4793.1	0.000322686	32.2686
356572415	642000	49	13102	0.000882069	88.2069
413948374	962000	18	53444.4	0.00359804	359.804
565396889	172000	58	2965.52	0.000199648	19.9648
571444821	569000	330	1724.24	0.000116081	11.6081
162458207	292000	34	8588.24	0.000578186	57.8186
571445608	167000	187	893.048	6.01227e-05	6.01227
356574337	644000	125	5152	0.000346848	34.6848
351722841	307000	199	1542.71	0.00010386	10.386
670381421	62600	94	665.957	4.48343e-05	4.48343
42571373	1650000	84	19642.9	0.00132242	132.242
571484609	1030000	62	16612.9	0.00111843	111.843
10177569	5770000	148	38986.5	0.00262469	262.469
18395079	1560000	62	25161.3	0.00169393	169.393
571441165	396000	39	10153.8	0.000683588	68.3588
356517526	69100	343	201.458	1.35627e-05	1.35627
15236283	263000	94	2797.87	0.000188361	18.8361
356545255	165000	65	2538.46	0.000170897	17.0897
195616520	2070000	75	27600	0.00185812	185.812
13265527	2490000	113	22035.4	0.00148349	148.349
413941699	397000	114	3482.46	0.00023445	23.445
670384958	385000	128	3007.81	0.000202495	20.2495
42565997	124000	195	635.897	4.28106e-05	4.28106
222424836	1090000	45	24222.2	0.00163071	163.071
351724457	48800	41	1190.24	8.01308e-05	8.01308
571539786	520000	345	1507.25	0.000101472	10.1472
195631107	379000	217	1746.54	0.000117583	11.7583
15221121	1100000	39	28205.1	0.00189886	189.886
565367529	444000	73	6082.19	0.000409472	40.9472
670378411	49300	128	385.156	2.59299e-05	2.59299
18414179	116000	54	2148.15	0.00014462	14.462
308080636	525000	60	8750	0.000589077	58.9077
806825405	1380000	43	32093	0.0021606	216.06
15220016	42800	31	1380.65	9.29492e-05	9.29492
414587618	709000	43	16488.4	0.00111005	111.005
15241428	35000	188	186.17	1.25335e-05	1.25335
15238837	88100	31	2841.94	0.000191328	19.1328
571518487	250000	81	3086.42	0.000207787	20.7787
223950045	218000	48	4541.67	0.000305759	30.5759
15231767	116000	112	1035.71	6.97274e-05	6.97274
356507840	576000	160	3600	0.000242363	24.2363
356548266	1260000	25	50400	0.00339308	339.308
255629599	2520000	27	93333.3	0.00628348	628.348
255645955	791000	66	11984.8	0.000806857	80.6857
15222978	297000	11	27000	0.00181772	181.772
226531628	438000	33	13272.7	0.00089356	89.356
571485986	127000	198	641.414	4.3182e-05	4.3182
26452297	230000	41	5609.76	0.000377666	37.7666
10092258	10400	101	102.97	6.93227e-06	0.693227
356536206	72100	37	1948.65	0.000131189	13.1189
186492234	471000	196	2403.06	0.000161781	16.1781
414585881	5290000	128	41328.1	0.00278234	278.234
186514864	1020000	34	30000	0.00201969	201.969
351726580	1430000	32	44687.5	0.0030085	300.85
565359501	147000	184	798.913	5.37853e-05	5.37853
240255381	208000	165	1260.61	8.48678e-05	8.48678
18412353	498000	27	18444.4	0.00124174	124.174
413936022	2840000	83	34216.9	0.00230358	230.358
15234083	1270000	63	20158.7	0.00135715	135.715
34761724	643000	231	2783.55	0.000187397	18.7397
571517640	592000	282	2099.29	0.000141331	14.1331
18409274	2090000	36	58055.6	0.00390848	390.848
571548808	40900	10	4090	0.000275351	27.5351
399106951	2690000	176	15284.1	0.00102897	102.897
15229643	437000	8	54625	0.00367752	367.752
356509519	16000	17	941.176	6.33629e-05	6.33629
334182389	2150000	63	34127	0.00229753	229.753
356500341	954000	108	8833.33	0.000594687	59.4687
186478575	244000	103	2368.93	0.000159484	15.9484
565345021	336000	51	6588.24	0.00044354	44.354
670379275	1610000	612	2630.72	0.000177108	17.7108
356509253	939000	208	4514.42	0.000303925	30.3925
565382383	3250000	134	24253.7	0.00163284	163.284
10092442	2240000	158	14177.2	0.000954453	95.4453
351727244	2180000	88	24772.7	0.00166778	166.778
413943354	2920000	71	41126.8	0.00276878	276.878
356573611	1120000	410	2731.71	0.000183907	18.3907
571462986	1840000	70	26285.7	0.00176963	176.963
356526469	88400	450	196.444	1.32252e-05	1.32252
571511910	169000	97	1742.27	0.000117295	11.7295
15242266	191000	67	2850.75	0.000191921	19.1921
15235959	1510000	537	2811.92	0.000189307	18.9307
30685222	133000	145	917.241	6.17515e-05	6.17515
571476595	2480000	77	32207.8	0.00216833	216.833
670364130	407000	85	4788.24	0.000322359	32.2359
356499950	301000	223	1349.78	9.0871e-05	9.0871
669031133	322000	65	4953.85	0.000333508	33.3508
670364568	351000	152	2309.21	0.000155463	15.5463
42567605	98400	109	902.752	6.0776e-05	6.0776
565388629	594000	131	4534.35	0.000305266	30.5266
14334740	66900	58	1153.45	7.76537e-05	7.76537
110377766	1870000	122	15327.9	0.00103192	103.192
351721675	30000	142	211.268	1.42232e-05	1.42232
565367262	139000	84	1654.76	0.000111404	11.1404
565388341	2240000	61	36721.3	0.00247219	247.219
670416838	987000	41	24073.2	0.00162068	162.068
15219185	146000	275	530.909	3.57424e-05	3.57424
413954808	154000	230	669.565	4.50772e-05	4.50772
414587886	13200	142	92.9577	6.2582e-06	0.62582
565399562	581000	142	4091.55	0.000275456	27.5456
571436968	525000	191	2748.69	0.00018505	18.505
22327987	736000	358	2055.87	0.000138407	13.8407
194700252	1110000	71	15633.8	0.00105252	105.252
565392157	1760000	125	14080	0.000947908	94.7908
565380695	113000	31	3645.16	0.000245403	24.5403
413944561	999000	172	5808.14	0.000391022	39.1022
565360959	777000	195	3984.62	0.000268256	26.8256
565373977	407000	813	500.615	3.37029e-05	3.37029
571463773	367000	68	5397.06	0.000363346	36.3346
15241928	366000	52	7038.46	0.000473851	47.3851
565363349	835000	156	5352.56	0.000360351	36.0351
565389265	155000	199	778.894	5.24375e-05	5.24375
670362981	145000	111	1306.31	8.79445e-05	8.79445
565354654	75400	146	516.438	3.47682e-05	3.47682
22329099	124000	104	1192.31	8.02698e-05	8.02698
356565422	139000	53	2622.64	0.000176564	17.6564
565386475	132000	85	1552.94	0.000104549	10.4549
669027156	602000	144	4180.56	0.000281448	28.1448
670400343	642000	166	3867.47	0.00026037	26.037
15238110	436000	452	964.602	6.49399e-05	6.49399
571437209	232000	197	1177.66	7.9284e-05	7.9284
571523260	148000	17	8705.88	0.000586107	58.6107
110736490	191000	319	598.746	4.03094e-05	4.03094
413926042	127000	107	1186.92	7.99068e-05	7.99068
565356984	35800	175	204.571	1.37724e-05	1.37724
3860269	544000	94	5787.23	0.000389614	38.9614
571537315	1340000	89	15056.2	0.00101363	101.363
571566263	380000	95	4000	0.000269292	26.9292
226502530	533000	76	7013.16	0.000472147	47.2147
356521315	963000	226	4261.06	0.000286868	28.6868
255634602	876000	52	16846.2	0.00113413	113.413
565402438	432000	68	6352.94	0.000427699	42.7699
565402227	169000	143	1181.82	7.95636e-05	7.95636
571472215	210000	37	5675.68	0.000382104	38.2104
14596009	2070000	47	44042.6	0.00296508	296.508
30678662	105000	73	1438.36	9.68345e-05	9.68345
565346750	484000	66	7333.33	0.000493702	49.3702
57791648	154000	150	1026.67	6.91183e-05	6.91183
670377256	56700	211	268.72	1.80911e-05	1.80911
13265523	150000	256	585.938	3.94471e-05	3.94471
414864278	348000	93	3741.94	0.000251918	25.1918
565388746	196000	141	1390.07	9.35838e-05	9.35838
414880197	1610000	325	4953.85	0.000333508	33.3508
565378252	295000	150	1966.67	0.000132402	13.2402
565381403	126000	108	1166.67	7.85436e-05	7.85436
571450010	777000	29	26793.1	0.00180379	180.379
15219707	767000	166	4620.48	0.000311065	31.1065
15222091	248000	145	1710.34	0.000115146	11.5146
413939299	10400	38	273.684	1.84253e-05	1.84253
111378451	309000	70	4414.29	0.000297183	29.7183
18412906	394000	99	3979.8	0.000267932	26.7932
670368403	7460	30	248.667	1.6741e-05	1.6741
356515665	298000	36	8277.78	0.000557285	55.7285
110742039	189000	68	2779.41	0.000187118	18.7118
186511153	1240000	58	21379.3	0.00143932	143.932
670415469	796000	59	13491.5	0.000908291	90.8291
219363697	414000	222	1864.86	0.000125548	12.5548
300681577	261000	123	2121.95	0.000142856	14.2856
571446978	192000	154	1246.75	8.39352e-05	8.39352
670416496	219000	68	3220.59	0.00021682	21.682
670426190	443000	75	5906.67	0.000397655	39.7655
212723160	112000	169	662.722	4.46165e-05	4.46165
226504616	1390000	34	40882.4	0.00275232	275.232
356540050	243000	251	968.127	6.51773e-05	6.51773
413945370	508000	111	4576.58	0.000308109	30.8109
565404075	214000	185	1156.76	7.78764e-05	7.78764
571568263	264000	78	3384.62	0.000227863	22.7863
15241175	1330000	192	6927.08	0.000466352	46.6352
15240919	595000	136	4375	0.000294538	29.4538
670395178	156000	126	1238.1	8.33523e-05	8.33523
86439714	142000	50	2840	0.000191197	19.1197
15235549	36700	115	319.13	2.14848e-05	2.14848
356555628	550000	65	8461.54	0.000569657	56.9657
15225023	49400	176	280.682	1.88964e-05	1.88964
571498455	25300	253	100	6.7323e-06	0.67323
15237702	667000	46	14500	0.000976184	97.6184
226501518	1310000	242	5413.22	0.000364435	36.4435
565372940	1010000	271	3726.94	0.000250909	25.0909
571465337	519000	20	25950	0.00174703	174.703
356536184	537000	119	4512.61	0.000303802	30.3802
571535581	109000	88	1238.64	8.33888e-05	8.33888
571443320	212000	59	3593.22	0.000241907	24.1907
571495577	788000	47	16766	0.00112874	112.874
15232559	1100000	174	6321.84	0.000425605	42.5605
38607384	319000	37	8621.62	0.000580434	58.0434
356546593	305000	75	4066.67	0.00027378	27.378
30687441	2140000	253	8458.5	0.000569452	56.9452
565404546	210000	69	3043.48	0.000204896	20.4896
116831302	113000	94	1202.13	8.09309e-05	8.09309
162459941	212000	27	7851.85	0.000528611	52.8611
670379149	82000	191	429.319	2.89031e-05	2.89031
186513238	316000	116	2724.14	0.000183397	18.3397
568214393	529000	129	4100.78	0.000276077	27.6077
293334581	359000	45	7977.78	0.000537088	53.7088
195605180	137000	187	732.62	4.93222e-05	4.93222
670390287	706000	206	3427.18	0.000230728	23.0728
18409932	173000	457	378.556	2.54855e-05	2.54855
565401992	2750000	90	30555.6	0.00205709	205.709
110741201	182000	65	2800	0.000188505	18.8505
226497946	80100	218	367.431	2.47366e-05	2.47366
18418325	623000	199	3130.65	0.000210765	21.0765
212721834	144000	113	1274.34	8.57922e-05	8.57922
565355358	111000	124	895.161	6.0265e-05	6.0265
18417335	55300	126	438.889	2.95473e-05	2.95473
670397765	131000	94	1393.62	9.38225e-05	9.38225
18417021	276000	33	8363.64	0.000563065	56.3065
226496239	868000	64	13562.5	0.000913069	91.3069
226501670	130000	48	2708.33	0.000182333	18.2333
571517963	466000	67	6955.22	0.000468247	46.8247
194698994	269000	148	1817.57	0.000122364	12.2364
356552624	169000	39	4333.33	0.000291733	29.1733
356534554	131000	11	11909.1	0.000801756	80.1756
565377310	1880000	79	23797.5	0.00160212	160.212
565382366	783000	125	6264	0.000421712	42.1712
30698769	174000	47	3702.13	0.000249239	24.9239
12320748	408000	307	1328.99	8.94717e-05	8.94717
565390604	4270000	216	19768.5	0.00133088	133.088
571543815	94700	6	15783.3	0.00106258	106.258
293332757	180000	554	324.91	2.18739e-05	2.18739
571561106	596000	68	8764.71	0.000590067	59.0067
194691808	315000	128	2460.94	0.000165678	16.5678
571568601	353000	215	1641.86	0.000110535	11.0535
298108451	76100	359	211.978	1.4271e-05	1.4271
22329355	194000	84	2309.52	0.000155484	15.5484
565344633	487000	190	2563.16	0.00017256	17.256
18266432	429000	46	9326.09	0.000627861	62.7861
22331208	42100	258	163.178	1.09857e-05	1.09857
186511865	64800	67	967.164	6.51124e-05	6.51124
194701000	24700	91	271.429	1.82734e-05	1.82734
18419973	5470000	96	56979.2	0.00383601	383.601
42569070	87000	25	3480	0.000234284	23.4284
565355049	169000	360	469.444	3.16044e-05	3.16044
414871351	1780000	161	11055.9	0.000744317	74.4317
15232012	390000	53	7358.49	0.000495396	49.5396
15235397	31600	106	298.113	2.00699e-05	2.00699
670390764	16100	74	217.568	1.46473e-05	1.46473
414869767	623000	70	8900	0.000599175	59.9175
356515756	89000	122	729.508	4.91127e-05	4.91127
571465280	33200	100	332	2.23513e-05	2.23513
565391567	1100000	95	11578.9	0.00077953	77.953
565399553	31500	334	94.3114	6.34933e-06	0.634933
565369183	4080000	98	41632.7	0.00280284	280.284
224034495	408000	29	14069	0.000947166	94.7166
565386046	334000	209	1598.09	0.000107588	10.7588
356536715	2350000	58	40517.2	0.00272774	272.774
571472089	75300	87	865.517	5.82693e-05	5.82693
7939539	665000	101	6584.16	0.000443266	44.3266
565373032	24000	508	47.2441	3.18062e-06	0.318062
669027102	753000	24	31375	0.00211226	211.226
413920248	325000	84	3869.05	0.000260476	26.0476
413944422	249000	67	3716.42	0.000250201	25.0201
565350062	445000	67	6641.79	0.000447146	44.7146
33621259	1330000	113	11769.9	0.000792386	79.2386
356528416	38200	40	955	6.42935e-05	6.42935
414587683	192000	34	5647.06	0.000380177	38.0177
413923337	584000	90	6488.89	0.000436852	43.6852
186510286	216000	43	5023.26	0.000338181	33.8181
356501014	90300	251	359.761	2.42202e-05	2.42202
565404672	1890000	189	10000	0.00067323	67.323
565343988	108000	192	562.5	3.78692e-05	3.78692
15081745	70000	65	1076.92	7.25017e-05	7.25017
110739706	1070000	153	6993.46	0.000470821	47.0821
413935021	287000	114	2517.54	0.000169489	16.9489
565376072	260000	145	1793.1	0.000120717	12.0717
414864343	960000	184	5217.39	0.000351251	35.1251
293331109	3410000	69	49420.3	0.00332712	332.712
565380577	386000	81	4765.43	0.000320823	32.0823
571465613	28100	60	468.333	3.15296e-05	3.15296
565380230	390000	70	5571.43	0.000375086	37.5086
356568054	334000	451	740.576	4.98579e-05	4.98579
308080344	394000	118	3338.98	0.000224791	22.4791
356550663	952000	89	10696.6	0.00072013	72.013
565357270	4920000	112	43928.6	0.00295741	295.741
3805764	397000	41	9682.93	0.000651884	65.1884
565346053	524000	233	2248.93	0.000151405	15.1405
356577516	64900	58	1118.97	7.53322e-05	7.53322
670419888	473000	131	3610.69	0.000243082	24.3082
565346510	760000	95	8000	0.000538584	53.8584
414868459	3780000	67	56417.9	0.00379823	379.823
565376480	823000	74	11121.6	0.000748741	74.8741
356559728	533000	74	7202.7	0.000484908	48.4908
15236786	2050000	87	23563.2	0.00158635	158.635
670443471	107000	218	490.826	3.30439e-05	3.30439
571440674	37100	175	212	1.42725e-05	1.42725
413919248	51500	67	768.657	5.17483e-05	5.17483
565395402	121000	152	796.053	5.35927e-05	5.35927
226502366	519000	139	3733.81	0.000251372	25.1372
670417710	906000	89	10179.8	0.000685333	68.5333
226528766	55200	201	274.627	1.84887e-05	1.84887
571469918	101000	26	3884.62	0.000261524	26.1524
669030213	20800	41	507.317	3.41541e-05	3.41541
18396660	1020000	21	48571.4	0.00326998	326.998
10177416	820000	49	16734.7	0.00112663	112.663
571265249	192000	48	4000	0.000269292	26.9292
145331748	1190000	90	13222.2	0.00089016	89.016
293336770	443000	44	10068.2	0.000677821	67.7821
219363157	788000	82	9609.76	0.000646958	64.6958
194708388	183000	81	2259.26	0.0001521	15.21
356560065	33600	21	1600	0.000107717	10.7717
226502718	374000	244	1532.79	0.000103192	10.3192
358248636	388000	39	9948.72	0.000669778	66.9778
565402408	249000	100	2490	0.000167634	16.7634
670365315	251000	20	12550	0.000844904	84.4904
308080572	25200	293	86.0068	5.79024e-06	0.579024
226503809	3200000	13	246154	0.0165718	1657.18
565342105	4470	154	29.026	1.95412e-06	0.195412
670440161	1070000	48	22291.7	0.00150074	150.074
571525749	2440000	189	12910.1	0.000869144	86.9144
351723857	171000	28	6107.14	0.000411151	41.1151
670427895	3040000	216	14074.1	0.00094751	94.751
669027233	599000	153	3915.03	0.000263572	26.3572
37781280	135000	55	2454.55	0.000165247	16.5247
15241650	26100	83	314.458	2.11703e-05	2.11703
670405663	27600	33	836.364	5.63065e-05	5.63065
571473770	976000	177	5514.12	0.000371228	37.1228
461682076	63400	277	228.881	1.5409e-05	1.5409
226494085	108000	62	1741.94	0.000117272	11.7272
42568941	266000	92	2891.3	0.000194651	19.4651
571463420	84300	109	773.394	5.20673e-05	5.20673
565342195	111000	50	2220	0.000149457	14.9457
226506564	147000	107	1373.83	9.24905e-05	9.24905
565372762	18000	74	243.243	1.63759e-05	1.63759
413932955	4040000	526	7680.61	0.000517082	51.7082
565384653	112000	283	395.76	2.66437e-05	2.66437
356563770	99600	159	626.415	4.21722e-05	4.21722
356511267	400000	80	5000	0.000336615	33.6615
413945757	407000	43	9465.12	0.00063722	63.722
14091078	196000	41	4780.49	0.000321837	32.1837
15220735	3270000	102	32058.8	0.0021583	215.83
15238979	13000	63	206.349	1.38921e-05	1.38921
15983422	71400	56	1275	8.58369e-05	8.58369
414887270	988000	131	7541.98	0.000507749	50.7749
565343827	944000	39	24205.1	0.00162956	162.956
565343193	196000	144	1361.11	9.16341e-05	9.16341
12321685	2380000	22	108182	0.00728313	728.313
356575138	26700	117	228.205	1.53635e-05	1.53635
9665105	2490000	38	65526.3	0.00441143	441.143
15221697	55300	144	384.028	2.58539e-05	2.58539
356527413	284000	23	12347.8	0.000831293	83.1293
571571791	412000	33	12484.8	0.000840518	84.0518
226531408	19000	37	513.514	3.45713e-05	3.45713
18415696	1470000	244	6024.59	0.000405594	40.5594
226069336	63400	161	393.789	2.65111e-05	2.65111
3980198	67100	114	588.596	3.96261e-05	3.96261
565350096	69300	77	900	6.05907e-05	6.05907
565367084	2810000	97	28969.1	0.00195029	195.029
15221244	1800000	64	28125	0.00189346	189.346
565371683	193000	39	4948.72	0.000333163	33.3163
18401518	97300	372	261.559	1.7609e-05	1.7609
195613052	92400	113	817.699	5.505e-05	5.505
15242394	1350000	23	58695.7	0.00395157	395.157
565371363	25000	117	213.675	1.43853e-05	1.43853
565373124	10300	12	858.333	5.77856e-05	5.77856
17047024	11500	283	40.636	2.73574e-06	0.273574
414879264	37300	24	1554.17	0.000104631	10.4631
571543167	651000	108	6027.78	0.000405808	40.5808
356556567	14000	39	358.974	2.41672e-05	2.41672
15219143	25700	248	103.629	6.97662e-06	0.697662
565387732	1020000	81	12592.6	0.000847772	84.7772
