# Supplementary material for: In-depth assembly of organ and development dissected Picrorhiza kurroa proteome map using mass spectrometry
Source: BMC Plant Biol. 2021 Dec 22;21:604. doi: 10.1186/s12870-021-03394-8 (PMC8693493; doi:10.1186/s12870-021-03394-8)
Supplement: Supplementary file 3 — Additional file 3: Table S3. Gene ontology enrichment analyses of whole proteome and organ proteomes using AgriGO (Fisher's exact test and Bonferroni adjustment, p < 0.05). GO categories type: C, Cellular component; F, Molecular function; P, Biological process. [file 12870_2021_3394_MOESM3_ESM.xlsx]

## Sheet: Directory
	Table S3		Gene ontology enrichment analyses of the whole proteome, organ proteomes and organ specific protein markers using AgriGO (Fisher's exact test, p<0.05)
		Term type:	C: Cellular component; F: Molecular function; P: Biological process
	Directory
	Table S3-1		P. kurroa whole proteome compared with customized reference of nine plant species
	Table S3-2		Morphologically differentiated four organ proteomes compared to whole protein atlas of P. kurroa

## Sheet: Total
GO accesion	Term type	Term	Number of proteins	P-value	FDR	Protein entries
GO:0071944	C	cell periphery	259	9e-46	3e-43	// I1K8R3 // Q84XI3 // Q9XI60 // M1BRQ7 // K7N397 // B6ST04 // K7M6Z0 // I1M2V4 // Q9SRT7 // Q0WL52 // W8QPD2 // Q9LUI2 // I1LTJ5 // Q8VZG1 // I1K536 // Q9MAP5 // Q9S7P9 // I1JZT5 // I1JD85 // Q42396 // Q9FGX1 // Q9C7S6 // O22808 // I1KWB8 // M1A1Q3 // Q9LSS0 // Q948K6 // Q9LK43 // Q38967 // I1LTS9 // F4JI68 // C6SVF6 // Q9C6K9 // K7MKX0 // Q9T045 // M1A2V8 // I1JBT8 // Q9M088 // Q8GWW6 // P51818…
GO:0005737	C	cytoplasm	702	1.8e-45	6e-43	// M1AFJ0 // Q2VEH0 // A0A0R4J600 // F4JNU8 // I1LSB3 // Q8LPN3 // O80940 // I1LTJ5 // F4IA60 // Q41534 // B6SVQ8 // F4K5T2 // K7LRL1 // Q9C9W5 // P51412 // Q42538 // M1BJV6 // C6T7U9 // Q9LYR4 // P46283 // C6SW88 // Q9M9E8 // K7KNS8 // Q9LK43 // C6TF34 // C6T5A8 // Q0WVV0 // M1D249 // C6SVF6 // I1LN30 // Q9ZR37 // Q8VYJ7 // Q9C551 // Q9M5K2 // Q9SAH5 // I1N9K0 // Q9LZL9 // Q9M0M5 // M1D2M3 // M1…
GO:0044444	C	cytoplasmic part	592	1.6e-43	5.2e-41	// Q2VEH0 // F4JNU8 // I1LSB3 // Q8LPN3 // O80940 // I1LTJ5 // F4IA60 // Q41534 // B6SVQ8 // K7LRL1 // Q9C9W5 // P51412 // Q42538 // M1BJV6 // C6T7U9 // Q9LYR4 // P46283 // C6SW88 // K7KNS8 // Q9LK43 // I1L5I2 // C6T5A8 // Q0WVV0 // M1D249 // C6SVF6 // I1LN30 // Q8VYJ7 // Q9C551 // Q9M5K2 // Q9SAH5 // I1N9K0 // Q9LZL9 // M1D2M3 // M1B0T9 // F4K2K3 // Q9LYU9 // O82225 // Q8L7S1 // Q9LT75 // Q8L7N0…
GO:0005886	C	plasma membrane	200	4.4e-41	1.5e-38	// K7LX04 // Q84XI3 // Q9XI60 // M1BRQ7 // K7M6Z0 // Q9LHA8 // Q9SRT7 // W8QPD2 // Q9LUI2 // Q8VZG1 // I1K536 // Q9S7P9 // I1JZT5 // I1JD85 // Q9FGX1 // I1KWB8 // M1A1Q3 // Q9LSS0 // Q948K6 // Q9LK43 // Q38967 // I1LTS9 // C6SVF6 // M1AXF8 // Q9T045 // M1A2V8 // Q9M088 // Q8GWW6 // P51818 // Q39231 // O22757 // Q9LXL5 // I1N9K0 // Q9SL29 // Q9LTA6 // Q9SD62 // F4HXV6 // Q0WPX9 // Q8H157 // I1L9L3…
GO:0009507	C	chloroplast	219	9.5e-41	3.2e-38	// Q2VEH0 // B4FE85 // Q9MAH0 // E7E8A9 // M1BLE5 // Q94A28 // Q8LPN3 // Q9LTG0 // P56778 // P56777 // Q8LBP4 // P56772 // P56771 // O65502 // P51412 // P42644 // F4J3N2 // Q0WW97 // Q9LYR4 // Q9LHQ6 // K7L5I8 // I1KC98 // Q9M651 // Q96528 // M1D249 // I1LTS0 // M1AHP5 // Q41449 // P11647 // Q9LT69 // O80832 // A7LB43 // Q5M731 // Q9SIE7 // Q9FLH0 // Q9S7H1 // Q67ZM7 // Q9SA52 // I1N9K0 // Q9FVR6…
GO:0009536	C	plastid	223	1.9e-40	6.2e-38	// Q2VEH0 // B4FE85 // Q9MAH0 // E7E8A9 // M1BLE5 // Q94A28 // Q8LPN3 // Q9LTG0 // P56778 // P56777 // Q8LBP4 // P56772 // P56771 // O65502 // P51412 // P42644 // F4J3N2 // Q0WW97 // Q9LYR4 // Q9LHQ6 // K7L5I8 // I1KC98 // Q9M651 // Q96528 // M1D249 // I1LTS0 // M1AHP5 // Q41449 // P11647 // Q9LT69 // O80832 // A7LB43 // Q5M731 // Q9SIE7 // Q9FLH0 // Q9S7H1 // Q67ZM7 // Q9SA52 // I1N9K0 // Q9FVR6…
GO:0044464	C	cell part	1191	5e-35	1.7e-32	// M1AFJ0 // B7T1K7 // A0A0R4J600 // I1N1K6 // C6T7N2 // F4JNU8 // M1BRH0 // M1AJK1 // I1NG48 // W8QPD2 // Q9XI60 // Q8LPN3 // I1J516 // I1LTJ5 // Q2VEH0 // C6TCM3 // C6T2T1 // F4K5T2 // C6TLU3 // I1JD85 // Q9C9W5 // P51412 // Q42538 // M1BJV6 // I1JE14 // A0A0R0INL6 // C6T7U9 // Q9LYR4 // P46283 // C6SW88 // B2ZGR4 // Q9LSS0 // Q9M9E8 // C6TF30 // Q948K6 // Q9LK43 // C6TF34 // C6T5A8 // Q0WVV0 /…
GO:0005623	C	cell	1201	1.1e-33	3.6e-31	// M1AFJ0 // B7T1K7 // A0A0R4J600 // I1N1K6 // C6T7N2 // F4JNU8 // M1BRH0 // M1AJK1 // I1NG48 // W8QPD2 // Q9XI60 // Q8LPN3 // I1J516 // I1LTJ5 // Q2VEH0 // C6TCM3 // C6T2T1 // F4K5T2 // C6TLU3 // I1JD85 // Q9C9W5 // P51412 // Q42538 // M1BJV6 // I1JE14 // A0A0R0INL6 // C6T7U9 // Q9LYR4 // P46283 // C6SW88 // B2ZGR4 // Q9LSS0 // Q9M9E8 // C6TF30 // Q948K6 // Q9LK43 // C6TF34 // C6T5A8 // Q9ZPS3 /…
GO:0044446	C	intracellular organelle part	398	7.2e-33	2.4e-30	// B7T1K7 // F4JNU8 // M1BRH0 // I1LSB3 // M1A927 // Q2VEH0 // Q41534 // P51412 // C6T7U9 // Q9LYR4 // P46283 // C6SW88 // M1D249 // Q8VYJ7 // Q9C551 // Q9SAH5 // I1LX78 // I1M4P0 // F4K2K3 // I1LMG8 // Q96291 // Q8GYM3 // Q9ZU40 // A4K4Z3 // Q9LZ23 // A0A097PLE1 // Q9LF30 // B6U880 // Q9LYG3 // A0A0R4J4C8 // Q84M91 // K7LG88 // Q8W585 // Q9SZK4 // Q8W586 // Q9AST3 // W5CS23 // M0ZUT6 // F4IVL6 /…
GO:0044422	C	organelle part	398	8.2e-33	2.7e-30	// B7T1K7 // F4JNU8 // M1BRH0 // I1LSB3 // M1A927 // Q2VEH0 // Q41534 // P51412 // C6T7U9 // Q9LYR4 // P46283 // C6SW88 // M1D249 // Q8VYJ7 // Q9C551 // Q9SAH5 // I1LX78 // I1M4P0 // F4K2K3 // I1LMG8 // Q96291 // Q8GYM3 // Q9ZU40 // A4K4Z3 // Q9LZ23 // A0A097PLE1 // Q9LF30 // B6U880 // Q9LYG3 // A0A0R4J4C8 // Q84M91 // K7LG88 // Q8W585 // Q9SZK4 // Q8W586 // Q9AST3 // W5CS23 // M0ZUT6 // F4IVL6 /…
GO:0044435	C	plastid part	126	7.1e-31	2.4e-28	// Q2VEH0 // B4FE85 // Q1EBV7 // Q9LTG0 // P56778 // P56777 // P56772 // P56771 // P51412 // F4J3N2 // Q0WWW9 // Q9LHQ6 // Q96528 // M1D249 // I1LTS0 // Q8VYJ7 // P11647 // Q9LT69 // Q93WJ8 // F4IQV7 // Q5M731 // Q9S7H1 // Q67ZM7 // Q9SA52 // Q9FVR6 // Q93ZN9 // K7LC65 // Q9T0P4 // Q96291 // Q39102 // O80574 // Q8RWN9 // P23321 // O50008 // Q9LZ23 // P21238 // C0HFQ0 // Q9LVZ3 // Q9SSA5 // P92947…
GO:0043231	C	intracellular membrane-bounded organelle	766	7.1e-30	2.3e-27	// B7T1K7 // I1N1K6 // F4JNU8 // M1BRH0 // I1LSB3 // Q8LPN3 // O80940 // I1LTJ5 // Q2VEH0 // Q41534 // C6T2T1 // K7LRL1 // Q9C9W5 // P51412 // K7LVF7 // P18616 // A0A0R0INL6 // C6T7U9 // Q9LYR4 // P46283 // B2ZGR4 // C6TF30 // Q9LK43 // C6T5A8 // Q0WVV0 // M1D249 // C6SVF6 // Q9C8G9 // Q9ZR37 // Q8VYJ7 // M1BG39 // Q9C551 // Q9LVW3 // F4K180 // Q9SAH5 // I1N9K0 // Q9LZL9 // M1BAE9 // Q9M0M5 // M1…
GO:0043227	C	membrane-bounded organelle	766	7.4e-30	2.5e-27	// B7T1K7 // I1N1K6 // F4JNU8 // M1BRH0 // I1LSB3 // Q8LPN3 // O80940 // I1LTJ5 // Q2VEH0 // Q41534 // C6T2T1 // K7LRL1 // Q9C9W5 // P51412 // K7LVF7 // P18616 // A0A0R0INL6 // C6T7U9 // Q9LYR4 // P46283 // B2ZGR4 // C6TF30 // Q9LK43 // C6T5A8 // Q0WVV0 // M1D249 // C6SVF6 // Q9C8G9 // Q9ZR37 // Q8VYJ7 // M1BG39 // Q9C551 // Q9LVW3 // F4K180 // Q9SAH5 // I1N9K0 // Q9LZL9 // M1BAE9 // Q9M0M5 // M1…
GO:0044434	C	chloroplast part	123	8.5e-30	2.8e-27	// Q2VEH0 // B4FE85 // Q1EBV7 // Q9LTG0 // P56778 // P56777 // P56772 // P56771 // P51412 // F4J3N2 // Q0WWW9 // Q9LHQ6 // Q96528 // M1D249 // I1LTS0 // Q8VYJ7 // P11647 // Q9LT69 // Q93WJ8 // F4IQV7 // Q5M731 // Q9S7H1 // Q67ZM7 // Q9SA52 // Q9FVR6 // Q93ZN9 // K7LC65 // Q9T0P4 // Q96291 // Q39102 // O80574 // Q8RWN9 // P23321 // O50008 // Q9LZ23 // P21238 // C0HFQ0 // Q9LVZ3 // Q9SSA5 // P92947…
GO:0044424	C	intracellular part	995	1.3e-27	4.3e-25	// M1AFJ0 // B7T1K7 // A0A0R4J600 // I1N1K6 // C6T7N2 // F4JNU8 // M1BRH0 // I1LSB3 // Q8LPN3 // I1J516 // I1LTJ5 // Q2VEH0 // Q41534 // C6T2T1 // F4K5T2 // C6TLU3 // K7LRL1 // Q9C9W5 // P51412 // Q42538 // M1BJV6 // I1JE14 // A0A0R0INL6 // C6T7U9 // Q9LYR4 // P46283 // C6SW88 // B2ZGR4 // Q9M9E8 // C6TF30 // Q9LK43 // C6TF34 // C6T5A8 // Q0WVV0 // M1D249 // C6SVF6 // I1LN30 // Q9ZR37 // Q8VYJ7 /…
GO:0005829	C	cytosol	129	2.4e-27	7.9e-25	// M1AYM2 // B6ST04 // Q42134 // Q94A28 // O82225 // Q42538 // Q9FGX1 // I1K454 // M1C3G3 // K7KNS8 // B4F8B4 // Q71EW8 // I1KNN0 // F4K0C4 // C6SVF6 // I1LN30 // Q949P2 // Q9C551 // Q93WJ8 // K7M0Z2 // P51818 // F4IHS2 // Q9FMA3 // Q9LXL5 // I1MW49 // Q9C658 // O80480 // I1LKV6 // F4K2K3 // O04487 // M1BHF9 // Q9LT75 // P0CJ46 // P42731 // B6EUA9 // Q9M8S8 // Q8GYM1 // M1A4U5 // O50008 // Q9SNC6…
GO:0009526	C	plastid envelope	68	1.5e-24	4.9e-22	// M1A0A9 // P31414 // Q9LTX9 // B4FE85 // M1DUT4 // Q9LJG3 // F4K0E8 // Q39102 // Q9SV68 // Q9FI56 // Q9LMG7 // B4FTL2 // Q9LTG0 // M1CQA4 // Q9ZQZ9 // Q9SJU4 // Q9LVZ3 // P21238 // Q84N64 // Q9M158 // B4FJ20 // Q94CE4 // P51412 // Q5PP33 // P92947 // Q9SRV5 // F4J3N2 // Q9FMF7 // O22707 // Q93YR2 // Q0WWW9 // P46283 // Q9XF89 // Q944G9 // M1AMZ8 // P10896 // Q96528 // Q96291 // M1D249 // Q8W585…
GO:0005622	C	intracellular	1030	5.6e-24	1.9e-21	// M1AFJ0 // B7T1K7 // A0A0R4J600 // I1N1K6 // C6T7N2 // F4JNU8 // M1BRH0 // I1NG48 // I1LSB3 // Q8LPN3 // I1J516 // I1LTJ5 // Q2VEH0 // C6TCM3 // C6T2T1 // F4K5T2 // C6TLU3 // K7LRL1 // Q9C9W5 // P51412 // Q42538 // M1BJV6 // I1JE14 // A0A0R0INL6 // C6T7U9 // Q9LYR4 // P46283 // C6SW88 // B2ZGR4 // Q9M9E8 // C6TF30 // Q948K6 // Q9LK43 // C6TF34 // C6T5A8 // Q0WVV0 // M1D249 // C6SVF6 // I1LN30 /…
GO:0043229	C	intracellular organelle	825	3e-23	1e-20	// B7T1K7 // I1N1K6 // F4JNU8 // M1BRH0 // I1LSB3 // Q8LPN3 // I1J516 // I1LTJ5 // Q2VEH0 // Q41534 // B6SVQ8 // K7LRL1 // Q9C9W5 // P51412 // Q42431 // P18616 // A0A0R0INL6 // C6T7U9 // Q9LYR4 // P46283 // C6SW88 // B2ZGR4 // C6TF30 // Q9LK43 // C6T5A8 // Q0WVV0 // M1D249 // C6SVF6 // Q9C8G9 // Q9ZR37 // Q8VYJ7 // M1BG39 // Q9C551 // Q9LVW3 // F4K180 // Q9SAH5 // I1N9K0 // I1LX78 // Q9LZL9 // M1…
GO:0043226	C	organelle	825	3.1e-23	1e-20	// B7T1K7 // I1N1K6 // F4JNU8 // M1BRH0 // I1LSB3 // Q8LPN3 // I1J516 // I1LTJ5 // Q2VEH0 // Q41534 // B6SVQ8 // K7LRL1 // Q9C9W5 // P51412 // Q42431 // P18616 // A0A0R0INL6 // C6T7U9 // Q9LYR4 // P46283 // C6SW88 // B2ZGR4 // C6TF30 // Q9LK43 // C6T5A8 // Q0WVV0 // M1D249 // C6SVF6 // Q9C8G9 // Q9ZR37 // Q8VYJ7 // M1BG39 // Q9C551 // Q9LVW3 // F4K180 // Q9SAH5 // I1N9K0 // I1LX78 // Q9LZL9 // M1…
GO:0009941	C	chloroplast envelope	64	1.3e-22	4.3e-20	// M1A0A9 // P31414 // Q9LTX9 // B4FE85 // M1DUT4 // Q9LJG3 // F4K0E8 // Q39102 // Q9SV68 // Q9FI56 // Q9LMG7 // B4FTL2 // Q9LTG0 // M1CQA4 // Q9ZQZ9 // Q9SJU4 // Q9LVZ3 // P21238 // Q84N64 // Q94CE4 // P51412 // Q5PP33 // Q9M158 // Q9SRV5 // F4J3N2 // Q9FMF7 // O22707 // Q93YR2 // Q0WWW9 // P46283 // Q9XF89 // Q944G9 // P10896 // Q96528 // Q96291 // M1D249 // Q8W585 // I1JYE9 // Q8VYJ7 // Q07473…
GO:0031967	C	organelle envelope	104	1.2e-21	3.9e-19	// Q5XVI1 // B4FE85 // C6SVE8 // Q1EBV7 // Q9LTG0 // M1A927 // Q41534 // P51412 // F4J3N2 // B6SZ07 // C6T7U9 // Q0WWW9 // P46283 // Q9M651 // Q96528 // M1D249 // Q8VYJ7 // I1KZ13 // O80832 // F4IQV7 // Q9S7H1 // Q67ZM7 // Q9SA52 // P92549 // F4HXV6 // O80480 // F4KHD8 // Q9T0P4 // Q96291 // Q39102 // Q8RWN9 // Q84W12 // P21238 // Q9SHJ6 // P92947 // Q9LJG3 // P42055 // A0A0R4J4C8 // Q9M5K2 // Q9…
GO:0031975	C	envelope	104	1.5e-21	5.2e-19	// Q5XVI1 // B4FE85 // C6SVE8 // Q1EBV7 // Q9LTG0 // M1A927 // Q41534 // P51412 // F4J3N2 // B6SZ07 // C6T7U9 // Q0WWW9 // P46283 // Q9M651 // Q96528 // M1D249 // Q8VYJ7 // I1KZ13 // O80832 // F4IQV7 // Q9S7H1 // Q67ZM7 // Q9SA52 // P92549 // F4HXV6 // O80480 // F4KHD8 // Q9T0P4 // Q96291 // Q39102 // Q8RWN9 // Q84W12 // P21238 // Q9SHJ6 // P92947 // Q9LJG3 // P42055 // A0A0R4J4C8 // Q9M5K2 // Q9…
GO:0009532	C	plastid stroma	65	6.9e-20	2.3e-17	// Q9LTX9 // Q9ZS97 // F4K0E8 // Q8GZQ3 // O80574 // Q5M731 // Q9FI56 // P23321 // O50008 // Q9LZ23 // Q84W65 // P21238 // P56772 // Q93VC7 // C0HFQ0 // Q9SSA5 // P51412 // P92947 // O65396 // Q9STG9 // Q9LYR4 // P46283 // Q94F00 // Q9XF89 // Q944G9 // M1C3R6 // M1BCL3 // Q9S7H1 // B4FZU9 // Q9M2T9 // Q96291 // M1D249 // Q9SJU4 // Q8S9K3 // Q9FWA3 // I1LTS0 // Q8GSJ6 // Q8VYJ7 // Q9C5R8 // Q9FFZ1…
GO:0009570	C	chloroplast stroma	64	7.5e-20	2.5e-17	// Q9LTX9 // Q9ZS97 // F4K0E8 // Q8GZQ3 // O80574 // Q5M731 // Q9FI56 // P23321 // O50008 // Q9LZ23 // Q84W65 // P21238 // P56772 // Q93VC7 // C0HFQ0 // Q9SSA5 // P51412 // P92947 // O65396 // Q9STG9 // Q9LYR4 // P46283 // Q94F00 // Q9XF89 // Q944G9 // M1C3R6 // M1BCL3 // B4FZU9 // Q9M2T9 // Q96291 // M1D249 // Q9SJU4 // Q8S9K3 // Q9FWA3 // I1LTS0 // Q8GSJ6 // Q8VYJ7 // Q9C5R8 // Q9FFZ1 // O81014…
GO:0048046	C	apoplast	50	3.9e-18	1.3e-15	// Q9LTX9 // P57106 // Q9MAA1 // Q9LHA8 // M1A4U5 // O50008 // P21238 // Q9SAJ4 // B4FTH5 // Q9SRV5 // Q9C7S6 // Q9LYG3 // Q9LJG3 // P46283 // P94072 // Q944G9 // Q949P2 // P10896 // Q9SMU8 // F4JI68 // Q96291 // M1D249 // Q9SJU4 // C6SVF6 // M1BM47 // Q9SVG3 // Q38799 // Q84VW9 // Q9SVG4 // Q9ZPY2 // K7U9U0 // Q9MAH0 // Q9M5K2 // Q9FHM9 // Q9SZA7 // Q9FFN4 // Q9SA52 // Q9C5R8 // P22953 // M1AHJ9…
GO:0005773	C	vacuole	82	2.2e-17	7.4e-15	// I1ML79 // F4IA60 // B6ST04 // C6TI06 // Q9LZW4 // O48946 // Q93Z16 // I1JRC3 // Q9C8G9 // P98205 // Q9SV68 // I1LSB3 // Q9LMG7 // K7L4V7 // O50008 // I1LTJ5 // Q9FYQ8 // Q9LUM0 // Q9SZN1 // Q9SAV0 // Q9LU40 // Q9C5W7 // Q9M651 // Q9SZK4 // Q9LHQ6 // Q94AA9 // I1KVQ2 // Q9LYG3 // Q9LJG3 // Q8W4H7 // Q94II3 // I1JCK7 // Q6R3K8 // Q4V3B8 // P22953 // Q9LK25 // Q9SIB9 // I1N836 // Q9SMU8 // M1ALZ9…
GO:0031090	C	organelle membrane	118	4.2e-17	1.4e-14	// C6SVE8 // Q9LHA8 // P98205 // I1LSB3 // Q0VH31 // Q9LTG0 // M1A927 // Q41534 // Q9SZN1 // F4J3N2 // B6SZ07 // C6T7U9 // Q0WWW9 // Q9LHQ6 // Q9SB75 // Q9M651 // Q94AA9 // Q9ZU40 // I1KZ13 // O80832 // F4IQV7 // Q9FMA3 // Q67ZM7 // P92549 // P57681 // M1D480 // Q0WPX9 // Q84W12 // I1M4P0 // F4KHD8 // C6TI06 // Q84R16 // K7L4V7 // O50008 // Q42093 // Q9FYQ8 // F4I562 // Q9SHJ6 // Q9SIB9 // Q9LYG3…
GO:0031984	C	organelle subcompartment	72	4.4e-17	1.5e-14	// M1A0A9 // Q8W585 // O65502 // P56778 // Q8LEU3 // Q9LRM7 // Q39102 // Q9SV68 // Q9FI56 // Q9LMG7 // Q1EBV7 // P23321 // Q9LZ23 // P56777 // F4K0C4 // Q1KPV0 // O65396 // A8Y6R3 // P56771 // Q9M158 // Q0VH31 // Q9LU40 // F4IVL6 // Q9SSA5 // Q9SD79 // Q9LHQ6 // Q94AA9 // I1KVQ2 // P82715 // Q9SJU4 // Q8LBP4 // Q94II3 // Q9XF89 // K7KNQ7 // Q2VEH0 // F4K2K3 // Q43848 // Q8RWV0 // K7LG88 // O81053…
GO:0012505	C	endomembrane system	150	3.4e-16	1.1e-13	// Q5XVI1 // F4JNU8 // Q9SS43 // Q9LHA8 // P98205 // I1LSB3 // Q0VH31 // K7LC65 // B4F996 // Q8VYN2 // C6THU9 // Q6NQE4 // M1BBN2 // Q9SB75 // Q9LK43 // C6T5A8 // Q94AA9 // F4K0C4 // C6SVF6 // Q9ZU40 // M1BJB1 // Q9FJV8 // Q9M651 // P51818 // Q9SAH5 // M1D480 // A0A080YUR9 // F4HXV6 // Q0WPX9 // O80480 // F4K2K3 // I1L9L3 // I1L9L2 // F4KHD8 // I1LD89 // I1JRT5 // O48946 // Q93Z16 // Q84R16 // K7…
GO:0009506	C	plasmodesma	54	1e-14	3.5e-12	// Q9FN44 // M1AH87 // Q9ZSZ8 // P0CJ46 // F4HXV6 // Q9LZW4 // P42644 // K7LLZ3 // Q84LR6 // Q9LUI2 // O50008 // K7M3U3 // Q8VZG1 // I1MIG9 // Q8GRX2 // Q9LZT0 // M1CE77 // Q9LF30 // Q9C5W7 // M1BX85 // C0LGK4 // Q9SRV5 // F4J3N2 // Q9LYG3 // Q9LJG3 // Q8W4H7 // Q08682 // Q9LFS8 // P22953 // Q9LK43 // M1ALZ9 // P57106 // O64476 // B8XCH5 // Q9C8G9 // Q8RWY6 // M1A2V8 // Q9SVG4 // I1JZS2 // Q9SFC7…
GO:0055044	C	symplast	54	1e-14	3.5e-12	// Q9FN44 // M1AH87 // Q9ZSZ8 // P0CJ46 // F4HXV6 // Q9LZW4 // P42644 // K7LLZ3 // Q84LR6 // Q9LUI2 // O50008 // K7M3U3 // Q8VZG1 // I1MIG9 // Q8GRX2 // Q9LZT0 // M1CE77 // Q9LF30 // Q9C5W7 // M1BX85 // C0LGK4 // Q9SRV5 // F4J3N2 // Q9LYG3 // Q9LJG3 // Q8W4H7 // Q08682 // Q9LFS8 // P22953 // Q9LK43 // M1ALZ9 // P57106 // O64476 // B8XCH5 // Q9C8G9 // Q8RWY6 // M1A2V8 // Q9SVG4 // I1JZS2 // Q9SFC7…
GO:0005911	C	cell-cell junction	54	1.1e-14	3.6e-12	// Q9FN44 // M1AH87 // Q9ZSZ8 // P0CJ46 // F4HXV6 // Q9LZW4 // P42644 // K7LLZ3 // Q84LR6 // Q9LUI2 // O50008 // K7M3U3 // Q8VZG1 // I1MIG9 // Q8GRX2 // Q9LZT0 // M1CE77 // Q9LF30 // Q9C5W7 // M1BX85 // C0LGK4 // Q9SRV5 // F4J3N2 // Q9LYG3 // Q9LJG3 // Q8W4H7 // Q08682 // Q9LFS8 // P22953 // Q9LK43 // M1ALZ9 // P57106 // O64476 // B8XCH5 // Q9C8G9 // Q8RWY6 // M1A2V8 // Q9SVG4 // I1JZS2 // Q9SFC7…
GO:0030054	C	cell junction	54	1.1e-14	3.6e-12	// Q9FN44 // M1AH87 // Q9ZSZ8 // P0CJ46 // F4HXV6 // Q9LZW4 // P42644 // K7LLZ3 // Q84LR6 // Q9LUI2 // O50008 // K7M3U3 // Q8VZG1 // I1MIG9 // Q8GRX2 // Q9LZT0 // M1CE77 // Q9LF30 // Q9C5W7 // M1BX85 // C0LGK4 // Q9SRV5 // F4J3N2 // Q9LYG3 // Q9LJG3 // Q8W4H7 // Q08682 // Q9LFS8 // P22953 // Q9LK43 // M1ALZ9 // P57106 // O64476 // B8XCH5 // Q9C8G9 // Q8RWY6 // M1A2V8 // Q9SVG4 // I1JZS2 // Q9SFC7…
GO:0030312	C	external encapsulating structure	68	2.6e-14	8.8e-12	// Q9SI17 // Q9LYG3 // K7N397 // B6ST04 // Q94K76 // Q96528 // Q93Z16 // Q9LHA8 // Q9FI56 // I1NBU9 // I1LTJ5 // A0A0R0FJV6 // Q9MAP7 // I1L7T9 // Q9MAP5 // Q8L7H3 // B4FTH5 // K7M8N6 // C0LGK4 // I1KHB5 // Q9SIB9 // Q9C7S6 // P0CJ46 // O22785 // I1JCK7 // O22818 // Q9FFN4 // P94072 // P22953 // Q9LK25 // P10896 // Q9SMU8 // F4JI68 // P42644 // I1L3F9 // A0A0R0ERS6 // Q9FKL2 // K7MKX0 // Q0WUG6 /…
GO:0005618	C	cell wall	67	7.6e-14	2.5e-11	// Q9SI17 // Q9LYG3 // K7N397 // B6ST04 // Q94K76 // Q96528 // Q93Z16 // Q9LHA8 // Q9FI56 // I1NBU9 // I1LTJ5 // A0A0R0FJV6 // Q9MAP7 // I1L7T9 // Q9MAP5 // Q8L7H3 // B4FTH5 // K7M8N6 // C0LGK4 // I1KHB5 // Q9SIB9 // Q9C7S6 // P0CJ46 // O22785 // I1JCK7 // O22818 // P94072 // P22953 // Q9LK25 // P10896 // Q9SMU8 // F4JI68 // P42644 // I1L3F9 // A0A0R0ERS6 // Q9FKL2 // K7MKX0 // Q0WUG6 // Q9SZV5 /…
GO:0005739	C	mitochondrion	111	2.6e-12	8.7e-10	// Q9FJR9 // Q43725 // C6SVE8 // Q9LHA8 // Q94A28 // I1L5I2 // M1A927 // Q41534 // K7MTE2 // Q9CA78 // B0F481 // F4J3N2 // B6SZ07 // C6T7U9 // Q8W4H7 // Q5XET6 // Q96528 // Q8VYJ7 // Q9C551 // I1KZ13 // Q9C909 // P92549 // Q9T5A4 // Q84W12 // I1LKV0 // Q3ECK2 // Q9MQV2 // Q93Z16 // Q8RWN9 // M0ZMI4 // P21238 // B6U880 // Q9SHJ6 // P92947 // P42055 // A0A0R4J4C8 // Q8RXZ9 // Q9M5K2 // Q9LK25 // M1…
GO:0005887	C	integral component of plasma membrane	32	2.7e-12	9.1e-10	// K7LX04 // Q9XI60 // I1JCP6 // Q9FEP7 // I1MCB4 // Q9FZ96 // K7LWS4 // I1JZT5 // I1JD85 // F4K4R6 // I1KWB8 // C6TKR9 // Q39231 // Q38967 // I1N6I6 // Q9C757 // I1MKW7 // Q9FY46 // I1K536 // K7KAI6 // I1KUE7 // I1JEL2 // Q9SL29 // I1N9K0 // I1J669 // Q8LBF7 // I1LDC5 // Q94A76 // I1M2V4 // Q1EBV7 // Q9SXS2 // Q8W036
GO:0044437	C	vacuolar part	46	5.3e-12	1.8e-09	// C6TI06 // Q6R3K8 // I1JRC3 // Q9LHA8 // P98205 // P57681 // I1LSB3 // K7L4V7 // O50008 // Q42093 // Q9FYQ8 // Q9LUM0 // Q9SZN1 // Q9C5W7 // Q9SHJ6 // Q9LHQ6 // Q9LYG3 // I1N836 // Q94II3 // P22953 // Q4V3B8 // K7KNQ7 // Q9LK25 // Q9SIB9 // Q9SMU8 // Q93Z16 // K7LG88 // F4K0C4 // Q9SIY7 // O81149 // Q38799 // Q9SAJ4 // F4IVL6 // Q8GUM2 // P31414 // Q56WD9 // Q9C8G9 // K7MU41 // O22476 // I1JK76…
GO:0005774	C	vacuolar membrane	45	1.5e-11	5e-09	// C6TI06 // Q6R3K8 // I1JRC3 // Q9LHA8 // P98205 // P57681 // I1LSB3 // K7L4V7 // O50008 // Q42093 // Q9FYQ8 // Q9LUM0 // Q9SZN1 // Q9C5W7 // Q9SHJ6 // Q9LHQ6 // Q9LYG3 // I1N836 // Q94II3 // P22953 // Q4V3B8 // K7KNQ7 // Q9LK25 // Q9SIB9 // Q9SMU8 // Q93Z16 // K7LG88 // Q9SIY7 // O81149 // Q38799 // Q9SAJ4 // F4IVL6 // Q8GUM2 // P31414 // Q56WD9 // Q9C8G9 // K7MU41 // O22476 // I1JK76 // I1ML79…
GO:0098791	C	Golgi subcompartment	28	2.8e-10	9.3e-08	// Q94AA9 // O48946 // I1LSB3 // Q9LMG7 // F4K0C4 // Q9LU40 // F4IVL6 // I1KM01 // I1KVQ2 // Q94II3 // K7KNQ7 // K7LG88 // O81053 // Q9SZK4 // Q9SIY7 // Q9ZU40 // A0A096R6D0 // I1LD89 // K7LRL1 // Q9LPC5 // K7MU41 // Q9FG35 // M1AK33 // Q940G0 // Q0VH31 // F4K2K3 // O22141 // K7KAM6
GO:0098588	C	bounding membrane of organelle	75	3.3e-10	1.1e-07	// C6TI06 // I1J6M4 // Q6R3K8 // I1JRC3 // Q9LHA8 // P98205 // P57681 // Q84R16 // Q0VH31 // K7L4V7 // O50008 // Q42093 // Q9FYQ8 // I1KM01 // Q9LUM0 // Q9SZN1 // Q84N64 // Q9C5W7 // M0ZWN8 // Q9SHJ6 // Q9LHQ6 // I1LLP4 // Q9LYG3 // C6T7U9 // P31414 // Q94II3 // P42055 // I1KIU7 // Q9LZR3 // I1LMS9 // Q4V3B8 // P22953 // Q9LK25 // I1M6W5 // I1N836 // Q9SMU8 // Q56WD9 // Q93Z16 // K7LG88 // O81053…
GO:0005794	C	Golgi apparatus	72	5.5e-10	1.8e-07	// Q9SHU5 // Q8L936 // Q9SS43 // P29516 // O48946 // Q93Z16 // Q9LHA8 // Q84R16 // Q9LMG7 // B4F996 // Q9FYQ8 // F4K0C4 // K7LRL1 // K7U7D4 // Q8VYP7 // F4I562 // M0ZQD9 // Q9LU40 // Q9C5W7 // P51818 // Q9SZK4 // Q94AA9 // I1KVQ2 // A0A096Q111 // M1CU39 // Q94II3 // Q9LE45 // Q94B65 // Q9LZR3 // I1LMS9 // Q4V3B8 // P22953 // O04829 // I1M6W5 // Q9SMU8 // P42644 // K7LG88 // O81053 // C6SVF6 // C4…
GO:0009579	C	thylakoid	68	1e-09	3.3e-07	// M1A0A9 // Q2VEH0 // I1M712 // Q9SW65 // Q41787 // P56778 // Q8LEU3 // Q8RWV0 // Q39102 // Q9SV68 // Q9FI56 // P19366 // O65502 // P23321 // Q9LZ23 // P56777 // Q9SJU4 // Q1EBV7 // P21238 // A8Y6R3 // P56771 // Q9LTX9 // Q93VC7 // Q9SSA5 // Q9SD79 // P46283 // O65396 // Q9FMF7 // Q0WW97 // Q8LBP4 // Q9LHQ6 // Q9XF89 // Q944G9 // C6T7N2 // P10896 // Q9FFZ1 // Q43848 // Q96291 // M1D249 // Q8W585…
GO:0098805	C	whole membrane	59	1.5e-09	4.9e-07	// C6TI06 // I1J6M4 // Q6R3K8 // I1JRC3 // Q9LHA8 // P98205 // P57681 // I1LSB3 // K7L4V7 // O50008 // Q42093 // Q9FYQ8 // Q9LUM0 // Q9SZN1 // Q84N64 // Q9C5W7 // Q9SHJ6 // Q9LHQ6 // I1LLP4 // Q9LYG3 // Q8L936 // C6T7U9 // P31414 // Q94II3 // P42055 // P22953 // I1LMS9 // Q4V3B8 // K7KNQ7 // Q9LK25 // Q9SIB9 // I1N836 // Q9SMU8 // Q93Z16 // K7LG88 // K7MZM9 // Q9SIY7 // C6TAH8 // M0ZWN8 // O81149…
GO:0009534	C	chloroplast thylakoid	44	2.6e-09	8.7e-07	// M1A0A9 // Q2VEH0 // O65502 // P56778 // Q8LEU3 // P82715 // Q39102 // Q9SV68 // Q9FI56 // P19366 // Q1EBV7 // P23321 // Q9LZ23 // P56777 // Q9SJU4 // Q1KPV0 // O65396 // A8Y6R3 // P56771 // Q9M158 // Q9SSA5 // Q9SD79 // Q9FFZ1 // Q9FMF7 // Q8LBP4 // Q9LHQ6 // Q9XF89 // P10896 // Q43848 // Q8RWV0 // Q8W585 // Q8GSJ6 // P11647 // F4IQV7 // G1CBZ5 // M1BF18 // Q9S7H1 // Q07473 // Q9LRM7 // P58311…
GO:0031976	C	plastid thylakoid	44	2.7e-09	9e-07	// M1A0A9 // Q2VEH0 // O65502 // P56778 // Q8LEU3 // P82715 // Q39102 // Q9SV68 // Q9FI56 // P19366 // Q1EBV7 // P23321 // Q9LZ23 // P56777 // Q9SJU4 // Q1KPV0 // O65396 // A8Y6R3 // P56771 // Q9M158 // Q9SSA5 // Q9SD79 // Q9FFZ1 // Q9FMF7 // Q8LBP4 // Q9LHQ6 // Q9XF89 // P10896 // Q43848 // Q8RWV0 // Q8W585 // Q8GSJ6 // P11647 // F4IQV7 // G1CBZ5 // M1BF18 // Q9S7H1 // Q07473 // Q9LRM7 // P58311…
GO:0042170	C	plastid membrane	21	4.6e-09	1.5e-06	// Q67ZM7 // Q8VYD4 // Q9LVZ3 // Q9FY46 // Q5PP33 // F4J3N2 // Q9FMF7 // Q9LZB8 // P25856 // Q84N64 // O80832 // Q9SV68 // Q9FI56 // F4IQV7 // Q9LTG0 // Q9ZQZ9 // Q1KPV0 // Q9C5J8 // Q0WWW9 // M1AMZ8 // Q8W4G3
GO:0005576	C	extracellular region	106	5.4e-09	1.8e-06	// M1BTK5 // Q9MAA1 // Q9LHA8 // Q9MAP7 // Q9MAP5 // O80497 // I1JTG3 // Q9C7S6 // P46283 // Q9FFN4 // O22818 // Q71EW8 // F4JI68 // M1D249 // C6SVF6 // K7MKX0 // Q9ZU40 // Q94CH6 // Q8GWW6 // Q9SA52 // C6TH77 // I1MW49 // M1DAI9 // P93164 // Q9M158 // Q9SI17 // I1J5F2 // M1AUD2 // O65358 // Q84LR6 // M1A4U5 // O50008 // I1L3F9 // P21238 // B4FTH5 // Q9LYG3 // Q9LJG3 // Q9M5K2 // Q96291 // B6UBA1…
GO:0031226	C	intrinsic component of plasma membrane	34	1.1e-08	3.7e-06	// K7LX04 // Q9XI60 // I1K536 // K7KAI6 // Q9FEP7 // I1MCB4 // Q9FZ96 // K7LWS4 // I1JZT5 // I1JD85 // F4K4R6 // I1KWB8 // I1JCP6 // C6TKR9 // Q39231 // Q38967 // I1N6I6 // I1JIJ8 // Q9C757 // I1MKW7 // Q9M088 // Q9FY46 // I1KUE7 // I1JEL2 // Q9SL29 // I1N9K0 // I1J669 // Q8LBF7 // I1LDC5 // Q94A76 // I1M2V4 // Q1EBV7 // Q9SXS2 // Q8W036
GO:0005802	C	trans-Golgi network	23	1.2e-08	4e-06	// Q94AA9 // O48946 // I1LSB3 // Q9LMG7 // Q9LU40 // K7LRL1 // I1KVQ2 // Q94II3 // K7KNQ7 // K7LG88 // F4K0C4 // Q9SZK4 // Q9SIY7 // Q9ZU40 // A0A096R6D0 // F4IVL6 // Q9LPC5 // K7MU41 // Q9FG35 // M1AK33 // Q940G0 // F4K2K3 // K7KAM6
GO:0031969	C	chloroplast membrane	20	1.4e-08	4.8e-06	// Q67ZM7 // Q8VYD4 // Q9LVZ3 // Q9FY46 // Q5PP33 // F4J3N2 // Q9FMF7 // Q9LZB8 // P25856 // Q84N64 // O80832 // Q9SV68 // Q9FI56 // F4IQV7 // Q9LTG0 // Q9ZQZ9 // Q1KPV0 // Q9C5J8 // Q0WWW9 // Q8W4G3
GO:0005768	C	endosome	27	2.4e-08	8.1e-06	// Q94AA9 // O48946 // P98205 // I1LSB3 // Q9LMG7 // Q9FYQ8 // Q9LUM0 // Q9LU40 // I1KVQ2 // Q94II3 // Q4V3B8 // K7KNQ7 // K7LG88 // F4K0C4 // Q9SZK4 // Q9SIY7 // Q9ZU40 // A0A096R6D0 // F4IVL6 // P31414 // K7MU41 // O22476 // Q9FG35 // M1AK33 // Q940G0 // M1CR33 // Q9FIT8
GO:0044459	C	plasma membrane part	41	3.1e-08	1e-05	// K7LX04 // Q9XI60 // I1K536 // K7KAI6 // Q9FEP7 // I1MCB4 // Q9SS80 // Q9FZ96 // K7LWS4 // I1JZT5 // I1JD85 // F4K4R6 // I1KWB8 // I1JCP6 // C6TKR9 // Q39231 // Q38967 // I1N6I6 // I1JIJ8 // I1LMS9 // Q9C757 // I1MKW7 // Q9M088 // Q39214 // Q9FY46 // I1KUE7 // I1JEL2 // Q9SL29 // I1N9K0 // I1J669 // Q9SL03 // Q8LBF7 // I1LDC5 // Q94A76 // M1CWL0 // I1M2V4 // Q1EBV7 // F4IW73 // Q9LYS6 // Q9SXS2…
GO:0009524	C	phragmoplast	11	6.4e-08	2.1e-05	// Q8S905 // F4IIU4 // Q9C6S1 // Q8RWY6 // Q8VWI7 // Q27IK7 // Q8GYM3 // Q94B77 // Q84M91 // Q9M651 // Q9ZPR1
GO:0009535	C	chloroplast thylakoid membrane	37	8.7e-08	2.9e-05	// M1A0A9 // Q2VEH0 // P56778 // Q8LEU3 // P82715 // Q39102 // Q9SV68 // Q9FI56 // P19366 // P23321 // Q9LZ23 // P56777 // Q1KPV0 // A8Y6R3 // P56771 // Q9SSA5 // Q9SD79 // Q9FFZ1 // Q8LBP4 // Q9LHQ6 // Q9XF89 // P10896 // Q43848 // Q8RWV0 // Q8W585 // Q8GSJ6 // P11647 // F4IQV7 // G1CBZ5 // M1BF18 // Q9S7H1 // Q07473 // Q9LRM7 // P58311 // P25856 // A0A0N7CKZ1 // Q9M158
GO:0055035	C	plastid thylakoid membrane	37	8.9e-08	3e-05	// M1A0A9 // Q2VEH0 // P56778 // Q8LEU3 // P82715 // Q39102 // Q9SV68 // Q9FI56 // P19366 // P23321 // Q9LZ23 // P56777 // Q1KPV0 // A8Y6R3 // P56771 // Q9SSA5 // Q9SD79 // Q9FFZ1 // Q8LBP4 // Q9LHQ6 // Q9XF89 // P10896 // Q43848 // Q8RWV0 // Q8W585 // Q8GSJ6 // P11647 // F4IQV7 // G1CBZ5 // M1BF18 // Q9S7H1 // Q07473 // Q9LRM7 // P58311 // P25856 // A0A0N7CKZ1 // Q9M158
GO:0005783	C	endoplasmic reticulum	67	1e-07	3.4e-05	// Q8VYN2 // I1NB48 // M1BBN2 // F4JNU8 // I1JRC3 // P98205 // Q9FJV8 // K7MYQ2 // K7LC65 // K7N4P0 // I1KZC9 // Q8VYP7 // C0HH20 // Q8H1B3 // K7LFK0 // Q7FYS2 // M1AJK1 // Q6NQE4 // M1CU39 // I1J516 // Q94II3 // I1JRT5 // Q9SZ58 // Q4V3B8 // I1LJN4 // M0ZV93 // C6T5A8 // Q0GPH4 // B3H6K1 // Q93Z16 // Q9M2G7 // M1C1G1 // Q41798 // Q9SIY7 // Q8RXP6 // Q9LQ12 // Q0WQG8 // O48626 // I1M1F2 // Q9AST3…
GO:0044431	C	Golgi apparatus part	42	2.5e-07	8.3e-05	// Q94AA9 // O48946 // Q84R16 // Q9LMG7 // Q9FYQ8 // F4K0C4 // M0ZQD9 // Q9LU40 // F4IVL6 // I1KM01 // I1KVQ2 // Q94II3 // I1KIU7 // Q9LZR3 // I1LMS9 // Q4V3B8 // K7KNQ7 // I1M6W5 // K7LG88 // O81053 // Q9SZK4 // C4IZ12 // Q9SIY7 // Q9ZU40 // Q0WQG8 // Q0WUG6 // A0A096R6D0 // Q9SB75 // K7VA88 // I1LD89 // K7LRL1 // Q9LPC5 // K7MU41 // I1JK76 // Q9FG35 // M1AK33 // I1LSB3 // Q940G0 // Q0VH31 // F4…
GO:0033178	C	proton-transporting two-sector ATPase complex, catalytic domain	18	3.1e-07	0.0001	// Q6I8E6 // Q9SUI9 // G1C2Z0 // Q2VEH0 // P92549 // A0A0R4J4C8 // B2BAL3 // M1D096 // Q1W681 // P19366 // Q8H135 // Q69GY3 // Q56X25 // Q41534 // I1KPH2 // Q9SZN1 // A8Y6R3 // A0A0N7CKZ1
GO:0042651	C	thylakoid membrane	42	4.7e-07	0.00016	// M1A0A9 // Q2VEH0 // I1M712 // Q9SW65 // C6T7N2 // P56778 // Q8LEU3 // P82715 // Q39102 // Q9SV68 // Q9FI56 // P19366 // P23321 // Q9LZ23 // P56777 // Q1KPV0 // A8Y6R3 // P56771 // Q9SSA5 // Q9SD79 // Q9FFZ1 // Q8LBP4 // Q9LHQ6 // Q9XF89 // P10896 // Q43848 // Q8RWV0 // Q8W585 // S4Z9B3 // Q8GSJ6 // C5MR70 // P11647 // F4IQV7 // G1CBZ5 // M1BF18 // Q9S7H1 // Q07473 // Q9LRM7 // P58311 // P25856…
GO:0009505	C	plant-type cell wall	19	6.4e-07	0.00021	// Q9MAP5 // Q93Z16 // Q9FKL2 // I1L3F9 // C0LGK4 // B6ST04 // Q94K76 // I1JQR0 // K7N397 // Q9SVG4 // Q9C9C2 // Q949U7 // P94072 // Q94AJ5 // Q9M088 // Q9FHM9 // I1KUF1 // Q9LK25 // Q9SMU8
GO:0010319	C	stromule	8	7e-07	0.00023	// Q9SA52 // Q96291 // M1D249 // P92947 // Q9C5R8 // P25856 // M1BF18 // P10896
GO:0043234	C	protein complex	195	7.2e-07	0.00024	// M1AYM2 // Q2VEH0 // Q9LZW9 // C6T7N2 // C6SVE8 // Q42134 // Q1W681 // Q1H5F9 // P56778 // P56777 // Q41534 // Q9SZN1 // M1CRP2 // Q9FMS6 // Q9M5K2 // Q9LTV1 // M1BJV6 // I1LA00 // Q6NQE4 // Q27IK7 // M1CR24 // Q8RXC4 // M1BUP2 // I1JU19 // F4K0C4 // I1K4U3 // Q41449 // I1KZ13 // I1K734 // I1JBT8 // Q69GY3 // M1BGY8 // Q9S7H1 // P92549 // M1D480 // I1LX78 // B4FQ80 // F4HXV6 // O80480 // I1M4P0…
GO:0045261	C	proton-transporting ATP synthase complex, catalytic core F(1)	13	1.1e-06	0.00038	// Q6I8E6 // Q9SUI9 // G1C2Z0 // Q2VEH0 // P92549 // A0A0R4J4C8 // M1D096 // P19366 // Q8H135 // Q69GY3 // Q41534 // A8Y6R3 // A0A0N7CKZ1
GO:0031981	C	nuclear lumen	60	2.1e-06	0.00069	// I1N5T6 // O81097 // B7T1K7 // K7M545 // Q9LFE0 // M1BRH0 // F4HXV6 // Q9FN02 // I1M0C8 // B4FNB6 // I1LS52 // A0A097PLE1 // Q39189 // I1L1L2 // Q8H1B3 // B7U179 // Q9SMV7 // Q9ZSZ8 // Q9LF30 // F4IFN6 // M0ZKU1 // B6UCY8 // Q38961 // M1BUP2 // Q9FLH0 // P22953 // P43333 // I1J8W6 // B6EUA9 // Q9LZT0 // M1DT54 // I1K4U3 // C6SZZ2 // M0ZYX7 // Q9C551 // I1K672 // C4JBR0 // Q38799 // Q84XU2 // K7…
GO:0044436	C	thylakoid part	51	2.7e-06	0.00089	// M1A0A9 // Q2VEH0 // I1M712 // Q9SW65 // Q41787 // P56778 // Q8LEU3 // P82715 // Q39102 // Q9SV68 // Q9FI56 // P19366 // P23321 // Q9LZ23 // P56777 // Q9SJU4 // Q1KPV0 // A8Y6R3 // P56771 // Q9M158 // Q9SSA5 // Q9SD79 // Q9FFZ1 // Q0WW97 // Q8LBP4 // Q9LHQ6 // Q9XF89 // C6T7N2 // P10896 // Q43848 // Q8RWV0 // Q8GSJ6 // Q8W585 // S4Z9B3 // Q41449 // C5MR70 // P11647 // F4IQV7 // G1CBZ5 // M1BF18…
GO:0031974	C	membrane-enclosed lumen	68	2.8e-06	0.00092	// I1N5T6 // M1DT54 // O81097 // B7T1K7 // K7M545 // Q9LFE0 // M1BRH0 // Q42523 // K7LFX4 // F4HXV6 // Q9FN02 // Q8RWN9 // I1M0C8 // B4FNB6 // I1LS52 // A0A097PLE1 // Q39189 // I1L1L2 // Q8H1B3 // B7U179 // Q9SMV7 // Q9M5K2 // Q9ZSZ8 // Q9LF30 // I1JK48 // Q6RS97 // F4IFN6 // M0ZKU1 // B6UCY8 // Q38961 // M1BUP2 // Q9FLH0 // P22953 // P43333 // I1J8W6 // B6EUA9 // Q9LZT0 // B6U880 // I1K4U3 // C6…
GO:0043233	C	organelle lumen	68	2.8e-06	0.00092	// I1N5T6 // M1DT54 // O81097 // B7T1K7 // K7M545 // Q9LFE0 // M1BRH0 // Q42523 // K7LFX4 // F4HXV6 // Q9FN02 // Q8RWN9 // I1M0C8 // B4FNB6 // I1LS52 // A0A097PLE1 // Q39189 // I1L1L2 // Q8H1B3 // B7U179 // Q9SMV7 // Q9M5K2 // Q9ZSZ8 // Q9LF30 // I1JK48 // Q6RS97 // F4IFN6 // M0ZKU1 // B6UCY8 // Q38961 // M1BUP2 // Q9FLH0 // P22953 // P43333 // I1J8W6 // B6EUA9 // Q9LZT0 // B6U880 // I1K4U3 // C6…
GO:0070013	C	intracellular organelle lumen	68	2.8e-06	0.00092	// I1N5T6 // M1DT54 // O81097 // B7T1K7 // K7M545 // Q9LFE0 // M1BRH0 // Q42523 // K7LFX4 // F4HXV6 // Q9FN02 // Q8RWN9 // I1M0C8 // B4FNB6 // I1LS52 // A0A097PLE1 // Q39189 // I1L1L2 // Q8H1B3 // B7U179 // Q9SMV7 // Q9M5K2 // Q9ZSZ8 // Q9LF30 // I1JK48 // Q6RS97 // F4IFN6 // M0ZKU1 // B6UCY8 // Q38961 // M1BUP2 // Q9FLH0 // P22953 // P43333 // I1J8W6 // B6EUA9 // Q9LZT0 // B6U880 // I1K4U3 // C6…
GO:0042579	C	microbody	23	4.3e-06	0.0014	// O50008 // Q56XQ0 // Q9SRR7 // Q84N64 // Q9ZP05 // Q9C9W5 // Q9LJG3 // Q6RS97 // O49506 // Q96528 // Q9M1R9 // Q9FWA3 // M0ZWN8 // K7U2U2 // Q9FMA3 // Q56WD9 // Q9SA52 // P18122 // Q56YA5 // B4FYH4 // Q7Y1Z8 // P29756 // M1B0T9
GO:0005777	C	peroxisome	23	4.3e-06	0.0014	// O50008 // Q56XQ0 // Q9SRR7 // Q84N64 // Q9ZP05 // Q9C9W5 // Q9LJG3 // Q6RS97 // O49506 // Q96528 // Q9M1R9 // Q9FWA3 // M0ZWN8 // K7U2U2 // Q9FMA3 // Q56WD9 // Q9SA52 // P18122 // Q56YA5 // B4FYH4 // Q7Y1Z8 // P29756 // M1B0T9
GO:0042175	C	nuclear outer membrane-endoplasmic reticulum membrane network	39	5e-06	0.0017	// Q8VYN2 // C0HH20 // I1JRT5 // F4JNU8 // P98205 // K7MYQ2 // K7LC65 // K7N4P0 // C6T2T1 // M1AJK1 // Q6NQE4 // I1J516 // Q94II3 // Q9LE45 // Q4V3B8 // I1LJN4 // M0ZV93 // Q93ZR6 // Q0GPH4 // B3H6K1 // Q93Z16 // Q9M2G7 // Q0WQG8 // O48626 // Q9AST3 // W5CS23 // Q84XU2 // A4GNA8 // Q8VWZ8 // K7LFK0 // Q9SAH5 // Q8VYD4 // M1BJB1 // I1JK76 // B4FAN9 // A0A080YUR9 // Q9SB48 // Q6NKZ8 // I1KGC2
GO:0010287	C	plastoglobule	11	5.4e-06	0.0018	// Q9SA52 // Q07473 // Q9SJU4 // Q9FVR6 // Q9XF89 // Q944G9 // P23321 // M1C3R6 // M1BF18 // P10896 // Q9S7H1
GO:1902494	C	catalytic complex	65	6.1e-06	0.002	// Q9SW65 // M1AYM2 // P82715 // I1M712 // C6T7N2 // C6SVE8 // M1CWL0 // F4IFN6 // P23321 // I1M0C8 // I1JST5 // I1LS52 // A0A097PLE1 // M1CRP2 // I1L1L2 // Q9LYK0 // Q9SJE1 // C0HH20 // P18616 // K7L8S8 // Q6NQE4 // Q8RWN9 // Q9T5A4 // Q8HVY3 // O22785 // Q8RXC4 // K7MYQ2 // I1JDP8 // Q8W104 // Q6RIB7 // Q9LK25 // Q94C55 // Q93Z16 // M1BM43 // I1M923 // Q944M3 // I1JD76 // I1KZ13 // C4JBR0 // Q9…
GO:0044428	C	nuclear part	83	6.8e-06	0.0023	// F4IFN6 // O81097 // B7T1K7 // K7M545 // Q9LFE0 // I1MRN6 // M1BRH0 // K7KW48 // A0A0R0ESI3 // F4HXV6 // Q9FN02 // F4KHD8 // I1N5T6 // I1M0C8 // M1CV03 // Q5XVI1 // F4IGA5 // Q941I6 // Q39189 // M1CPZ1 // I1L1L2 // Q8H1B3 // Q9SQR5 // B7U179 // Q9LTV1 // A0A077RW09 // A0A097PLE1 // Q9ZSZ8 // Q9LF30 // M0ZKU1 // O22785 // Q56Y45 // K7MFE9 // B6UCY8 // F4JAV9 // M1BUP2 // Q9FLH0 // P22953 // P433…
GO:0034357	C	photosynthetic membrane	48	7.2e-06	0.0024	// M1A0A9 // Q2VEH0 // I1M712 // Q9SW65 // Q41787 // P56778 // Q8LEU3 // P82715 // Q39102 // Q9SV68 // Q9FI56 // P19366 // P23321 // Q9LZ23 // P56777 // Q1KPV0 // A8Y6R3 // P56771 // Q9SSA5 // Q9SD79 // Q9FFZ1 // Q0WW97 // Q8LBP4 // Q9LHQ6 // Q9XF89 // C6T7N2 // P10896 // Q43848 // Q8RWV0 // Q8GSJ6 // Q8W585 // S4Z9B3 // Q41449 // C5MR70 // P11647 // F4IQV7 // G1CBZ5 // M1BF18 // M1AFT5 // Q9S7H1…
GO:0044432	C	endoplasmic reticulum part	39	1e-05	0.0034	// Q8VYN2 // C0HH20 // I1JRT5 // F4JNU8 // P98205 // K7MYQ2 // K7LC65 // K7N4P0 // C6T2T1 // Q8H1B3 // M1AJK1 // Q6NQE4 // I1J516 // Q94II3 // Q4V3B8 // I1LJN4 // M0ZV93 // Q93ZR6 // Q0GPH4 // B3H6K1 // Q93Z16 // Q9M2G7 // Q0WQG8 // O48626 // Q9AST3 // W5CS23 // Q84XU2 // A4GNA8 // Q8VWZ8 // K7LFK0 // Q9SAH5 // Q8VYD4 // M1BJB1 // I1JK76 // B4FAN9 // A0A080YUR9 // Q9SB48 // Q6NKZ8 // I1KGC2
GO:0005789	C	endoplasmic reticulum membrane	38	1e-05	0.0035	// Q8VYN2 // C0HH20 // I1JRT5 // F4JNU8 // P98205 // K7MYQ2 // K7LC65 // K7N4P0 // C6T2T1 // M1AJK1 // Q6NQE4 // I1J516 // Q94II3 // Q4V3B8 // I1LJN4 // M0ZV93 // Q93ZR6 // Q0GPH4 // B3H6K1 // Q93Z16 // Q9M2G7 // Q0WQG8 // O48626 // Q9AST3 // W5CS23 // Q84XU2 // A4GNA8 // Q8VWZ8 // K7LFK0 // Q9SAH5 // Q8VYD4 // M1BJB1 // I1JK76 // B4FAN9 // A0A080YUR9 // Q9SB48 // Q6NKZ8 // I1KGC2
GO:0044440	C	endosomal part	10	2e-05	0.0066	// F4K0C4 // Q4V3B8 // Q9SIY7 // P98205 // Q940G0 // Q9FYQ8 // O22476 // Q9LUM0 // F4IVL6 // P31414
GO:0015630	C	microtubule cytoskeleton	35	6.5e-05	0.022	// Q8S905 // P29516 // F4HTH8 // Q8GYM3 // A4K4Z3 // A4K4Z1 // K7UUH6 // Q9C6S1 // F4HU85 // Q8RWY6 // Q27IK7 // Q944I2 // F4ICA0 // F4IL57 // Q84M91 // Q9M651 // Q9SXA3 // K7L2Y6 // F4IIU4 // Q8W586 // M1AE12 // C6TH12 // O48626 // I1K734 // A0A077RVU9 // Q6J4T5 // I1LS60 // Q8VWM6 // Q8S3C9 // F4KEC6 // Q8VWI7 // I1KYP4 // Q9LE54 // Q9M350 // I1L4I0
GO:0098796	C	membrane protein complex	70	6.6e-05	0.022	// Q9SW65 // Q6NQE4 // Q2VEH0 // I1M712 // Q6I8E6 // C5MR70 // Q41787 // Q69GY3 // C6SVE8 // M1D096 // Q9FI56 // P19366 // P23321 // P56778 // P56777 // I1MLZ0 // Q41534 // I1KPH2 // Q9SZN1 // A8Y6R3 // F4I562 // C0HH20 // Q9SUI9 // I1LLP4 // I1LIU7 // I1K5M5 // A0A096Q111 // C4IZU7 // P42055 // A0A0R4J4C8 // K7MYQ2 // I1LTQ5 // I1LMS9 // I1KZ13 // Q9S7H1 // Q9LK25 // C6T7N2 // A0A0N7CKZ1 // Q0WW…
GO:1990234	C	transferase complex	41	8.1e-05	0.027	// K7MYQ2 // I1M0C8 // I1JST5 // I1LS52 // A0A097PLE1 // M1CRP2 // I1L1L2 // Q9LYK0 // F4IFN6 // Q8W104 // Q6NQE4 // M0ZKU1 // Q8HVY3 // O22785 // Q8RXC4 // I1JDP8 // Q94C55 // Q93Z16 // I1JD76 // K7LCD4 // K7L8S8 // I1MVM5 // M0ZUT6 // K7TVJ2 // C4IZX6 // Q9LF41 // P18616 // M1CWL0 // A0A077RSM4 // Q9SJZ6 // Q9SL03 // Q9LYS6 // I1MY27 // M1D0K0 // A0A077RQP5 // Q9LPP3 // Q9FFN9 // A0A0R0GG41 // …
GO:0010008	C	endosome membrane	9	8.7e-05	0.029	// O22476 // Q4V3B8 // Q9SIY7 // P98205 // Q940G0 // Q9FYQ8 // Q9LUM0 // F4IVL6 // P31414
GO:0044430	C	cytoskeletal part	41	0.0001	0.033	// Q8S905 // I1JU19 // P29516 // F4HTH8 // I1LY26 // Q8GYM3 // A4K4Z3 // A4K4Z1 // K7UUH6 // F4I460 // Q9C6S1 // F4HU85 // Q8RWY6 // Q27IK7 // K7LA18 // Q944I2 // F4ICA0 // F4IL57 // Q84M91 // I1K681 // Q9M651 // Q9SXA3 // K7L2Y6 // F4IIU4 // Q8W586 // M1AE12 // C6TH12 // O48626 // I1K734 // A0A077RVU9 // Q6J4T5 // I1LS60 // Q8VWM6 // Q8S3C9 // I1LX78 // F4KEC6 // Q8VWI7 // I1KYP4 // Q9LE54 // Q9…
GO:0035639	F	purine ribonucleoside triphosphate binding	533	7.4e-15	5.1e-12	// M1C1D0 // Q2VEH0 // I1LFY5 // Q9ZVD4 // C6T7N7 // Q84ZU9 // Q41534 // Q67Y39 // K7KPV8 // K7U2U2 // Q42396 // I1KDV9 // A0A077RS96 // Q9LY50 // M1C6E1 // M1CZQ2 // Q948K6 // Q9LK43 // C6THI6 // Q9C6K9 // Q8VYJ7 // Q9C551 // Q2L3V2 // F4K180 // Q69GY3 // Q5M731 // C6YBD7 // K7N3N7 // F4I5S3 // A0A0R0IKR4 // M1BL34 // K7L4Y7 // M1BDV2 // C6ZRR0 // C6ZRR7 // A0A0R0FM08 // A4K4Z3 // Q9SLJ1 // K7MK…
GO:0005524	F	ATP binding	491	1e-14	7.1e-12	// M1C1D0 // Q2VEH0 // I1LFY5 // B7U888 // C6T7N7 // Q84ZU9 // Q41534 // K7KPV8 // K7U2U2 // I1KDV9 // Q9LY50 // M1C6E1 // M1CZQ2 // Q9LK43 // C6THI6 // Q9C6K9 // Q8VYJ7 // Q9C551 // F4K180 // Q69GY3 // C6YBD7 // K7N3N7 // F4I5S3 // A0A0R0IKR4 // I1MP75 // K7L4Y7 // M1BDV2 // C6ZRR0 // C6ZRR7 // A0A0R0FM08 // Q9SLJ1 // K7MKQ8 // M1CBM0 // K7LWS4 // I1N5Z9 // M1BRF5 // C0LGK4 // M1CRP2 // A0A0R4J4…
GO:0016817	F	hydrolase activity, acting on acid anhydrides	186	4.7e-14	3.2e-11	// M1C1D0 // Q2VEH0 // Q9SS46 // Q84K47 // Q0WQF8 // K7V744 // F4JPK8 // I1LY26 // P98205 // Q1W681 // I1L5I2 // Q41534 // Q9SZN1 // I1JZT5 // B4FBM3 // F4HU85 // F4J3N2 // A0A077S0W7 // Q27IK7 // Q8W4H7 // A0A0R4J4C8 // O23963 // M1C6E1 // Q948K6 // Q9LFF9 // C6TF34 // I1JU19 // A0A0R0II74 // I1N002 // Q0WLW0 // M1BUV6 // Q9C551 // I1J9N5 // Q7Y070 // I1K734 // F4K180 // Q69GY3 // I1KG22 // F4IH…
GO:0016462	F	pyrophosphatase activity	181	8.8e-14	6e-11	// M1C1D0 // Q2VEH0 // Q9SS46 // Q84K47 // Q0WQF8 // K7V744 // K7KW48 // I1LY26 // P98205 // Q1W681 // I1L5I2 // Q41534 // I1JZT5 // B4FBM3 // F4HU85 // F4J3N2 // A0A077S0W7 // Q27IK7 // Q8W4H7 // A0A0R4J4C8 // O23963 // M1C6E1 // Q948K6 // Q9LFF9 // C6TF34 // I1JU19 // A0A0R0II74 // I1N002 // Q0WLW0 // M1BUV6 // Q9C551 // I1J9N5 // Q7Y070 // I1K734 // F4K180 // Q69GY3 // I1KG22 // F4IHS2 // D8L9…
GO:0016818	F	hydrolase activity, acting on acid anhydrides, in phosphorus-containing anhydrides	182	1e-13	6.9e-11	// M1C1D0 // Q2VEH0 // Q9SS46 // Q84K47 // Q0WQF8 // K7V744 // K7KW48 // I1LY26 // P98205 // Q1W681 // I1L5I2 // Q41534 // I1JZT5 // B4FBM3 // F4HU85 // F4J3N2 // A0A077S0W7 // Q27IK7 // Q8W4H7 // A0A0R4J4C8 // O23963 // M1C6E1 // Q948K6 // Q9LFF9 // C6TF34 // I1JU19 // A0A0R0II74 // I1N002 // Q0WLW0 // M1BUV6 // Q9C551 // I1J9N5 // Q7Y070 // I1K734 // F4K180 // Q69GY3 // I1KG22 // F4IHS2 // D8L9…
GO:0016887	F	ATPase activity	107	1.3e-13	8.9e-11	// Q2VEH0 // Q9SS46 // Q84K47 // Q0WQF8 // K7V744 // F4JPK8 // P98205 // Q1W681 // Q41534 // I1JZT5 // B4FBM3 // F4J3N2 // A0A077S0W7 // Q27IK7 // A0A0R4J4C8 // M1C6E1 // I1NHK4 // I1N002 // Q0WLW0 // Q9C551 // I1K734 // Q69GY3 // F4IHS2 // D8L9P8 // Q9M1C7 // Q9SKX0 // P92549 // I1M4P0 // I1KYP4 // J9PDC6 // I1MP75 // Q9LFG8 // K7TN88 // C6TI06 // Q8S905 // K7KW48 // I1LL18 // Q42093 // I1KPH2 /…
GO:0017111	F	nucleoside-triphosphatase activity	174	3.7e-13	2.5e-10	// M1C1D0 // Q2VEH0 // Q9SS46 // Q84K47 // Q0WQF8 // K7V744 // K7KW48 // I1LY26 // P98205 // Q1W681 // I1L5I2 // Q41534 // I1JZT5 // B4FBM3 // F4HU85 // F4J3N2 // A0A077S0W7 // Q27IK7 // Q8W4H7 // A0A0R4J4C8 // O23963 // M1C6E1 // Q948K6 // I1JU19 // A0A0R0II74 // I1N002 // Q0WLW0 // M1BUV6 // Q9C551 // I1J9N5 // I1K734 // F4K180 // Q69GY3 // F4IHS2 // D8L9P8 // Q9M1C7 // Q9SKX0 // P92549 // I1LX…
GO:0032555	F	purine ribonucleotide binding	565	4.2e-12	2.9e-09	// M1C1D0 // Q2VEH0 // Q56YM8 // Q45NB2 // C6T7N7 // Q84ZU9 // Q41534 // Q67Y39 // K7KPV8 // K7U2U2 // Q42396 // K7K166 // I1KDV9 // I1LFY5 // Q9LY50 // M1CR22 // M1C6E1 // M1CZQ2 // Q948K6 // Q9LK43 // C6THI6 // Q9C6K9 // Q8VYJ7 // Q9C551 // Q2L3V2 // F4K180 // Q69GY3 // Q5M731 // C6YBD7 // K7N3N7 // F4I5S3 // L7Z7P4 // A0A0R0IKR4 // M1BL34 // K7L4Y7 // M1BDV2 // A0A077RVU9 // C6ZRR0 // C6ZRR7 /…
GO:0017076	F	purine nucleotide binding	566	4.3e-12	2.9e-09	// M1C1D0 // Q2VEH0 // Q56YM8 // Q45NB2 // C6T7N7 // Q84ZU9 // Q41534 // Q67Y39 // K7KPV8 // K7U2U2 // Q42396 // K7K166 // I1KDV9 // I1LFY5 // Q9LY50 // M1CR22 // M1C6E1 // M1CZQ2 // Q948K6 // Q9LK43 // C6THI6 // Q9C6K9 // Q8VYJ7 // Q9C551 // Q2L3V2 // F4K180 // Q69GY3 // Q5M731 // C6YBD7 // K7N3N7 // F4I5S3 // L7Z7P4 // A0A0R0IKR4 // M1BL34 // K7L4Y7 // M1BDV2 // A0A077RVU9 // C6ZRR0 // C6ZRR7 /…
GO:0032553	F	ribonucleotide binding	572	5.1e-12	3.5e-09	// M1C1D0 // Q2VEH0 // Q56YM8 // Q45NB2 // C6T7N7 // Q84ZU9 // Q41534 // Q67Y39 // K7KPV8 // K7U2U2 // Q42396 // K7K166 // I1KDV9 // I1LFY5 // Q9LY50 // M1CR22 // M1C6E1 // M1CZQ2 // Q948K6 // Q9LK43 // C6THI6 // Q9C6K9 // Q8VYJ7 // Q9C551 // Q2L3V2 // F4K180 // Q69GY3 // Q5M731 // C6YBD7 // K7N3N7 // F4I5S3 // L7Z7P4 // A0A0R0IKR4 // M1BL34 // K7L4Y7 // M1BDV2 // A0A077RVU9 // M1BWS8 // C6ZRR0 /…
GO:0001883	F	purine nucleoside binding	564	5.3e-12	3.6e-09	// M1C1D0 // Q2VEH0 // Q56YM8 // Q45NB2 // C6T7N7 // Q84ZU9 // Q41534 // Q67Y39 // K7KPV8 // K7U2U2 // Q42396 // K7K166 // I1KDV9 // I1LFY5 // Q9LY50 // M1CR22 // M1C6E1 // M1CZQ2 // Q948K6 // Q9LK43 // C6THI6 // Q9C6K9 // Q8VYJ7 // Q9C551 // Q2L3V2 // F4K180 // Q69GY3 // Q5M731 // C6YBD7 // K7N3N7 // F4I5S3 // L7Z7P4 // A0A0R0IKR4 // M1BL34 // K7L4Y7 // M1BDV2 // A0A077RVU9 // C6ZRR0 // C6ZRR7 /…
GO:0032550	F	purine ribonucleoside binding	564	5.3e-12	3.6e-09	// M1C1D0 // Q2VEH0 // Q56YM8 // Q45NB2 // C6T7N7 // Q84ZU9 // Q41534 // Q67Y39 // K7KPV8 // K7U2U2 // Q42396 // K7K166 // I1KDV9 // I1LFY5 // Q9LY50 // M1CR22 // M1C6E1 // M1CZQ2 // Q948K6 // Q9LK43 // C6THI6 // Q9C6K9 // Q8VYJ7 // Q9C551 // Q2L3V2 // F4K180 // Q69GY3 // Q5M731 // C6YBD7 // K7N3N7 // F4I5S3 // L7Z7P4 // A0A0R0IKR4 // M1BL34 // K7L4Y7 // M1BDV2 // A0A077RVU9 // C6ZRR0 // C6ZRR7 /…
GO:0001882	F	nucleoside binding	566	5.8e-12	3.9e-09	// M1C1D0 // Q2VEH0 // Q56YM8 // Q45NB2 // C6T7N7 // Q84ZU9 // Q41534 // Q67Y39 // K7KPV8 // K7U2U2 // Q42396 // K7K166 // I1KDV9 // I1LFY5 // Q9LY50 // M1CR22 // M1C6E1 // M1CZQ2 // Q948K6 // Q9LK43 // C6THI6 // Q9C6K9 // Q8VYJ7 // Q9C551 // Q2L3V2 // F4K180 // Q69GY3 // Q5M731 // C6YBD7 // K7N3N7 // F4I5S3 // L7Z7P4 // A0A0R0IKR4 // M1BL34 // K7L4Y7 // M1BDV2 // A0A077RVU9 // C6ZRR0 // C6ZRR7 /…
GO:0032549	F	ribonucleoside binding	565	7.3e-12	5e-09	// M1C1D0 // Q2VEH0 // Q56YM8 // Q45NB2 // C6T7N7 // Q84ZU9 // Q41534 // Q67Y39 // K7KPV8 // K7U2U2 // Q42396 // K7K166 // I1KDV9 // I1LFY5 // Q9LY50 // M1CR22 // M1C6E1 // M1CZQ2 // Q948K6 // Q9LK43 // C6THI6 // Q9C6K9 // Q8VYJ7 // Q9C551 // Q2L3V2 // F4K180 // Q69GY3 // Q5M731 // C6YBD7 // K7N3N7 // F4I5S3 // L7Z7P4 // A0A0R0IKR4 // M1BL34 // K7L4Y7 // M1BDV2 // A0A077RVU9 // C6ZRR0 // C6ZRR7 /…
GO:0030554	F	adenyl nucleotide binding	524	7.4e-12	5.1e-09	// M1C1D0 // Q2VEH0 // Q56YM8 // Q45NB2 // C6T7N7 // Q84ZU9 // Q41534 // K7KPV8 // K7U2U2 // K7K166 // I1KDV9 // I1LFY5 // Q9LY50 // M1CR22 // M1C6E1 // M1CZQ2 // Q9LK43 // C6THI6 // Q9C6K9 // Q8VYJ7 // Q9C551 // F4K180 // Q69GY3 // C6YBD7 // K7N3N7 // F4I5S3 // L7Z7P4 // A0A0R0IKR4 // I1MP75 // K7L4Y7 // M1BDV2 // C6ZRR0 // C6ZRR7 // A0A0R0FM08 // Q9SLJ1 // K7MKQ8 // M1CBM0 // K7LWS4 // I1N5Z9 /…
GO:0032559	F	adenyl ribonucleotide binding	523	8.1e-12	5.6e-09	// M1C1D0 // Q2VEH0 // Q56YM8 // Q45NB2 // C6T7N7 // Q84ZU9 // Q41534 // K7KPV8 // K7U2U2 // K7K166 // I1KDV9 // I1LFY5 // Q9LY50 // M1CR22 // M1C6E1 // M1CZQ2 // Q9LK43 // C6THI6 // Q9C6K9 // Q8VYJ7 // Q9C551 // F4K180 // Q69GY3 // C6YBD7 // K7N3N7 // F4I5S3 // L7Z7P4 // A0A0R0IKR4 // I1MP75 // K7L4Y7 // M1BDV2 // C6ZRR0 // C6ZRR7 // A0A0R0FM08 // Q9SLJ1 // K7MKQ8 // M1CBM0 // K7LWS4 // I1N5Z9 /…
GO:0097367	F	carbohydrate derivative binding	577	9.9e-12	6.7e-09	// M1C1D0 // Q2VEH0 // Q56YM8 // Q45NB2 // C6T7N7 // Q84ZU9 // Q41534 // Q67Y39 // K7KPV8 // K7U2U2 // Q42396 // K7K166 // I1KDV9 // I1LFY5 // Q9LY50 // M1CR22 // M1C6E1 // M1CZQ2 // Q948K6 // Q9LK43 // C6THI6 // Q9C6K9 // Q8VYJ7 // Q9C551 // Q2L3V2 // F4K180 // Q69GY3 // Q5M731 // C6YBD7 // K7N3N7 // F4I5S3 // L7Z7P4 // A0A0R0IKR4 // M1BL34 // K7L4Y7 // M1BDV2 // A0A077RVU9 // M1BWS8 // C6ZRR0 /…
GO:0043492	F	ATPase activity, coupled to movement of substances	58	2.1e-11	1.5e-08	// Q2VEH0 // Q6I8E6 // Q84K47 // M0ZRQ8 // Q0WQF8 // A0A0R0KQ68 // I1M5P5 // M1ABW4 // Q1W681 // P19366 // M1AQF8 // M1BH80 // Q42093 // K7LKY1 // Q41534 // I1KPH2 // A8Y6R3 // K7LWS4 // I1N5Z9 // I1JZT5 // Q9SUI9 // I1JP84 // I1M1K8 // I1MRW9 // I1NHH5 // I1JFM7 // I1N9W1 // A0A0N7CKZ1 // I1N6I6 // K7MTT9 // G1C2Z0 // I1NHK4 // A0A0R4J4C8 // Q9C8G9 // Q0WLW0 // M1DGA0 // K7MAH3 // I1KE00 // M1BF…
GO:0042623	F	ATPase activity, coupled	77	5e-11	3.4e-08	// Q2VEH0 // Q6I8E6 // Q84K47 // M0ZRQ8 // Q0WQF8 // A0A0R0KQ68 // K7KW48 // I1M5P5 // M1ABW4 // Q9FI56 // P19366 // M1AQF8 // M1BH80 // Q42093 // I1NHK4 // K7LKY1 // Q41534 // I1KPH2 // I1MRW9 // Q39102 // D1KF50 // I1N5Z9 // I1JZT5 // Q9SUI9 // I1JP84 // I1M1K8 // F4J3N2 // Q6RS97 // Q39189 // I1NHH5 // K7LWS4 // I1JFM7 // M1C6E1 // M1D096 // I1N9W1 // A0A0N7CKZ1 // I1N6I6 // K7MTT9 // G1C2Z0 /…
GO:0016820	F	hydrolase activity, acting on acid anhydrides, catalyzing transmembrane movement of substances	55	6.5e-11	4.4e-08	// Q2VEH0 // Q6I8E6 // Q84K47 // Q69GY3 // I1M5P5 // Q1W681 // P19366 // M1AQF8 // M1BH80 // Q42093 // K7LKY1 // Q41534 // I1KPH2 // Q9SZN1 // A8Y6R3 // K7LWS4 // I1N5Z9 // I1JZT5 // Q9SUI9 // I1JP84 // I1M1K8 // I1MRW9 // I1NHH5 // I1JFM7 // Q56X25 // I1N9W1 // A0A0N7CKZ1 // I1N6I6 // A0A0R0KQ68 // G1C2Z0 // I1NHK4 // A0A0R4J4C8 // Q0WLW0 // M1DGA0 // Q9SKX0 // K7MAH3 // I1KE00 // M1BF18 // Q9ZS…
GO:0042626	F	ATPase activity, coupled to transmembrane movement of substances	52	2e-10	1.4e-07	// Q2VEH0 // Q6I8E6 // Q84K47 // Q69GY3 // I1M5P5 // Q1W681 // P19366 // M1AQF8 // M1BH80 // Q42093 // K7LKY1 // Q41534 // I1KPH2 // A8Y6R3 // K7LWS4 // I1N5Z9 // I1JZT5 // Q9SUI9 // I1JP84 // I1M1K8 // I1MRW9 // I1NHH5 // I1JFM7 // I1N9W1 // A0A0N7CKZ1 // I1N6I6 // A0A0R0KQ68 // G1C2Z0 // I1NHK4 // A0A0R4J4C8 // Q0WLW0 // M1DGA0 // K7MAH3 // I1KE00 // M1BF18 // Q9ZS97 // Q8LPK2 // Q9M1C7 // Q9C8…
GO:0015405	F	P-P-bond-hydrolysis-driven transmembrane transporter activity	55	2.3e-10	1.6e-07	// Q2VEH0 // Q6I8E6 // Q84K47 // Q9ZS97 // Q69GY3 // I1M5P5 // Q1W681 // P19366 // M1AQF8 // M1BH80 // Q42093 // K7LKY1 // Q41534 // I1KPH2 // A8Y6R3 // K7LWS4 // I1N5Z9 // I1JZT5 // Q9SUI9 // I1JP84 // I1M1K8 // I1MRW9 // I1NHH5 // I1JFM7 // I1N9W1 // A0A0N7CKZ1 // I1N6I6 // A0A0R0KQ68 // G1C2Z0 // I1NHK4 // A0A0R4J4C8 // Q0WLW0 // M1DGA0 // K7MAH3 // I1KE00 // M1BF18 // I1KG22 // P31414 // Q8LP…
GO:0015399	F	primary active transmembrane transporter activity	55	2.3e-10	1.6e-07	// Q2VEH0 // Q6I8E6 // Q84K47 // Q9ZS97 // Q69GY3 // I1M5P5 // Q1W681 // P19366 // M1AQF8 // M1BH80 // Q42093 // K7LKY1 // Q41534 // I1KPH2 // A8Y6R3 // K7LWS4 // I1N5Z9 // I1JZT5 // Q9SUI9 // I1JP84 // I1M1K8 // I1MRW9 // I1NHH5 // I1JFM7 // I1N9W1 // A0A0N7CKZ1 // I1N6I6 // A0A0R0KQ68 // G1C2Z0 // I1NHK4 // A0A0R4J4C8 // Q0WLW0 // M1DGA0 // K7MAH3 // I1KE00 // M1BF18 // I1KG22 // P31414 // Q8LP…
GO:0000166	F	nucleotide binding	649	7.2e-10	4.9e-07	// M1C1D0 // M1AFJ0 // Q2VEH0 // Q56YM8 // Q5JBT4 // C6T7N7 // Q84ZU9 // J3RHG3 // C6TCM3 // Q67Y39 // Q9CA83 // Q9C9W5 // Q42396 // K7K166 // I1KDV9 // I1LFY5 // M1A1Q3 // M1CR22 // M1C6E1 // M1CZQ2 // Q948K6 // Q9LK43 // B7U888 // C6THI6 // Q9C6K9 // Q8VYJ7 // Q9C551 // Q2L3V2 // F4K180 // Q69GY3 // Q5M731 // C6YBD7 // K7N3N7 // F4I5S3 // L7Z7P4 // A0A0R0IKR4 // M1BL34 // K7L4Y7 // Q1KPV0 // M1…
GO:1901265	F	nucleoside phosphate binding	649	7.2e-10	4.9e-07	// M1C1D0 // M1AFJ0 // Q2VEH0 // Q56YM8 // Q5JBT4 // C6T7N7 // Q84ZU9 // J3RHG3 // C6TCM3 // Q67Y39 // Q9CA83 // Q9C9W5 // Q42396 // K7K166 // I1KDV9 // I1LFY5 // M1A1Q3 // M1CR22 // M1C6E1 // M1CZQ2 // Q948K6 // Q9LK43 // B7U888 // C6THI6 // Q9C6K9 // Q8VYJ7 // Q9C551 // Q2L3V2 // F4K180 // Q69GY3 // Q5M731 // C6YBD7 // K7N3N7 // F4I5S3 // L7Z7P4 // A0A0R0IKR4 // M1BL34 // K7L4Y7 // Q1KPV0 // M1…
GO:0005515	F	protein binding	45	8.6e-10	5.9e-07	// I1K9T7 // Q5XVI1 // Q9LHA8 // Q8GYM3 // O80809 // I1M9F7 // Q9SNC6 // Q8H1Q2 // Q39189 // Q9S7P9 // Q9C5W7 // C6THU9 // Q42396 // Q8RWY6 // Q9STG6 // Q66GN3 // Q38868 // Q94AI7 // K7LA18 // Q84N64 // F4IAG2 // O22808 // Q9LFU1 // P22953 // Q9C658 // F4J1N5 // Q9AUJ7 // Q9M350 // K7KX39 // Q9FFN9 // Q9CA83 // Q9LY50 // Q93WU6 // O64784 // O22476 // O81787 // B0F481 // Q9C6S1 // I1M4P0 // Q9ZVX1…
GO:0036094	F	small molecule binding	654	1.4e-09	9.3e-07	// M1C1D0 // M1AFJ0 // Q2VEH0 // Q56YM8 // Q5JBT4 // F4JNU8 // C6T7N7 // Q84ZU9 // J3RHG3 // C6TCM3 // Q67Y39 // Q9CA83 // Q9C9W5 // Q42396 // K7K166 // I1KDV9 // I1LFY5 // M1A1Q3 // M1CR22 // M1C6E1 // M1CZQ2 // Q948K6 // Q9LK43 // B7U888 // C6THI6 // Q9C6K9 // Q8VYJ7 // Q9C551 // Q2L3V2 // F4K180 // Q69GY3 // Q5M731 // C6YBD7 // K7N3N7 // F4I5S3 // L7Z7P4 // A0A0R0IKR4 // M1BL34 // K7L4Y7 // Q1…
GO:0022804	F	active transmembrane transporter activity	90	2.1e-09	1.4e-06	// K7LX04 // I1KQU9 // Q2VEH0 // Q84K47 // Q1W681 // Q41534 // Q9SZN1 // I1JZT5 // I1NHK4 // Q38967 // Q58P71 // I1JEL2 // Q0WLW0 // Q7Y070 // Q69GY3 // I1KG22 // Q39231 // Q9M1C7 // Q9SKX0 // P92549 // I1N9K0 // Q8H157 // I1M4P0 // M1AQF8 // Q9LFG8 // Q42093 // I1KPH2 // K7LWS4 // I1N5Z9 // K7MF40 // Q9FYB9 // A0A0R4J4C8 // I1JFM7 // A0A0N7CKZ1 // Q6I8E6 // Q5CC71 // G1C2Z0 // F4HW96 // C4IZ12 /…
GO:0003824	F	catalytic activity	1511	4.1e-09	2.8e-06	// M1A2L2 // I1K055 // K7V3W5 // F4K5T2 // Q42538 // Q9LYR4 // M1C6E1 // Q948K6 // C6SVF6 // Q9C551 // Q9SAH5 // C4J480 // M0ZW39 // Q9SMP5 // Q8L7S1 // M1BP45 // B4F8M9 // A0A0R4J5T7 // I1JAF6 // K7MKQ8 // I1MRB7 // M1ABD4 // B4FI61 // M1BRF5 // C0LGK4 // C4J5L2 // A0A077RP80 // Q9M009 // K7MTT9 // Q8W585 // Q9SZK4 // Q8W586 // C4JBJ0 // Q9AST3 // Q3E9C3 // Q9T5A4 // C6T3K7 // I1JSE2 // P93691 /…
GO:0022892	F	substrate-specific transporter activity	140	4.8e-09	3.3e-06	// K7LX04 // Q84XI3 // I1KQU9 // C6T9W6 // Q2VEH0 // I1LTR0 // Q0WQF8 // I1K5A4 // P98205 // Q1W681 // Q1EBV7 // M1ABB7 // Q41534 // I1JZT5 // I1JD85 // B6SZ07 // Q0WWW9 // M1C3G3 // Q9LHQ6 // W5U4Z4 // W5U5W2 // A9NIW9 // Q58P71 // M1CZ67 // Q9C8G9 // K7M6Z0 // Q39231 // P92549 // I1N9K0 // O80480 // Q8H157 // I1M4P0 // E7CWB2 // Q8H135 // I1L725 // C6TCV8 // K7KMP6 // Q84WE9 // I1K536 // K7L4V7…
GO:0022857	F	transmembrane transporter activity	172	6.7e-09	4.6e-06	// K7LX04 // Q84XI3 // I1KQU9 // C6T9W6 // Q2VEH0 // Q84K47 // I1LTR0 // Q69GY3 // I1K5A4 // Q1W681 // Q1EBV7 // M1ABB7 // Q41534 // Q9SZN1 // I1JZT5 // I1JD85 // B6SZ07 // B4FMD1 // Q0WWW9 // M1C3G3 // Q9LHQ6 // W5U4Z4 // W5U5W2 // A9NIW9 // Q38967 // Q58P71 // M1CZ67 // Q9C8G9 // Q0WLW0 // Q7Y070 // Q56X25 // I1KG22 // Q39231 // Q9M1C7 // Q9SKX0 // P92549 // I1N9K0 // Q8H157 // I1M4P0 // E7CWB2…
GO:0005215	F	transporter activity	221	7.4e-09	5.1e-06	// K7LX04 // Q84XI3 // I1KQU9 // C6T9W6 // Q2VEH0 // Q84K47 // I1LTR0 // Q0WQF8 // I1K5A4 // P98205 // Q1W681 // Q1EBV7 // M1A927 // M1ABB7 // A0A0R4J2Z0 // Q9SZN1 // I1JZT5 // I1JD85 // B6SZ07 // B4FMD1 // Q0WWW9 // M1C3G3 // Q9LHQ6 // W5U4Z4 // A0A0R0KCS5 // W5U5W2 // A9NIW9 // Q38967 // Q58P71 // I1KGM3 // M1CZ67 // Q9C8G9 // I3NM09 // Q0WLW0 // K7LFQ7 // Q7Y070 // Q56X25 // I1KG22 // Q39231 /…
GO:0016832	F	aldehyde-lyase activity	14	1.8e-08	1.2e-05	// P93565 // Q38HV4 // Q9SJU4 // F4KGQ0 // I1JPX8 // D8L9Q5 // Q8VWM9 // Q6RUF6 // C6TF50 // Q944G9 // C6TIW0 // Q38JJ4 // Q9LM23 // K7L0V1
GO:0004332	F	fructose-bisphosphate aldolase activity	12	2.6e-08	1.8e-05	// P93565 // Q38HV4 // Q9SJU4 // F4KGQ0 // I1JPX8 // D8L9Q5 // Q8VWM9 // Q6RUF6 // C6TF50 // Q944G9 // C6TIW0 // Q38JJ4
GO:0042084	F	5-methyltetrahydrofolate-dependent methyltransferase activity	5	7.1e-08	4.9e-05	// I1MW49 // Q9SRV5 // K7KNT9 // O50008 // Q71EW8
GO:0008705	F	methionine synthase activity	5	7.1e-08	4.9e-05	// I1MW49 // Q9SRV5 // K7KNT9 // O50008 // Q71EW8
GO:0022891	F	substrate-specific transmembrane transporter activity	124	7.6e-08	5.2e-05	// K7LX04 // Q84XI3 // I1KQU9 // C6T9W6 // Q2VEH0 // I1LTR0 // K7M6Z0 // I1K5A4 // Q1W681 // Q1EBV7 // M1ABB7 // Q41534 // I1JZT5 // I1JD85 // B6SZ07 // Q0WWW9 // M1C3G3 // Q9LHQ6 // W5U4Z4 // W5U5W2 // A9NIW9 // Q58P71 // M1CZ67 // I1JEL2 // Q69GY3 // Q39231 // P92549 // I1N9K0 // I1M4P0 // E7CWB2 // Q8H135 // I1L725 // C6TCV8 // K7KMP6 // Q84WE9 // I1K536 // K7L4V7 // I1MCB4 // Q42093 // I1KPH2…
GO:0042802	F	identical protein binding	14	6.4e-07	0.00044	// I1M9F7 // O22476 // Q9AUJ7 // Q9STG6 // B0F481 // Q94AI7 // F4IAG2 // O22808 // Q9LFU1 // Q8H1Q2 // Q9CA83 // Q9C658 // Q84N64 // Q9LY50
GO:0016787	F	hydrolase activity	505	9e-07	0.00061	// M1C1D0 // O49737 // M1A2L2 // Q2VEH0 // W5CSD8 // Q9XI60 // I1LTJ5 // Q41534 // K7V3W5 // W5CZ46 // P46283 // Q9FY72 // M1C6E1 // K7KNS8 // Q948K6 // C6TF34 // C6T6Z2 // I1LN30 // Q9ZR37 // Q94CH6 // Q9C551 // F4K180 // Q69GY3 // C4J480 // I1LX78 // I1M4P0 // M1BL34 // M0ZW39 // I1L5I2 // Q8L7S1 // Q9LT75 // Q8L7W8 // I1LZC5 // Q38KW6 // Q0WQH2 // A4K4Z3 // Q9SLJ1 // A4K4Z1 // K7KI86 // I1KPH2…
GO:0016830	F	carbon-carbon lyase activity	38	9.5e-07	0.00065	// I1JPX8 // E7E8A9 // Q8LPN3 // Q8VWM9 // Q84KR7 // B6SWT3 // P11383 // I1KHB5 // K7LJS8 // A9YTZ7 // Q9LYG3 // D8L9Q5 // Q6RUF6 // C6TF50 // P94072 // Q85B88 // Q944G9 // Q84VW9 // Q9LM23 // P93565 // Q9SJU4 // F4KGQ0 // Q38HV4 // A4GNA8 // Q9MAH0 // I1NF54 // I1N7M7 // Q8RY79 // Q9CA83 // Q9ZPS3 // C0J370 // I1KBJ7 // Q7Y1Z8 // C6TIW0 // Q38JJ4 // B3H5S2 // Q94A94 // K7L0V1
GO:0042085	F	5-methyltetrahydropteroyltri-L-glutamate-dependent methyltransferase activity	7	2.6e-06	0.0018	// I1MW49 // Q9SRV5 // O50008 // Q9LM03 // Q8W529 // Q71EW8 // K7KNT9
GO:0003871	F	5-methyltetrahydropteroyltriglutamate-homocysteine S-methyltransferase activity	7	2.6e-06	0.0018	// I1MW49 // Q9SRV5 // O50008 // Q9LM03 // Q8W529 // Q71EW8 // K7KNT9
GO:0044769	F	ATPase activity, coupled to transmembrane movement of ions, rotational mechanism	17	3.3e-06	0.0023	// Q6I8E6 // Q9SUI9 // G1C2Z0 // Q2VEH0 // P92549 // A0A0R4J4C8 // Q69GY3 // M1D096 // Q1W681 // P19366 // I1M4P0 // M1BF18 // Q8H135 // Q41534 // I1KPH2 // A8Y6R3 // A0A0N7CKZ1
GO:0046933	F	proton-transporting ATP synthase activity, rotational mechanism	14	3.6e-06	0.0025	// Q6I8E6 // Q9SUI9 // G1C2Z0 // Q2VEH0 // P92549 // A0A0R4J4C8 // Q69GY3 // M1D096 // P19366 // Q8H135 // M1BF18 // Q41534 // A8Y6R3 // A0A0N7CKZ1
GO:0016774	F	phosphotransferase activity, carboxyl group as acceptor	12	5.6e-06	0.0038	// A0A077S6M1 // I1J6X7 // Q8LLS4 // Q84JX6 // F4I3L1 // Q2XPV6 // A0A0R0GFW6 // Q6RUF7 // Q9S702 // I1JI26 // H9ZWY1 // Q9SAJ4
GO:0015293	F	symporter activity	14	5.7e-06	0.0039	// I1JEL2 // Q9FY46 // C4IZ12 // I1J669 // O80592 // K7VA88 // Q8H157 // I1JCP6 // M1D4R5 // Q9FEP7 // Q9C757 // Q38967 // Q9SXS2 // Q39231
GO:0008172	F	S-methyltransferase activity	7	9.3e-06	0.0063	// I1MW49 // Q9SRV5 // O50008 // Q9LM03 // Q8W529 // Q71EW8 // K7KNT9
GO:0048037	F	cofactor binding	103	9.8e-06	0.0067	// M1AYM2 // A0A077RRV9 // C6ZJY8 // J3RHG3 // M1D4H3 // F4K5T2 // Q6LBU9 // Q9C9W5 // B0F481 // A0A0R0GAG6 // O49506 // Q9C5X8 // P11647 // Q9LT69 // Q93WJ8 // I1M9X7 // Q8RY79 // F4IF15 // Q8H7G1 // Q9SA52 // K7UT40 // M1BM16 // B7ZWW7 // K7KUF0 // Q93ZN9 // Q41219 // B6SW64 // B4FAJ4 // M1BWS8 // M1BP45 // B4F8M9 // A0A0R0JTF7 // K7M1G7 // F4J6I6 // I1MHZ1 // O80574 // B3H5M0 // F8SMC3 // M1BT…
GO:0042910	F	xenobiotic transporter activity	4	1.4e-05	0.0097	// Q9M1C7 // Q9C8G9 // Q9SKX0 // Q42093
GO:0008559	F	xenobiotic-transporting ATPase activity	4	1.4e-05	0.0097	// Q9M1C7 // Q9C8G9 // Q9SKX0 // Q42093
GO:0004842	F	ubiquitin-protein transferase activity	46	1.7e-05	0.012	// I1J9T6 // Q9SCQ2 // B4FE85 // I1N5T6 // I1JHU5 // I1JSE2 // K7K9Y5 // O81849 // I1MRB7 // M0ZVH3 // Q058P4 // I1JST5 // C4J431 // Q5XEZ8 // I1KUB3 // K7L4R9 // M1CEU9 // A0A0R0J4K3 // A0A077RU41 // O22785 // Q9LFF2 // M1BIX2 // Q9C6H2 // M1D067 // A0A077RP80 // Q9SNC6 // Q9SAL0 // M0ZWN8 // K7LCD4 // K7L8S8 // Q9FFN9 // K7LXC7 // I1LC40 // Q9LF41 // I1J7N4 // K7MBJ5 // K7KX39 // I1JQ95 // Q8H0…
GO:0042803	F	protein homodimerization activity	9	1.7e-05	0.012	// O22476 // Q9AUJ7 // Q94AI7 // O22808 // Q9LFU1 // Q8H1Q2 // Q9CA83 // Q9C658 // Q9LY50
GO:0019787	F	ubiquitin-like protein transferase activity	47	1.9e-05	0.013	// I1J9T6 // Q9SCQ2 // B4FE85 // I1N5T6 // I1JHU5 // I1JSE2 // K7K9Y5 // O81849 // I1MRB7 // M0ZVH3 // Q058P4 // I1JST5 // C4J431 // Q5XEZ8 // I1KUB3 // K7L4R9 // M1CEU9 // A0A0R0J4K3 // A0A077RU41 // O22785 // Q9LFF2 // M1BIX2 // Q9C6H2 // M1D067 // A0A077RP80 // Q9SNC6 // Q9SAL0 // M0ZWN8 // K7LCD4 // K7L8S8 // K7M382 // Q9FFN9 // K7LXC7 // I1LC40 // Q9LF41 // I1J7N4 // K7MBJ5 // K7KX39 // I1JQ…
GO:0019829	F	cation-transporting ATPase activity	24	2e-05	0.013	// Q2VEH0 // Q6I8E6 // M1BF18 // Q1W681 // P19366 // Q41534 // I1KPH2 // A8Y6R3 // K7LWS4 // I1JZT5 // Q9SUI9 // A0A0R4J4C8 // A0A0N7CKZ1 // I1N6I6 // A0A0R0KQ68 // G1C2Z0 // M1DGA0 // Q69GY3 // Q9C8G9 // P92549 // M1AK33 // M1D096 // I1M4P0 // Q8H135
GO:0042625	F	ATPase coupled ion transmembrane transporter activity	24	2e-05	0.014	// Q2VEH0 // Q6I8E6 // M1BF18 // Q1W681 // P19366 // Q41534 // I1KPH2 // A8Y6R3 // K7LWS4 // I1JZT5 // Q9SUI9 // A0A0R4J4C8 // A0A0N7CKZ1 // I1N6I6 // A0A0R0KQ68 // G1C2Z0 // M1DGA0 // Q69GY3 // Q9C8G9 // P92549 // M1AK33 // M1D096 // I1M4P0 // Q8H135
GO:0005488	F	binding	1447	2.5e-05	0.017	// M1AFJ0 // B7T1K7 // Q45NB2 // Q84ZU9 // I1K055 // F4K5T2 // Q9T0E0 // K7KL53 // I1LFY5 // C6TCD1 // M1CR22 // M1C6E1 // Q948K6 // A8QZ73 // Q1G3M3 // Q8VYJ7 // M1BG39 // Q9C551 // B6TX76 // L7Z7P4 // M1BAE9 // M1D2M3 // Q9SMP5 // M1BP45 // B4F8M9 // Q9SRR7 // K7MKQ8 // I1MRB7 // M1CBM0 // B4FI61 // M1BRF5 // C0LGK4 // A0A077RP80 // K7MTT9 // Q8W585 // A0JCI4 // Q9AST3 // I1LCI1 // Q3E9C3 // Q8…
GO:0022853	F	active ion transmembrane transporter activity	24	2.6e-05	0.018	// Q2VEH0 // Q6I8E6 // M1BF18 // Q1W681 // P19366 // Q41534 // I1KPH2 // A8Y6R3 // K7LWS4 // I1JZT5 // Q9SUI9 // A0A0R4J4C8 // A0A0N7CKZ1 // I1N6I6 // A0A0R0KQ68 // G1C2Z0 // M1DGA0 // Q69GY3 // Q9C8G9 // P92549 // M1AK33 // M1D096 // I1M4P0 // Q8H135
GO:0016829	F	lyase activity	75	2.8e-05	0.019	// P45725 // I1M592 // Q43725 // A3RM04 // I1JPX8 // E7E8A9 // K7U8C7 // Q94A28 // I1K8C0 // Q8VWM9 // Q41728 // Q9C5X8 // Q84KR7 // F4K5T2 // B6SWT3 // P11383 // Q94CE4 // Q9CA83 // A0A0R0I818 // I1KHB5 // K7LJS8 // B6SSK1 // A9YTZ7 // Q9LYG3 // Q9SJU4 // D8L9Q5 // M1AZP7 // Q6RUF6 // C6TF50 // M1BJI2 // Q6RIB7 // Q9LJ42 // F4JW69 // I1LTS0 // M1AJK7 // Q85B88 // P94072 // Q84VW9 // Q9LM23 // Q9…
GO:0043167	F	ion binding	527	3.1e-05	0.021	// C6T7N2 // F4JNU8 // W8QPD2 // C6TFW3 // F4K5T2 // I1JQV7 // Q9CA83 // K7KL53 // Q0WN60 // Q9LUL5 // M1ASU9 // P46283 // C6TCD1 // M1C6E1 // I1LLM4 // M1C988 // A8QZ73 // M1D249 // M1D2F0 // Q0WVZ1 // B4F9T8 // F4K180 // O65539 // Q8RY79 // Q8GSW4 // Q9LYU9 // Q9SMP5 // M1BP45 // Q9LT75 // Q8RWV0 // K7KI89 // Q9SRR7 // Q9LZ23 // I1MRB7 // K7KI86 // K7LWS4 // Q9M5K2 // Q9LYG3 // I1LUL9 // A0A077…
GO:0004175	F	endopeptidase activity	70	4.5e-05	0.031	// K7KM97 // I1J5F2 // C0PG04 // I1LDQ6 // I1LZC5 // C6TES5 // M1BGF6 // F6M9W9 // Q39102 // Q0WQH2 // Q8GWW6 // I1J4X9 // F1C3E6 // Q9MAP7 // K7WU10 // P56772 // I1LYD2 // Q8W554 // A0A077RQK4 // Q9MAP5 // A0A077RRV0 // A0A077S0Q0 // F4J3N2 // M1BWM4 // F4I0I5 // Q6RS97 // K7V3W5 // Q948P0 // C4J473 // I1MFE8 // C4JB77 // A5JSC4 // Q4V3B8 // Q949P2 // K7KLD8 // K7M8P4 // F4J3D9 // K7TRW1 // Q9SK…
GO:0008237	F	metallopeptidase activity	24	4.6e-05	0.032	// I1J5F2 // C6TES5 // M1BGF6 // Q39102 // C4J473 // B1P2H3 // K7KI86 // Q9M1S8 // F4J3N2 // C4JB77 // Q949P2 // F4J3D9 // Q8W585 // M1BI32 // I1J7T4 // I1KZ13 // Q8GWW6 // I1J4X9 // I1N7G4 // M1CTR1 // F6M9W9 // Q9FV52 // Q9FV50 // C6T081
GO:0016744	F	transferase activity, transferring aldehyde or ketonic groups	10	4.7e-05	0.032	// Q43848 // Q8RWV0 // Q9LFL9 // A0A0R4J653 // Q38HS6 // U5JCC7 // Q9LYR4 // D7RPJ7 // I1KZJ0 // A0A0R4J2U8
GO:0001053	F	plastid sigma factor activity	4	5.1e-05	0.035	// O24621 // M1AIC4 // M1D2M3 // Q9ZSL6
GO:0015075	F	ion transmembrane transporter activity	87	5.1e-05	0.035	// K7LX04 // I1KQU9 // C6T9W6 // Q2VEH0 // I1K536 // I1K5A4 // Q1W681 // Q1EBV7 // Q41534 // I1JZT5 // B6SZ07 // C4IYM7 // I1KWB8 // W5U4Z4 // A9NIW9 // Q58P71 // M1CZ67 // I1JEL2 // Q9FY46 // Q69GY3 // Q39231 // P92549 // Q9SL29 // I1M4P0 // Q9LNW3 // K7L4V7 // I1KPH2 // K7LWS4 // O23039 // K7MF40 // Q9FYB9 // P42055 // A0A0R4J4C8 // A0A0N7CKZ1 // Q6I8E6 // G1C2Z0 // F4HW96 // C4IZ12 // M1BF18 /…
GO:0016614	F	oxidoreductase activity, acting on CH-OH group of donors	46	5.3e-05	0.036	// M1AYM2 // O80532 // P57106 // Q8LEU3 // I1KWM7 // A0A077RRV9 // J3RHG3 // B0M199 // Q9SBJ3 // M1BT30 // B4FA28 // Q9ZP05 // F8SMC3 // Q9C9W5 // I1L0I8 // Q9LYG3 // I1LUL9 // O65363 // O49506 // I1LJN4 // M0ZV93 // M1AB90 // C6T6I3 // Q8L5C9 // Q8L5C8 // Q9SK87 // Q9SVG3 // Q2XPW7 // Q9SVG4 // I1KHQ7 // Q8LG77 // Q8W000 // Q9CA83 // F4IF15 // Q8H7G1 // Q9FWA3 // O23240 // I1JK52 // B4FAN9 // Q9…
GO:0004222	F	metalloendopeptidase activity	18	5.3e-05	0.036	// F4J3D9 // I1J5F2 // Q8W585 // C6TES5 // M1BGF6 // M1BI32 // Q39102 // I1KZ13 // C4JB77 // Q8GWW6 // M1CTR1 // C4J473 // F4J3N2 // B1P2H3 // F6M9W9 // Q949P2 // C6T081 // I1J4X9
GO:0016616	F	oxidoreductase activity, acting on the CH-OH group of donors, NAD or NADP as acceptor	34	5.8e-05	0.039	// M1AYM2 // O80532 // P57106 // Q8LEU3 // I1KWM7 // B0M199 // Q9SBJ3 // M1BT30 // B4FA28 // Q9ZP05 // F8SMC3 // Q9C9W5 // Q9LYG3 // I1LUL9 // O65363 // I1LJN4 // M0ZV93 // M1AB90 // C6T6I3 // Q8L5C9 // Q8L5C8 // Q9SK87 // Q2XPW7 // Q9LT69 // Q8LG77 // Q8W000 // Q9CA83 // Q9FWA3 // I1JK52 // B4FAN9 // Q9LM23 // C4J085 // Q84L66 // K7L0V1
GO:0004802	F	transketolase activity	4	6e-05	0.041	// Q43848 // A0A0R4J653 // Q8RWV0 // A0A0R4J2U8
GO:0051539	F	4 iron, 4 sulfur cluster binding	16	7e-05	0.048	// Q84JH7 // Q94CL6 // F4K0E8 // I1K055 // I1J8H1 // Q9SIB9 // C6TLY8 // S4Z9B3 // P58311 // F4IFN6 // F6M1R8 // Q94A28 // M1BJR6 // I1KTQ5 // Q8H1Q2 // Q9LID6
GO:0044699	P	single-organism process	849	4.9e-37	8.2e-34	// Q9XI60 // Q2VEH0 // Q5JBT4 // Q84ZU9 // W8QPD2 // Q8LPN3 // Q41534 // I1K055 // F4K5T2 // K7LRL1 // Q9C9W5 // P51412 // M1CL86 // Q42538 // B6SWE0 // C6TBX1 // Q9LYR4 // P46283 // C6SWG8 // Q948K6 // B7U888 // M1A263 // C6SVF6 // Q9C6K9 // Q9T045 // M1BK24 // Q94CH6 // M0ZMY2 // Q2L3V2 // Q9SN58 // Q69GY3 // Q8RY79 // C0P3I0 // Q9SAH5 // I1N9K0 // L7Z7P4 // A0A0R0IKR4 // M1B0T9 // F4K2K3 // M1…
GO:0044763	P	single-organism cellular process	660	2.5e-28	4.2e-25	// Q9XI60 // Q2VEH0 // Q5JBT4 // Q84ZU9 // W8QPD2 // Q8LPN3 // Q41534 // I1K055 // F4K5T2 // K7LRL1 // Q9C9W5 // P51412 // Q42538 // C6TBX1 // Q9LYR4 // P46283 // Q948K6 // M1A263 // C6SVF6 // Q9C6K9 // Q9T045 // M1BK24 // M0ZMY2 // Q2L3V2 // Q69GY3 // Q8RY79 // Q9SAH5 // I1JBI0 // L7Z7P4 // A0A0R0IKR4 // M1B0T9 // F4K2K3 // M1BL34 // Q9SMP5 // P26307 // Q9LT75 // F4J6I6 // I1JPX8 // Q9M507 // Q8…
GO:0009628	P	response to abiotic stimulus	110	5.9e-27	9.9e-24	// Q9LHA8 // Q0WL52 // Q9M1S8 // P48731 // Q84TH9 // P51412 // Q42431 // Q9LHQ6 // Q9ATB4 // Q9M651 // Q96528 // Q9C5X8 // Q9SA52 // Q8VYJ7 // Q93WJ8 // P51818 // Q9LXL5 // Q5G882 // M1D2M3 // M1BGQ7 // Q9LT75 // Q9SMV7 // P42731 // O48946 // Q96291 // Q39102 // P23321 // O50008 // Q9SNC6 // F4I562 // Q9M1D1 // Q9SKB3 // Q9SKY8 // Q9LJG3 // I1LU10 // Q9S7P9 // P42644 // Q8W585 // Q93Z18 // Q9AST3…
GO:0044710	P	single-organism metabolic process	463	2.6e-25	4.3e-22	// Q9XI60 // Q2VEH0 // W8QPD2 // Q8LPN3 // Q41534 // I1K055 // F4K5T2 // Q9CA83 // Q42538 // C6TBX1 // Q9LYR4 // P46283 // Q9ZPS3 // I1LN30 // M1BK24 // Q94CH6 // M0ZMY2 // Q9LVW3 // Q9SN58 // Q69GY3 // Q8RY79 // Q9SAH5 // A0A0R0IKR4 // M1B0T9 // Q9SMP5 // C6T6I3 // Q8L7S1 // Q9LT75 // F4J6I6 // I1JPX8 // Q93Z16 // Q8GYM1 // M1A4U5 // C6T9R8 // Q9M1D1 // Q9LYG3 // I1LUL9 // A0A0R4J4C8 // M0ZSE6 /…
GO:0044281	P	small molecule metabolic process	289	1.3e-23	2.3e-20	// P45725 // B6T4U2 // Q2VEH0 // Q9LJG3 // D7RPJ7 // Q8W524 // C6SVE8 // I1NG48 // C6ZJY8 // Q94A28 // Q8LPN3 // Q9LTG0 // M1A0P3 // Q41534 // I1K055 // Q9SZN1 // A0A0R0I6U8 // F4K5T2 // I1JZT5 // Q6LBU9 // Q84TH9 // Q42538 // P37822 // I1JE14 // D8L9Q5 // C6TBX1 // Q9LYR4 // A0A0R4J4C8 // Q9LM03 // B0F481 // C6TJV3 // Q71EW8 // I1L011 // Q8L5C9 // Q67ZM7 // Q9C5X8 // I1LN30 // I1LTS0 // M1BK24 /…
GO:0048856	P	anatomical structure development	143	1.1e-21	1.8e-18	// M1D7P9 // Q9SS43 // Q0WL52 // I1MNH6 // Q9M1S8 // P48731 // P51412 // Q42431 // B6SWE0 // Q1KPV0 // M1C3G3 // Q8L5Y6 // Q9FFN4 // O81787 // Q9CA78 // Q96327 // M1AHP5 // Q9FT44 // C0P3I0 // F4IHS2 // Q67ZM7 // M1AEF1 // Q0WPX9 // M1B0T9 // Q9FHZ1 // P26307 // I1KIK7 // Q9FIZ3 // Q8S905 // P0CJ46 // Q9LNW3 // Q39102 // M1BDX5 // M1BLG9 // Q9SNC6 // Q9LMT2 // P21238 // Q9LUM0 // Q9C6S1 // Q94B65…
GO:0006082	P	organic acid metabolic process	200	2.9e-21	4.9e-18	// P45725 // Q43725 // Q9LJG3 // Q8W524 // C6ZJY8 // Q94A28 // Q8LPN3 // Q9LTG0 // A0A0R0I6U8 // F4K5T2 // P48731 // Q9CA83 // Q84TH9 // Q42538 // P37822 // I1JE14 // D8L9Q5 // C6TBX1 // Q9LYR4 // Q9LM03 // Q71EW8 // Q8L5C9 // Q8L5C8 // Q9C5X8 // I1LN30 // I1LTS0 // M1BK24 // Q09054 // Q9LT69 // Q9LVW3 // Q8RY79 // F4IF15 // A0A077S6M1 // Q84VW9 // I1MW49 // Q7Y1Z8 // Q8H157 // K7KUF0 // M1B0T9 /…
GO:0032502	P	developmental process	146	9e-21	1.5e-17	// M1D7P9 // Q9SS43 // Q0WL52 // I1MNH6 // F4K4R6 // Q9M1S8 // P48731 // P51412 // Q42431 // B6SWE0 // Q1KPV0 // M1C3G3 // Q8L5Y6 // Q9FFN4 // O81787 // Q9CA78 // Q96327 // M1AHP5 // Q9FT44 // C0PII0 // C0P3I0 // F4IHS2 // Q67ZM7 // M1AEF1 // Q0WPX9 // M1B0T9 // Q9FHZ1 // P26307 // I1KIK7 // Q9FIZ3 // Q8S905 // P0CJ46 // Q9LNW3 // Q39102 // M1BDX5 // M1BLG9 // Q9SNC6 // Q9LMT2 // P21238 // Q9LUM0…
GO:0044767	P	single-organism developmental process	138	5e-20	8.5e-17	// M1D7P9 // Q9SS43 // Q0WL52 // I1MNH6 // F4K4R6 // Q9M1S8 // P48731 // P51412 // Q42431 // B6SWE0 // Q1KPV0 // M1C3G3 // Q8L5Y6 // Q9FFN4 // O81787 // Q9CA78 // Q96327 // M1AHP5 // Q9FT44 // C0P3I0 // F4IHS2 // Q67ZM7 // Q0WPX9 // M1B0T9 // Q9FHZ1 // P26307 // I1KIK7 // Q9FIZ3 // Q8S905 // P0CJ46 // Q9LNW3 // Q39102 // M1BDX5 // M1BLG9 // Q9SNC6 // Q9LMT2 // P21238 // Q9LUM0 // Q9C6S1 // Q94B65…
GO:0043436	P	oxoacid metabolic process	178	2e-19	3.3e-16	// P45725 // Q43725 // Q9LJG3 // C6ZJY8 // Q94A28 // Q8LPN3 // Q9LTG0 // A0A0R0I6U8 // F4K5T2 // Q9CA83 // Q84TH9 // Q42538 // P37822 // I1JE14 // D8L9Q5 // C6TBX1 // Q9LYR4 // Q9LM03 // Q8L5C9 // Q8L5C8 // Q9C5X8 // Q9S702 // I1LTS0 // Q09054 // Q9LT69 // Q9LVW3 // Q8RY79 // F4IF15 // A0A077S6M1 // Q9FUK4 // Q7Y1Z8 // Q8H157 // K7KUF0 // I1N690 // P93164 // Q9SMP5 // Q9T0P4 // A3RM04 // A0A0R0JT…
GO:0050896	P	response to stimulus	392	2.9e-19	4.9e-16	// Q941E9 // Q56YM8 // Q5JBT4 // Q84ZU9 // Q9C9W5 // P51412 // Q42431 // K7K166 // Q9LYR4 // P46283 // M1CR22 // Q948K6 // Q9C6K9 // Q8VYJ7 // Q94CH4 // Q2L3V2 // Q8RY79 // L7Z7P4 // M1D2M3 // M1B0T9 // F4K2K3 // M1BL34 // Q9SMP5 // P26307 // Q9LT75 // Q9SKV5 // Q96291 // Q8GYM1 // Q9SLJ1 // I1MRB7 // Q9M1D1 // Q9LYG3 // D9HNU4 // Q8W585 // Q9FIW4 // Q9AST3 // Q9FHM9 // F4IVL6 // Q8L5Y6 // P54120…
GO:0046686	P	response to cadmium ion	28	5.1e-19	8.6e-16	// Q9LTX9 // Q9LHA8 // F4JLM5 // Q94A28 // O50008 // O65396 // O23254 // P92947 // Q9SRV5 // Q9LYG3 // Q9LYR4 // Q944G9 // Q9M5K2 // Q949P2 // P22954 // Q9LFF9 // Q96528 // Q8RWV0 // Q9SJU4 // Q93WJ8 // Q9LRL5 // Q84XU2 // Q8GUM2 // O81149 // P22953 // Q9SIB9 // Q9SKZ1 // Q9LVM1
GO:0055085	P	transmembrane transport	132	6.8e-19	1.2e-15	// K7LX04 // Q2VEH0 // Q84K47 // I1LTR0 // K7M6Z0 // Q1W681 // Q1EBV7 // M1A927 // Q41534 // Q8LBP4 // Q9SZN1 // I1JZT5 // C6T7U9 // F4IWA1 // I1KWB8 // A0A0R4J4C8 // I1NHK4 // Q9LMJ6 // Q9C5X8 // Q9C8G9 // A0A096Q8A7 // I1N7C6 // Q69GY3 // I1KL71 // Q9FMA3 // P92549 // I1N9K0 // I1M4P0 // Q8H135 // Q9LFG8 // C6TCV8 // K7KMP6 // Q84WE9 // I1K536 // K7L4V7 // I1MCB4 // Q42093 // Q9M0Y3 // I1KPH2 /…
GO:0019752	P	carboxylic acid metabolic process	173	9.5e-19	1.6e-15	// P45725 // Q43725 // C6ZJY8 // Q94A28 // Q8LPN3 // Q9LTG0 // A0A0R0I6U8 // F4K5T2 // Q9CA83 // Q8W000 // Q42538 // P37822 // I1JE14 // D8L9Q5 // Q9LYR4 // Q9LM03 // Q8L5C9 // Q8L5C8 // Q9C5X8 // Q9S702 // I1LTS0 // Q09054 // Q9LT69 // Q9LVW3 // Q8RY79 // F4IF15 // A0A077S6M1 // Q9FUK4 // Q7Y1Z8 // K7KUF0 // I1N690 // P93164 // Q9SMP5 // Q9T0P4 // A3RM04 // A0A0R0JTF7 // I1JBI0 // I1M596 // I1JP…
GO:0009605	P	response to external stimulus	78	2.9e-18	4.8e-15	// Q9S7P9 // Q9M8S2 // P46283 // Q941E9 // M1B409 // Q9FMF7 // Q9MAA1 // F4K0E8 // Q8GZQ3 // K7LLG4 // Q0WL52 // Q2LAK9 // Q5HZ38 // Q9LQB7 // P23321 // Q9SNC6 // P55737 // F4I562 // Q9MAP5 // O48676 // Q9M158 // Q6TLJ1 // F4IVL6 // Q9C9W5 // Q9SKB3 // P42644 // Q9C7S6 // O64973 // Q8VY10 // M1CU39 // Q9SLH0 // Q9FMS6 // Q9LHQ6 // M1D518 // Q5G882 // Q9LZR3 // P22953 // P22954 // O22785 // P10896…
GO:0044707	P	single-multicellular organism process	126	5.2e-18	8.8e-15	// Q9SS43 // Q0WL52 // I1MNH6 // Q9M1S8 // P48731 // P51412 // Q42431 // B6SWE0 // Q1KPV0 // M1C3G3 // Q8L5Y6 // Q9FFN4 // O81787 // Q9CA78 // Q96327 // M1AHP5 // Q9FT44 // C0P3I0 // F4IHS2 // Q67ZM7 // Q0WPX9 // M1B0T9 // F4K2K3 // Q9SMP5 // P26307 // I1KIK7 // Q9FIZ3 // Q8S905 // P0CJ46 // Q9LNW3 // Q39102 // M1BDX5 // M1BLG9 // Q9SNC6 // Q9LMT2 // P21238 // Q9LUM0 // Q9C6S1 // Q94B65 // A0A077…
GO:0032501	P	multicellular organismal process	142	1.5e-17	2.5e-14	// Q9SS43 // Q0WL52 // I1MNH6 // Q9M1S8 // P48731 // P51412 // Q42431 // B6SWE0 // Q1KPV0 // M1C3G3 // Q8L5Y6 // Q9FFN4 // O81787 // I1KIK7 // Q9CA78 // Q96327 // M1AHP5 // Q9FT44 // C0P3I0 // F4IHS2 // Q67ZM7 // M1AEF1 // Q0WPX9 // M1B0T9 // F4K2K3 // Q9FHZ1 // P26307 // Q9ZPS9 // Q9FIZ3 // Q8S905 // P0CJ46 // Q9LNW3 // Q39102 // M1BDX5 // A7Y5W8 // M1BLG9 // Q9SNC6 // Q9LMT2 // P21238 // Q9SS80…
GO:0007275	P	multicellular organism development	123	1.8e-17	3.1e-14	// Q9SS43 // Q0WL52 // I1MNH6 // Q9M1S8 // P48731 // P51412 // Q42431 // B6SWE0 // Q1KPV0 // M1C3G3 // Q8L5Y6 // Q9FFN4 // O81787 // Q9CA78 // Q96327 // M1AHP5 // Q9FT44 // C0P3I0 // F4IHS2 // Q67ZM7 // Q0WPX9 // M1B0T9 // Q9SMP5 // P26307 // I1KIK7 // Q9FIZ3 // Q8S905 // P0CJ46 // Q9LNW3 // Q39102 // M1BDX5 // M1BLG9 // Q9SNC6 // Q9LMT2 // P21238 // Q9LUM0 // Q9C6S1 // Q94B65 // A0A077RP80 // Q8…
GO:0048731	P	system development	86	1.9e-17	3.2e-14	// Q9SS43 // Q0WL52 // I1MNH6 // Q9M1S8 // P48731 // P51412 // Q42431 // B6SWE0 // Q1KPV0 // M1C3G3 // Q8L5Y6 // O81787 // M1AHP5 // Q9FT44 // F4IHS2 // Q67ZM7 // Q0WPX9 // M1B0T9 // Q9SMP5 // Q9FIZ3 // P0CJ46 // Q9LNW3 // M1BDX5 // M1BLG9 // Q9SNC6 // Q8L819 // P21238 // Q94B65 // Q9STM3 // Q9FKL2 // I1VZH2 // Q9SG92 // D8L9N9 // Q8W586 // Q8RXP6 // Q9LVJ7 // Q9FHZ1 // F4IVL6 // P31414 // C0LGQ5…
GO:0009987	P	cellular process	1194	5.8e-17	9.8e-14	// C6SWN1 // Q9XI60 // B7T1K7 // Q9FNB3 // I1N1K6 // Q5JBT4 // C6T7N2 // Q9SJT2 // I1NG48 // C0PDM8 // Q84ZU9 // W8QPD2 // Q9ZUF2 // Q8LPN3 // Q2VEH0 // Q41534 // I1K055 // C6T2T1 // F4K5T2 // M1DDZ6 // Q56Y45 // K7LRL1 // Q9C9W5 // P51412 // Q42538 // M1BJV6 // I1JE14 // Q9SCQ2 // C6TBX1 // Q9LYR4 // M1CR24 // C6SWG8 // C6SW88 // B2ZGR4 // B0F481 // C6TF30 // Q948K6 // C6TF34 // B7U888 // C6THI6…
GO:0003006	P	developmental process involved in reproduction	70	3.4e-16	5.8e-13	// Q56WM6 // Q9LNW3 // Q9LFE0 // Q9FK88 // Q9M111 // Q9SS43 // M1BDX5 // Q0WL52 // M1BZC3 // M0ZWQ8 // M1BLG9 // Q9SNC6 // Q9M8S2 // Q9SS80 // Q9LMT2 // P21238 // F4K4R6 // Q9M1S8 // Q8H1B3 // Q8L819 // F4IVL6 // P51412 // Q42431 // Q941I6 // Q9LM69 // Q94AI7 // Q1KPV0 // M1C3G3 // Q9FJD1 // Q9FT81 // B6UCY8 // Q9LFU0 // Q9XI46 // O81787 // I1VZH2 // M1CR33 // D8L9N9 // Q9M2T9 // F4JRF5 // Q8RWT8…
GO:0009791	P	post-embryonic development	74	5.5e-16	9.3e-13	// Q9LVJ7 // Q8L819 // Q9LNW3 // Q9LFE0 // F4JRF5 // Q9M111 // Q9SS43 // M1BDX5 // Q0WL52 // M1BZC3 // M0ZWQ8 // M1BLG9 // Q9SNC6 // Q8RWT8 // Q9SS80 // Q1KPV0 // P21238 // Q9M1S8 // P48731 // F4IVL6 // Q94CE4 // P51412 // Q9CA78 // Q42431 // Q941I6 // Q9LM69 // Q9LMT2 // Q94AI7 // Q9FFN4 // M1C3G3 // Q9FT81 // Q94B65 // B6UCY8 // Q9LFU0 // P22953 // O81787 // Q588V7 // I1VZH2 // Q9C776 // D8L9N9…
GO:0010038	P	response to metal ion	32	6.1e-16	1e-12	// Q9LTX9 // K7LLZ3 // Q9LHA8 // F4JLM5 // Q94A28 // O50008 // O65396 // O23254 // P92947 // Q9SRV5 // Q9LYG3 // Q9SLH0 // Q9LYR4 // Q944G9 // Q9M5K2 // Q949P2 // P22954 // Q9LFF9 // Q96528 // Q8RWV0 // Q9SJU4 // Q9FIW4 // Q93WJ8 // Q9LRL5 // Q84XU2 // P51818 // Q8GUM2 // O81149 // P22953 // Q9SIB9 // Q9SKZ1 // Q9LVM1
GO:0000003	P	reproduction	96	6.3e-15	1.1e-11	// Q9SS43 // Q0WL52 // Q9M1S8 // P48731 // P51412 // Q42431 // Q1KPV0 // M1C3G3 // O81787 // M1AHP5 // F4IHS2 // Q67ZM7 // M1AEF1 // Q0WPX9 // F4K2K3 // Q6QN90 // Q9FIZ3 // Q9M8S2 // Q9LNW3 // Q9SMV7 // M1BDX5 // A7Y5W8 // M1BLG9 // Q9SNC6 // Q9LMT2 // P21238 // Q9SS80 // Q9C6S1 // Q9FJD1 // I1VZH2 // D8L9N9 // F4JTJ9 // Q8W586 // M1C676 // Q9STM3 // Q9LVJ7 // Q9SMP5 // F4IVL6 // Q8L5Y6 // Q9FWA3…
GO:0042221	P	response to chemical	137	7e-15	1.2e-11	// Q9LHA8 // Q94A28 // Q9S7P9 // Q9C9W5 // K7LVF7 // Q9SLH0 // F4JG87 // Q9LYR4 // Q9LHQ6 // Q9C776 // Q9ATB4 // Q9LFF9 // I1M393 // Q9C5X8 // Q96327 // M1BEZ5 // Q93WJ8 // P51818 // F4IHS2 // Q9FMA3 // Q67ZM7 // Q9SA52 // A0A0R0HGN4 // M1B0T9 // Q93ZN9 // P26307 // Q9ZPW3 // I1KIK7 // I1K9T7 // Q9M8S2 // Q9LNW3 // I1JRT5 // P42644 // Q8GYM1 // O50008 // I1L3F9 // Q9ZW24 // Q9M1D1 // Q9SKB3 // Q9…
GO:0044711	P	single-organism biosynthetic process	217	7.9e-15	1.3e-11	// I1K8R3 // P45725 // Q2VEH0 // D7RPJ7 // E7E8A9 // M1CWL0 // W8QPD2 // I1K8C0 // Q9LTG0 // M1A0P3 // Q41534 // I1K055 // F4K5T2 // I1JZT5 // Q672R6 // Q42538 // P37822 // Q9LYR4 // P46283 // C6SWG8 // Q9LM03 // K7L5I8 // B0F481 // I1L011 // Q9XGA7 // Q9C5X8 // A0A077RPB6 // I1LTS0 // Q9LT69 // Q9LVW3 // I1NGG8 // A7LB43 // A0A0R0KCQ4 // Q9FJV8 // Q69GY3 // Q5M731 // Q9SAH5 // A0A077S6M1 // M1B1…
GO:0051186	P	cofactor metabolic process	86	1.1e-14	1.8e-11	// C6ZJY8 // I1K8C0 // M1BT30 // B0F481 // Q9FGX1 // D8L9Q5 // Q9LYR4 // I1K055 // C6THI6 // Q9C5X8 // I1LN30 // Q09054 // Q5M731 // K7KUF0 // C6TIW0 // A0A0R0HS87 // Q8LPN3 // Q9XE94 // F4J6I6 // I1JPX8 // I1KWM7 // Q8RWN9 // F8SMC3 // I1KTQ5 // Q9FFZ1 // Q9LYG3 // C6T731 // Q6RIB7 // I1JAF6 // C6TLY8 // Q84XU2 // O23254 // Q9FWA3 // Q94C74 // A8MRW9 // Q38JJ4 // I1KZJ0 // C6T827 // Q8GZQ3 // Q9…
GO:0022414	P	reproductive process	95	1.3e-14	2.3e-11	// Q9SS43 // Q0WL52 // Q9M1S8 // P48731 // P51412 // Q42431 // Q1KPV0 // M1C3G3 // O81787 // M1AHP5 // F4IHS2 // Q67ZM7 // M1AEF1 // Q0WPX9 // F4K2K3 // Q6QN90 // Q9FIZ3 // Q9M8S2 // Q9LNW3 // Q9SMV7 // M1BDX5 // A7Y5W8 // M1BLG9 // Q9SNC6 // Q9LMT2 // P21238 // Q9SS80 // Q9C6S1 // Q9FJD1 // I1VZH2 // D8L9N9 // F4JTJ9 // Q8W586 // M1C676 // Q9STM3 // Q9LVJ7 // Q9SMP5 // F4IVL6 // Q8L5Y6 // Q9FWA3…
GO:0043207	P	response to external biotic stimulus	56	1.6e-14	2.7e-11	// Q9S7P9 // P46283 // Q941E9 // Q9LJG3 // Q9MAA1 // F4K0E8 // Q9LHA8 // Q2LAK9 // Q5HZ38 // Q9LQB7 // P23321 // Q9SNC6 // P55737 // Q9MAP5 // O48676 // Q9M158 // Q9SSA5 // Q9SKB3 // Q9C7S6 // O64973 // M1CU39 // Q9SLH0 // O22785 // M1D518 // Q9LZR3 // P22953 // P22954 // P10896 // Q9SMU8 // O49506 // Q96291 // Q9C5X8 // Q6XMI3 // Q9FRH7 // Q9SAL0 // Q38799 // O64825 // Q9SMP5 // Q9FMS6 // Q9C7C4…
GO:0051707	P	response to other organism	56	1.6e-14	2.7e-11	// Q9S7P9 // P46283 // Q941E9 // Q9LJG3 // Q9MAA1 // F4K0E8 // Q9LHA8 // Q2LAK9 // Q5HZ38 // Q9LQB7 // P23321 // Q9SNC6 // P55737 // Q9MAP5 // O48676 // Q9M158 // Q9SSA5 // Q9SKB3 // Q9C7S6 // O64973 // M1CU39 // Q9SLH0 // O22785 // M1D518 // Q9LZR3 // P22953 // P22954 // P10896 // Q9SMU8 // O49506 // Q96291 // Q9C5X8 // Q6XMI3 // Q9FRH7 // Q9SAL0 // Q38799 // O64825 // Q9SMP5 // Q9FMS6 // Q9C7C4…
GO:0044724	P	single-organism carbohydrate catabolic process	38	1.9e-14	3.3e-11	// K7N397 // K7M1G7 // I1JPX8 // Q2XPV6 // A0A0R0GFW6 // Q8RWN9 // I1K665 // Q9SAJ4 // I1K5Z4 // Q6RUF6 // Q8LLS4 // Q84JX6 // I1JQR0 // I1JGY5 // D8L9Q5 // Q9XE59 // C6TF50 // Q944G9 // Q6RIB7 // M1B409 // I1KUF1 // P93565 // I1JAF6 // Q9SJU4 // F4KGQ0 // Q944M3 // Q09054 // Q38HV4 // Q38799 // Q94AY0 // A8MRW9 // F4I3L1 // Q9FK88 // Q8VWM9 // H9ZWY1 // C6TIW0 // Q38JJ4 // P08735
GO:0016043	P	cellular component organization	223	2.1e-14	3.5e-11	// I1K8R3 // Q8LAC5 // M1D7P9 // B7T1K7 // Q93VP9 // Q94F87 // Q8LE83 // Q9SRT7 // W8QPD2 // Q9LZT0 // I1LK36 // Q9S7P9 // Q9CA83 // K7U2U2 // Q9SD79 // Q9LTV1 // M1BJV6 // Q27IK7 // Q1KPV0 // Q38961 // Q9ATB4 // Q9SB75 // F4JI68 // Q94AA9 // F4K0C4 // A0A077RPB6 // K7MKX0 // Q9T045 // I1JBT8 // P51818 // F4IHS2 // Q9FMA3 // Q9SA52 // F4J5S1 // I1N836 // F4HXV6 // Q0WPX9 // M1D2M3 // I1LKV6 // I1…
GO:0048608	P	reproductive structure development	61	5.2e-14	8.8e-11	// Q8L819 // Q9LNW3 // Q9LFE0 // F4JRF5 // Q9M111 // Q9SS43 // M1BDX5 // Q0WL52 // M1BZC3 // M0ZWQ8 // M1BLG9 // Q9SNC6 // Q9SS80 // Q9LMT2 // P21238 // Q9M1S8 // P48731 // F4IVL6 // P51412 // Q42431 // Q941I6 // Q9LM69 // Q94AI7 // Q1KPV0 // M1C3G3 // Q9FT81 // B6UCY8 // Q9LFU0 // Q9XI46 // O81787 // I1VZH2 // D8L9N9 // Q9M2T9 // Q8RWT8 // Q8W586 // Q9STM3 // M1AHP5 // M0ZWN8 // Q9LVJ7 // Q9SAD4…
GO:0061458	P	reproductive system development	61	5.2e-14	8.8e-11	// Q8L819 // Q9LNW3 // Q9LFE0 // F4JRF5 // Q9M111 // Q9SS43 // M1BDX5 // Q0WL52 // M1BZC3 // M0ZWQ8 // M1BLG9 // Q9SNC6 // Q9SS80 // Q9LMT2 // P21238 // Q9M1S8 // P48731 // F4IVL6 // P51412 // Q42431 // Q941I6 // Q9LM69 // Q94AI7 // Q1KPV0 // M1C3G3 // Q9FT81 // B6UCY8 // Q9LFU0 // Q9XI46 // O81787 // I1VZH2 // D8L9N9 // Q9M2T9 // Q8RWT8 // Q8W586 // Q9STM3 // M1AHP5 // M0ZWN8 // Q9LVJ7 // Q9SAD4…
GO:0009056	P	catabolic process	176	8.5e-14	1.4e-10	// P45725 // Q680C0 // M1AYM2 // K7N397 // Q9MAA1 // Q42134 // I1KGF2 // I1KUB3 // I1JN11 // Q9FMS6 // O80497 // D8L9Q5 // M1BJI2 // Q9C776 // K7M8P4 // Q96528 // M1D2F0 // I1JIM1 // I1K4U3 // M1BUV6 // Q94CH6 // K7LCD4 // I1J9N5 // A0A080YUQ5 // K7M0Z2 // Q8GZQ3 // C6TAN1 // Q8RY79 // Q9SA52 // I1LJN3 // M1AID9 // M1DAI9 // M1BI49 // I1N5C6 // C6TIW0 // I1N4A9 // Q9M158 // I1LMG8 // K7MJ07 // Q9…
GO:0071840	P	cellular component organization or biogenesis	241	1e-13	1.7e-10	// I1K8R3 // Q8LAC5 // M1D7P9 // B7T1K7 // Q93VP9 // Q94F87 // Q8LE83 // Q9SRT7 // W8QPD2 // Q9LZT0 // I1LK36 // Q9S7P9 // Q9CA83 // K7U2U2 // Q9SD79 // Q9LTV1 // M1BJV6 // Q27IK7 // I1K454 // Q1KPV0 // Q38961 // Q9ATB4 // Q9SB75 // F4JI68 // Q94AA9 // F4K0C4 // A0A077RPB6 // K7MKX0 // Q9T045 // M1BUV6 // Q9C551 // I1JBT8 // P51818 // F4IHS2 // Q9FMA3 // Q9SA52 // F4J5S1 // I1N836 // F4HXV6 // Q0…
GO:0044723	P	single-organism carbohydrate metabolic process	116	1.1e-13	1.9e-10	// I1K8R3 // K7N397 // Q9XGA7 // W8QPD2 // Q94A28 // M1BT30 // Q6LBU9 // D8L9Q5 // P46283 // M1C2E8 // E7E8A9 // A0A077RPB6 // Q9SA52 // Q09054 // Q9LVW3 // A7LB43 // Q9SN58 // Q39231 // Q9LXL5 // Q0VH31 // C6TIW0 // Q9FG35 // K7M1G7 // I1JPX8 // Q9FYC7 // O48946 // O48947 // Q9M8S8 // Q8RWN9 // M1A4U5 // C6T9R8 // M0ZLV4 // F8SMC3 // Q9SIB9 // C6TD56 // Q6RIB7 // K7KNQ7 // I1M6W5 // I1KYK8 // Q4…
GO:1901575	P	organic substance catabolic process	156	1.4e-13	2.4e-10	// P45725 // Q680C0 // M1AYM2 // K7N397 // Q9MAA1 // Q42134 // I1KGF2 // I1KUB3 // I1JN11 // Q9FMS6 // O80497 // D8L9Q5 // M1BJI2 // Q9C776 // K7M8P4 // M1D2F0 // I1JIM1 // I1K4U3 // M1BUV6 // Q94CH6 // K7LCD4 // I1J9N5 // A0A080YUQ5 // K7M0Z2 // K7K9Y5 // C6TAN1 // Q8RY79 // Q9SA52 // M1BI49 // I1N5C6 // C6TIW0 // I1N4A9 // Q9M158 // I1LMG8 // K7MJ07 // I1LZC5 // K7M1G7 // I1JPX8 // P42731 // Q3…
GO:0009617	P	response to bacterium	32	1.5e-13	2.6e-10	// F4K0E8 // Q9LHA8 // P23321 // Q9SNC6 // P55737 // Q9MAP5 // O48676 // Q9SSA5 // O22785 // O64973 // Q9LJG3 // Q9SLH0 // P46283 // Q9LZR3 // P22953 // O49506 // P22954 // P10896 // Q9SMU8 // Q96291 // Q9C5X8 // Q9SAL0 // Q38799 // O64825 // Q9FMS6 // P54120 // Q9SA52 // Q9C5R8 // M1B409 // Q949U7 // Q9SZA7 // Q9M158
GO:0006732	P	coenzyme metabolic process	67	2e-13	3.4e-10	// C6T827 // C6THI6 // I1JGY5 // F4J6I6 // I1JPX8 // I1KWM7 // Q2XPV6 // A0A0R0GFW6 // C6ZJY8 // Q8RWN9 // Q8LPN3 // Q8W531 // M1BT30 // Q9SJU4 // I1K055 // I1K5Z4 // Q6RUF6 // F8SMC3 // I1KTQ5 // Q8LLS4 // Q84JX6 // M1BJR6 // I1KAE3 // Q38HS6 // Q9LYG3 // D8L9Q5 // Q9LYR4 // C6TF50 // C6T731 // Q944G9 // I1KZJ0 // M1CR61 // Q6RIB7 // M0ZV93 // P93565 // B6TPF2 // I1JAF6 // Q9C5X8 // I1LN30 // F4…
GO:0006796	P	phosphate-containing compound metabolic process	143	2.1e-13	3.5e-10	// M1AYM2 // Q2VEH0 // C6SVE8 // Q1W681 // Q9XI60 // Q41534 // I1K055 // Q9SZN1 // I1JZT5 // Q8RWN9 // K7LJS8 // D8L9Q5 // Q9LYR4 // P46283 // K7KNS8 // Q9LFF9 // C6TF34 // I1KNN0 // Q9C5X8 // P11647 // I1KZ13 // Q5M731 // Q69GY3 // Q9SAH5 // Q09054 // Q38951 // P92549 // Q0WPX9 // I1M4P0 // C6TIW0 // Q9LT75 // I1K9T7 // I1JPX8 // I1KWM7 // Q84LR6 // I1LDC4 // P23321 // Q9LUM0 // I1J693 // F8SMC3…
GO:0051704	P	multi-organism process	84	2.4e-13	4.1e-10	// Q9S7P9 // A0A0R0IUS2 // Q56WM6 // P46283 // Q9SU24 // Q941E9 // Q9LJG3 // Q9M8S2 // P42731 // Q9LHP4 // F4K0E8 // Q9LHA8 // M1AEF1 // Q2LAK9 // Q5HZ38 // Q9LQB7 // A7Y5W8 // Q9SNC6 // P55737 // I1MIG9 // Q94KS9 // F4K4R6 // O48676 // Q9M158 // Q8H1B3 // Q9C5W7 // Q9MAP5 // Q9SSA5 // Q9SKB3 // I1KIJ6 // Q9C7S6 // O64973 // M1CU39 // Q9SLH0 // Q9FMS6 // K7N421 // M1D518 // Q41272 // Q9FJD1 // Q9…
GO:1901657	P	glycosyl compound metabolic process	76	2.5e-13	4.2e-10	// O64753 // B6T4U2 // Q2VEH0 // A0A0R0KCQ4 // I1JPX8 // M1FPG4 // C6SVE8 // Q2XPV6 // A0A0R0GFW6 // Q1W681 // P19366 // Q84R11 // M1A0P3 // Q41534 // Q9SZN1 // A8Y6R3 // I1K5Z4 // M1DGA0 // I1J693 // I1JZT5 // Q9SUI9 // Q8LLS4 // Q84JX6 // M1D096 // I1JGY5 // Q8RWN9 // D8L9Q5 // Q6RUF6 // C6TF50 // A0A0R4J4C8 // Q944G9 // I1JAF6 // Q6RIB7 // C6TJV3 // M0ZV93 // I1L011 // P93565 // Q6I8E6 // A0A0…
GO:0009607	P	response to biotic stimulus	62	2.9e-13	4.9e-10	// Q9S7P9 // P46283 // Q941E9 // Q9LJG3 // Q9MAA1 // F4K0E8 // Q9SLH0 // Q2LAK9 // Q5HZ38 // Q9LQB7 // P23321 // P55737 // Q9SNC6 // O22757 // Q9MAP5 // O48676 // Q9M158 // Q94CG7 // Q9SSA5 // Q9SKB3 // Q9C7S6 // O64973 // M1CU39 // M1D518 // K7LNK1 // O22785 // C6SWU2 // F4HVC3 // Q9LZR3 // P22953 // P22954 // P10896 // Q9SMU8 // O49506 // Q96291 // Q9C5X8 // Q6XMI3 // Q9FRH7 // Q9SAL0 // Q94CH4…
GO:0044712	P	single-organism catabolic process	77	3e-13	5e-10	// Q8W523 // P45725 // Q680C0 // I1JGY5 // K7N397 // Q9C776 // K7M1G7 // Q9LJK2 // I1JPX8 // Q8LEU3 // Q9LDV4 // Q9M8S8 // Q2XPV6 // A0A0R0GFW6 // Q8GYM1 // I1K665 // Q9SJU4 // Q9ZW24 // O65396 // Q8RY79 // I1K5Z4 // Q6RUF6 // Q9M1D1 // Q8LLS4 // Q84JX6 // I1KEH3 // I1JQR0 // Q9STG6 // M1AI41 // Q9LJG3 // D8L9Q5 // Q9MAA1 // Q9XE59 // C6TF50 // Q944G9 // F4JW69 // Q6RIB7 // M1B409 // I1M923 // Q8…
GO:0006793	P	phosphorus metabolic process	143	5.1e-13	8.6e-10	// M1AYM2 // Q2VEH0 // C6SVE8 // Q1W681 // Q9XI60 // Q41534 // I1K055 // Q9SZN1 // I1JZT5 // Q8RWN9 // K7LJS8 // D8L9Q5 // Q9LYR4 // P46283 // K7KNS8 // Q9LFF9 // C6TF34 // I1KNN0 // Q9C5X8 // P11647 // I1KZ13 // Q5M731 // Q69GY3 // Q9SAH5 // Q09054 // Q38951 // P92549 // Q0WPX9 // I1M4P0 // C6TIW0 // Q9LT75 // I1K9T7 // I1JPX8 // I1KWM7 // Q84LR6 // I1LDC4 // P23321 // Q9LUM0 // I1J693 // F8SMC3…
GO:0009888	P	tissue development	37	5.1e-13	8.7e-10	// P0CJ46 // Q9LFE0 // K7TLQ9 // M1BDX5 // O80809 // M0ZWQ8 // M1BLG9 // Q9SS80 // Q9M1S8 // Q94CE4 // Q9LR04 // Q94AI7 // M1C3G3 // Q9FT81 // Q94B65 // Q9SZ58 // Q9LFU0 // M0ZQD9 // Q588V7 // Q8VZS9 // M1ALZ9 // Q8RW98 // Q9FT44 // Q9SU79 // M1CRB4 // Q9FKL2 // C0LGQ5 // Q9LZL9 // Q9SJZ6 // Q0WPX9 // Q9FV71 // K7M6P7 // M1B0T9 // M1CR33 // Q94B77 // B6SIY4 // Q9FIZ3
GO:0044702	P	single organism reproductive process	82	5.3e-13	8.9e-10	// Q6Q1P4 // Q9C6S1 // A0A0R0IUS2 // Q56WM6 // Q9LNW3 // Q9LFE0 // Q9FK88 // Q9M111 // Q9SS43 // M1BDX5 // K7LLZ3 // Q0WL52 // Q41272 // M0ZWQ8 // A7Y5W8 // M1BLG9 // Q9SJZ6 // Q9SS80 // Q9LMT2 // P21238 // I1MIG9 // Q9SU24 // Q9M1S8 // Q8H1B3 // F4IVL6 // P51412 // K7N421 // I1KIJ6 // Q941I6 // Q9LM69 // Q94AI7 // P48731 // F4K4R6 // M1C3G3 // Q5D892 // Q9FT81 // Q9FJD1 // Q9SMV7 // Q9LFU0 // Q9…
GO:0010035	P	response to inorganic substance	45	7.8e-13	1.3e-09	// Q9LTX9 // Q9M111 // K7LLZ3 // Q9LHA8 // F4JLM5 // Q94A28 // O50008 // O65396 // Q9SM02 // K7X8F1 // Q9C9W5 // O23254 // Q9SKB3 // Q9SRV5 // Q9SKY8 // Q9LYG3 // Q9SLH0 // Q9LYR4 // Q9LHQ6 // Q944G9 // Q9M5K2 // Q949P2 // P22954 // Q9LFF9 // Q96528 // Q8RWV0 // Q9SJU4 // Q9FIW4 // Q9SIB9 // Q93WJ8 // Q9LRL5 // Q84XU2 // Q84TH9 // P51818 // Q8GUM2 // P31414 // Q9SA52 // P22953 // O81149 // P92947…
GO:0009314	P	response to radiation	47	8.3e-13	1.4e-09	// Q9ZSL6 // Q96528 // O24621 // Q9SMV7 // K7LLZ3 // Q39102 // Q9LHA8 // Q9FN02 // P23321 // Q9SNC6 // Q9M1S8 // Q6TLJ1 // P48731 // O64692 // Q9C9Q4 // Q9C9W5 // K7LYE7 // Q9SKY8 // P25856 // I1M9M3 // Q5G882 // K7M6P7 // Q588V7 // P10896 // Q9SMU8 // Q9SRU2 // Q9SZP1 // Q8W585 // Q9XF89 // Q93Z18 // Q9AST3 // Q9LPV9 // Q84XU2 // K7N5J8 // Q9MA55 // F4IVL6 // Q9ZS97 // Q07473 // O22476 // Q9SVN4…
GO:0055086	P	nucleobase-containing small molecule metabolic process	93	9.4e-13	1.6e-09	// B6T4U2 // Q2VEH0 // C6SVE8 // Q1W681 // M1A0P3 // Q41534 // I1K055 // Q9SZN1 // I1JZT5 // K7LJS8 // D8L9Q5 // Q9LYR4 // C6TJV3 // I1L011 // I1LN30 // P11647 // I1KZ13 // K7M0Z2 // Q69GY3 // P92549 // M0ZV93 // I1M4P0 // C6TIW0 // I1JPX8 // I1KWM7 // Q8RWN9 // Q84R11 // M1C1G1 // I1J693 // F8SMC3 // M1BT30 // Q9LYG3 // A0A0R4J4C8 // I1JAF6 // Q6RIB7 // M0ZSE6 // A0A0N7CKZ1 // Q6I8E6 // G1C2Z0 /…
GO:0051234	P	establishment of localization	274	1.2e-12	2e-09	// K7LX04 // B6SQZ0 // I1KQU9 // Q2VEH0 // C6T2I8 // Q84K47 // I1LTR0 // K7M6Z0 // K7V744 // Q1W681 // Q1EBV7 // M1A927 // Q5XVI1 // C6TCM3 // Q8LBP4 // I1LK36 // K7MTE2 // I1JZT5 // K7LRL1 // I1LA00 // A0A077S0W7 // C6T7U9 // K7KRE6 // F4IWA1 // Q0WWW9 // M1C3G3 // Q9LHQ6 // A0A0R4J4C8 // A0A0R0KCS5 // Q948K6 // I3RWW2 // Q38967 // K7KXM5 // Q58P71 // Q9LMJ6 // Q5PP33 // F4K0C4 // K7N344 // A0A0…
GO:0046034	P	ATP metabolic process	56	1.2e-12	2.1e-09	// Q2VEH0 // I1JPX8 // M1FPG4 // C6SVE8 // Q2XPV6 // A0A0R0GFW6 // Q1W681 // P19366 // Q41534 // Q9SZN1 // A8Y6R3 // I1K5Z4 // I1JZT5 // Q9SUI9 // Q8LLS4 // Q84JX6 // I1JGY5 // Q8RWN9 // D8L9Q5 // Q6RUF6 // C6TF50 // A0A0R4J4C8 // Q944G9 // I1JAF6 // Q6RIB7 // A0A0N7CKZ1 // P93565 // Q6I8E6 // A0A0R0KQ68 // G1C2Z0 // Q9SJU4 // F4KGQ0 // Q944M3 // P11647 // Q9LSQ2 // I1KZ13 // Q38HV4 // Q38799 // …
GO:0008152	P	metabolic process	1072	1.2e-12	2.1e-09	// O49737 // M1A2L2 // B7T1K7 // Q9FNB3 // I1N1K6 // C6T7N2 // Q9SJT2 // I1NG48 // W5CSD8 // W8QPD2 // Q9XI60 // Q8LPN3 // I1LTJ5 // Q2VEH0 // Q41534 // I1K055 // A0A0R4J2Z7 // F4K5T2 // M1DDZ6 // Q9C9W5 // P51412 // Q42538 // M1BJV6 // I1JE14 // Q9SCQ2 // C6TBX1 // Q9LYR4 // P46283 // C6SWG8 // C6TCD1 // B2ZGR4 // B0F481 // C6TF30 // C6TF34 // C6THI6 // Q9ZPS3 // M1D2F0 // I1LN30 // I1LSB3 // B3…
GO:0009116	P	nucleoside metabolic process	73	1.3e-12	2.2e-09	// O64753 // B6T4U2 // Q2VEH0 // A0A0R0KCQ4 // I1JPX8 // M1FPG4 // C6SVE8 // Q2XPV6 // A0A0R0GFW6 // Q1W681 // P19366 // Q84R11 // M1A0P3 // Q41534 // Q9SZN1 // A8Y6R3 // I1K5Z4 // M1DGA0 // I1J693 // I1JZT5 // Q9SUI9 // Q8LLS4 // Q84JX6 // I1JGY5 // Q8RWN9 // D8L9Q5 // Q6RUF6 // C6TF50 // A0A0R4J4C8 // Q944G9 // I1JAF6 // Q6RIB7 // C6TJV3 // M0ZV93 // I1L011 // P93565 // Q6I8E6 // A0A0R0KQ68 // …
GO:0019693	P	ribose phosphate metabolic process	74	1.6e-12	2.7e-09	// O64753 // I1JGY5 // Q2VEH0 // I1JPX8 // M1FPG4 // C6SVE8 // I1KWM7 // Q2XPV6 // A0A0R0GFW6 // Q1W681 // P19366 // Q84R11 // Q41534 // M1BT30 // Q9SZN1 // A8Y6R3 // I1K5Z4 // M1DGA0 // I1J693 // I1JZT5 // Q9SUI9 // Q8LLS4 // Q84JX6 // K7LJS8 // Q38HS6 // Q9LYG3 // Q8RWN9 // D8L9Q5 // P11647 // Q9LYR4 // C6TF50 // Q6RUF6 // Q944G9 // I1KZJ0 // I1JAF6 // M1CR61 // Q6RIB7 // M0ZV93 // A0A0N7CKZ1 /…
GO:0051179	P	localization	276	2.1e-12	3.6e-09	// K7LX04 // B6SQZ0 // I1KQU9 // Q2VEH0 // C6T2I8 // Q84K47 // I1LTR0 // K7M6Z0 // K7V744 // Q1W681 // Q1EBV7 // M1A927 // Q5XVI1 // C6TCM3 // Q8LBP4 // I1LK36 // K7MTE2 // I1JZT5 // K7LRL1 // I1LA00 // A0A077S0W7 // C6T7U9 // K7KRE6 // F4IWA1 // Q0WWW9 // M1C3G3 // Q9LHQ6 // A0A0R4J4C8 // A0A0R0KCS5 // Q948K6 // I3RWW2 // Q38967 // K7KXM5 // Q58P71 // Q9LMJ6 // Q5PP33 // F4K0C4 // K7N344 // A0A0…
GO:0009123	P	nucleoside monophosphate metabolic process	63	2.7e-12	4.6e-09	// Q2VEH0 // I1JPX8 // M1FPG4 // C6SVE8 // Q2XPV6 // A0A0R0GFW6 // Q1W681 // P19366 // Q41534 // Q9SZN1 // A8Y6R3 // I1K5Z4 // I1J693 // I1JZT5 // Q9SUI9 // Q8LLS4 // Q84JX6 // K7LJS8 // Q9STG9 // Q9STG6 // I1JGY5 // Q8RWN9 // D8L9Q5 // Q6RUF6 // C6TF50 // A0A0R4J4C8 // Q944G9 // I1JAF6 // Q6RIB7 // I1L011 // P93565 // Q6I8E6 // A0A0R0KQ68 // G1C2Z0 // Q9SJU4 // F4KGQ0 // Q944M3 // P11647 // Q9LS…
GO:0006091	P	generation of precursor metabolites and energy	81	3.5e-12	6e-09	// Q8L5C9 // I1JGY5 // O65502 // Q9SW65 // Q84VW9 // M1B824 // Q41787 // M1FPG4 // A5GZ73 // P93691 // Q2XPV6 // A0A0R0GFW6 // Q94A28 // M1BJR6 // P23321 // P56778 // P56777 // Q9SJU4 // Q84KR7 // C6TE56 // I1K5Z4 // Q9M158 // O49541 // Q6RUF6 // Q8LLS4 // Q84JX6 // Q9SIB9 // I1L5Z5 // Q0WW97 // Q8RWN9 // D8L9Q5 // P11647 // C6TF50 // K7M1G7 // C6T7N2 // Q9XF89 // Q944G9 // Q8LAD2 // Q6RIB7 // Q9…
GO:1901700	P	response to oxygen-containing compound	66	3.6e-12	6e-09	// I1K9T7 // Q96528 // Q9LNW3 // M1CU39 // Q9M111 // Q9SZP1 // Q9LHA8 // M1BEB1 // P57681 // M1BEZ5 // Q94CE4 // Q9ZW24 // Q9SM02 // Q9S7P9 // Q9LSQ2 // Q84TH9 // Q9SKB3 // Q9SKY8 // Q9LM69 // Q38868 // Q94AI7 // F4JG87 // Q9LHQ6 // I1M9M3 // O22808 // Q944G9 // Q9C776 // Q9SZ58 // Q42396 // P10896 // Q67ZM7 // F4K0E8 // Q9M2G7 // Q9C5X8 // Q9STM3 // Q9SAL0 // Q9MA55 // I1M1F2 // Q9LVW3 // Q84N34…
GO:0006810	P	transport	269	3.9e-12	6.6e-09	// K7LX04 // B6SQZ0 // I1KQU9 // Q2VEH0 // C6T2I8 // Q84K47 // I1LTR0 // K7M6Z0 // K7V744 // Q1W681 // Q1EBV7 // M1A927 // C6TCM3 // Q8LBP4 // Q9SZN1 // K7MTE2 // I1JZT5 // K7LRL1 // I1LA00 // A0A077S0W7 // C6T7U9 // K7KRE6 // F4IWA1 // Q0WWW9 // M1C3G3 // Q9LHQ6 // A0A0R4J4C8 // A0A0R0KCS5 // Q948K6 // I3RWW2 // Q38967 // K7KXM5 // Q58P71 // Q9LMJ6 // Q5PP33 // F4K0C4 // K7N344 // A0A096Q8A7 // …
GO:0044237	P	cellular metabolic process	890	4e-12	6.7e-09	// Q9XI60 // B7T1K7 // Q9FNB3 // I1N1K6 // C6T7N2 // Q9SJT2 // I1NG48 // W8QPD2 // Q9ZUF2 // Q8LPN3 // Q2VEH0 // Q41534 // I1K055 // F4K5T2 // Q9C9W5 // P51412 // Q42538 // M1BJV6 // I1JE14 // Q9SCQ2 // C6TBX1 // Q9LYR4 // P46283 // C6SWG8 // C6SW88 // B2ZGR4 // B0F481 // K7KNS8 // C6TF34 // C6THI6 // Q9ZPS3 // I1LN30 // M1BK24 // M1BG39 // Q9C551 // M0ZMY2 // Q9LVW3 // I1N7C6 // A0A0R0I7H8 // Q6…
GO:0009416	P	response to light stimulus	44	4.4e-12	7.5e-09	// Q9ZSL6 // Q96528 // O24621 // Q9SMV7 // Q39102 // Q9LHA8 // Q9FN02 // P23321 // Q9SNC6 // Q9M1S8 // Q6TLJ1 // P48731 // O64692 // Q9C9Q4 // Q9C9W5 // Q9SKY8 // M1D2M3 // I1M9M3 // Q5G882 // K7M6P7 // Q588V7 // P10896 // Q9SMU8 // Q9SRU2 // Q9SZP1 // Q8W585 // Q9XF89 // Q93Z18 // Q9AST3 // Q9LPV9 // Q84XU2 // Q9MA55 // F4IVL6 // Q9ZS97 // Q07473 // O22476 // Q9SVN4 // C6TER2 // I1KIK7 // A0A077…
GO:0006090	P	pyruvate metabolic process	35	4.7e-12	8e-09	// C6T827 // I1JPX8 // Q8GZQ3 // Q2XPV6 // A0A0R0GFW6 // Q8RWN9 // I1K5Z4 // Q6RUF6 // Q8LLS4 // Q84JX6 // I1JGY5 // D8L9Q5 // C6TF50 // Q944G9 // Q6RIB7 // P93565 // F4K0E8 // I1JAF6 // Q9SJU4 // F4KGQ0 // Q944M3 // Q09054 // O81014 // Q38HV4 // I1LE43 // Q38799 // Q9SAJ4 // M1BM43 // A8MRW9 // F4I3L1 // Q8VWM9 // H9ZWY1 // C6TIW0 // Q38JJ4 // P08735
GO:0044765	P	single-organism transport	103	5.2e-12	8.9e-09	// K7LX04 // Q2VEH0 // Q84K47 // I1LTR0 // K7M6Z0 // Q1W681 // Q41534 // Q9SZN1 // I1JZT5 // I1LA00 // B6SWE0 // Q0WWW9 // M1C3G3 // Q9C5X8 // I1JEL2 // M1A2V8 // Q7Y070 // I1JBT8 // Q69GY3 // I1KG22 // Q9FMA3 // P92549 // I1N9K0 // F4HXV6 // O80480 // I1M4P0 // Q8H135 // I1L9L3 // I1L9L2 // C6TCV8 // K7KMP6 // Q6I8E6 // Q84WE9 // I1MCB4 // Q42093 // I1KPH2 // K7MF40 // K7KGC2 // A0A0R4J4C8 // Q8…
GO:0071704	P	organic substance metabolic process	981	7.3e-12	1.2e-08	// O49737 // Q9XI60 // B7T1K7 // Q9FNB3 // I1N1K6 // Q9SJT2 // I1NG48 // W5CSD8 // W8QPD2 // Q9ZUF2 // Q8LPN3 // I1LTJ5 // Q2VEH0 // Q41534 // I1K055 // A0A0R4J2Z7 // F4K5T2 // M1DDZ6 // P51412 // Q42538 // M1BJV6 // I1JE14 // Q9SCQ2 // C6TBX1 // Q9LYR4 // P46283 // C6SWG8 // C6SW88 // B2ZGR4 // B0F481 // C6TF30 // M1D2F0 // I1LN30 // B3H778 // Q8VYJ7 // M1BG39 // Q9C551 // M0ZMY2 // Q9LVW3 // I1…
GO:0006753	P	nucleoside phosphate metabolic process	82	7.7e-12	1.3e-08	// O64753 // I1JGY5 // Q2VEH0 // I1JPX8 // M1FPG4 // C6SVE8 // I1KWM7 // Q2XPV6 // A0A0R0GFW6 // Q1W681 // P19366 // M1BJR6 // Q84R11 // Q41534 // I1K055 // Q9SZN1 // A8Y6R3 // I1K5Z4 // M1DGA0 // I1J693 // I1JZT5 // Q9SUI9 // M1BT30 // Q8LLS4 // Q84JX6 // K7LJS8 // I1KAE3 // Q38HS6 // Q9STG6 // Q9LYG3 // Q9STG9 // D8L9Q5 // P11647 // Q9LYR4 // C6TF50 // Q6RUF6 // Q944G9 // I1KZJ0 // I1JAF6 // M1…
GO:0009141	P	nucleoside triphosphate metabolic process	59	7.7e-12	1.3e-08	// O64753 // Q2VEH0 // I1JPX8 // M1FPG4 // C6SVE8 // Q2XPV6 // A0A0R0GFW6 // Q1W681 // P19366 // Q41534 // Q9SZN1 // A8Y6R3 // I1K5Z4 // I1JZT5 // Q9SUI9 // Q8LLS4 // Q84JX6 // Q9STG6 // I1JGY5 // Q8RWN9 // D8L9Q5 // Q6RUF6 // C6TF50 // A0A0R4J4C8 // Q944G9 // I1JAF6 // Q6RIB7 // A0A0N7CKZ1 // P93565 // Q6I8E6 // A0A0R0KQ68 // G1C2Z0 // Q9SJU4 // F4KGQ0 // Q944M3 // P11647 // Q9LSQ2 // I1KZ13 // …
GO:0009199	P	ribonucleoside triphosphate metabolic process	58	7.9e-12	1.3e-08	// O64753 // Q2VEH0 // I1JPX8 // M1FPG4 // C6SVE8 // Q2XPV6 // A0A0R0GFW6 // Q1W681 // P19366 // Q41534 // Q9SZN1 // A8Y6R3 // I1K5Z4 // I1JZT5 // Q9SUI9 // Q8LLS4 // Q84JX6 // I1JGY5 // Q8RWN9 // D8L9Q5 // Q6RUF6 // C6TF50 // A0A0R4J4C8 // Q944G9 // I1JAF6 // Q6RIB7 // A0A0N7CKZ1 // P93565 // Q6I8E6 // A0A0R0KQ68 // G1C2Z0 // Q9SJU4 // F4KGQ0 // Q944M3 // P11647 // Q9LSQ2 // I1KZ13 // Q38HV4 // …
GO:0009205	P	purine ribonucleoside triphosphate metabolic process	56	8e-12	1.4e-08	// Q2VEH0 // I1JPX8 // M1FPG4 // C6SVE8 // Q2XPV6 // A0A0R0GFW6 // Q1W681 // P19366 // Q41534 // Q9SZN1 // A8Y6R3 // I1K5Z4 // I1JZT5 // Q9SUI9 // Q8LLS4 // Q84JX6 // I1JGY5 // Q8RWN9 // D8L9Q5 // Q6RUF6 // C6TF50 // A0A0R4J4C8 // Q944G9 // I1JAF6 // Q6RIB7 // A0A0N7CKZ1 // P93565 // Q6I8E6 // A0A0R0KQ68 // G1C2Z0 // Q9SJU4 // F4KGQ0 // Q944M3 // P11647 // Q9LSQ2 // I1KZ13 // Q38HV4 // Q38799 // …
GO:0046496	P	nicotinamide nucleotide metabolic process	41	9.4e-12	1.6e-08	// I1JGY5 // I1JPX8 // I1KWM7 // Q2XPV6 // A0A0R0GFW6 // Q8RWN9 // M1BJR6 // I1K055 // I1K5Z4 // Q6RUF6 // F8SMC3 // M1BT30 // Q8LLS4 // Q84JX6 // I1KAE3 // Q38HS6 // Q9LYG3 // D8L9Q5 // Q9LYR4 // C6TF50 // Q944G9 // M1CR61 // Q6RIB7 // P93565 // I1JAF6 // Q9SJU4 // Q9FWA3 // F4KGQ0 // Q944M3 // Q09054 // Q38HV4 // Q38799 // I1KZJ0 // Q9SAJ4 // A8MRW9 // F4I3L1 // Q8VWM9 // H9ZWY1 // C6TIW0 // Q3…
GO:0009144	P	purine nucleoside triphosphate metabolic process	56	9.5e-12	1.6e-08	// Q2VEH0 // I1JPX8 // M1FPG4 // C6SVE8 // Q2XPV6 // A0A0R0GFW6 // Q1W681 // P19366 // Q41534 // Q9SZN1 // A8Y6R3 // I1K5Z4 // I1JZT5 // Q9SUI9 // Q8LLS4 // Q84JX6 // I1JGY5 // Q8RWN9 // D8L9Q5 // Q6RUF6 // C6TF50 // A0A0R4J4C8 // Q944G9 // I1JAF6 // Q6RIB7 // A0A0N7CKZ1 // P93565 // Q6I8E6 // A0A0R0KQ68 // G1C2Z0 // Q9SJU4 // F4KGQ0 // Q944M3 // P11647 // Q9LSQ2 // I1KZ13 // Q38HV4 // Q38799 // …
GO:0019362	P	pyridine nucleotide metabolic process	41	1.1e-11	1.8e-08	// I1JGY5 // I1JPX8 // I1KWM7 // Q2XPV6 // A0A0R0GFW6 // Q8RWN9 // M1BJR6 // I1K055 // I1K5Z4 // Q6RUF6 // F8SMC3 // M1BT30 // Q8LLS4 // Q84JX6 // I1KAE3 // Q38HS6 // Q9LYG3 // D8L9Q5 // Q9LYR4 // C6TF50 // Q944G9 // M1CR61 // Q6RIB7 // P93565 // I1JAF6 // Q9SJU4 // Q9FWA3 // F4KGQ0 // Q944M3 // Q09054 // Q38HV4 // Q38799 // I1KZJ0 // Q9SAJ4 // A8MRW9 // F4I3L1 // Q8VWM9 // H9ZWY1 // C6TIW0 // Q3…
GO:1902578	P	single-organism localization	106	1.1e-11	1.8e-08	// K7LX04 // Q2VEH0 // Q84K47 // I1LTR0 // K7M6Z0 // Q1W681 // Q41534 // I1LK36 // I1JZT5 // I1LA00 // B6SWE0 // Q0WWW9 // M1C3G3 // Q9C5X8 // I1JEL2 // M1A2V8 // Q7Y070 // I1JBT8 // Q69GY3 // I1KG22 // Q9FMA3 // P92549 // I1N9K0 // F4HXV6 // O80480 // I1M4P0 // Q8H135 // I1L9L3 // I1L9L2 // C6TCV8 // K7KMP6 // Q6I8E6 // Q84WE9 // I1MCB4 // Q42093 // I1KPH2 // Q9SZN1 // K7KGC2 // A0A0R4J4C8 // Q8…
GO:0016052	P	carbohydrate catabolic process	58	1.3e-11	2.1e-08	// K7N397 // K7M1G7 // I1JPX8 // Q2XPV6 // A0A0R0GFW6 // Q8RWN9 // I1K665 // I1NBU9 // A0A0R0FJV6 // Q9SJU4 // I1L7T9 // Q9SAJ4 // I1K5Z4 // Q6RUF6 // K7M8N6 // Q8LLS4 // Q84JX6 // O80497 // I1JQR0 // I1JGY5 // D8L9Q5 // Q9XE59 // C6TF50 // M1BJI2 // M1AID9 // Q9LJ42 // Q944G9 // I1JBB5 // Q9M3D5 // I1KUF1 // P93565 // I1JAF6 // M1D2F0 // A0A0R0ERS6 // F4KGQ0 // Q944M3 // Q09054 // Q9FIW4 // Q38H…
GO:0009117	P	nucleotide metabolic process	81	1.3e-11	2.1e-08	// O64753 // I1JGY5 // Q2VEH0 // I1JPX8 // M1FPG4 // C6SVE8 // I1KWM7 // Q2XPV6 // A0A0R0GFW6 // Q1W681 // P19366 // M1BJR6 // Q84R11 // Q41534 // I1K055 // Q9SZN1 // A8Y6R3 // I1K5Z4 // M1DGA0 // I1J693 // I1JZT5 // Q9SUI9 // M1BT30 // Q8LLS4 // Q84JX6 // K7LJS8 // I1KAE3 // Q38HS6 // Q9STG6 // Q9LYG3 // Q9STG9 // D8L9Q5 // P11647 // Q9LYR4 // C6TF50 // Q6RUF6 // Q944G9 // I1KZJ0 // I1JAF6 // M1…
GO:0009167	P	purine ribonucleoside monophosphate metabolic process	58	1.3e-11	2.3e-08	// Q2VEH0 // I1JPX8 // M1FPG4 // C6SVE8 // Q2XPV6 // A0A0R0GFW6 // Q1W681 // P19366 // Q41534 // Q9SZN1 // A8Y6R3 // I1K5Z4 // I1JZT5 // Q9SUI9 // Q8LLS4 // Q84JX6 // K7LJS8 // I1JGY5 // Q8RWN9 // D8L9Q5 // Q6RUF6 // C6TF50 // A0A0R4J4C8 // Q944G9 // I1JAF6 // Q6RIB7 // A0A0N7CKZ1 // P93565 // Q6I8E6 // A0A0R0KQ68 // G1C2Z0 // Q9SJU4 // F4KGQ0 // Q944M3 // P11647 // Q9LSQ2 // I1KZ13 // Q38HV4 // …
GO:0009126	P	purine nucleoside monophosphate metabolic process	58	1.3e-11	2.3e-08	// Q2VEH0 // I1JPX8 // M1FPG4 // C6SVE8 // Q2XPV6 // A0A0R0GFW6 // Q1W681 // P19366 // Q41534 // Q9SZN1 // A8Y6R3 // I1K5Z4 // I1JZT5 // Q9SUI9 // Q8LLS4 // Q84JX6 // K7LJS8 // I1JGY5 // Q8RWN9 // D8L9Q5 // Q6RUF6 // C6TF50 // A0A0R4J4C8 // Q944G9 // I1JAF6 // Q6RIB7 // A0A0N7CKZ1 // P93565 // Q6I8E6 // A0A0R0KQ68 // G1C2Z0 // Q9SJU4 // F4KGQ0 // Q944M3 // P11647 // Q9LSQ2 // I1KZ13 // Q38HV4 // …
GO:0032787	P	monocarboxylic acid metabolic process	79	1.9e-11	3.2e-08	// C6T827 // O48959 // P45725 // Q9LJK2 // I1JPX8 // Q9M507 // Q8GZQ3 // Q2XPV6 // A0A0R0GFW6 // Q9LRM7 // Q94A28 // Q8LPN3 // Q9LTG0 // A1YNA1 // Q8VZE9 // B0M199 // Q9SJU4 // Q9FH97 // Q9LVZ3 // M1BM43 // Q9SAJ4 // O48676 // Q9ZP05 // Q6RUF6 // F4JW69 // Q8LLS4 // Q84JX6 // O81014 // I1KEH3 // I1JE14 // I1JGY5 // D8L9Q5 // Q9LYR4 // C6TF50 // Q944G9 // I1K5Z4 // Q9LQ12 // Q6RIB7 // I1LJN3 // C6…
GO:1901605	P	alpha-amino acid metabolic process	57	2.3e-11	3.9e-08	// A3RM04 // O64753 // I1M923 // Q43725 // M1AZP7 // U5JCC7 // O80574 // I1JI26 // C6ZJY8 // Q8LPN3 // O50008 // K7UQ67 // O65396 // F4K5T2 // Q95AG1 // Q9STG9 // Q42538 // Q9SRV5 // Q9FMF7 // Q45NB2 // Q94C74 // I1LUL9 // Q6RUF7 // C6T731 // Q9S702 // Q9LM03 // M1AJK7 // Q9LFU1 // Q71EW8 // I1J6X7 // O23254 // Q93Z12 // I1LN30 // I1JX88 // Q9LT69 // Q8W523 // Q8W524 // Q94A94 // I1NF54 // Q8W529…
GO:0034220	P	ion transmembrane transport	49	2.3e-11	3.9e-08	// K7LX04 // Q56X25 // Q2VEH0 // Q9M038 // Q69GY3 // Q1W681 // P19366 // Q9FEP7 // K7L4V7 // I1MCB4 // Q41534 // I1M329 // Q9SZN1 // A8Y6R3 // I1JZT5 // Q9SUI9 // I1KPH2 // O23039 // K7MF40 // Q9FMF7 // I1KWB8 // A0A0R4J4C8 // I1K536 // C6TKR9 // A0A0N7CKZ1 // I1JR80 // Q6I8E6 // G1C2Z0 // B2BAL3 // P92549 // M1BF18 // K7KAI6 // P31414 // Q9FY46 // I1KUE7 // Q9C8G9 // Q8VYD4 // Q9SL29 // I1N9K0 /…
GO:0006733	P	oxidoreduction coenzyme metabolic process	42	2.7e-11	4.6e-08	// I1JGY5 // F4J6I6 // I1JPX8 // I1KWM7 // Q2XPV6 // A0A0R0GFW6 // Q8RWN9 // M1BJR6 // I1K055 // I1K5Z4 // Q6RUF6 // F8SMC3 // M1BT30 // Q8LLS4 // Q84JX6 // I1KAE3 // Q38HS6 // Q9LYG3 // D8L9Q5 // Q9LYR4 // C6TF50 // Q944G9 // M1CR61 // Q6RIB7 // P93565 // I1JAF6 // Q9SJU4 // Q9FWA3 // F4KGQ0 // Q944M3 // Q09054 // Q38HV4 // Q38799 // I1KZJ0 // Q9SAJ4 // A8MRW9 // F4I3L1 // Q8VWM9 // H9ZWY1 // C6…
GO:0009161	P	ribonucleoside monophosphate metabolic process	60	3.2e-11	5.4e-08	// Q2VEH0 // I1JPX8 // M1FPG4 // C6SVE8 // Q2XPV6 // A0A0R0GFW6 // Q1W681 // P19366 // Q41534 // Q9SZN1 // A8Y6R3 // I1K5Z4 // I1J693 // I1JZT5 // Q9SUI9 // Q8LLS4 // Q84JX6 // K7LJS8 // I1JGY5 // Q8RWN9 // D8L9Q5 // Q6RUF6 // C6TF50 // A0A0R4J4C8 // Q944G9 // I1JAF6 // Q6RIB7 // A0A0N7CKZ1 // P93565 // Q6I8E6 // A0A0R0KQ68 // G1C2Z0 // Q9SJU4 // F4KGQ0 // Q944M3 // P11647 // Q9LSQ2 // I1KZ13 // …
GO:0019637	P	organophosphate metabolic process	110	3.2e-11	5.5e-08	// M1AYM2 // Q2VEH0 // C6SVE8 // Q1W681 // Q9XI60 // Q41534 // M1BT30 // Q9SZN1 // I1JZT5 // K7LJS8 // D8L9Q5 // Q9LYR4 // I1L011 // I1KNN0 // Q9C5X8 // P11647 // I1KZ13 // Q5M731 // Q69GY3 // Q9SAH5 // Q09054 // P92549 // Q0WPX9 // I1M4P0 // C6TIW0 // Q9LT75 // I1JPX8 // I1KWM7 // Q8RWN9 // Q84R11 // I1J693 // F8SMC3 // I1K055 // M1D096 // Q9LYG3 // I1NG48 // I1J516 // A0A0R4J4C8 // I1JAF6 // Q6…
GO:0009119	P	ribonucleoside metabolic process	66	3.3e-11	5.6e-08	// O64753 // Q2VEH0 // A0A0R0KCQ4 // I1JPX8 // M1FPG4 // C6SVE8 // Q2XPV6 // A0A0R0GFW6 // Q1W681 // P19366 // Q84R11 // Q9XGC6 // Q41534 // Q9SZN1 // A8Y6R3 // I1K5Z4 // M1DGA0 // I1J693 // I1JZT5 // Q9SUI9 // Q8LLS4 // Q84JX6 // I1JGY5 // Q8RWN9 // D8L9Q5 // Q6RUF6 // C6TF50 // A0A0R4J4C8 // Q944G9 // I1JAF6 // Q6RIB7 // M0ZV93 // A0A0N7CKZ1 // P93565 // Q6I8E6 // A0A0R0KQ68 // G1C2Z0 // Q9SJU4…
GO:0042278	P	purine nucleoside metabolic process	62	3.5e-11	5.9e-08	// Q2VEH0 // I1JPX8 // M1FPG4 // C6SVE8 // Q2XPV6 // A0A0R0GFW6 // Q1W681 // P19366 // Q84R11 // Q9XGC6 // Q41534 // Q9SZN1 // A8Y6R3 // I1K5Z4 // M1DGA0 // I1JZT5 // Q9SUI9 // Q8LLS4 // Q84JX6 // I1JGY5 // Q8RWN9 // D8L9Q5 // Q6RUF6 // C6TF50 // A0A0R4J4C8 // Q944G9 // I1JAF6 // Q6RIB7 // M0ZV93 // A0A0N7CKZ1 // P93565 // Q6I8E6 // A0A0R0KQ68 // G1C2Z0 // Q9SJU4 // I1LN30 // F4KGQ0 // Q38799 // …
GO:0009653	P	anatomical structure morphogenesis	45	6.4e-11	1.1e-07	// M1D7P9 // Q8S905 // P0CJ46 // Q9LFE0 // K7TLQ9 // I1N836 // M1BZC3 // Q9LYS6 // Q56WM6 // Q9SS80 // Q9LMT2 // Q9M1S8 // Q8H1B3 // Q9LR04 // Q8RW98 // Q94AI7 // M1C3G3 // Q94B65 // Q9LQ12 // Q9LFU0 // M0ZQD9 // Q588V7 // Q9SMU8 // M1ALZ9 // P48731 // Q9STM3 // Q93Z18 // Q9SAD4 // F4IHS2 // M1CRB4 // Q9FKL2 // O22476 // Q9SL03 // I1ML79 // Q9SVY1 // I1KIK7 // Q0WPX9 // Q0ZA03 // Q9FV71 // K7M6P7…
GO:0072524	P	pyridine-containing compound metabolic process	41	7e-11	1.2e-07	// I1JGY5 // I1JPX8 // I1KWM7 // Q2XPV6 // A0A0R0GFW6 // Q8RWN9 // M1BJR6 // I1K055 // I1K5Z4 // Q6RUF6 // F8SMC3 // M1BT30 // Q8LLS4 // Q84JX6 // I1KAE3 // Q38HS6 // Q9LYG3 // D8L9Q5 // Q9LYR4 // C6TF50 // Q944G9 // M1CR61 // Q6RIB7 // P93565 // I1JAF6 // Q9SJU4 // Q9FWA3 // F4KGQ0 // Q944M3 // Q09054 // Q38HV4 // Q38799 // I1KZJ0 // Q9SAJ4 // A8MRW9 // F4I3L1 // Q8VWM9 // H9ZWY1 // C6TIW0 // Q3…
GO:0046128	P	purine ribonucleoside metabolic process	61	7.7e-11	1.3e-07	// Q2VEH0 // I1JPX8 // M1FPG4 // C6SVE8 // Q2XPV6 // A0A0R0GFW6 // Q1W681 // P19366 // Q84R11 // Q9XGC6 // Q41534 // Q9SZN1 // A8Y6R3 // I1K5Z4 // M1DGA0 // I1JZT5 // Q9SUI9 // Q8LLS4 // Q84JX6 // I1JGY5 // Q8RWN9 // D8L9Q5 // Q6RUF6 // C6TF50 // A0A0R4J4C8 // Q944G9 // I1JAF6 // Q6RIB7 // M0ZV93 // A0A0N7CKZ1 // P93565 // Q6I8E6 // A0A0R0KQ68 // G1C2Z0 // Q9SJU4 // I1LN30 // F4KGQ0 // Q944M3 // …
GO:0006757	P	ATP generation from ADP	29	8.1e-11	1.4e-07	// I1JPX8 // Q2XPV6 // A0A0R0GFW6 // Q8RWN9 // I1K5Z4 // Q6RUF6 // Q8LLS4 // Q84JX6 // I1JGY5 // D8L9Q5 // C6TF50 // Q944G9 // Q6RIB7 // P93565 // I1JAF6 // Q9SJU4 // F4KGQ0 // Q944M3 // Q09054 // Q38HV4 // Q38799 // Q9SAJ4 // A8MRW9 // F4I3L1 // Q8VWM9 // H9ZWY1 // C6TIW0 // Q38JJ4 // P08735
GO:0046031	P	ADP metabolic process	29	8.1e-11	1.4e-07	// I1JPX8 // Q2XPV6 // A0A0R0GFW6 // Q8RWN9 // I1K5Z4 // Q6RUF6 // Q8LLS4 // Q84JX6 // I1JGY5 // D8L9Q5 // C6TF50 // Q944G9 // Q6RIB7 // P93565 // I1JAF6 // Q9SJU4 // F4KGQ0 // Q944M3 // Q09054 // Q38HV4 // Q38799 // Q9SAJ4 // A8MRW9 // F4I3L1 // Q8VWM9 // H9ZWY1 // C6TIW0 // Q38JJ4 // P08735
GO:0006096	P	glycolytic process	29	8.1e-11	1.4e-07	// I1JPX8 // Q2XPV6 // A0A0R0GFW6 // Q8RWN9 // I1K5Z4 // Q6RUF6 // Q8LLS4 // Q84JX6 // I1JGY5 // D8L9Q5 // C6TF50 // Q944G9 // Q6RIB7 // P93565 // I1JAF6 // Q9SJU4 // F4KGQ0 // Q944M3 // Q09054 // Q38HV4 // Q38799 // Q9SAJ4 // A8MRW9 // F4I3L1 // Q8VWM9 // H9ZWY1 // C6TIW0 // Q38JJ4 // P08735
GO:0009132	P	nucleoside diphosphate metabolic process	30	8.2e-11	1.4e-07	// I1JPX8 // Q2XPV6 // A0A0R0GFW6 // Q8RWN9 // I1K5Z4 // Q6RUF6 // Q8LLS4 // Q84JX6 // I1JGY5 // D8L9Q5 // C6TF50 // Q944G9 // Q6RIB7 // P93565 // I1JAF6 // Q9SJU4 // F4KGQ0 // Q944M3 // Q09054 // Q38HV4 // Q38799 // Q9SAJ4 // A8MRW9 // M1A6I9 // F4I3L1 // Q8VWM9 // H9ZWY1 // C6TIW0 // Q38JJ4 // P08735
GO:0006165	P	nucleoside diphosphate phosphorylation	29	8.4e-11	1.4e-07	// I1JPX8 // Q2XPV6 // A0A0R0GFW6 // Q8RWN9 // I1K5Z4 // Q6RUF6 // Q8LLS4 // Q84JX6 // I1JGY5 // D8L9Q5 // C6TF50 // Q944G9 // Q6RIB7 // P93565 // I1JAF6 // Q9SJU4 // F4KGQ0 // Q944M3 // Q09054 // Q38HV4 // Q38799 // Q9SAJ4 // A8MRW9 // F4I3L1 // Q8VWM9 // H9ZWY1 // C6TIW0 // Q38JJ4 // P08735
GO:0009135	P	purine nucleoside diphosphate metabolic process	29	8.6e-11	1.5e-07	// I1JPX8 // Q2XPV6 // A0A0R0GFW6 // Q8RWN9 // I1K5Z4 // Q6RUF6 // Q8LLS4 // Q84JX6 // I1JGY5 // D8L9Q5 // C6TF50 // Q944G9 // Q6RIB7 // P93565 // I1JAF6 // Q9SJU4 // F4KGQ0 // Q944M3 // Q09054 // Q38HV4 // Q38799 // Q9SAJ4 // A8MRW9 // F4I3L1 // Q8VWM9 // H9ZWY1 // C6TIW0 // Q38JJ4 // P08735
GO:0009179	P	purine ribonucleoside diphosphate metabolic process	29	8.6e-11	1.5e-07	// I1JPX8 // Q2XPV6 // A0A0R0GFW6 // Q8RWN9 // I1K5Z4 // Q6RUF6 // Q8LLS4 // Q84JX6 // I1JGY5 // D8L9Q5 // C6TF50 // Q944G9 // Q6RIB7 // P93565 // I1JAF6 // Q9SJU4 // F4KGQ0 // Q944M3 // Q09054 // Q38HV4 // Q38799 // Q9SAJ4 // A8MRW9 // F4I3L1 // Q8VWM9 // H9ZWY1 // C6TIW0 // Q38JJ4 // P08735
GO:0009185	P	ribonucleoside diphosphate metabolic process	29	8.6e-11	1.5e-07	// I1JPX8 // Q2XPV6 // A0A0R0GFW6 // Q8RWN9 // I1K5Z4 // Q6RUF6 // Q8LLS4 // Q84JX6 // I1JGY5 // D8L9Q5 // C6TF50 // Q944G9 // Q6RIB7 // P93565 // I1JAF6 // Q9SJU4 // F4KGQ0 // Q944M3 // Q09054 // Q38HV4 // Q38799 // Q9SAJ4 // A8MRW9 // F4I3L1 // Q8VWM9 // H9ZWY1 // C6TIW0 // Q38JJ4 // P08735
GO:0009259	P	ribonucleotide metabolic process	65	8.8e-11	1.5e-07	// O64753 // Q2VEH0 // I1JPX8 // M1FPG4 // C6SVE8 // Q2XPV6 // A0A0R0GFW6 // Q1W681 // P19366 // Q84R11 // Q41534 // Q9SZN1 // A8Y6R3 // I1K5Z4 // M1DGA0 // I1J693 // I1JZT5 // Q9SUI9 // Q8LLS4 // Q84JX6 // K7LJS8 // I1JGY5 // Q8RWN9 // D8L9Q5 // Q6RUF6 // C6TF50 // A0A0R4J4C8 // Q944G9 // I1JAF6 // Q6RIB7 // M0ZV93 // A0A0N7CKZ1 // P93565 // Q6I8E6 // A0A0R0KQ68 // G1C2Z0 // Q9SJU4 // F4KGQ0 // …
GO:0046939	P	nucleotide phosphorylation	29	1.2e-10	2e-07	// I1JPX8 // Q2XPV6 // A0A0R0GFW6 // Q8RWN9 // I1K5Z4 // Q6RUF6 // Q8LLS4 // Q84JX6 // I1JGY5 // D8L9Q5 // C6TF50 // Q944G9 // Q6RIB7 // P93565 // I1JAF6 // Q9SJU4 // F4KGQ0 // Q944M3 // Q09054 // Q38HV4 // Q38799 // Q9SAJ4 // A8MRW9 // F4I3L1 // Q8VWM9 // H9ZWY1 // C6TIW0 // Q38JJ4 // P08735
GO:0009150	P	purine ribonucleotide metabolic process	61	1.7e-10	2.9e-07	// Q2VEH0 // I1JPX8 // M1FPG4 // C6SVE8 // Q2XPV6 // A0A0R0GFW6 // Q1W681 // P19366 // Q84R11 // Q41534 // Q9SZN1 // A8Y6R3 // I1K5Z4 // M1DGA0 // I1JZT5 // Q9SUI9 // Q8LLS4 // Q84JX6 // K7LJS8 // I1JGY5 // Q8RWN9 // D8L9Q5 // Q6RUF6 // C6TF50 // A0A0R4J4C8 // Q944G9 // I1JAF6 // Q6RIB7 // M0ZV93 // A0A0N7CKZ1 // P93565 // Q6I8E6 // A0A0R0KQ68 // G1C2Z0 // Q9SJU4 // F4KGQ0 // Q944M3 // P11647 // …
GO:0042742	P	defense response to bacterium	26	1.8e-10	3e-07	// P23321 // Q9SNC6 // P55737 // Q9MAP5 // O48676 // Q9SSA5 // O22785 // O64973 // Q9LJG3 // Q9SLH0 // P46283 // P22953 // O49506 // P10896 // Q9SMU8 // Q96291 // Q9C5X8 // Q9SAL0 // Q38799 // Q9FMS6 // Q9SA52 // Q9C5R8 // M1B409 // Q949U7 // Q9SZA7 // Q9M158
GO:0015074	P	DNA integration	19	2.3e-10	3.9e-07	// Q9M1C6 // Q8SA93 // Q9LQH2 // C0JJI3 // Q8S463 // Q84VH8 // Q9SIX9 // Q9ZUK1 // Q9SJT2 // O81903 // Q9ZVW0 // Q9XIG5 // Q9ZUF2 // A5JSC4 // Q8W0X9 // Q9FZN9 // Q9LH44 // Q9ZVK4 // Q9SKV5
GO:0016567	P	protein ubiquitination	36	2.5e-10	4.2e-07	// I1J9T6 // Q9SCQ2 // Q9FNB3 // I1N5T6 // I1JSE2 // K7K9Y5 // Q9LHA8 // Q0WL52 // Q9S7R7 // I1JST5 // I1KUB3 // B7U179 // Q8W104 // O22785 // Q8VZS9 // Q9LFU0 // Q9SNC6 // Q9SAL0 // M0ZWN8 // K7LCD4 // K7L8S8 // Q9FFN9 // Q9SJ85 // Q9LSW9 // I1MRB7 // Q9FL42 // Q8L5Y6 // Q9FRH7 // K7MBJ5 // Q06AN9 // Q94A73 // Q8H0T4 // Q9SVJ9 // K7KPL9 // K7KX39 // I1LMG8
GO:0072521	P	purine-containing compound metabolic process	66	2.7e-10	4.6e-07	// Q2VEH0 // I1JPX8 // M1FPG4 // C6SVE8 // Q2XPV6 // A0A0R0GFW6 // Q1W681 // P19366 // Q84R11 // M1A0P3 // Q41534 // Q9SZN1 // A8Y6R3 // I1K5Z4 // M1DGA0 // I1JZT5 // Q9SUI9 // Q8LLS4 // Q84JX6 // K7LJS8 // I1JGY5 // Q9SJU4 // D8L9Q5 // Q6RUF6 // C6TF50 // A0A0R4J4C8 // Q944G9 // I1JAF6 // Q6RIB7 // M0ZV93 // A0A0N7CKZ1 // P93565 // Q6I8E6 // A0A0R0KQ68 // G1C2Z0 // M1C1G1 // I1LN30 // F4KGQ0 // …
GO:0006950	P	response to stress	215	3.2e-10	5.5e-07	// Q9CAP6 // Q94F87 // Q56YM8 // Q9LJG3 // K7MB21 // Q9MAA1 // Q9LHA8 // Q2LAK9 // Q94A28 // Q6ST34 // F4K0E8 // Q8VZG1 // K7KB13 // Q9C9W5 // P51412 // Q42431 // P42644 // Q941E9 // M1D518 // F4JG87 // Q9LHQ6 // M1CR22 // Q38961 // Q9ATB4 // O49506 // K7KZZ1 // K7KXM5 // O22757 // Q9C5X8 // Q6XMI3 // Q9LXL5 // Q8VYJ7 // Q94CH4 // Q93WJ8 // K7MVF2 // F6M1R8 // Q9M088 // Q8RY79 // P51818 // F4IHS2…
GO:0006163	P	purine nucleotide metabolic process	61	4e-10	6.7e-07	// Q2VEH0 // I1JPX8 // M1FPG4 // C6SVE8 // Q2XPV6 // A0A0R0GFW6 // Q1W681 // P19366 // Q84R11 // Q41534 // Q9SZN1 // A8Y6R3 // I1K5Z4 // M1DGA0 // I1JZT5 // Q9SUI9 // Q8LLS4 // Q84JX6 // K7LJS8 // I1JGY5 // Q8RWN9 // D8L9Q5 // Q6RUF6 // C6TF50 // A0A0R4J4C8 // Q944G9 // I1JAF6 // Q6RIB7 // M0ZV93 // A0A0N7CKZ1 // P93565 // Q6I8E6 // A0A0R0KQ68 // G1C2Z0 // Q9SJU4 // F4KGQ0 // Q944M3 // P11647 // …
GO:1901135	P	carbohydrate derivative metabolic process	115	5.3e-10	8.9e-07	// B6T4U2 // Q2VEH0 // C6SVE8 // Q1W681 // M1AYM2 // M1A0P3 // Q41534 // M1BT30 // Q9SZN1 // I1JZT5 // K7LJS8 // D8L9Q5 // I1K454 // Q9LYR4 // C6TJV3 // M1C2E8 // I1L011 // I1KNN0 // I1LN30 // P11647 // M0ZMY2 // Q9LVW3 // K7M0Z2 // Q69GY3 // Q09054 // P92549 // Q2LAK9 // A0A0R0KCQ4 // I1M4P0 // C6TIW0 // Q9M158 // I1JPX8 // F4K0E8 // I1KWM7 // Q8RWN9 // Q84R11 // C0P451 // I1J693 // F8SMC3 // Q9…
GO:0010154	P	fruit development	34	9.6e-10	1.6e-06	// Q9LNW3 // Q9LFE0 // Q9M111 // Q9SS43 // M0ZWQ8 // Q9SS80 // Q941I6 // Q9XI46 // P51412 // Q42431 // P21238 // Q94AI7 // Q9FT81 // Q9LFU0 // Q9M1S8 // O81787 // I1VZH2 // Q8W586 // M1AHP5 // M0ZWN8 // Q9LVJ7 // Q9SAD4 // P21343 // F4IVL6 // Q9FFN4 // Q9LYB4 // C0LGQ5 // Q9SVY1 // Q9FK88 // M1CR33 // Q8W104 // Q94B77 // Q9SMP5 // Q9FIZ3
GO:0043412	P	macromolecule modification	136	9.8e-10	1.7e-06	// I1N5T6 // Q9FNB3 // I1J9T6 // I1L5W1 // Q9LHA8 // M1BLE5 // Q0WL52 // K7KAB0 // Q0VH31 // P56778 // P56777 // I1KGF2 // I1KUB3 // I1JN11 // Q9LTV1 // Q0WW97 // Q9C776 // Q9ATB4 // M1C2E8 // Q5XET6 // Q9C5X8 // Q41449 // K7LCD4 // I1LKV0 // Q9LYU9 // I1LMG8 // M1BGQ7 // Q9LT75 // I1K9T7 // Q94A73 // S4Z9B3 // Q5HZ38 // I1NHE4 // M1BLG9 // Q9S7R7 // I1MRB7 // A0A097PLE1 // I1J516 // Q42396 // K7…
GO:0009266	P	response to temperature stimulus	29	1.3e-09	2.3e-06	// Q94F87 // Q9LTX9 // P42644 // Q9M8S8 // Q9LHA8 // Q9FN02 // I1LU10 // P51412 // P92947 // Q9SKY8 // Q9LM69 // Q9LJG3 // P94072 // Q9ATB4 // P22953 // P22954 // P10896 // Q96291 // Q9C5X8 // Q8VYJ7 // P51818 // Q9SA52 // Q9C5R8 // Q9SJZ6 // Q42431 // Q94A76 // P25856 // P43333 // Q93Z16
GO:0044238	P	primary metabolic process	876	1.6e-09	2.7e-06	// O49737 // Q9XI60 // B7T1K7 // Q9FNB3 // I1N1K6 // Q9SJT2 // W5CSD8 // W8QPD2 // Q9ZUF2 // Q8LPN3 // I1LTJ5 // Q2VEH0 // Q41534 // I1K055 // A0A0R4J2Z7 // F4K5T2 // M1DDZ6 // P51412 // Q42538 // M1BJV6 // Q9LUL5 // Q9SCQ2 // Q9LYR4 // P46283 // C6SW88 // B2ZGR4 // C6TF30 // M1D2F0 // I1LN30 // Q8VYJ7 // M1BG39 // Q9C551 // M0ZMY2 // Q9LVW3 // I1N7C6 // A0A0R0I7H8 // A0A0R0GI69 // Q69GY3 // Q8RY…
GO:0005975	P	carbohydrate metabolic process	210	1.9e-09	3.2e-06	// I1K8R3 // O49737 // M1AYM2 // K7N397 // B6ST04 // Q9XGA7 // W5CSD8 // C6T5R6 // W8QPD2 // Q94A28 // B4F996 // I1LTJ5 // Q9XFT0 // M1D4H3 // A0A0R4J2Z7 // A0A077S1U1 // I1JCK7 // Q6LBU9 // O80497 // Q8LCR5 // W5CWM8 // D8L9Q5 // Q9LYR4 // P46283 // F4I6W3 // O65363 // M1C2E8 // Q8L5C9 // F4JI68 // E7E8A9 // M1D2F0 // A0A077RPB6 // Q9LXL5 // Q09054 // Q9LVW3 // A7LB43 // Q9SN58 // Q8GZQ3 // Q9M0…
GO:0001101	P	response to acid chemical	49	3e-09	5e-06	// I1K9T7 // Q96528 // Q9LNW3 // M1CU39 // Q9M111 // Q9SZP1 // P57681 // Q9ZW24 // Q9SM02 // Q9S7P9 // M1AJK1 // Q9C9W5 // Q9SKB3 // Q38868 // Q94AI7 // F4JG87 // Q9LHQ6 // I1M9M3 // Q944G9 // Q9C776 // Q9SZ58 // Q42396 // P10896 // Q67ZM7 // F4K0E8 // Q9M2G7 // Q9SAL0 // Q9LSQ2 // Q9LVW3 // Q84TH9 // K7X8F1 // F4IHS2 // P31414 // Q56WD9 // Q9SA52 // Q9MA55 // I1KIK7 // Q9SIB9 // Q94A76 // Q9SB48…
GO:0032446	P	protein modification by small protein conjugation	37	3.1e-09	5.2e-06	// I1J9T6 // Q9SCQ2 // Q9FNB3 // I1N5T6 // I1JSE2 // K7K9Y5 // Q9LHA8 // Q0WL52 // Q9S7R7 // I1JST5 // I1KUB3 // B7U179 // Q8W104 // O22785 // Q8VZS9 // Q9LFU0 // Q9SNC6 // Q9SAL0 // M0ZWN8 // K7LCD4 // K7L8S8 // K7M382 // Q9FFN9 // Q9SJ85 // Q9LSW9 // I1MRB7 // Q9FL42 // Q8L5Y6 // Q9FRH7 // K7MBJ5 // Q06AN9 // Q94A73 // Q8H0T4 // Q9SVJ9 // K7KPL9 // K7KX39 // I1LMG8
GO:0051301	P	cell division	29	3.6e-09	6.1e-06	// Q6Q1P4 // F4IVI0 // Q8S905 // O48946 // Q9C5Y4 // Q8GYM3 // Q9S7P9 // Q9ZPR1 // Q8RWY6 // Q27IK7 // Q96327 // Q8VZS9 // Q84M91 // Q588V7 // F4K0C4 // F4IIU4 // Q8W586 // A0MEB5 // O48626 // F4IVL6 // M1CRB4 // Q06AN9 // M1CZA2 // Q3ECW2 // Q9FV71 // K7M6P7 // M1CR33 // Q9SA32 // Q9SSD1
GO:0048316	P	seed development	32	3.6e-09	6.2e-06	// Q9LNW3 // Q9LFE0 // Q9M111 // Q9SS43 // M0ZWQ8 // Q9SS80 // Q941I6 // Q9XI46 // P51412 // Q42431 // P21238 // Q94AI7 // Q9FT81 // Q9LFU0 // Q9M1S8 // O81787 // I1VZH2 // Q8W586 // M1AHP5 // M0ZWN8 // Q9LVJ7 // Q9SAD4 // P21343 // F4IVL6 // Q9FFN4 // Q9LYB4 // C0LGQ5 // Q9FK88 // M1CR33 // Q8W104 // Q94B77 // Q9FIZ3
GO:0065007	P	biological regulation	390	6e-09	1e-05	// B7T1K7 // I1N1K6 // Q5JBT4 // C6T7N2 // Q84ZU9 // J3RHG3 // B6SVQ8 // F4K5T2 // K7LVF7 // M1BJV6 // B6SWE0 // B2ZGR4 // Q948K6 // M1A263 // C6SVF6 // Q9C6K9 // Q9ZU40 // Q2L3V2 // A0A0R0I7H8 // L7Z7P4 // M1BAE9 // Q9M0M5 // M1B0T9 // F4K2K3 // M1BL34 // P26307 // M1CZ55 // Q6ULS4 // Q9SLJ1 // I1MRB7 // K7M8N6 // D9HNU4 // Q9C658 // K7MTT9 // Q8W585 // A0A096TWC0 // I1JMZ6 // I1KI89 // Q9SJ07 /…
GO:0007389	P	pattern specification process	18	8.3e-09	1.4e-05	// P48731 // F4IVL6 // Q9SJZ6 // Q9LFE0 // Q9ZPS9 // Q94AI7 // Q588V7 // Q9SAD4 // M1BZC3 // M0ZWQ8 // K7M6P7 // M1CR33 // Q9LFU0 // Q9SS80 // Q9M1S8 // F4IHS2 // Q8L5Y6 // M0ZQD9
GO:0009657	P	plastid organization	23	8.5e-09	1.4e-05	// M1B159 // Q9FI56 // Q8RWT8 // Q1KPV0 // P21238 // Q84N64 // Q9C9Q4 // P51412 // Q8S9K3 // Q8LBP4 // M1AIC4 // M1AMZ8 // Q9SD79 // I1K681 // Q8W585 // F4IVL6 // Q9LVY0 // Q9STG9 // Q56WD9 // Q9SA52 // Q9LVM1 // M1D2M3 // Q9C5J8
GO:0009409	P	response to cold	20	9e-09	1.5e-05	// Q9C5R8 // Q9SA52 // Q96291 // Q9C5X8 // P51412 // P92947 // Q94A76 // Q9LM69 // Q42431 // Q9LJG3 // P42644 // Q9M8S8 // Q9SJZ6 // P25856 // P94072 // P10896 // Q93Z16 // Q9ATB4 // P22953 // P43333
GO:0019748	P	secondary metabolic process	35	1.4e-08	2.4e-05	// P45725 // I1K4P2 // Q9STL0 // C6SWG8 // Q9LIG9 // Q2LAK9 // Q8GYM1 // Q9LQB7 // I1L7A9 // Q9ZW24 // O48676 // P48731 // Q9M1D1 // I1JPV8 // Q9LJG3 // Q9LYR4 // M1AJK1 // Q9FT81 // F4JW69 // I1NGG8 // Q9SZP1 // I1JZG7 // Q9ZPY2 // I1KIM3 // M1AHJ9 // I1JXP6 // Q9LQ25 // I1LLS9 // M1B968 // Q9SB48 // Q9LTM7 // O81829 // Q9LIP5 // Q9LFG8 // I1KM52
GO:0099402	P	plant organ development	38	2.7e-08	4.5e-05	// P0CJ46 // Q9LFE0 // K7TLQ9 // M1BDX5 // Q9C878 // M1BZC3 // M0ZWQ8 // Q9SS80 // Q9LMT2 // Q9M1S8 // P48731 // Q9FT44 // Q94B65 // Q8RXP6 // Q9LFU0 // M0ZQD9 // P10896 // Q9M2T9 // Q8RWT8 // Q9FK88 // Q9STM3 // Q9SAD4 // I1LE43 // Q9FKL2 // Q9MAH0 // Q9SMP5 // P31414 // Q67ZM7 // M1CRB4 // Q84VW9 // O22476 // Q9SJZ6 // Q9SRU2 // Q0WPX9 // Q9LVM1 // M1B0T9 // M1CR33 // Q9FHZ1
GO:0009790	P	embryo development	27	2.7e-08	4.6e-05	// Q9ZTZ2 // Q9LFE0 // M0ZWQ8 // Q9SS80 // P21238 // Q9XI46 // C0P3I0 // P51412 // Q8W104 // Q94AI7 // Q9LFU0 // Q9M1S8 // O81787 // I1VZH2 // Q8W586 // M1AHP5 // M0ZWN8 // Q9LVJ7 // Q9SAD4 // P21343 // F4IVL6 // Q9LYB4 // Q9FKL2 // C0LGQ5 // Q9FK88 // M1CR33 // Q9FIZ3
GO:0006952	P	defense response	84	3e-08	5.1e-05	// K7LWL6 // C6ZS24 // P46283 // Q941E9 // Q56YM8 // Q5JBT4 // K7MB21 // Q94CG7 // Q8GZF0 // F4K0E8 // Q9SLH0 // Q9SNC6 // Q2LAK9 // Q9LQB7 // P23321 // Q8VZG1 // K7M3U3 // O22808 // I1MIG9 // K7KB13 // Q94CH4 // Q9SAV0 // O48676 // Q9M158 // Q9MAP5 // I1LWD2 // Q9C7C4 // Q9SSA5 // O23293 // Q9SKB3 // K7K166 // Q39214 // Q9LM69 // M1CU39 // M1D518 // F4JG87 // Q9FMS6 // K7LNK1 // O22785 // C6SWU2…
GO:0016310	P	phosphorylation	59	3.3e-08	5.5e-05	// I1K9T7 // Q09054 // Q8S8Y8 // I1JRC5 // I1JPX8 // M1FPG4 // C6SVE8 // Q9M8S8 // Q2XPV6 // A0A0R0GFW6 // Q5HZ38 // K7M3U3 // Q9LUM0 // I1MIG9 // I1K5Z4 // Q6RUF6 // F4J6F6 // Q84JX6 // Q42396 // I1KIJ6 // I1JGY5 // Q38868 // D8L9Q5 // C6TF50 // K7N421 // Q944G9 // I1JRU2 // Q6RIB7 // P93565 // I1JAF6 // Q9SJU4 // F4KGQ0 // Q93Z18 // P11647 // Q9LSQ2 // I1KZ13 // Q38HV4 // Q38799 // Q9FIM9 // Q9…
GO:0098542	P	defense response to other organism	39	3.5e-08	5.8e-05	// Q941E9 // Q9LJG3 // Q9MAA1 // F4K0E8 // Q2LAK9 // Q9LQB7 // P23321 // Q9SNC6 // P55737 // Q9MAP5 // O48676 // Q9SSA5 // Q9SKB3 // O64973 // M1CU39 // Q9SLH0 // P46283 // M1D518 // P22953 // O22785 // P10896 // Q9SMU8 // O49506 // Q96291 // Q9C5X8 // Q9SAL0 // Q38799 // Q9M158 // Q9FMS6 // Q9C7C4 // F4IHS2 // Q9SA52 // Q9C5R8 // M1B409 // Q949U7 // Q9SZA7 // Q93ZN9 // Q9LJX4 // Q9SMP5
GO:1901564	P	organonitrogen compound metabolic process	256	4e-08	6.7e-05	// P45725 // B4FAN9 // B6T4U2 // Q2VEH0 // D7RPJ7 // Q8W524 // C6SVE8 // C6ZJY8 // J3RHG3 // Q8LPN3 // M1A0P3 // Q41534 // I1K055 // Q9SZN1 // A0A0R0I6U8 // F4K5T2 // I1JZT5 // P51412 // Q42538 // P37822 // Q6NQE4 // D8L9Q5 // A0A0R0IWM0 // C6SW88 // Q93X16 // Q9LM03 // C6TJV3 // Q71EW8 // I1L011 // Q9C5X8 // I1LN30 // I1LTS0 // M1BK24 // P11647 // I1KZ13 // Q5M731 // I1N7C6 // K7M0Z2 // Q69GY3 /…
GO:0006811	P	ion transport	79	4e-08	6.8e-05	// K7LX04 // B6SQZ0 // I1KQU9 // C6TGS0 // Q2VEH0 // Q9M038 // Q940M4 // Q69GY3 // M1D079 // Q94A76 // Q9C8G9 // Q1W681 // P19366 // Q9FEP7 // K7L4V7 // I1MCB4 // Q41534 // I1M329 // Q9SZN1 // Q9LVE4 // I1JZT5 // Q9SUI9 // Q8VZM5 // O80592 // O23039 // K7MF40 // Q9LM69 // Q38967 // Q9FYB9 // A8Y6R3 // I1KWB8 // Q9LHQ6 // I1JCP6 // A0A0R4J4C8 // I1K536 // I1MFE6 // C6TKR9 // M1D096 // A0A0N7CKZ1 /…
GO:0050667	P	homocysteine metabolic process	5	4.4e-08	7.5e-05	// I1MW49 // Q9SRV5 // K7KNT9 // O50008 // Q71EW8
GO:0098660	P	inorganic ion transmembrane transport	37	4.9e-08	8.2e-05	// K7LX04 // Q2VEH0 // Q69GY3 // Q1W681 // P19366 // Q9FEP7 // K7KAI6 // Q41534 // I1M329 // Q9SZN1 // A8Y6R3 // I1JZT5 // Q9SUI9 // I1KPH2 // O23039 // K7MF40 // I1KWB8 // A0A0R4J4C8 // Q56X25 // A0A0N7CKZ1 // I1JR80 // Q6I8E6 // G1C2Z0 // B2BAL3 // P92549 // M1BF18 // Q9FY46 // I1KUE7 // Q8VYD4 // Q9SL29 // I1N9K0 // M1D096 // I1M4P0 // Q8H135 // Q7XJL2 // Q8VY10 // Q9SXS2
GO:0006464	P	cellular protein modification process	113	5.3e-08	8.9e-05	// I1N5T6 // Q9FNB3 // I1L5W1 // Q9LHA8 // Q0WL52 // Q0VH31 // P56778 // P56777 // I1KGF2 // I1KUB3 // I1JN11 // Q9LTV1 // Q0WW97 // Q9C776 // Q9ATB4 // M1C2E8 // Q9C5X8 // Q41449 // K7LCD4 // I1LMG8 // M1BGQ7 // Q9LT75 // I1K9T7 // Q5HZ38 // P23321 // M1BLG9 // Q9S7R7 // Q9SNC6 // A0A097PLE1 // I1J516 // Q42396 // K7KUG2 // I1JDP8 // I1J4V4 // Q93Z16 // O81053 // Q9STM3 // Q93Z18 // Q9SJ85 // S4…
GO:0036211	P	protein modification process	113	5.3e-08	8.9e-05	// I1N5T6 // Q9FNB3 // I1L5W1 // Q9LHA8 // Q0WL52 // Q0VH31 // P56778 // P56777 // I1KGF2 // I1KUB3 // I1JN11 // Q9LTV1 // Q0WW97 // Q9C776 // Q9ATB4 // M1C2E8 // Q9C5X8 // Q41449 // K7LCD4 // I1LMG8 // M1BGQ7 // Q9LT75 // I1K9T7 // Q5HZ38 // P23321 // M1BLG9 // Q9S7R7 // Q9SNC6 // A0A097PLE1 // I1J516 // Q42396 // K7KUG2 // I1JDP8 // I1J4V4 // Q93Z16 // O81053 // Q9STM3 // Q93Z18 // Q9SJ85 // S4…
GO:0009639	P	response to red or far red light	18	6e-08	0.0001	// Q6TLJ1 // P48731 // Q07473 // Q9SRU2 // Q9SVN4 // C6TER2 // Q9XF89 // Q9ZS97 // Q93Z18 // K7M6P7 // M1BGQ7 // Q9LRM7 // Q5G882 // Q84XU2 // Q588V7 // Q9AST3 // B3H5S2 // Q9M1S8
GO:0006996	P	organelle organization	116	6.1e-08	0.0001	// I1N5T6 // M1D7P9 // B7T1K7 // B4FE85 // Q94F87 // Q8LE83 // K7U2U2 // P51412 // F4HW51 // Q1KPV0 // Q38961 // Q9ATB4 // F4IHS2 // Q9FMA3 // Q9SA52 // F4HXV6 // M1D2M3 // I1LKV6 // I1L9L3 // I1L9L2 // Q9SKV5 // Q9SMV7 // Q9C5Y4 // Q8GYM3 // Q9SLJ1 // A0A097PLE1 // I1N651 // Q9SHJ6 // Q8RWY6 // F4J5S1 // Q9C658 // Q8W585 // F4JTJ9 // Q9STM3 // I1KI89 // B8A161 // C6SYX2 // A0A0R0J215 // F4IVL6 /…
GO:0070647	P	protein modification by small protein conjugation or removal	45	7.1e-08	0.00012	// I1J9T6 // Q9SCQ2 // Q9FNB3 // I1N5T6 // I1JSE2 // K7K9Y5 // Q8H0T4 // Q0WL52 // Q9S7R7 // I1JST5 // I1KGF2 // I1KUB3 // I1JN11 // Q9FPT1 // B7U179 // Q9LTV1 // Q8W104 // O22785 // Q8VZS9 // I1J4V4 // Q9LFU0 // M1D6J7 // Q9SNC6 // Q9SAL0 // Q9SJ85 // K7LCD4 // K7KPL9 // K7M382 // Q9FFN9 // M0ZWN8 // Q9LSW9 // I1MRB7 // Q9LHA8 // Q9FL42 // Q8L5Y6 // Q9FRH7 // K7MBJ5 // Q06AN9 // K7L8S8 // Q94A73…
GO:0040007	P	growth	30	9.6e-08	0.00016	// K7M382 // Q56WM6 // P0CJ46 // K7TLQ9 // M1BDX5 // Q9SRT7 // I1N836 // Q9MAP7 // Q9M1S8 // Q8H1B3 // F4J6F6 // Q8RWY6 // M0ZKU1 // Q9STM3 // Q9SZ58 // Q9SMU8 // Q96327 // Q9T045 // Q9FT44 // M1CRB4 // I1ML79 // Q9SVY1 // I1KIK7 // Q0WPX9 // Q0ZA03 // M1B0T9 // M1CR33 // Q9M350 // Q9ZPW3 // Q9SRU2
GO:0009793	P	embryo development ending in seed dormancy	24	1.2e-07	0.0002	// Q9LFE0 // M0ZWQ8 // Q9SS80 // P21238 // Q9XI46 // P51412 // Q8W104 // Q94AI7 // Q9LFU0 // Q9M1S8 // O81787 // I1VZH2 // Q8W586 // M1AHP5 // M0ZWN8 // Q9LVJ7 // Q9SAD4 // P21343 // F4IVL6 // Q9LYB4 // C0LGQ5 // Q9FK88 // M1CR33 // Q9FIZ3
GO:0098656	P	anion transmembrane transport	13	1.3e-07	0.00022	// I1KUE7 // K7LX04 // Q9FY46 // I1N9K0 // Q9C8G9 // Q9FMF7 // I1J6M4 // Q1EBV7 // Q9FEP7 // K7L4V7 // Q8VY10 // Q9M038 // Q9SXS2
GO:0048367	P	shoot system development	39	1.3e-07	0.00022	// Q9LFE0 // F4JRF5 // M1BDX5 // Q0WL52 // M1BZC3 // M0ZWQ8 // M1BLG9 // I1MNH6 // Q9SS80 // Q9LMT2 // Q9M1S8 // P48731 // Q9LR04 // Q9LM69 // Q94AI7 // I1J8X5 // M1C3G3 // Q9LFU0 // M0ZQD9 // P10896 // Q9SG92 // D8L9N9 // Q9M2T9 // Q8RWT8 // Q9STM3 // Q9SAD4 // Q9MAH0 // Q9SMP5 // F4IHS2 // P31414 // Q67ZM7 // Q84VW9 // O22476 // Q9SJZ6 // Q9SVY1 // I1KIK7 // Q9FK88 // Q9FHZ1 // Q9SRU2
GO:0006520	P	cellular amino acid metabolic process	72	1.7e-07	0.00029	// P45725 // O64753 // A0A0R0JTF7 // Q43725 // A3RM04 // I1LTS0 // U5JCC7 // Q9LDV4 // M1B4I6 // F4JLM5 // C6ZJY8 // I1M592 // Q8LPN3 // I1JI26 // O65396 // A0A0R0I6U8 // F4K5T2 // B6SWT3 // Q95AG1 // Q9STG9 // I1K0Q4 // Q42538 // Q9FMF7 // Q45NB2 // A0A0R0IKR4 // Q8L850 // I1LUL9 // Q6RUF7 // C6T731 // Q9S702 // F4JW69 // Q9LM03 // M1AJK7 // Q9LFU1 // Q94C74 // I1M923 // M0ZSE6 // M1BZT7 // Q9M2…
GO:0003002	P	regionalization	15	2.6e-07	0.00044	// P48731 // Q9SJZ6 // Q9LFE0 // Q9ZPS9 // Q94AI7 // Q588V7 // M1BZC3 // M0ZWQ8 // K7M6P7 // Q9LFU0 // Q9SS80 // Q9M1S8 // F4IHS2 // Q8L5Y6 // M0ZQD9
GO:0051716	P	cellular response to stimulus	183	3.4e-07	0.00057	// Q9LZW9 // Q94F87 // C6T2I8 // B7U888 // Q9LZW4 // C4J5V9 // Q84ZU9 // Q8VZG1 // K7KB13 // Q9C9W5 // Q9CAP6 // K7LVF7 // Q9SLH0 // F4JG87 // Q9LHQ6 // K7LZG4 // Q38961 // O49506 // I1KIK7 // I1LTS9 // Q9LPC5 // Q9C5X8 // Q96528 // Q9C6K9 // Q96327 // Q2L3V2 // K7MVF2 // F6M1R8 // M1BGY8 // P51818 // F4IHS2 // O23532 // I1M393 // Q9SA52 // B4FY38 // L7Z7P4 // I1MI15 // M1D2M3 // E3VJR0 // F4K2K3…
GO:0048869	P	cellular developmental process	37	3.7e-07	0.00063	// M1D7P9 // Q56WM6 // P0CJ46 // K7TLQ9 // I1N836 // M1BZC3 // I1MNH6 // Q8LBP4 // F4K4R6 // Q8H1B3 // Q93Z18 // Q9C6S1 // I1J8X5 // Q9FJD1 // Q9FT81 // Q94B65 // Q9LQ12 // Q9FKL2 // Q9SMU8 // Q8RW98 // Q9STM3 // Q9XFB0 // Q9FHZ1 // Q9LYS6 // O22476 // Q9SL03 // I1ML79 // Q9SVY1 // I1KIK7 // Q0WPX9 // Q0ZA03 // Q9FV71 // M1B0T9 // K7VEE8 // M1CR33 // B6SIY4 // Q9SRU2
GO:0015672	P	monovalent inorganic cation transport	39	5e-07	0.00084	// Q58P71 // I1KQU9 // Q2VEH0 // M1BF18 // Q1W681 // P19366 // Q41534 // I1M329 // Q9SZN1 // A8Y6R3 // I1JZT5 // Q9SUI9 // I1KPH2 // K7MF40 // Q9FMF7 // Q9FYB9 // I1KWB8 // I1JCP6 // A0A0R4J4C8 // Q7Y070 // Q56X25 // A0A0N7CKZ1 // I1JR80 // Q6I8E6 // G1C2Z0 // B2BAL3 // Q9C757 // Q69GY3 // I1KG22 // P31414 // K7KAI6 // I1JEL2 // Q8VYD4 // P92549 // Q9SL29 // I1J669 // M1D096 // I1M4P0 // Q8H135
GO:0006790	P	sulfur compound metabolic process	37	5.1e-07	0.00086	// C6T827 // M1AH87 // Q2LAK9 // Q8GYM1 // Q9LQB7 // Q8W531 // O50008 // Q8H1Q2 // Q9ZW24 // O48676 // Q9M1D1 // Q2L3S9 // Q9SRV5 // Q9LJG3 // I1LMY0 // Q1KPV0 // Q940F6 // Q9LQ12 // Q71EW8 // C6THI6 // M1A263 // B6TPF2 // I1LN30 // C6TLY8 // Q5M731 // I1LE43 // Q38799 // Q9ZS97 // I1M393 // B6SRJ5 // I1MW49 // K7LQS4 // Q9FGX1 // O81829 // M1BJR6 // M0ZGT2 // K7KNT9
GO:0010033	P	response to organic substance	90	5.3e-07	0.0009	// Q9S7P9 // K7LVF7 // Q9SLH0 // F4JG87 // Q9C776 // Q9ATB4 // Q96528 // Q9C5X8 // Q96327 // M1BEZ5 // Q9LVW3 // F4IHS2 // Q9FMA3 // Q67ZM7 // A0A0R0HGN4 // M1B0T9 // Q93ZN9 // P26307 // Q9ZPW3 // Q9ZPS9 // I1K9T7 // Q9LNW3 // I1JRT5 // F4K0E8 // Q9ZW24 // Q9M1D1 // Q9SIB9 // D9HNU4 // Q42396 // Q0GPH4 // P42644 // Q9STM3 // Q9FIW4 // Q6RK61 // O64825 // M1BF18 // C4JAX4 // Q8L5Y6 // M1AK33 // D9…
GO:0048507	P	meristem development	17	5.5e-07	0.00094	// M1ALZ9 // M1CRB4 // Q9LZL9 // Q9LFE0 // Q9SJZ6 // Q94AI7 // M1BDX5 // M1C3G3 // O80809 // M0ZWQ8 // Q9FT44 // Q8VZS9 // M1BLG9 // K7M6P7 // Q9SU79 // Q588V7 // Q9M1S8
GO:0016053	P	organic acid biosynthetic process	75	7.8e-07	0.0013	// Q587N9 // P45725 // Q43725 // A3RM04 // M1AZP7 // U5JCC7 // Q9M507 // Q9M8S8 // I1JRC2 // I1JI26 // Q9LRM7 // A0A0R0I9A1 // Q8LPN3 // I1LE57 // A1YNA1 // I1N690 // Q9FH97 // Q9LVZ3 // Q8W529 // F4K5T2 // P48731 // Q95AG1 // Q42538 // P37822 // Q1XBU3 // I1M596 // Q45NB2 // O24379 // Q9LYR4 // I1LUL9 // Q6RUF7 // I1M9M3 // Q9S702 // F4JW69 // Q9LM03 // M1AJK7 // Q9LFU1 // C6TJP3 // M0ZSE6 // M1…
GO:0044550	P	secondary metabolite biosynthetic process	24	7.9e-07	0.0013	// P45725 // I1K4P2 // Q9STL0 // C6SWG8 // Q9LIG9 // Q2LAK9 // Q9LQB7 // I1L7A9 // F4JW69 // I1JPV8 // Q9LYR4 // Q9FT81 // O48676 // I1NGG8 // Q9SZP1 // I1JZG7 // Q9ZPY2 // I1KIM3 // Q9LQ25 // Q9LTM7 // O81829 // Q9LIP5 // Q9LFG8 // I1KM52
GO:0071702	P	organic substance transport	116	8e-07	0.0013	// C6T2I8 // Q84K47 // I1LTR0 // I1K536 // Q1EBV7 // Q8LBP4 // Q9S7P9 // Q0WWW9 // M1C3G3 // A0A0R0KCS5 // Q948K6 // Q38967 // Q9C5X8 // Q9C8G9 // K7LKK4 // Q2L3V2 // K7MZM9 // F4IQV7 // K7M6Z0 // Q94C95 // Q9FMA3 // M1D480 // F4HXV6 // O80480 // Q8H157 // F4K2K3 // I1L9L3 // B4FSB0 // F4KHD8 // M1AAX8 // C6TCV8 // K7KMP6 // Q84WE9 // Q9LPL6 // K7L4V7 // I1MCB4 // Q42093 // I1MLZ0 // F4I562 // B6…
GO:0042026	P	protein refolding	10	9.6e-07	0.0016	// Q56XV8 // G3E7M5 // Q43298 // A0A0R0IU60 // M0ZRG6 // B6SXW8 // I1LCI1 // M0ZKX1 // P21238 // C0Z361
GO:0044248	P	cellular catabolic process	107	1.3e-06	0.0023	// P45725 // Q42134 // I1KGF2 // I1KUB3 // I1JN11 // Q9FMS6 // O80497 // Q9C776 // Q96528 // I1K4U3 // M1BUV6 // K7LCD4 // I1J9N5 // K7M0Z2 // K7K9Y5 // Q8RY79 // I1JIM1 // I1LJN3 // M1DAI9 // M1BI49 // I1N5C6 // M0ZW39 // I1LMG8 // Q9SI17 // K7M1G7 // P42731 // Q39102 // Q8GYM1 // C0P451 // Q9ZW24 // Q9M1D1 // Q9FFZ1 // Q9LJG3 // Q9C6H4 // A0A080YUQ5 // A0A077RP80 // I1J4V4 // Q9C658 // F1DKC1 /…
GO:0071705	P	nitrogen compound transport	29	1.6e-06	0.0027	// C6TCV8 // Q940M4 // Q84WE9 // I1LTR0 // I1K536 // I1MIR8 // F4IGA5 // Q9FZ96 // Q5PP33 // O80592 // Q9FMF7 // M1C3G3 // Q08682 // Q9M0Y3 // Q8RXZ9 // Q94B65 // A0A0R0KCS5 // Q38967 // I1J8W6 // Q9FJD1 // I1M9Z8 // I1MKW7 // K7M6Z0 // Q9C8G9 // F4HXV6 // I1LCQ8 // C4J1J8 // F4KHD8 // I1K3A6
GO:0006508	P	proteolysis	66	1.9e-06	0.0033	// K7KM97 // Q9SCQ2 // I1LZC5 // I1JSE2 // Q39102 // Q42134 // P57681 // Q9FI56 // Q6RS97 // I1JST5 // Q9FPT1 // Q0WUG6 // Q9C776 // I1KGF2 // Q9M1S8 // I1KUB3 // I1JN11 // C4JBP0 // K7K9Y5 // Q9LTV1 // I1JTG3 // F4J3N2 // Q6NQE4 // A0A077RU41 // A0A080YUQ5 // A0A077RP80 // Q9C6H2 // I1J4V4 // I1N5C6 // Q4V3B8 // K7KLD8 // K7M8P4 // M1D6J7 // Q8W585 // I1MFE8 // Q6PQ02 // I1K4U3 // Q8VYJ7 // I1KH…
GO:0046148	P	pigment biosynthetic process	22	1.9e-06	0.0033	// M1A0P3 // Q9XE94 // M1B159 // Q8GZQ3 // Q9FI56 // I1K8C0 // Q9LTG0 // M1CQA4 // Q9STG9 // K7LJS8 // C6TML7 // A0A077S4H3 // Q9LVW3 // Q9LPV9 // Q84XU2 // Q00NV0 // O48721 // M1AXF8 // Q9LVM1 // Q9SJE1 // Q84JH7 // K7LY29
GO:0042440	P	pigment metabolic process	25	2e-06	0.0034	// M1A0P3 // Q9XE94 // Q8LEU3 // M1B159 // Q8GZQ3 // Q9FI56 // I1K8C0 // Q9LTG0 // M1CQA4 // Q9STG9 // C6TIP3 // C6TML7 // A0A077S4H3 // Q9FFZ1 // Q9LVW3 // Q9LPV9 // Q84XU2 // Q00NV0 // O48721 // M1AXF8 // K7LJS8 // Q9LVM1 // Q9SJE1 // Q84JH7 // K7LY29
GO:0098661	P	inorganic anion transmembrane transport	7	2.1e-06	0.0036	// I1KUE7 // K7LX04 // Q9FY46 // I1N9K0 // Q9FEP7 // Q8VY10 // Q9SXS2
GO:1902358	P	sulfate transmembrane transport	6	2.1e-06	0.0036	// I1KUE7 // K7LX04 // Q9FY46 // I1N9K0 // Q9FEP7 // Q9SXS2
GO:0006544	P	glycine metabolic process	11	2.2e-06	0.0038	// I1M923 // O81395 // Q93Z12 // O65396 // K7KUF0 // Q8W523 // C6ZJY8 // Q8W524 // Q94C74 // I1JTW7 // O23254
GO:1901360	P	organic cyclic compound metabolic process	470	2.5e-06	0.0042	// B7T1K7 // I1N1K6 // Q9SJT2 // Q9ZUF2 // Q8LPN3 // Q2VEH0 // Q41534 // I1K055 // K7LVF7 // P18616 // Q9LYR4 // B2ZGR4 // C6TF30 // I1LN30 // M1BK24 // M1BG39 // Q9C551 // M0ZMY2 // A0A0R0I7H8 // Q69GY3 // M1BAE9 // Q9M0M5 // M1D2M3 // M1B0T9 // Q9LYU9 // P26307 // Q6I8E6 // M1CZ55 // I1JPX8 // Q9FGR0 // Q6ULS4 // I1JAF6 // I1NHE4 // Q9SLJ1 // A0A097PLE1 // M1AJK1 // I1LZ84 // Q9LYG3 // D9HNU4 /…
GO:0050789	P	regulation of biological process	329	2.8e-06	0.0047	// I1N5T6 // M1BDM8 // B7U888 // I1N8T8 // Q9LZW9 // I1J9T6 // C6T2I8 // Q5JBT4 // C6T7N2 // Q9LZW4 // C4J5V9 // Q84ZU9 // K7MJU5 // I1MNH6 // I1KG14 // A0A096TWC0 // K7KB13 // M1DDZ6 // P48731 // Q9FMS6 // Q9SD79 // K7LVF7 // I1JTG3 // Q9SLH0 // F4JG87 // I1N1K6 // B6TU03 // M1AIC4 // B2ZGR4 // K7LZG4 // Q9ATB4 // Q948K6 // O81787 // I1KIK7 // K7V627 // I1LTS9 // Q9FH20 // I1LS60 // M1CRB4 // Q9…
GO:0048589	P	developmental growth	19	2.8e-06	0.0047	// Q8H1B3 // M1CRB4 // Q56WM6 // P0CJ46 // Q9STM3 // I1KIK7 // I1ML79 // Q0WPX9 // K7TLQ9 // M1BDX5 // I1N836 // Q9FT44 // M1B0T9 // M1CR33 // Q9SVY1 // Q0ZA03 // Q9SMU8 // Q9SRU2 // Q9M1S8
GO:0060560	P	developmental growth involved in morphogenesis	15	2.9e-06	0.005	// Q8H1B3 // Q56WM6 // P0CJ46 // Q9STM3 // I1KIK7 // I1ML79 // Q0WPX9 // K7TLQ9 // Q0ZA03 // I1N836 // M1B0T9 // M1CR33 // Q9SVY1 // Q9SRU2 // Q9SMU8
GO:0016049	P	cell growth	21	3.4e-06	0.0058	// Q8H1B3 // Q8RWY6 // Q56WM6 // P0CJ46 // Q96327 // Q9T045 // I1KIK7 // I1ML79 // Q0WPX9 // K7TLQ9 // Q0ZA03 // Q9SRT7 // I1N836 // K7M382 // M1B0T9 // M1CR33 // Q9STM3 // Q9SZ58 // Q9SMU8 // Q9SRU2 // Q9SVY1
GO:0009658	P	chloroplast organization	16	3.4e-06	0.0058	// Q9SA52 // Q9C9Q4 // Q8RWT8 // P51412 // Q8S9K3 // M1AMZ8 // Q9STG9 // Q9FI56 // Q9LVM1 // M1D2M3 // Q9C5J8 // M1AIC4 // P21238 // Q84N64 // I1K681 // Q9SD79
GO:0009719	P	response to endogenous stimulus	79	3.6e-06	0.006	// Q9SRU2 // I1K9T7 // O81829 // Q9ATB4 // Q96528 // Q9LNW3 // M1CU39 // Q9SZP1 // Q9SLH0 // M1BEB1 // P57681 // Q9FI56 // M0ZWQ8 // K7N4P0 // M1AJK1 // Q9SB48 // M0ZQD9 // Q93VC7 // Q9M1D1 // Q9SIB9 // F4IHS2 // Q9LM69 // Q38868 // Q94AI7 // D9HNU4 // Q42396 // I1M9M3 // O22808 // C4JAX4 // Q9C776 // I1JRT5 // Q9SZ58 // P94072 // Q9S7P9 // C6SWN1 // I1KIK7 // P10896 // Q9SMU8 // Q67ZM7 // P42644…
GO:0008272	P	sulfate transport	6	3.6e-06	0.0062	// I1KUE7 // K7LX04 // Q9FY46 // I1N9K0 // Q9FEP7 // Q9SXS2
GO:0044283	P	small molecule biosynthetic process	83	3.7e-06	0.0063	// Q587N9 // P45725 // I1M596 // Q43725 // A3RM04 // F4J6I6 // M1AZP7 // U5JCC7 // Q9M507 // Q9M8S8 // I1JRC2 // I1JI26 // Q9LRM7 // A0A0R0I9A1 // Q8LPN3 // I1LE57 // A1YNA1 // I1N690 // Q9FH97 // Q9LVZ3 // Q8W529 // F4K5T2 // P48731 // Q95AG1 // Q42538 // P37822 // Q1XBU3 // I1JGY5 // Q45NB2 // O24379 // Q9LYR4 // I1LUL9 // Q6RUF7 // I1M9M3 // Q9S702 // F4JW69 // Q9LM03 // M1AJK7 // Q9LFU1 // Q8…
GO:0009651	P	response to salt stress	22	4e-06	0.0067	// Q9LT75 // M1BLG9 // P29516 // O48946 // O50008 // Q9M1D1 // Q9SIB9 // Q9SRV5 // Q058P4 // Q08682 // Q9M651 // Q8RWV0 // P42731 // Q9C5X8 // Q9LJJ5 // Q0WUG6 // Q93WJ8 // Q9LSQ2 // Q8GUM2 // P31414 // Q9FWA3 // Q9LJX4
GO:0010051	P	xylem and phloem pattern formation	9	4.1e-06	0.007	// Q9LFE0 // Q9ZPS9 // Q94AI7 // M0ZWQ8 // Q9LFU0 // Q9SS80 // Q9M1S8 // Q8L5Y6 // M0ZQD9
GO:0005976	P	polysaccharide metabolic process	65	4.3e-06	0.0072	// I1K8R3 // B4F996 // K7M1G7 // Q9XGA7 // Q9M111 // A5GZ73 // P93691 // W8QPD2 // Q9LYS6 // I1NBU9 // A0A0R0FJV6 // M1D2F0 // I1L7T9 // K7LTY3 // C6TE56 // B4FTH5 // K7M8N6 // Q9SJN8 // O80497 // I1JQR0 // Q9ZPZ1 // F4IAG2 // A0A077RQP4 // Q9LJ42 // I1LST5 // I1JBB5 // I1M6W5 // I1KUF1 // F4JI68 // K7L5I8 // Q94AA9 // O81053 // A0A077RPB6 // M1BM47 // Q67BC8 // Q9LLI8 // P93568 // Q9FIW4 // O489…
GO:0043648	P	dicarboxylic acid metabolic process	24	4.5e-06	0.0076	// Q587N9 // Q8L5C8 // O80574 // Q8LPN3 // I1N690 // Q9ZP05 // Q8W000 // I1KHB5 // P37822 // Q9FMF7 // Q9LYG3 // P94072 // O65363 // C6T6I3 // Q8L5C9 // P57106 // Q9S702 // I1N7M7 // Q9CA83 // Q9ZPS3 // I1KBJ7 // Q93ZN9 // Q9T0P4 // Q94A94
GO:0033993	P	response to lipid	30	4.7e-06	0.0079	// I1K9T7 // Q96528 // Q9LNW3 // Q38868 // M1BEZ5 // M1BEB1 // P57681 // Q9S7P9 // M1AJK1 // Q9SIB9 // M1CU39 // Q42396 // I1M9M3 // Q944G9 // Q9C776 // Q9SZ58 // Q67ZM7 // Q9M2G7 // Q9STM3 // Q9LSQ2 // Q56WD9 // O22476 // Q9ZPS9 // Q94A76 // Q9SB48 // P26307 // Q9FV50 // Q9ZPW3 // I1KIK7 // Q9SSD1
GO:0006725	P	cellular aromatic compound metabolic process	463	5.1e-06	0.0086	// B7T1K7 // I1N1K6 // Q9SJT2 // J3RHG3 // Q8LPN3 // Q2VEH0 // Q41534 // I1K055 // K7LVF7 // P18616 // Q9LYR4 // B2ZGR4 // C6TF30 // I1LN30 // M1BK24 // M1BG39 // Q9C551 // M0ZMY2 // A0A0R0I7H8 // Q69GY3 // M1BAE9 // Q9M0M5 // M1D2M3 // M1B0T9 // Q9LYU9 // P26307 // Q6I8E6 // M1CZ55 // I1JPX8 // Q9FGR0 // Q6ULS4 // I1JAF6 // I1NHE4 // Q9SLJ1 // A0A097PLE1 // M1AJK1 // I1LZ84 // Q9LYG3 // D9HNU4 /…
GO:0065008	P	regulation of biological quality	89	5.3e-06	0.009	// B7T1K7 // J3RHG3 // F4K5T2 // I1JZT5 // B6SWE0 // I1KWB8 // Q38961 // C6SVF6 // Q9ZU40 // K7UF67 // Q9FLH0 // I1M393 // Q9SL29 // I1M4P0 // J9PDC6 // Q9SLJ1 // K7MF40 // M1B0T9 // Q9M5K2 // Q9FKL2 // Q41219 // Q9SG92 // K7MTT9 // I1JAF6 // Q93Z18 // I1KJ54 // K7LFK0 // P31414 // Q8VYD4 // K7KAI6 // Q9LTU4 // I1LDC5 // Q94A76 // Q9LJX4 // Q94B77 // Q8VY10 // I1JRC3 // Q9LQB7 // I1K5Z4 // Q9SKV5…
GO:0098655	P	cation transmembrane transport	32	5.6e-06	0.0095	// Q2VEH0 // M1BF18 // Q1W681 // P19366 // Q41534 // I1KPH2 // Q9SZN1 // A8Y6R3 // I1JZT5 // Q9SUI9 // I1M329 // O23039 // K7MF40 // I1KWB8 // A0A0R4J4C8 // Q56X25 // A0A0N7CKZ1 // I1JR80 // Q6I8E6 // G1C2Z0 // B2BAL3 // Q69GY3 // K7KAI6 // Q9C8G9 // Q8VYD4 // P92549 // Q9SL29 // M1D096 // I1K536 // I1M4P0 // Q8H135 // Q7XJL2
GO:0006721	P	terpenoid metabolic process	17	5.9e-06	0.01	// Q67ZM7 // P48731 // F4K0E8 // M1AI41 // M1B159 // I1KIK7 // Q9LFL9 // O64692 // Q9FJV8 // O81014 // P57681 // I1M9M3 // Q8GZQ3 // Q9LTG0 // M1CQA4 // Q672R6 // Q00NV0
GO:0046394	P	carboxylic acid biosynthetic process	63	5.9e-06	0.01	// Q587N9 // P45725 // I1M596 // U5JCC7 // Q9M507 // Q9M8S8 // I1JRC2 // A0A0R0I9A1 // Q9LRM7 // Q8LPN3 // I1LE57 // A1YNA1 // Q9FH97 // Q9LVZ3 // Q8W529 // F4JW69 // Q95AG1 // B0F481 // P37822 // Q45NB2 // O24379 // Q9LYR4 // I1LUL9 // Q6RUF7 // Q9S702 // Q9LM03 // M1AJK7 // Q9LFU1 // C6TJP3 // M0ZSE6 // M1CGV7 // O48959 // I1J6X7 // Q9C5X8 // A0A077S6M1 // I1LTS0 // O81395 // Q9AST3 // Q9SA96 /…
GO:0071214	P	cellular response to abiotic stimulus	15	6.3e-06	0.011	// Q6TLJ1 // Q9SA52 // Q9ZSL6 // Q9C9W5 // O24621 // Q93Z18 // Q9FN02 // Q058P4 // Q9LHQ6 // M1D2M3 // Q5G882 // Q84XU2 // K7N5J8 // Q9C9Q4 // M1BGQ7
GO:0032989	P	cellular component morphogenesis	21	7.5e-06	0.013	// Q8H1B3 // M1D7P9 // O22476 // Q9SL03 // I1ML79 // Q9STM3 // I1KIK7 // Q8RW98 // Q93Z18 // Q0WPX9 // Q0ZA03 // Q9FV71 // I1N836 // Q9LYS6 // Q9SVY1 // Q9LQ12 // B6SIY4 // Q56WM6 // M1CR33 // Q9SRU2 // Q9SMU8
GO:0000096	P	sulfur amino acid metabolic process	6	7.6e-06	0.013	// I1MW49 // I1LN30 // Q9SRV5 // O50008 // Q71EW8 // K7KNT9
GO:0009057	P	macromolecule catabolic process	87	8.6e-06	0.015	// K7N397 // Q42134 // M0ZW39 // I1KGF2 // I1KUB3 // I1JN11 // Q9FMS6 // O80497 // M1BJI2 // Q9C776 // K7M8P4 // M1D2F0 // I1JIM1 // I1K4U3 // M1BUV6 // K7LCD4 // I1J9N5 // K7K9Y5 // C6TAN1 // Q9SA52 // Q7Y201 // I1N5C6 // I1N4A9 // Q9M158 // I1LMG8 // K7MJ07 // I1LZC5 // K7M1G7 // P42731 // Q39102 // C0P451 // I1L7T9 // K7M8N6 // M1BI49 // Q9C6H4 // Q9LJ42 // A0A077RP80 // I1J4V4 // Q9C658 // K7…
GO:0000902	P	cell morphogenesis	19	9.2e-06	0.016	// Q8H1B3 // M1D7P9 // Q56WM6 // Q9SL03 // I1ML79 // Q9STM3 // I1KIK7 // Q8RW98 // Q93Z18 // Q0WPX9 // Q0ZA03 // Q9FV71 // I1N836 // Q9LYS6 // Q9SVY1 // B6SIY4 // M1CR33 // Q9SRU2 // Q9SMU8
GO:0006970	P	response to osmotic stress	23	9.3e-06	0.016	// Q9LT75 // M1BLG9 // P42731 // O48946 // O50008 // Q9M1D1 // Q9SKB3 // Q9SRV5 // Q058P4 // Q08682 // Q9M651 // Q8RWV0 // P29516 // Q9C5X8 // Q9LJJ5 // Q0WUG6 // Q93WJ8 // Q9LSQ2 // Q8GUM2 // P31414 // Q9FWA3 // Q9SIB9 // Q9LJX4
GO:0015992	P	proton transport	31	1.2e-05	0.02	// Q2VEH0 // M1BF18 // Q1W681 // P19366 // Q41534 // I1KPH2 // Q9SZN1 // A8Y6R3 // I1JZT5 // Q9SUI9 // K7MF40 // I1JCP6 // A0A0R4J4C8 // Q7Y070 // Q56X25 // A0A0N7CKZ1 // I1JR80 // Q6I8E6 // G1C2Z0 // B2BAL3 // Q9C757 // Q69GY3 // I1KG22 // P31414 // I1JEL2 // Q8VYD4 // P92549 // I1J669 // M1D096 // I1M4P0 // Q8H135
GO:0006818	P	hydrogen transport	31	1.2e-05	0.02	// Q2VEH0 // M1BF18 // Q1W681 // P19366 // Q41534 // I1KPH2 // Q9SZN1 // A8Y6R3 // I1JZT5 // Q9SUI9 // K7MF40 // I1JCP6 // A0A0R4J4C8 // Q7Y070 // Q56X25 // A0A0N7CKZ1 // I1JR80 // Q6I8E6 // G1C2Z0 // B2BAL3 // Q9C757 // Q69GY3 // I1KG22 // P31414 // I1JEL2 // Q8VYD4 // P92549 // I1J669 // M1D096 // I1M4P0 // Q8H135
GO:0044403	P	symbiosis, encompassing mutualism through parasitism	11	1.2e-05	0.02	// Q9C5W7 // P42731 // Q9LHP4 // O80480 // Q5HZ38 // Q9LJX4 // Q9LHA8 // Q9SD04 // P22953 // P22954 // Q9SMU8
GO:0055114	P	oxidation-reduction process	56	1.2e-05	0.021	// O80532 // Q8L5C8 // K7M1G7 // M1B824 // Q9XGA7 // I1MHZ1 // A5GZ73 // P93691 // F4IF15 // Q94A28 // M1BJR6 // P23321 // P56778 // P56777 // Q84KR7 // C6TE56 // P56771 // Q9XI46 // O49541 // Q9LSQ2 // C6TIP3 // I1L5Z5 // M1BT50 // P11647 // A0A0R0GAG6 // Q8LAD2 // Q9ZP05 // Q9SIB9 // C6T6I3 // Q8L5C9 // Q56WD9 // M1FPG4 // Q8W585 // I1MZG8 // Q2XPW7 // M0ZWN8 // I1KZ13 // A7LB43 // Q8LG77 // Q3…
GO:0009069	P	serine family amino acid metabolic process	17	1.3e-05	0.022	// A3RM04 // I1M923 // Q43725 // O81395 // Q93Z12 // Q42538 // O65396 // I1LN30 // K7KUF0 // Q9LT69 // Q8W523 // C6ZJY8 // Q8W524 // Q94C74 // I1JTW7 // F4K5T2 // O23254
GO:0009725	P	response to hormone	75	1.4e-05	0.023	// Q9SRU2 // I1K9T7 // O23115 // Q9ATB4 // Q96528 // Q9LNW3 // M1CU39 // Q9SZP1 // Q9SLH0 // M1BEB1 // P57681 // Q9FI56 // M0ZWQ8 // K7N4P0 // M1AJK1 // Q9SB48 // M0ZQD9 // Q93VC7 // Q9M1D1 // Q9SIB9 // F4IHS2 // Q38868 // Q94AI7 // D9HNU4 // Q42396 // I1M9M3 // O81829 // C4JAX4 // Q9C776 // I1JRT5 // Q9SZ58 // P94072 // Q9S7P9 // C6SWN1 // I1KIK7 // P10896 // Q9SMU8 // Q67ZM7 // P42644 // Q9M2G7…
GO:0010118	P	stomatal movement	10	1.4e-05	0.024	// Q9M2G7 // Q84TH9 // Q9SKB3 // M1AK33 // Q5XQC7 // Q8H157 // Q94CE4 // Q9C5X8 // Q9LUM0 // P22953
GO:0044419	P	interspecies interaction between organisms	11	1.5e-05	0.025	// Q9C5W7 // P42731 // Q9LHP4 // O80480 // Q5HZ38 // Q9LJX4 // Q9LHA8 // Q9SD04 // P22953 // P22954 // Q9SMU8
GO:1901701	P	cellular response to oxygen-containing compound	28	1.7e-05	0.029	// I1K9T7 // Q9LNW3 // M1BEB1 // P57681 // Q9C9W5 // Q42396 // Q38868 // Q94AI7 // F4JG87 // Q9LHQ6 // I1M9M3 // F4K0E8 // Q9C5X8 // Q9SAL0 // Q9FIW4 // Q9LVW3 // O64825 // F4IHS2 // Q56WD9 // Q9SA52 // O22476 // Q9ZPS9 // O22808 // Q93ZN9 // P26307 // Q9ZPW3 // I1KIK7 // Q7XJL2
GO:0015991	P	ATP hydrolysis coupled proton transport	17	1.8e-05	0.03	// B2BAL3 // G1C2Z0 // Q2VEH0 // P92549 // A0A0R4J4C8 // M1D096 // Q1W681 // P19366 // I1M4P0 // Q8H135 // Q69GY3 // Q56X25 // Q41534 // I1KPH2 // Q9SZN1 // A8Y6R3 // A0A0N7CKZ1
GO:0015988	P	energy coupled proton transmembrane transport, against electrochemical gradient	17	1.8e-05	0.03	// B2BAL3 // G1C2Z0 // Q2VEH0 // P92549 // A0A0R4J4C8 // M1D096 // Q1W681 // P19366 // I1M4P0 // Q8H135 // Q69GY3 // Q56X25 // Q41534 // I1KPH2 // Q9SZN1 // A8Y6R3 // A0A0N7CKZ1
GO:0090662	P	ATP hydrolysis coupled transmembrane transport	17	1.8e-05	0.03	// B2BAL3 // G1C2Z0 // Q2VEH0 // P92549 // A0A0R4J4C8 // M1D096 // Q1W681 // P19366 // I1M4P0 // Q8H135 // Q69GY3 // Q56X25 // Q41534 // I1KPH2 // Q9SZN1 // A8Y6R3 // A0A0N7CKZ1
GO:0090558	P	plant epidermis development	14	1.9e-05	0.033	// M1B0T9 // Q94CE4 // Q9LR04 // C0LGQ5 // P0CJ46 // Q8RW98 // Q0WPX9 // K7TLQ9 // Q9FV71 // Q9FT81 // Q94B65 // B6SIY4 // Q9FIZ3 // M1CR33
GO:0098662	P	inorganic cation transmembrane transport	30	2e-05	0.034	// Q2VEH0 // M1BF18 // Q1W681 // P19366 // Q41534 // I1KPH2 // Q9SZN1 // A8Y6R3 // I1JZT5 // Q9SUI9 // I1M329 // O23039 // K7MF40 // I1KWB8 // A0A0R4J4C8 // Q56X25 // A0A0N7CKZ1 // I1JR80 // Q6I8E6 // G1C2Z0 // B2BAL3 // Q69GY3 // K7KAI6 // Q8VYD4 // P92549 // Q9SL29 // M1D096 // I1M4P0 // Q8H135 // Q7XJL2
GO:0006820	P	anion transport	21	2e-05	0.034	// I1KUE7 // K7LX04 // Q5CC71 // C6TGS0 // Q9FY46 // I1N9K0 // Q940M4 // Q9LM69 // I1J6M4 // Q1EBV7 // Q9C8G9 // Q8H157 // O80592 // I1MKW7 // Q9FEP7 // K7L4V7 // Q38967 // Q8VY10 // Q9FMF7 // Q9SXS2 // Q9M038
GO:0009064	P	glutamine family amino acid metabolic process	21	2e-05	0.034	// Q9ZPS3 // M1C2U6 // Q95AG1 // I1J6X7 // I1JBI0 // Q9STG9 // Q9FUK4 // Q9FMF7 // B6UBJ6 // Q45NB2 // O64753 // M0ZSE6 // Q6RUF7 // Q8LPN3 // P93164 // I1JI26 // M1AJK7 // Q9LFU1 // K7UQ67 // Q9T0P4 // B3H778
GO:0044262	P	cellular carbohydrate metabolic process	57	2.2e-05	0.037	// I1K8R3 // P46283 // K7M1G7 // Q9XGA7 // Q9M111 // A5GZ73 // P93691 // W8QPD2 // Q94A28 // I1K665 // B4F996 // K7LTY3 // C6TE56 // B4FTH5 // I1KCI1 // Q9ZP05 // Q9SJN8 // O80497 // F4IAG2 // Q9M8S8 // I1LST5 // M1B409 // F4JI68 // K7L5I8 // O81053 // Q94F00 // A0A077RPB6 // Q9FYC7 // M1BM47 // Q67BC8 // Q9LLI8 // P93568 // Q9FIW4 // O48947 // A7LB43 // Q8GZQ3 // Q39231 // Q9LXL5 // O48946 // Q9…
GO:0006541	P	glutamine metabolic process	13	2.3e-05	0.04	// Q95AG1 // Q9STG9 // Q9FUK4 // Q9FMF7 // Q45NB2 // O64753 // K7UQ67 // Q8LPN3 // P93164 // B6UBJ6 // Q9LFU1 // I1JBI0 // Q9T0P4
GO:0022622	P	root system development	19	2.4e-05	0.04	// Q9LVM1 // M1CRB4 // P0CJ46 // M0ZWQ8 // Q9LFE0 // Q9SRU2 // M1CR33 // Q0WPX9 // K7TLQ9 // Q9C878 // I1LE43 // M1B0T9 // Q9FT44 // Q94B65 // Q8RXP6 // Q9LFU0 // Q9SS80 // Q9FKL2 // Q9M1S8
GO:0046483	P	heterocycle metabolic process	447	2.9e-05	0.049	// B7T1K7 // I1N1K6 // Q9SJT2 // J3RHG3 // Q8LPN3 // Q2VEH0 // Q41534 // I1K055 // K7LVF7 // P18616 // Q9LYR4 // B2ZGR4 // C6TF30 // I1LN30 // M1BG39 // Q9C551 // M0ZMY2 // A0A0R0I7H8 // Q69GY3 // M1BAE9 // Q9M0M5 // M1D2M3 // M1B0T9 // Q9LYU9 // P26307 // Q6I8E6 // M1CZ55 // I1JPX8 // Q9FGR0 // Q6ULS4 // I1JAF6 // I1NHE4 // Q9SLJ1 // A0A097PLE1 // I1LZ84 // Q9LYG3 // D9HNU4 // A0A0R4J4C8 // Q9C6…
GO:0050794	P	regulation of cellular process	303	3e-05	0.05	// I1N5T6 // B7U888 // I1N8T8 // Q9LZW9 // I1J9T6 // C6T2I8 // Q948Z2 // C6T7N2 // Q9LZW4 // C4J5V9 // Q84ZU9 // K7MJU5 // I1MNH6 // I1KG14 // A0A096TWC0 // K7KB13 // M1DDZ6 // P48731 // Q9FMS6 // Q9SD79 // K7LVF7 // I1JTG3 // Q9SLH0 // F4JG87 // I1N1K6 // B6TU03 // M1AIC4 // B2ZGR4 // K7LZG4 // Q9ATB4 // Q948K6 // O81787 // I1KIK7 // K7V627 // I1LTS9 // Q9FH20 // I1LS60 // Q9C5X8 // C6SVF6 // Q9…

## Sheet: Organs
Organ	GO accesion	Term type	Term	Number of proteins	P-value	FDR	Protein entries
ROOT	GO:0071944	C	cell periphery	30	2.8e-08	2.9e-06	// Q9SI17 // I1K9T7 // M1BRQ7 // B6ST04 // Q94K76 // Q9SRT7 // Q9SV68 // Q84R16 // Q9SS80 // I1L7T9 // Q9S7P9 // Q9LR04 // K7N421 // I1KIJ6 // Q9LYG3 // I1KWB8 // Q42396 // Q9M0Y3 // I1N6I6 // M1B423 // F4JI68 // K7MTT9 // Q9C8A4 // M1BG14 // I1JEL2 // I1NHH5 // I1L9L3 // Q945M8 // I1LAF3 // Q9SXS2
ROOT	GO:0005886	C	plasma membrane	23	2.5e-07	2.6e-05	// I1K9T7 // M1BRQ7 // Q9SRT7 // Q9SV68 // Q9SS80 // Q9S7P9 // Q9LR04 // Q42396 // I1KIJ6 // Q9LYG3 // I1KWB8 // K7N421 // Q9M0Y3 // M1B423 // I1N6I6 // K7MTT9 // Q9C8A4 // M1BG14 // I1JEL2 // I1NHH5 // I1L9L3 // Q945M8 // Q9SXS2
ROOT	GO:0031969	C	chloroplast membrane	5	6.1e-05	0.0063	// Q9ZQZ9 // Q9SV68 // Q8VYD4 // Q9C5J8 // Q84N64
ROOT	GO:0042170	C	plastid membrane	5	7e-05	0.0072	// Q9ZQZ9 // Q9SV68 // Q8VYD4 // Q9C5J8 // Q84N64
ROOT	GO:0009941	C	chloroplast envelope	8	8.6e-05	0.0089	// Q9C5J8 // Q8VYD4 // Q9SJU4 // P51412 // Q9SV68 // Q9ZQZ9 // Q8VWZ8 // Q84N64
ROOT	GO:0009526	C	plastid envelope	8	0.00011	0.011	// Q9C5J8 // Q8VYD4 // Q9SJU4 // P51412 // Q9SV68 // Q9ZQZ9 // Q8VWZ8 // Q84N64
ROOT	GO:0015197	F	peptide transporter activity	2	3.4e-05	0.0055	// Q9FJD1 // Q9C8G9
ROOT	GO:0016709	F	oxidoreductase activity, acting on paired donors, with incorporation or reduction of molecular oxygen, NAD(P)H as one donor, and incorporation of one atom of oxygen	6	0.00016	0.026	// Q9STL0 // I1MHZ1 // I1JZG7 // Q9LIP5 // I1M9X7 // Q8VWZ8
ROOT	GO:0032501	P	multicellular organismal process	23	1.8e-07	7.6e-05	// Q9ZTZ2 // M1AEF1 // M1BZC3 // Q9SS80 // Q9CA78 // P51412 // Q9LR04 // K7N421 // I1KIJ6 // B6SWE0 // Q9FJD1 // Q9C6H4 // A0A077RP80 // Q9LFU0 // Q96327 // M0ZWN8 // Q9LVJ7 // I1LE43 // F4IVL6 // M1CRB4 // Q8VYD4 // C0LGQ5 // M1B0T9
ROOT	GO:0048856	P	anatomical structure development	21	4.7e-07	0.0002	// Q9CA78 // Q8VYD4 // F4IVL6 // P51412 // C0LGQ5 // Q9FJD1 // Q96327 // B6SWE0 // Q9ZTZ2 // M0ZWN8 // Q9LVJ7 // I1LE43 // M1AEF1 // M1BZC3 // M1B0T9 // A0A077RP80 // Q9LFU0 // Q9SS80 // Q9C6H4 // M1CRB4 // Q9LR04
ROOT	GO:0009790	P	embryo development	8	1e-06	0.00044	// Q9ZTZ2 // P51412 // C0LGQ5 // M0ZWN8 // Q9LVJ7 // Q9LFU0 // Q9SS80 // F4IVL6
ROOT	GO:0032502	P	developmental process	21	1.1e-06	0.00047	// Q9CA78 // Q8VYD4 // F4IVL6 // P51412 // C0LGQ5 // Q9FJD1 // Q96327 // B6SWE0 // Q9ZTZ2 // M0ZWN8 // Q9LVJ7 // I1LE43 // M1AEF1 // M1BZC3 // M1B0T9 // A0A077RP80 // Q9LFU0 // Q9SS80 // Q9C6H4 // M1CRB4 // Q9LR04
ROOT	GO:0007275	P	multicellular organism development	19	1.5e-06	0.00062	// Q9CA78 // Q9ZTZ2 // F4IVL6 // P51412 // C0LGQ5 // M1CRB4 // Q96327 // B6SWE0 // I1LE43 // M0ZWN8 // Q9LVJ7 // Q9FJD1 // M1BZC3 // M1B0T9 // A0A077RP80 // Q9LFU0 // Q9SS80 // Q9C6H4 // Q9LR04
ROOT	GO:0044707	P	single-multicellular organism process	19	1.9e-06	0.00081	// Q9CA78 // Q9ZTZ2 // F4IVL6 // P51412 // C0LGQ5 // M1CRB4 // Q96327 // B6SWE0 // I1LE43 // M0ZWN8 // Q9LVJ7 // Q9FJD1 // M1BZC3 // M1B0T9 // A0A077RP80 // Q9LFU0 // Q9SS80 // Q9C6H4 // Q9LR04
ROOT	GO:0009793	P	embryo development ending in seed dormancy	7	4.9e-06	0.002	// P51412 // C0LGQ5 // M0ZWN8 // Q9LVJ7 // Q9LFU0 // Q9SS80 // F4IVL6
ROOT	GO:0044767	P	single-organism developmental process	19	5.6e-06	0.0023	// Q9CA78 // Q9ZTZ2 // F4IVL6 // P51412 // C0LGQ5 // M1CRB4 // Q96327 // B6SWE0 // I1LE43 // M0ZWN8 // Q9LVJ7 // Q9FJD1 // M1BZC3 // M1B0T9 // A0A077RP80 // Q9LFU0 // Q9SS80 // Q9C6H4 // Q9LR04
ROOT	GO:0048731	P	system development	13	9.9e-06	0.0042	// M1CRB4 // P51412 // C0LGQ5 // B6SWE0 // I1LE43 // M0ZWN8 // Q9LVJ7 // M1BZC3 // M1B0T9 // Q9LFU0 // Q9SS80 // F4IVL6 // Q9LR04
ROOT	GO:0043412	P	macromolecule modification	22	1.4e-05	0.0059	// I1K9T7 // I1JSE2 // K7K9Y5 // Q5HZ38 // I1NHE4 // I1M325 // Q9CA78 // I1MY27 // I1KIJ6 // Q42396 // Q9LFU0 // A0A0R0KCQ4 // B3H6K1 // Q9SAL0 // I1JD76 // M0ZWN8 // K7L4F0 // K7MBJ5 // K7LJR6 // Q9LTV1 // K7N421 // M1A5B1
ROOT	GO:0003006	P	developmental process involved in reproduction	11	1.6e-05	0.0067	// Q8VYD4 // P51412 // C0LGQ5 // Q9FJD1 // M0ZWN8 // Q9LVJ7 // M1AEF1 // M1BZC3 // Q9LFU0 // Q9SS80 // F4IVL6
ROOT	GO:0044699	P	single-organism process	84	1.7e-05	0.0072	// A3RM04 // Q9ZTZ2 // B6T4U2 // I1KEH3 // B3H6K1 // Q9STL0 // A0A0R0GKM3 // I1MHZ1 // M1B159 // Q9C5Y4 // Q9SRT7 // M1AEF1 // D7RPJ7 // I1K9T7 // Q9LYG3 // A1YNA1 // Q9ZQZ9 // Q9SS80 // K7N421 // Q9C8G9 // Q9S7P9 // I1JRC2 // Q9CA78 // Q6XZH6 // K7LRL1 // K7KY45 // Q9LR04 // Q42396 // I1KIJ6 // B6SWE0 // I1NG48 // I1KWB8 // Q9FJD1 // Q9M0Y3 // A0A077RP80 // I1MFE6 // Q9LFU0 // I1LJN3 // A0A0R0KC…
ROOT	GO:0044702	P	single organism reproductive process	13	3.2e-05	0.013	// P51412 // C0LGQ5 // Q9FJD1 // I1KIJ6 // M0ZWN8 // Q9C5Y4 // M1AEF1 // M1BZC3 // Q9LFU0 // Q9SS80 // F4IVL6 // K7N421 // Q9LVJ7
ROOT	GO:0044765	P	single-organism transport	16	3.4e-05	0.014	// I1JEL2 // Q8VYD4 // Q6I8E6 // B2BAL3 // B6SWE0 // K7MTT9 // M0ZWN8 // Q9C8G9 // I1KWB8 // Q9M0Y3 // C4J9H4 // I1L9L3 // Q9ZQZ9 // Q9SS80 // Q9SXS2 // Q9FMA3
ROOT	GO:0022414	P	reproductive process	14	3.9e-05	0.016	// Q8VYD4 // F4IVL6 // P51412 // C0LGQ5 // Q9FJD1 // I1KIJ6 // M0ZWN8 // Q9C5Y4 // M1AEF1 // M1BZC3 // Q9LFU0 // Q9SS80 // Q9LVJ7 // K7N421
ROOT	GO:0000003	P	reproduction	14	4e-05	0.017	// Q8VYD4 // F4IVL6 // P51412 // C0LGQ5 // Q9FJD1 // I1KIJ6 // M0ZWN8 // Q9C5Y4 // M1AEF1 // M1BZC3 // Q9LFU0 // Q9SS80 // Q9LVJ7 // K7N421
ROOT	GO:0048316	P	seed development	7	4.2e-05	0.018	// P51412 // C0LGQ5 // M0ZWN8 // Q9LVJ7 // Q9LFU0 // Q9SS80 // F4IVL6
ROOT	GO:0010154	P	fruit development	7	5.8e-05	0.024	// P51412 // C0LGQ5 // M0ZWN8 // Q9LVJ7 // Q9LFU0 // Q9SS80 // F4IVL6
ROOT	GO:1902578	P	single-organism localization	16	6.2e-05	0.026	// I1JEL2 // Q8VYD4 // Q6I8E6 // B2BAL3 // B6SWE0 // K7MTT9 // M0ZWN8 // Q9C8G9 // I1KWB8 // Q9M0Y3 // C4J9H4 // I1L9L3 // Q9ZQZ9 // Q9SS80 // Q9SXS2 // Q9FMA3
SHOOT	GO:0071944	C	cell periphery	72	1.6e-12	1.8e-09	// I1LYV7 // I1K8R3 // Q9M8S2 // Q94AJ5 // I1L3F9 // I1K536 // K7LNK1 // Q9SRT7 // W8QPD2 // I1J5Y3 // Q9LUI2 // I1NBU9 // Q9MAP7 // K7M3U3 // Q8VZG1 // I1MIG9 // Q9FZ96 // Q9S7P9 // K7ME62 // I1JIJ8 // K7M8N6 // I1LWD5 // I1KSU2 // Q9C7S6 // I1L9L2 // O22808 // C0P3I0 // Q9M0Y3 // P94072 // A0A077RYT6 // Q9SVG3 // I1J5A7 // I1NHK4 // I1KUF1 // K7MTT9 // K7M735 // C6SVF6 // Q8RW98 // K7MKX0 // Q8…
SHOOT	GO:0005886	C	plasma membrane	55	3.5e-11	2e-08	// I1LYV7 // I1K8R3 // Q9M8S2 // O64825 // I1K536 // K7LNK1 // Q9SRT7 // W8QPD2 // I1J5Y3 // Q9LUI2 // K7M3U3 // Q8VZG1 // I1MIG9 // Q9FZ96 // Q9S7P9 // I1JIJ8 // C0P3I0 // I1LWD5 // I1KSU2 // Q9M0Y3 // A0A077RYT6 // Q9SVG3 // I1J5A7 // I1NHK4 // K7MTT9 // K7M735 // C6SVF6 // Q8RW98 // Q8RXP6 // Q9LLI8 // I1KE00 // Q9C757 // O48947 // M1ADU3 // Q9C8A4 // K7M6Z0 // Q8GWW6 // Q9T0E0 // Q39214 // K7…
SHOOT	GO:0044464	C	cell part	324	1.5e-07	5.6e-05	// I1K8R3 // K7MYQ2 // Q944G9 // M1AFJ0 // M1A0P3 // B4FE85 // A0A0R0INL6 // I1K5M5 // Q9SS43 // A8Y7V9 // I1LY26 // Q9SRT7 // W8QPD2 // Q9ZUZ6 // Q9LUI2 // Q3ECK2 // I1MNH6 // Q8VZG1 // I1K536 // K7U7D4 // M1CRP2 // Q9S7P9 // P48731 // Q9T0E0 // K7U2U2 // F4HU85 // Q9C7S6 // Q8RW98 // M1BBN2 // Q9SLH0 // I1K454 // Q0WWW9 // M1C3G3 // K7MFA4 // B2ZGR4 // Q38961 // I1KC98 // K7KNS8 // I1NHK4 // O8…
SHOOT	GO:0005623	C	cell	328	2.2e-07	5.9e-05	// I1K8R3 // K7MYQ2 // Q944G9 // M1AFJ0 // M1A0P3 // B4FE85 // A0A0R0INL6 // I1K5M5 // Q9SS43 // A8Y7V9 // I1LY26 // Q9SRT7 // W8QPD2 // Q9ZUZ6 // Q9LUI2 // Q3ECK2 // I1MNH6 // Q8VZG1 // I1K536 // K7U7D4 // M1CRP2 // Q9S7P9 // P48731 // Q9T0E0 // K7U2U2 // F4HU85 // Q9C7S6 // Q8RW98 // M1BBN2 // Q9SLH0 // I1K454 // Q0WWW9 // M1C3G3 // K7MFA4 // B2ZGR4 // Q38961 // I1KC98 // K7KNS8 // I1NHK4 // O8…
SHOOT	GO:0005737	C	cytoplasm	173	2.6e-07	5.9e-05	// M1AFJ0 // M1A0P3 // B4FE85 // Q9SS43 // M1BLE5 // I1LSB3 // Q9LUI2 // K7LLB0 // Q9S7P9 // K7LRL1 // K7U2U2 // I1LA00 // M1BBN2 // I1K454 // Q0WWW9 // M1C3G3 // I1KC98 // K7KNS8 // O48721 // K7MYQ2 // Q71EW8 // C6T5A8 // M1D249 // C6SVF6 // Q9C8G9 // M1AHP5 // Q9ZU40 // I1KZ13 // I1J9N5 // K7MVF2 // F4IQV7 // Q9S7H1 // M1BHF9 // Q9FVR6 // M1D2M3 // I1L9L2 // Q3ECK2 // P26307 // B6TYB1 // I1M592…
SHOOT	GO:0009507	C	chloroplast	48	2.2e-06	0.00041	// M1A0A9 // B4FE85 // M1BLE5 // Q9LRM7 // P19366 // M1BJR6 // Q84W65 // O65396 // Q84N64 // Q9S7P9 // O48721 // F4IAG2 // Q9FMF7 // C0HED5 // Q0WWW9 // M1DUT4 // Q9XF89 // Q944G9 // I1KC98 // M1BCL3 // M1AIC4 // M1AMZ8 // Q9LM20 // Q0WVV0 // M1D249 // Q9S702 // M1AHP5 // M0ZYX7 // A1YNA1 // O80832 // Q9SA96 // F4IQV7 // Q3E9C3 // M1BF18 // M1AFT5 // Q0WNP3 // Q9CA83 // Q9S7H1 // Q56XV8 // I1K0K6…
SHOOT	GO:0043231	C	intracellular membrane-bounded organelle	202	5.9e-06	0.00075	// K7MYQ2 // Q944G9 // B4FE85 // A0A0R0INL6 // Q9SS43 // A8Y7V9 // M1BLE5 // I1LSB3 // Q9ZUZ6 // I1MNH6 // K7LLB0 // Q9S7P9 // P48731 // K7LRL1 // K7U2U2 // M1BBN2 // Q9SLH0 // Q0WWW9 // K7MFA4 // B2ZGR4 // Q38961 // I1KC98 // O48721 // O81787 // C6T5A8 // M1D249 // K7LMH4 // C6SVF6 // Q9S702 // M1AHP5 // Q9ZU40 // M1BG39 // I1KZ13 // Q9LVW3 // M1AXQ2 // F4IQV7 // Q3ECK2 // Q9S7H1 // A0A077RSM4 /…
SHOOT	GO:0009536	C	plastid	48	5.1e-06	0.00075	// M1A0A9 // B4FE85 // M1BLE5 // Q9LRM7 // P19366 // M1BJR6 // Q84W65 // O65396 // Q84N64 // Q9S7P9 // O48721 // F4IAG2 // Q9FMF7 // C0HED5 // Q0WWW9 // M1DUT4 // Q9XF89 // Q944G9 // I1KC98 // M1BCL3 // M1AIC4 // M1AMZ8 // Q9LM20 // Q0WVV0 // M1D249 // Q9S702 // M1AHP5 // M0ZYX7 // A1YNA1 // O80832 // Q9SA96 // F4IQV7 // Q3E9C3 // M1BF18 // M1AFT5 // Q0WNP3 // Q9CA83 // Q9S7H1 // Q56XV8 // I1K0K6…
SHOOT	GO:0043227	C	membrane-bounded organelle	202	5.9e-06	0.00075	// K7MYQ2 // Q944G9 // B4FE85 // A0A0R0INL6 // Q9SS43 // A8Y7V9 // M1BLE5 // I1LSB3 // Q9ZUZ6 // I1MNH6 // K7LLB0 // Q9S7P9 // P48731 // K7LRL1 // K7U2U2 // M1BBN2 // Q9SLH0 // Q0WWW9 // K7MFA4 // B2ZGR4 // Q38961 // I1KC98 // O48721 // O81787 // C6T5A8 // M1D249 // K7LMH4 // C6SVF6 // Q9S702 // M1AHP5 // Q9ZU40 // M1BG39 // I1KZ13 // Q9LVW3 // M1AXQ2 // F4IQV7 // Q3ECK2 // Q9S7H1 // A0A077RSM4 /…
SHOOT	GO:0044444	C	cytoplasmic part	138	6.9e-06	0.00079	// B4FE85 // Q9SS43 // M1BLE5 // I1LSB3 // Q9S7P9 // K7LRL1 // K7U2U2 // I1LA00 // M1BBN2 // I1K454 // Q0WWW9 // M1C3G3 // I1KC98 // K7KNS8 // K7MYQ2 // Q71EW8 // C6T5A8 // M1D249 // C6SVF6 // Q9S702 // M1AHP5 // Q9ZU40 // I1KZ13 // O80832 // F4IQV7 // Q9S7H1 // M1BHF9 // Q9FVR6 // M1D2M3 // I1L9L2 // Q3ECK2 // B6TYB1 // I1JRT5 // B6EUA9 // K7L4V7 // Q9SRR7 // Q9FYQ8 // M1C1G1 // F4I562 // Q9ZW24…
SHOOT	GO:0009526	C	plastid envelope	16	1.3e-05	0.0013	// M1A0A9 // F4IQV7 // M1D249 // Q9FY46 // B4FE85 // O65396 // Q9FMF7 // Q0WWW9 // O80832 // M1DUT4 // Q9XF89 // Q944G9 // M1BF18 // M1AMZ8 // Q84N64 // Q9S7H1
SHOOT	GO:0009941	C	chloroplast envelope	15	3.3e-05	0.0032	// M1A0A9 // F4IQV7 // M1D249 // Q9FY46 // B4FE85 // Q9FMF7 // Q0WWW9 // O80832 // M1DUT4 // Q9XF89 // Q944G9 // M1BF18 // O65396 // Q84N64 // Q9S7H1
SHOOT	GO:0044422	C	organelle part	94	4.3e-05	0.0035	// B4FE85 // I1LSB3 // F4HU85 // Q0WWW9 // Q38961 // I1JU19 // M1D249 // K7LMH4 // Q9ZU40 // I1KZ13 // O80832 // F4IQV7 // Q9S7H1 // Q9FVR6 // J9PDC6 // F4KHD8 // I1JRT5 // C6T4K6 // K7L4V7 // M1CV03 // F4I562 // A0A097PLE1 // I1KEL8 // Q4V3B8 // K7KNQ7 // Q9LZR3 // O81053 // Q9SZK4 // Q8RXP6 // Q9AST3 // W5CS23 // M0ZUT6 // K7TVJ2 // M1BF18 // K7LFK0 // I1LS60 // I1MDQ7 // Q9FY46 // Q84XU2 // Q9…
SHOOT	GO:0044446	C	intracellular organelle part	94	4.2e-05	0.0035	// B4FE85 // I1LSB3 // F4HU85 // Q0WWW9 // Q38961 // I1JU19 // M1D249 // K7LMH4 // Q9ZU40 // I1KZ13 // O80832 // F4IQV7 // Q9S7H1 // Q9FVR6 // J9PDC6 // F4KHD8 // I1JRT5 // C6T4K6 // K7L4V7 // M1CV03 // F4I562 // A0A097PLE1 // I1KEL8 // Q4V3B8 // K7KNQ7 // Q9LZR3 // O81053 // Q9SZK4 // Q8RXP6 // Q9AST3 // W5CS23 // M0ZUT6 // K7TVJ2 // M1BF18 // K7LFK0 // I1LS60 // I1MDQ7 // Q9FY46 // Q84XU2 // Q9…
SHOOT	GO:0044424	C	intracellular part	260	6.5e-05	0.0049	// K7MYQ2 // Q944G9 // M1AFJ0 // M1A0P3 // B4FE85 // A0A0R0INL6 // Q9SS43 // A8Y7V9 // I1LY26 // M1BLE5 // I1LSB3 // Q9ZUZ6 // Q9LUI2 // I1MNH6 // K7LLB0 // M1CRP2 // Q9S7P9 // P48731 // K7LRL1 // K7U2U2 // F4HU85 // I1LA00 // M1BBN2 // Q9SLH0 // I1K454 // Q0WWW9 // M1C3G3 // K7MFA4 // B2ZGR4 // Q38961 // I1KC98 // K7KNS8 // O48721 // O81787 // Q71EW8 // C6T5A8 // I1JU19 // M1D249 // K7LMH4 // C6…
SHOOT	GO:0031975	C	envelope	25	8e-05	0.0054	// M1A0A9 // B4FE85 // O65396 // Q84N64 // Q9XI46 // Q9SQR5 // I1LLP4 // Q9FMF7 // Q0WWW9 // M1DUT4 // Q9XF89 // Q944G9 // M1AMZ8 // C6T4K6 // M1D249 // Q8RXP6 // I1KZ13 // O80832 // F4IQV7 // Q84XU2 // M1BF18 // Q9S7H1 // Q9FY46 // F4KHD8 // I1MRN6
SHOOT	GO:0031967	C	organelle envelope	25	7.5e-05	0.0054	// M1A0A9 // B4FE85 // O65396 // Q84N64 // Q9XI46 // Q9SQR5 // I1LLP4 // Q9FMF7 // Q0WWW9 // M1DUT4 // Q9XF89 // Q944G9 // M1AMZ8 // C6T4K6 // M1D249 // Q8RXP6 // I1KZ13 // O80832 // F4IQV7 // Q84XU2 // M1BF18 // Q9S7H1 // Q9FY46 // F4KHD8 // I1MRN6
SHOOT	GO:0031984	C	organelle subcompartment	18	0.0002	0.013	// M1A0A9 // F4IQV7 // K7LRL1 // O81053 // Q9SZK4 // Q94AA9 // O65396 // Q9FMF7 // Q9ZU40 // Q9LRM7 // Q9SJE1 // I1LSB3 // Q9XF89 // I1LD89 // M1BF18 // K7KNQ7 // P19366 // Q9S7H1
SHOOT	GO:0031012	C	extracellular matrix	4	0.00026	0.014	// C6TES5 // Q8GWW6 // I1J5F2 // P94072
SHOOT	GO:0043229	C	intracellular organelle	216	0.00025	0.014	// K7MYQ2 // Q944G9 // B4FE85 // A0A0R0INL6 // Q9SS43 // A8Y7V9 // M1BLE5 // I1LSB3 // Q9ZUZ6 // Q9LUI2 // I1MNH6 // K7LLB0 // Q9S7P9 // P48731 // K7LRL1 // K7U2U2 // F4HU85 // M1BBN2 // Q9SLH0 // I1K454 // Q0WWW9 // K7MFA4 // B2ZGR4 // Q38961 // I1KC98 // O48721 // O81787 // C6T5A8 // I1JU19 // M1D249 // K7LMH4 // C6SVF6 // Q9S702 // M1AHP5 // Q9ZU40 // M1BG39 // I1KZ13 // Q9LVW3 // M1AXQ2 // F4…
SHOOT	GO:0043226	C	organelle	216	0.00025	0.014	// K7MYQ2 // Q944G9 // B4FE85 // A0A0R0INL6 // Q9SS43 // A8Y7V9 // M1BLE5 // I1LSB3 // Q9ZUZ6 // Q9LUI2 // I1MNH6 // K7LLB0 // Q9S7P9 // P48731 // K7LRL1 // K7U2U2 // F4HU85 // M1BBN2 // Q9SLH0 // I1K454 // Q0WWW9 // K7MFA4 // B2ZGR4 // Q38961 // I1KC98 // O48721 // O81787 // C6T5A8 // I1JU19 // M1D249 // K7LMH4 // C6SVF6 // Q9S702 // M1AHP5 // Q9ZU40 // M1BG39 // I1KZ13 // Q9LVW3 // M1AXQ2 // F4…
SHOOT	GO:0010287	C	plastoglobule	5	0.00033	0.017	// Q9FVR6 // Q9S7H1 // Q9XF89 // Q944G9 // M1BF18
SHOOT	GO:0012505	C	endomembrane system	39	0.00036	0.017	// C0HH20 // I1JRT5 // Q94AA9 // Q9SS43 // I1LSB3 // K7MYQ2 // K7LRL1 // Q9FYQ8 // O81053 // F4I562 // K7U7D4 // Q9SQR5 // Q9SZK4 // I1K5M5 // Q8L936 // M1BBN2 // I1KIU7 // Q9LZR3 // Q4V3B8 // K7KNQ7 // C6T5A8 // I1JR80 // M1C1G1 // C6SVF6 // Q8RXP6 // Q9ZU40 // Q9AST3 // W5CS23 // Q84XU2 // I1LD89 // K7LFK0 // Q39214 // O22476 // I1JK76 // Q9LQ25 // I1KJ54 // I1L9L2 // F4KHD8 // I1MRN6
SHOOT	GO:0042170	C	plastid membrane	7	0.00035	0.017	// Q9FY46 // Q9FMF7 // Q0WWW9 // O80832 // F4IQV7 // M1AMZ8 // Q84N64
SHOOT	GO:0005654	C	nucleoplasm	14	0.00043	0.018	// B6EUA9 // I1M0C8 // A0A077RSM4 // Q9ZSZ8 // Q9LKF9 // M0ZYX7 // M0ZKU1 // Q84XU2 // K7TVJ2 // C4IZX6 // M0ZUT6 // I1LS52 // A0A097PLE1 // I1MRN6
SHOOT	GO:0044435	C	plastid part	24	0.00042	0.018	// M1A0A9 // B4FE85 // Q9LRM7 // P19366 // Q84W65 // O65396 // Q84N64 // Q8S9K3 // Q9FMF7 // Q0WWW9 // M1DUT4 // Q9XF89 // Q944G9 // M1BCL3 // M1AMZ8 // M1D249 // O80832 // Q9SA96 // F4IQV7 // M1BF18 // Q9S7H1 // Q9FY46 // Q9FVR6 // Q9SJE1
SHOOT	GO:0044451	C	nucleoplasm part	13	0.00041	0.018	// B6EUA9 // I1M0C8 // A0A077RSM4 // Q9ZSZ8 // Q9LKF9 // M0ZYX7 // M0ZKU1 // Q84XU2 // K7TVJ2 // C4IZX6 // M0ZUT6 // I1LS52 // A0A097PLE1
SHOOT	GO:0048046	C	apoplast	11	0.00057	0.022	// M1D249 // C6SVF6 // I1LLS9 // Q9C7S6 // P94072 // K7U9U0 // Q9SVG3 // Q944G9 // Q84VW9 // O65396 // Q9FFN4
SHOOT	GO:0031090	C	organelle membrane	29	0.00056	0.022	// Q94AA9 // P57681 // I1LSB3 // K7L4V7 // Q9FYQ8 // F4I562 // Q84N64 // Q9XI46 // I1LLP4 // Q9FMF7 // Q0WWW9 // I1KIU7 // Q9LZR3 // Q4V3B8 // K7KNQ7 // M1AMZ8 // O81053 // Q8RXP6 // Q9ZU40 // I1KZ13 // O80832 // F4IQV7 // Q84XU2 // I1LD89 // Q9C8G9 // O22476 // Q9FY46 // I1JK76 // F4KHD8
SHOOT	GO:0005622	C	intracellular	267	0.00055	0.022	// K7MYQ2 // Q944G9 // M1AFJ0 // M1A0P3 // B4FE85 // A0A0R0INL6 // Q9SS43 // A8Y7V9 // I1LY26 // M1BLE5 // I1LSB3 // Q9ZUZ6 // Q9LUI2 // I1MNH6 // K7LLB0 // M1CRP2 // Q9S7P9 // P48731 // K7LRL1 // K7U2U2 // F4HU85 // I1LA00 // M1BBN2 // Q9SLH0 // I1K454 // Q0WWW9 // M1C3G3 // K7MFA4 // B2ZGR4 // Q38961 // I1KC98 // K7KNS8 // O48721 // O81787 // Q71EW8 // C6T5A8 // I1JU19 // M1D249 // K7M476 // K7…
SHOOT	GO:0031981	C	nuclear lumen	21	0.0006	0.022	// M1DT54 // I1MDQ7 // I1M0C8 // A0A077RSM4 // K7M545 // Q9SMV7 // I1ML74 // Q9ZSZ8 // Q9LKF9 // B6EUA9 // M0ZYX7 // Q38961 // M0ZKU1 // Q84XU2 // K7N5J8 // K7TVJ2 // C4IZX6 // M0ZUT6 // I1LS52 // A0A097PLE1 // I1MRN6
SHOOT	GO:0005764	C	lysosome	4	0.0007	0.025	// P57681 // Q4V3B8 // I1LJ95 // I1JK76
SHOOT	GO:0009506	C	plasmodesma	13	0.00093	0.025	// Q84XU2 // Q9C8G9 // C0LGG7 // M1BX85 // M1AH87 // Q9ZSZ8 // Q9LKF9 // Q9SFC7 // Q9LUI2 // Q9LFS8 // K7M3U3 // Q8VZG1 // I1MIG9
SHOOT	GO:0005911	C	cell-cell junction	13	0.00093	0.025	// Q84XU2 // Q9C8G9 // C0LGG7 // M1BX85 // M1AH87 // Q9ZSZ8 // Q9LKF9 // Q9SFC7 // Q9LUI2 // Q9LFS8 // K7M3U3 // Q8VZG1 // I1MIG9
SHOOT	GO:0044421	C	extracellular region part	7	0.00093	0.025	// I1J5F2 // M1AUD2 // C6TES5 // Q9ZU40 // I1LJ95 // Q8GWW6 // P94072
SHOOT	GO:0016591	C	DNA-directed RNA polymerase II, holoenzyme	7	0.0008	0.025	// A0A077RSM4 // M0ZKU1 // M0ZUT6 // I1M0C8 // C4IZX6 // I1LS52 // A0A097PLE1
SHOOT	GO:0044434	C	chloroplast part	23	0.00079	0.025	// M1A0A9 // B4FE85 // Q9LRM7 // P19366 // Q84W65 // O65396 // Q84N64 // Q8S9K3 // Q9FMF7 // Q0WWW9 // M1DUT4 // Q9XF89 // Q944G9 // M1BCL3 // M1D249 // O80832 // Q9SA96 // F4IQV7 // M1BF18 // Q9S7H1 // Q9FY46 // Q9FVR6 // Q9SJE1
SHOOT	GO:0098791	C	Golgi subcompartment	8	0.00089	0.025	// K7LRL1 // O81053 // Q9SZK4 // Q94AA9 // Q9ZU40 // I1LSB3 // I1LD89 // K7KNQ7
SHOOT	GO:0055044	C	symplast	13	0.00093	0.025	// Q84XU2 // Q9C8G9 // C0LGG7 // M1BX85 // M1AH87 // Q9ZSZ8 // Q9LKF9 // Q9SFC7 // Q9LUI2 // Q9LFS8 // K7M3U3 // Q8VZG1 // I1MIG9
SHOOT	GO:0030312	C	external encapsulating structure	17	0.00083	0.025	// K7M8N6 // I1L3F9 // I1NBU9 // K7MKX0 // Q9C7S6 // M1AID9 // Q9C9C2 // Q9SZV5 // I1JCK7 // P94072 // K7U9U0 // Q94AJ5 // Q94B77 // Q9MAP7 // I1JBB5 // Q9FFN4 // I1KUF1
SHOOT	GO:0005618	C	cell wall	17	0.00082	0.025	// K7M8N6 // I1L3F9 // I1NBU9 // K7MKX0 // Q9C7S6 // M1AID9 // Q9C9C2 // Q9SZV5 // I1JCK7 // P94072 // K7U9U0 // Q94AJ5 // Q94B77 // Q9MAP7 // I1JBB5 // Q9FFN4 // I1KUF1
SHOOT	GO:0030054	C	cell junction	13	0.00093	0.025	// Q84XU2 // Q9C8G9 // C0LGG7 // M1BX85 // M1AH87 // Q9ZSZ8 // Q9LKF9 // Q9SFC7 // Q9LUI2 // Q9LFS8 // K7M3U3 // Q8VZG1 // I1MIG9
SHOOT	GO:0016607	C	nuclear speck	3	0.00096	0.026	// Q9ZSZ8 // Q84XU2 // M0ZYX7
SHOOT	GO:0000323	C	lytic vacuole	4	0.001	0.027	// P57681 // Q4V3B8 // I1LJ95 // I1JK76
SHOOT	GO:0009570	C	chloroplast stroma	13	0.0013	0.032	// M1D249 // Q9SA96 // Q9FVR6 // Q8S9K3 // Q9SJE1 // Q9LRM7 // Q9XF89 // Q944G9 // M1BF18 // Q84W65 // M1BCL3 // O65396 // Q9S7H1
SHOOT	GO:0044428	C	nuclear part	28	0.0013	0.032	// K7M545 // Q9SMV7 // I1M0C8 // M1CV03 // I1LS52 // Q941I6 // M1CPZ1 // Q9SQR5 // A0A097PLE1 // Q9ZSZ8 // M0ZKU1 // Q38961 // B6EUA9 // K7LMH4 // M1DT54 // M0ZYX7 // M0ZUT6 // K7N5J8 // K7TVJ2 // F4KHD8 // C4IZX6 // I1MDQ7 // A0A077RSM4 // I1ML74 // Q9LKF9 // J9PDC6 // Q84XU2 // I1MRN6
SHOOT	GO:0005576	C	extracellular region	31	0.0016	0.039	// I1J5F2 // M1AUD2 // C6TES5 // I1NBU9 // Q9MAP7 // Q94KS9 // O65396 // Q9C7S6 // K7URE6 // P94072 // Q9FFN4 // Q944G9 // C6TH77 // Q71EW8 // M1D249 // I1L3F9 // C6SVF6 // K7MKX0 // Q9SVG3 // C6T7M7 // Q9ZU40 // Q9SZV5 // Q9FIM8 // K7U9U0 // Q94AJ5 // Q8GWW6 // Q9LRL8 // Q84VW9 // M1A2A1 // I1LLS9 // I1LJ95
SHOOT	GO:0009532	C	plastid stroma	13	0.0016	0.039	// M1D249 // Q9SA96 // Q9FVR6 // Q8S9K3 // Q9SJE1 // Q9LRM7 // Q9XF89 // Q944G9 // M1BF18 // Q84W65 // M1BCL3 // O65396 // Q9S7H1
SHOOT	GO:0031969	C	chloroplast membrane	6	0.0017	0.04	// Q9FY46 // Q9FMF7 // Q0WWW9 // O80832 // F4IQV7 // Q84N64
SHOOT	GO:0005794	C	Golgi apparatus	20	0.0019	0.043	// Q9LZR3 // Q8L936 // O81053 // Q9SZK4 // C6SVF6 // Q94AA9 // I1JK76 // I1K5M5 // Q9ZU40 // Q9SS43 // Q9AST3 // I1LSB3 // I1KIU7 // I1LD89 // K7LRL1 // Q9FYQ8 // K7U7D4 // F4I562 // K7KNQ7 // Q4V3B8
SHOOT	GO:0005829	C	cytosol	24	0.0023	0.047	// M1AH87 // C6T3K3 // M1CKW3 // Q9SNC6 // Q9ZW24 // O65396 // Q94AI7 // I1K454 // M1C3G3 // Q9M9E8 // K7KNS8 // M1B409 // Q71EW8 // B6EUA9 // I1JAF6 // C6SVF6 // Q9FIW4 // Q84XU2 // O48721 // Q84VW9 // M1BHF9 // Q9C9C2 // Q9ZVX1 // I1MRN6
SHOOT	GO:0031974	C	membrane-enclosed lumen	22	0.0023	0.047	// K7M545 // Q9SMV7 // I1M0C8 // I1LS52 // A0A097PLE1 // Q9ZSZ8 // M0ZKU1 // Q38961 // B6EUA9 // M1DT54 // M1BM43 // M0ZYX7 // Q84XU2 // K7N5J8 // K7TVJ2 // C4IZX6 // I1MDQ7 // A0A077RSM4 // I1ML74 // Q9LKF9 // M0ZUT6 // I1MRN6
SHOOT	GO:0043233	C	organelle lumen	22	0.0023	0.047	// K7M545 // Q9SMV7 // I1M0C8 // I1LS52 // A0A097PLE1 // Q9ZSZ8 // M0ZKU1 // Q38961 // B6EUA9 // M1DT54 // M1BM43 // M0ZYX7 // Q84XU2 // K7N5J8 // K7TVJ2 // C4IZX6 // I1MDQ7 // A0A077RSM4 // I1ML74 // Q9LKF9 // M0ZUT6 // I1MRN6
SHOOT	GO:0070013	C	intracellular organelle lumen	22	0.0023	0.047	// K7M545 // Q9SMV7 // I1M0C8 // I1LS52 // A0A097PLE1 // Q9ZSZ8 // M0ZKU1 // Q38961 // B6EUA9 // M1DT54 // M1BM43 // M0ZYX7 // Q84XU2 // K7N5J8 // K7TVJ2 // C4IZX6 // I1MDQ7 // A0A077RSM4 // I1ML74 // Q9LKF9 // M0ZUT6 // I1MRN6
SHOOT	GO:0005768	C	endosome	8	0.0022	0.047	// Q94AA9 // O22476 // Q9SZK4 // Q9ZU40 // I1LSB3 // Q9FYQ8 // Q4V3B8 // K7KNQ7
SHOOT	GO:1990234	C	transferase complex	15	0.0023	0.047	// K7MYQ2 // I1M0C8 // I1JDP8 // I1MVM5 // I1JD76 // K7L8S8 // M0ZKU1 // Q9FFN9 // M0ZUT6 // A0A077RSM4 // K7TVJ2 // C4IZX6 // I1LS52 // A0A097PLE1 // M1CRP2
SHOOT	GO:0044431	C	Golgi apparatus part	13	0.0024	0.049	// K7LRL1 // O81053 // I1JK76 // Q9SZK4 // Q94AA9 // Q9ZU40 // I1LSB3 // I1KIU7 // I1LD89 // Q9LZR3 // Q9FYQ8 // Q4V3B8 // K7KNQ7
SHOOT	GO:0098553	C	lumenal side of endoplasmic reticulum membrane	2	0.0026	0.05	// Q4V3B8 // I1JK76
SHOOT	GO:0071556	C	integral component of lumenal side of endoplasmic reticulum membrane	2	0.0026	0.05	// Q4V3B8 // I1JK76
SHOOT	GO:0003684	F	damaged DNA binding	8	1.9e-06	0.0044	// B4FY38 // Q9SMV7 // I1ML74 // I1N5C6 // K7N5J8 // J9PDC6 // M1AYC6 // Q38961
SHOOT	GO:0042802	F	identical protein binding	7	1.8e-05	0.021	// I1M9F7 // O22476 // Q94AI7 // F4IAG2 // O22808 // Q9CA83 // Q84N64
SHOOT	GO:0009639	P	response to red or far red light	9	2.3e-06	0.0061	// P48731 // Q9SVN4 // C6TER2 // Q93Z18 // K7M6P7 // Q9AST3 // Q9LRM7 // Q9XF89 // Q84XU2
SHOOT	GO:0044699	P	single-organism process	219	1.2e-06	0.0061	// I1K8R3 // B6T4U2 // M1A0P3 // I1LTR0 // I1K536 // Q9SS43 // Q9SRT7 // Q84ZU9 // W8QPD2 // I1K8C0 // I1MNH6 // Q8VZG1 // M1BT30 // I1LK36 // Q9S7P9 // P48731 // K7LRL1 // Q672R6 // I1JPV8 // I1LA00 // Q9SLH0 // Q0WWW9 // M1C3G3 // A0A0R0GAG6 // Q9LM03 // O48721 // O81787 // Q71EW8 // M1AB90 // A0A077S171 // C6SVF6 // Q9C8G9 // M1AHP5 // Q9ZU40 // M1BI32 // B4F8L7 // M0ZMY2 // Q9LVW3 // Q9FT44 /…
SHOOT	GO:0016043	P	cellular component organization	70	2.9e-06	0.0061	// B6TYB1 // I1K8R3 // Q9ZUZ6 // Q9C925 // I1NBU9 // B4FE85 // I1JBB5 // Q94AA9 // O48947 // Q9SRT7 // W8QPD2 // K7KNQ7 // M1BLG9 // Q9S7R7 // Q9S7P9 // K7U7D4 // A0A097PLE1 // Q84N64 // O48676 // Q9XI46 // K7M8N6 // K7U2U2 // Q8S9K3 // Q9SMV7 // K7LTY3 // M0ZKU1 // Q9LFS8 // Q38961 // Q9M3F4 // M1AIC4 // M1AMZ8 // I1LK36 // Q9LZR3 // K7MTT9 // M1AE12 // O81053 // F4JTJ9 // Q8RW98 // K7MKX0 // Q9…
SHOOT	GO:0071840	P	cellular component organization or biogenesis	73	2e-05	0.025	// B6TYB1 // I1K8R3 // Q9ZUZ6 // Q9C925 // I1NBU9 // B4FE85 // I1JBB5 // Q94AA9 // O48947 // Q9SRT7 // W8QPD2 // K7KNQ7 // M1BLG9 // Q9S7R7 // Q9S7P9 // K7U7D4 // A0A097PLE1 // Q84N64 // O48676 // Q9XI46 // K7M8N6 // K7U2U2 // Q8S9K3 // Q9SMV7 // K7LTY3 // Q8RW98 // I1K454 // M0ZKU1 // K7LNH4 // Q9LFS8 // Q38961 // Q9M3F4 // M1AIC4 // M1AMZ8 // I1LK36 // Q9LZR3 // K7MTT9 // M1AE12 // O81053 // F4…
SHOOT	GO:0006544	P	glycine metabolic process	6	1.8e-05	0.025	// I1M923 // O81395 // O65396 // C6ZJY8 // Q94C74 // I1JTW7
SHOOT	GO:0065008	P	regulation of biological quality	35	2.8e-05	0.029	// M1CL86 // J3RHG3 // Q9LQB7 // I1M329 // K7KBD7 // Q9FZ96 // Q9C925 // Q38961 // M1BCL3 // I1K681 // Q9SG92 // I1JR80 // U5MY58 // K7MTT9 // I1JAF6 // C6SVF6 // Q93Z18 // Q9ZU40 // K7UF67 // A8MRW9 // K7N5J8 // O81641 // K7LFK0 // Q9M3F4 // K7N344 // O22476 // K7KAI6 // Q9SL29 // Q9LZL9 // I1ML74 // Q9LTU4 // I1KJ54 // J9PDC6 // Q94B77 // I1LIE7
SHOOT	GO:0006303	P	double-strand break repair via nonhomologous end joining	4	5.2e-05	0.031	// Q38961 // I1ML74 // K7N5J8 // J9PDC6
SHOOT	GO:0009640	P	photomorphogenesis	5	4.2e-05	0.031	// C6TER2 // P48731 // K7M6P7 // Q93Z18 // Q9AST3
SHOOT	GO:0016556	P	mRNA modification	4	7.7e-05	0.031	// C0P3L2 // Q9ZSZ8 // M0ZYX7 // Q8S9K3
SHOOT	GO:0044763	P	single-organism cellular process	167	7.9e-05	0.031	// I1K8R3 // B6T4U2 // M1A0P3 // Q9SRT7 // Q84ZU9 // W8QPD2 // I1K8C0 // I1MNH6 // Q8VZG1 // M1BT30 // I1LK36 // Q9S7P9 // P48731 // K7LRL1 // Q672R6 // F4HU85 // I1LA00 // Q9SLH0 // Q9LM03 // Q71EW8 // A0A077S171 // C6SVF6 // A0A077S6M1 // Q9ZU40 // M1BI32 // M0ZMY2 // Q9LVW3 // A0A0R0I6U8 // Q9FYC7 // Q84VW9 // Q9SL29 // L7Z7P4 // C6ZJY8 // A0A0R0IKR4 // I1KYK8 // I1L9L2 // M1BJR6 // P26307 // …
SHOOT	GO:0009314	P	response to radiation	14	8.4e-05	0.031	// P48731 // O22476 // Q9SVN4 // C6TER2 // Q9SMV7 // Q93Z18 // Q9LRM7 // Q9AST3 // K7M6P7 // M1D2M3 // Q9XF89 // Q84XU2 // K7N5J8 // Q9SNC6
SHOOT	GO:0071323	P	cellular response to chitin	2	4.3e-05	0.031	// O22808 // O64825
SHOOT	GO:0019752	P	carboxylic acid metabolic process	46	5.9e-05	0.031	// I1M9F7 // I1JPX8 // I1N690 // A0A0R0I9A1 // Q9LRM7 // I1M923 // Q9LQB7 // Q8VZE9 // O65396 // O48676 // Q9CA83 // Q84JX6 // Q9FMF7 // O24379 // P94072 // Q9S702 // Q9LM03 // M1AJK7 // Q94C74 // M0ZSE6 // M1CGV7 // P93565 // I1JAF6 // A0A077S6M1 // C6SWA3 // M1BM43 // Q9AST3 // A8MRW9 // Q9SA96 // I1M592 // I1JI26 // A0A0R0I6U8 // A1YNA1 // I1JTW7 // B3H778 // O48721 // Q9LVW3 // M1C2U6 // O813…
SHOOT	GO:0009791	P	post-embryonic development	20	8.1e-05	0.031	// P48731 // Q9SS43 // Q9LMT2 // O22476 // Q941I6 // C6TER2 // Q9STM3 // M1AHP5 // Q93Z18 // Q94AI7 // Q9AST3 // M1C3G3 // Q9SNC6 // K7M6P7 // M1BLG9 // Q94B77 // Q8L819 // O81787 // Q9FFN4 // Q9XI46
SHOOT	GO:0045229	P	external encapsulating structure organization	23	7e-05	0.031	// I1K8R3 // Q94AA9 // O48947 // Q9SRT7 // W8QPD2 // I1NBU9 // I1L3F9 // K7LTY3 // O48676 // K7M8N6 // Q9LZR3 // K7KNQ7 // O81053 // K7MKX0 // Q9LLI8 // K7U7D4 // Q94AJ5 // Q9FFN4 // I1JBB5 // O22476 // M1AID9 // I1KYK8 // K7U9U0
SHOOT	GO:0000726	P	non-recombinational repair	4	5.2e-05	0.031	// Q38961 // I1ML74 // K7N5J8 // J9PDC6
SHOOT	GO:0006082	P	organic acid metabolic process	51	7e-05	0.031	// I1M9F7 // I1JPX8 // I1N690 // A0A0R0I9A1 // Q9LRM7 // I1M923 // Q9LQB7 // Q8VZE9 // O65396 // O48676 // P48731 // Q9CA83 // Q84JX6 // Q9FMF7 // M1BZT7 // O24379 // M1AZP7 // P94072 // Q9S702 // Q9LM03 // M1AJK7 // Q94C74 // Q84VW9 // Q71EW8 // M1CGV7 // P93565 // I1JAF6 // A0A077S6M1 // C6SWA3 // M1BM43 // Q9AST3 // Q9LVW3 // Q9SA96 // I1M592 // I1JI26 // A0A0R0I6U8 // A1YNA1 // I1JTW7 // B3H7…
SHOOT	GO:0043436	P	oxoacid metabolic process	46	9.8e-05	0.034	// I1M9F7 // I1JPX8 // I1N690 // A0A0R0I9A1 // Q9LRM7 // I1M923 // Q9LQB7 // Q8VZE9 // O65396 // O48676 // Q9CA83 // Q84JX6 // Q9FMF7 // O24379 // P94072 // Q9S702 // Q9LM03 // M1AJK7 // Q94C74 // M0ZSE6 // M1CGV7 // P93565 // I1JAF6 // A0A077S6M1 // C6SWA3 // M1BM43 // Q9AST3 // A8MRW9 // Q9SA96 // I1M592 // I1JI26 // A0A0R0I6U8 // A1YNA1 // I1JTW7 // B3H778 // O48721 // Q9LVW3 // M1C2U6 // O813…
SHOOT	GO:0044281	P	small molecule metabolic process	72	0.00011	0.035	// B6T4U2 // I1M9F7 // M1A0P3 // Q84VW9 // I1JPX8 // I1JI26 // A0A0R0I9A1 // Q9LRM7 // I1M923 // Q9LQB7 // Q8VZE9 // M1BT30 // O65396 // O48676 // P48731 // Q9CA83 // Q84JX6 // C6TD56 // Q9FMF7 // M1BZT7 // A0A0R0IKR4 // M1AZP7 // P94072 // Q9S702 // Q9LM03 // M1AJK7 // M1CR61 // Q94C74 // M1BCL3 // M1B409 // Q71EW8 // M1CGV7 // P93565 // A0A077S6M1 // B6TPF2 // I1JAF6 // M1C1G1 // Q9FYC7 // M0ZM…
SHOOT	GO:0031848	P	protection from non-homologous end joining at telomere	2	0.00011	0.035	// Q38961 // I1ML74
SHOOT	GO:0071555	P	cell wall organization	22	0.00012	0.035	// I1K8R3 // Q94AA9 // O48947 // Q9SRT7 // W8QPD2 // I1NBU9 // I1L3F9 // K7U7D4 // O48676 // K7M8N6 // K7LTY3 // Q9LZR3 // K7KNQ7 // O81053 // K7MKX0 // Q9LLI8 // K7U9U0 // Q94AJ5 // Q9FFN4 // I1JBB5 // M1AID9 // I1KYK8
SHOOT	GO:0050896	P	response to stimulus	105	0.00013	0.036	// K7MB21 // Q84ZU9 // Q8VZG1 // Q9S7P9 // P48731 // Q9FMS6 // Q9C7S6 // Q9SLH0 // M1CR22 // Q38961 // K7KZZ1 // K7KXM5 // Q9LVW3 // K7MVF2 // Q5XQC7 // B4FY38 // Q9FVR6 // L7Z7P4 // M1D2M3 // I1N5C6 // J9PDC6 // P26307 // I1LYC1 // Q9M8S2 // I1JRT5 // M1BLG9 // M1CV03 // F4I562 // Q8L819 // O48676 // M1BLV4 // Q5JBT4 // I1JRU2 // I1MVC2 // Q9LZR3 // Q9STM3 // Q93Z18 // Q9FIW4 // Q9AST3 // Q84XU2…
SHOOT	GO:0009850	P	auxin metabolic process	4	0.00013	0.036	// I1LIE7 // Q9SG92 // Q9LQB7 // O81641
SHOOT	GO:0043247	P	telomere maintenance in response to DNA damage	2	0.00015	0.039	// Q38961 // I1ML74
SHOOT	GO:0009416	P	response to light stimulus	13	0.00016	0.04	// P48731 // O22476 // Q9SVN4 // C6TER2 // Q9SMV7 // Q93Z18 // Q9LRM7 // Q9AST3 // K7M6P7 // M1D2M3 // Q9XF89 // Q84XU2 // Q9SNC6
SHOOT	GO:0048856	P	anatomical structure development	34	0.00019	0.045	// Q9M8S2 // Q9SS43 // M1BLG9 // I1MNH6 // Q9SNC6 // Q8L819 // K7KBD7 // Q9XI46 // P48731 // Q9LMT2 // Q941I6 // Q94AI7 // M1C3G3 // Q8RXP6 // Q84VW9 // O81787 // Q9SG92 // Q8RW98 // Q9STM3 // M1AHP5 // Q93Z18 // Q9AST3 // Q9FT44 // C0P3I0 // Q9FFN4 // O22476 // Q9LZL9 // C6TER2 // Q9ZPS9 // A1Y2B7 // K7M6P7 // Q94B77 // B6SIY4 // P26307
SHOOT	GO:0080009	P	mRNA methylation	2	0.0002	0.046	// Q9ZSZ8 // M0ZYX7
SHOOT	GO:0044710	P	single-organism metabolic process	115	0.00022	0.049	// I1K8R3 // B6T4U2 // M1A0P3 // W8QPD2 // I1K8C0 // M1BT30 // P48731 // Q672R6 // I1JPV8 // A0A0R0GAG6 // Q9LM03 // Q71EW8 // M1AB90 // A0A077S6M1 // B4F8L7 // M0ZMY2 // Q9LVW3 // A0A0R0I6U8 // Q9FYC7 // I1JXP6 // C6ZJY8 // A0A0R0IKR4 // I1KYK8 // M1BJR6 // Q9LFG8 // I1M592 // Q9XE94 // I1JPX8 // O48947 // Q9ZW24 // O48676 // C6TD56 // Q9S702 // K7KNQ7 // M0ZSE6 // Q9SG92 // I1JAF6 // O81053 // …
RHIZOME	GO:0009536	C	plastid	54	1.9e-10	3.4e-08	// Q9ZSL6 // Q2VEH0 // K7L5I8 // Q39102 // Q9LRM7 // P19366 // B4FTL2 // Q84R11 // P82715 // Q84N64 // Q9S7P9 // B4FJ20 // M1BYV5 // Q9SHJ6 // Q5PP33 // Q9SIB9 // K7VJY5 // P11647 // Q8LBP4 // Q9LHQ6 // Q9XF89 // M1C3R6 // Q949P2 // B4FZU9 // Q9FFZ1 // Q43848 // O65655 // Q9SJU4 // Q8S9K3 // I1LTS0 // Q8GSJ6 // Q84VW9 // A1YNA1 // O80832 // M1AFT5 // Q9SSA5 // I1J6G7 // I1J5R2 // Q9ZS97 // I1J4X9…
RHIZOME	GO:0031984	C	organelle subcompartment	26	3.8e-10	6.8e-08	// Q2VEH0 // P82715 // Q39102 // Q9LRM7 // Q0VH31 // P58311 // F4K0C4 // Q9SSA5 // I1KM01 // Q9FFZ1 // I1KVQ2 // Q8LBP4 // Q9LHQ6 // Q9XF89 // A0A0N7CKZ1 // Q43848 // Q8GSJ6 // Q9SJU4 // Q9ZU40 // P11647 // F4IVL6 // M1AK33 // I1LWK0 // P19366 // F4K2K3 // O22141
RHIZOME	GO:0009507	C	chloroplast	51	1.2e-09	2.2e-07	// Q9ZSL6 // Q2VEH0 // K7L5I8 // Q39102 // Q9LRM7 // P19366 // B4FTL2 // Q84R11 // P82715 // Q84N64 // Q9S7P9 // M1BYV5 // Q5PP33 // Q9SIB9 // K7VJY5 // Q8LBP4 // Q9LHQ6 // Q9XF89 // M1C3R6 // Q949P2 // B4FZU9 // Q9FFZ1 // Q43848 // O65655 // Q9SJU4 // Q8S9K3 // I1LTS0 // Q8GSJ6 // P11647 // A1YNA1 // O80832 // M1AFT5 // Q9SSA5 // I1J6G7 // I1J5R2 // Q9ZS97 // I1J4X9 // Q84VW9 // P58311 // I1N9K0…
RHIZOME	GO:0044446	C	intracellular organelle part	100	1.8e-09	3.3e-07	// I1N5T6 // Q2VEH0 // Q0VH31 // M1A927 // Q9LTV1 // C6T7U9 // Q27IK7 // Q9LHQ6 // Q38961 // M1BUP2 // F4K0C4 // I1K4U3 // Q9ZU40 // P11647 // O80832 // M1D480 // I1LX78 // Q84W12 // I1M4P0 // I1KYP4 // F4K2K3 // Q9SLC6 // I1LMG8 // F4IFN6 // C6T4K6 // Q39102 // Q84R16 // Q9SSA5 // Q9SHJ6 // Q9FFZ1 // I1J516 // A0A0R4J4C8 // M1C3R6 // Q93ZN9 // I1M6W5 // A0A0N7CKZ1 // Q43848 // I1J8W6 // Q9LZB8 /…
RHIZOME	GO:0044422	C	organelle part	100	1.9e-09	3.4e-07	// I1N5T6 // Q2VEH0 // Q0VH31 // M1A927 // Q9LTV1 // C6T7U9 // Q27IK7 // Q9LHQ6 // Q38961 // M1BUP2 // F4K0C4 // I1K4U3 // Q9ZU40 // P11647 // O80832 // M1D480 // I1LX78 // Q84W12 // I1M4P0 // I1KYP4 // F4K2K3 // Q9SLC6 // I1LMG8 // F4IFN6 // C6T4K6 // Q39102 // Q84R16 // Q9SSA5 // Q9SHJ6 // Q9FFZ1 // I1J516 // A0A0R4J4C8 // M1C3R6 // Q93ZN9 // I1M6W5 // A0A0N7CKZ1 // Q43848 // I1J8W6 // Q9LZB8 /…
RHIZOME	GO:0044435	C	plastid part	32	4.4e-09	7.9e-07	// Q2VEH0 // P82715 // Q39102 // Q9LRM7 // P19366 // B4FTL2 // P58311 // Q84N64 // B4FJ20 // Q9SSA5 // Q5PP33 // Q9SIB9 // Q8LBP4 // Q9LHQ6 // Q9XF89 // M1C3R6 // B4FZU9 // Q9FFZ1 // Q43848 // Q9SJU4 // I1LTS0 // Q8GSJ6 // P11647 // O80832 // Q9ZS97 // Q8S9K3 // Q9LZB8 // I1LWK0 // Q93ZN9 // A0A0N7CKZ1 // M1DUT4 // Q94F00
RHIZOME	GO:0005737	C	cytoplasm	159	7.4e-09	1.3e-06	// P45725 // M1AYM2 // Q2VEH0 // B6ST04 // Q9LZW4 // Q0VH31 // I1L5I2 // M1A927 // F4K5T2 // Q9S7P9 // C6T7U9 // Q27IK7 // M1C3G3 // Q9LHQ6 // Q9C776 // Q9LK43 // Q71EW8 // F4K0C4 // I1K4U3 // Q9ZR37 // M1BK24 // P11647 // O80832 // I1JBT8 // Q9M088 // I1M393 // I1N9K0 // M1D480 // Q7Y1Z8 // I1M6W5 // I1JQ15 // I1M4P0 // Q93ZN9 // F4K2K3 // Q9LYU9 // M0ZKX1 // C6T081 // C6T4K6 // Q39102 // Q84R16…
RHIZOME	GO:0044434	C	chloroplast part	31	1.1e-08	2e-06	// Q2VEH0 // P82715 // Q39102 // Q9LRM7 // P19366 // B4FTL2 // P58311 // Q84N64 // Q9SSA5 // Q5PP33 // Q9FFZ1 // Q8LBP4 // Q9LHQ6 // Q9XF89 // M1C3R6 // B4FZU9 // Q43848 // Q9SJU4 // Q8S9K3 // I1LTS0 // Q8GSJ6 // P11647 // O80832 // Q9ZS97 // Q9SIB9 // Q9LZB8 // I1LWK0 // Q93ZN9 // A0A0N7CKZ1 // M1DUT4 // Q94F00
RHIZOME	GO:0044444	C	cytoplasmic part	134	1.2e-08	2.1e-06	// M1AYM2 // Q2VEH0 // B6ST04 // Q9LZW4 // Q0VH31 // I1L5I2 // M1A927 // Q9S7P9 // C6T7U9 // Q27IK7 // M1C3G3 // Q9LHQ6 // Q9LK43 // Q71EW8 // F4K0C4 // I1LTS0 // Q9ZU40 // P11647 // O80832 // I1JBT8 // Q9M088 // I1N9K0 // M1D480 // Q7Y1Z8 // M1FQN0 // B6TFW5 // I1M4P0 // Q93ZN9 // F4K2K3 // Q9LYU9 // C6T081 // C6T4K6 // Q39102 // Q84R16 // Q84R11 // Q9SNC6 // M0ZMI4 // Q84W12 // D8L9U6 // Q9SSA5…
RHIZOME	GO:0043231	C	intracellular membrane-bounded organelle	192	1.2e-08	2.1e-06	// I1N5T6 // Q9FJR9 // Q2VEH0 // B6ST04 // Q9LZW4 // I1LMG8 // Q0VH31 // I1L5I2 // M1A927 // Q42523 // Q9S7P9 // K7LVF7 // I1JE14 // A0A0R0INL6 // C6T7U9 // Q9LHQ6 // Q38961 // M1BUP2 // Q9LK43 // I1MPJ5 // I1N4J7 // F4K0C4 // I1LTS0 // Q9ZR37 // Q9ZU40 // P11647 // O80832 // M1BJB1 // F4K180 // Q9FIT8 // Q9M088 // G9DR92 // Q9LEE7 // I1N9K0 // M1D480 // M1BAE9 // Q7Y1Z8 // I1M6W5 // C6T9D0 // K7…
RHIZOME	GO:0043227	C	membrane-bounded organelle	192	1.2e-08	2.2e-06	// I1N5T6 // Q9FJR9 // Q2VEH0 // B6ST04 // Q9LZW4 // I1LMG8 // Q0VH31 // I1L5I2 // M1A927 // Q42523 // Q9S7P9 // K7LVF7 // I1JE14 // A0A0R0INL6 // C6T7U9 // Q9LHQ6 // Q38961 // M1BUP2 // Q9LK43 // I1MPJ5 // I1N4J7 // F4K0C4 // I1LTS0 // Q9ZR37 // Q9ZU40 // P11647 // O80832 // M1BJB1 // F4K180 // Q9FIT8 // Q9M088 // G9DR92 // Q9LEE7 // I1N9K0 // M1D480 // M1BAE9 // Q7Y1Z8 // I1M6W5 // C6T9D0 // K7…
RHIZOME	GO:0071944	C	cell periphery	52	1.8e-07	3.2e-05	// K7LX04 // B6ST04 // I1JCP6 // M1BDX5 // Q9SRT7 // Q84R16 // Q9ZQX8 // Q9FEP7 // I1MCB4 // A0A0R0FJV6 // K7LWS4 // Q9S7P9 // I1JIJ8 // Q9FUQ7 // I1KHB5 // Q9SIB9 // O23039 // I1JQR0 // O64973 // I1L9L2 // Q42396 // P94072 // I1JFM7 // Q9FKL2 // Q9LK43 // M1B423 // Q9LSS0 // F4IIU4 // A0A0R0ERS6 // K7MKX0 // Q9LLI8 // I1M9Z8 // I1MKW7 // M1ADU3 // I1JBT8 // I1JDD7 // Q9C8A4 // Q9M088 // I1J5A7 /…
RHIZOME	GO:0044464	C	cell part	276	5.9e-07	0.00011	// K7LX04 // P45725 // M1AYM2 // Q2VEH0 // B6ST04 // I1J9N5 // Q9LZW4 // Q9SRT7 // Q0VH31 // I1L5I2 // M1A927 // Q42523 // F4K5T2 // Q9S7P9 // M0ZMI4 // K7LVF7 // I1JE14 // A0A0R0INL6 // C6T7U9 // Q27IK7 // M1C3G3 // Q9LHQ6 // Q8RXC4 // Q9C776 // Q38961 // M1BUP2 // Q9LK43 // Q71EW8 // I1MPJ5 // I1M393 // I1N4J7 // K7M476 // K7MKX0 // I1LTS0 // Q9ZR37 // M1BK24 // P11647 // O80832 // M1BJB1 // F4…
RHIZOME	GO:0005623	C	cell	280	7e-07	0.00013	// K7LX04 // P45725 // M1AYM2 // Q2VEH0 // B6ST04 // I1J9N5 // Q9LZW4 // Q9SRT7 // Q0VH31 // I1L5I2 // M1A927 // Q42523 // F4K5T2 // Q9S7P9 // M0ZMI4 // K7LVF7 // I1JE14 // A0A0R0INL6 // C6T7U9 // Q27IK7 // M1C3G3 // Q9LHQ6 // Q8RXC4 // Q9C776 // Q38961 // M1BUP2 // Q9LK43 // Q71EW8 // I1MPJ5 // I1M393 // I1N4J7 // K7M476 // K7MKX0 // I1LTS0 // Q9ZR37 // M1BK24 // P11647 // O80832 // M1BJB1 // F4…
RHIZOME	GO:0009534	C	chloroplast thylakoid	17	9.1e-07	0.00016	// Q43848 // Q2VEH0 // P58311 // Q9FFZ1 // Q8GSJ6 // Q9SJU4 // P11647 // I1LWK0 // Q8LBP4 // P19366 // Q9LHQ6 // Q9LRM7 // Q9XF89 // Q39102 // Q9SSA5 // P82715 // A0A0N7CKZ1
RHIZOME	GO:0031976	C	plastid thylakoid	17	9.3e-07	0.00017	// Q43848 // Q2VEH0 // P58311 // Q9FFZ1 // Q8GSJ6 // Q9SJU4 // P11647 // I1LWK0 // Q8LBP4 // P19366 // Q9LHQ6 // Q9LRM7 // Q9XF89 // Q39102 // Q9SSA5 // P82715 // A0A0N7CKZ1
RHIZOME	GO:0043229	C	intracellular organelle	202	2.7e-06	0.00048	// I1N5T6 // Q9FJR9 // Q2VEH0 // B6ST04 // Q9LZW4 // I1LMG8 // Q0VH31 // I1L5I2 // M1A927 // Q42523 // Q9S7P9 // K7LVF7 // I1JE14 // A0A0R0INL6 // C6T7U9 // Q27IK7 // Q9LHQ6 // Q38961 // M1BUP2 // Q9LK43 // I1MPJ5 // I1N4J7 // F4K0C4 // I1LTS0 // Q9ZR37 // Q9ZU40 // P11647 // O80832 // M1BJB1 // F4K180 // Q9FIT8 // Q9M088 // G9DR92 // Q9LEE7 // I1N9K0 // M1D480 // I1LX78 // M1BAE9 // Q7Y1Z8 // I1…
RHIZOME	GO:0043226	C	organelle	202	2.7e-06	0.00049	// I1N5T6 // Q9FJR9 // Q2VEH0 // B6ST04 // Q9LZW4 // I1LMG8 // Q0VH31 // I1L5I2 // M1A927 // Q42523 // Q9S7P9 // K7LVF7 // I1JE14 // A0A0R0INL6 // C6T7U9 // Q27IK7 // Q9LHQ6 // Q38961 // M1BUP2 // Q9LK43 // I1MPJ5 // I1N4J7 // F4K0C4 // I1LTS0 // Q9ZR37 // Q9ZU40 // P11647 // O80832 // M1BJB1 // F4K180 // Q9FIT8 // Q9M088 // G9DR92 // Q9LEE7 // I1N9K0 // M1D480 // I1LX78 // M1BAE9 // Q7Y1Z8 // I1…
RHIZOME	GO:0044424	C	intracellular part	236	2.8e-06	0.0005	// P45725 // M1AYM2 // Q2VEH0 // B6ST04 // I1J9N5 // Q9LZW4 // I1LMG8 // Q0VH31 // I1L5I2 // M1A927 // Q42523 // F4K5T2 // Q9S7P9 // K7LVF7 // I1JE14 // A0A0R0INL6 // C6T7U9 // Q27IK7 // M1C3G3 // Q9LHQ6 // Q8RXC4 // Q9C776 // Q38961 // M1BUP2 // Q9LK43 // Q71EW8 // I1MPJ5 // I1N4J7 // F4K0C4 // I1LTS0 // Q9ZR37 // M1BK24 // P11647 // O80832 // M1BJB1 // F4K180 // Q9FIT8 // Q9M088 // G9DR92 // M1…
RHIZOME	GO:0009535	C	chloroplast thylakoid membrane	15	3e-06	0.00054	// Q43848 // Q9SSA5 // Q9FFZ1 // Q8GSJ6 // P11647 // Q39102 // Q8LBP4 // P19366 // Q9LHQ6 // Q9LRM7 // Q9XF89 // P58311 // Q2VEH0 // P82715 // A0A0N7CKZ1
RHIZOME	GO:0055035	C	plastid thylakoid membrane	15	3.1e-06	0.00055	// Q43848 // Q9SSA5 // Q9FFZ1 // Q8GSJ6 // P11647 // Q39102 // Q8LBP4 // P19366 // Q9LHQ6 // Q9LRM7 // Q9XF89 // P58311 // Q2VEH0 // P82715 // A0A0N7CKZ1
RHIZOME	GO:0042651	C	thylakoid membrane	17	4.3e-06	0.00077	// Q43848 // C5MR70 // Q2VEH0 // Q9FFZ1 // S4Z9B3 // Q8GSJ6 // P11647 // Q39102 // Q8LBP4 // P19366 // Q9LHQ6 // Q9LRM7 // Q9XF89 // P58311 // Q9SSA5 // P82715 // A0A0N7CKZ1
RHIZOME	GO:0005886	C	plasma membrane	37	7.7e-06	0.0014	// K7LX04 // I1JCP6 // M1BDX5 // Q9SRT7 // Q9ZQX8 // Q9FEP7 // I1MCB4 // K7LWS4 // Q9S7P9 // I1JIJ8 // Q9FUQ7 // O23039 // O64973 // I1L9L2 // Q42396 // I1JFM7 // Q9LK43 // M1B423 // Q9LSS0 // Q9LLI8 // I1M9Z8 // I1MKW7 // M1ADU3 // I1JDD7 // Q9C8A4 // Q9M088 // I1J5A7 // O22757 // M1AXF8 // Q9FRH7 // M1CWL0 // I1N9K0 // Q9LFV3 // K7KRE6 // M1CR33 // I1JZS2 // Q93ZR6
RHIZOME	GO:0044436	C	thylakoid part	20	9.9e-06	0.0018	// Q43848 // C5MR70 // Q2VEH0 // P58311 // Q9FFZ1 // S4Z9B3 // Q8GSJ6 // Q9SJU4 // P11647 // I1LWK0 // Q8LBP4 // P19366 // Q9LHQ6 // Q9LRM7 // Q9XF89 // Q39102 // M1AFT5 // Q9SSA5 // P82715 // A0A0N7CKZ1
RHIZOME	GO:0005773	C	vacuole	21	1.2e-05	0.0021	// I1ML79 // Q9LZW4 // F4K0C4 // Q9SHJ6 // B6ST04 // M1AK33 // Q9ZU40 // I1JRC3 // Q9SIB9 // Q9LHQ6 // O64458 // I1M4P0 // M1CR33 // Q9LJX4 // Q38799 // Q6R3K8 // Q9FIT8 // Q9LUM0 // F4IVL6 // I1KVQ2 // Q9M088
RHIZOME	GO:0005622	C	intracellular	243	2.4e-05	0.0043	// P45725 // M1AYM2 // Q2VEH0 // B6ST04 // I1J9N5 // Q9LZW4 // I1LMG8 // Q0VH31 // I1L5I2 // M1A927 // Q42523 // F4K5T2 // Q9S7P9 // K7LVF7 // I1JE14 // A0A0R0INL6 // C6T7U9 // Q27IK7 // M1C3G3 // Q9LHQ6 // Q8RXC4 // Q9C776 // Q38961 // M1BUP2 // Q9LK43 // Q71EW8 // I1MPJ5 // I1N4J7 // K7M476 // I1LTS0 // Q9ZR37 // M1BK24 // P11647 // O80832 // M1BJB1 // F4K180 // Q9FIT8 // Q9M088 // G9DR92 // M1…
RHIZOME	GO:0031090	C	organelle membrane	29	3.6e-05	0.0065	// Q9M038 // Q6R3K8 // I1JRC3 // Q84R16 // Q0VH31 // M1A927 // Q9LUM0 // Q84N64 // Q9XI46 // Q9SHJ6 // Q5PP33 // Q9SIB9 // C6T7U9 // Q9LHQ6 // A0A0R4J4C8 // Q9LZR3 // I1M6W5 // Q9ZU40 // O80832 // Q38799 // F4IVL6 // I1KM01 // M1BJB1 // I1ML79 // M1D480 // Q9LZB8 // Q84W12 // I1M4P0 // O22141
RHIZOME	GO:0098791	C	Golgi subcompartment	9	5.3e-05	0.0095	// F4K0C4 // I1KM01 // I1KVQ2 // Q9ZU40 // Q0VH31 // F4K2K3 // O22141 // F4IVL6 // M1AK33
RHIZOME	GO:0034357	C	photosynthetic membrane	18	5.5e-05	0.0099	// Q43848 // C5MR70 // Q2VEH0 // Q9FFZ1 // S4Z9B3 // Q8GSJ6 // P11647 // Q39102 // Q8LBP4 // P19366 // Q9LHQ6 // Q9LRM7 // Q9XF89 // P58311 // M1AFT5 // Q9SSA5 // P82715 // A0A0N7CKZ1
RHIZOME	GO:0012505	C	endomembrane system	37	5.7e-05	0.01	// I1JRC3 // Q84R16 // Q0VH31 // K7N4P0 // Q9LUM0 // Q9SQR5 // I1KM01 // Q7FYS2 // K7MF40 // I1KVQ2 // M1CR33 // M1CU39 // I1J516 // M1AJK1 // Q9LE45 // Q9LZR3 // Q9SZ58 // Q9LK43 // I1M6W5 // Q93ZR6 // F4K0C4 // Q9ZU40 // O48626 // W5D291 // Q9LQ12 // I1JVS9 // F4IVL6 // M1BJB1 // I1L9L2 // M1D480 // M0ZV93 // M1AK33 // Q9SB48 // B4FAN9 // F4K2K3 // O22141 // Q9FIT8
RHIZOME	GO:0031977	C	thylakoid lumen	5	7.5e-05	0.013	// Q9SJU4 // Q9SSA5 // Q39102 // I1LWK0 // P82715
RHIZOME	GO:0009570	C	chloroplast stroma	14	7.8e-05	0.014	// Q8GSJ6 // Q9SSA5 // Q9SIB9 // I1LTS0 // Q8S9K3 // Q9FFZ1 // Q9LRM7 // Q9XF89 // Q93ZN9 // Q94F00 // M1C3R6 // Q9SJU4 // Q9ZS97 // B4FZU9
RHIZOME	GO:0009532	C	plastid stroma	14	0.0001	0.019	// Q8GSJ6 // Q9SSA5 // Q9SIB9 // I1LTS0 // Q8S9K3 // Q9FFZ1 // Q9LRM7 // Q9XF89 // Q93ZN9 // Q94F00 // M1C3R6 // Q9SJU4 // Q9ZS97 // B4FZU9
RHIZOME	GO:0009579	C	thylakoid	20	0.0001	0.019	// Q43848 // C5MR70 // Q2VEH0 // P58311 // Q9FFZ1 // S4Z9B3 // Q8GSJ6 // Q9SJU4 // P11647 // I1LWK0 // Q8LBP4 // P19366 // Q9LHQ6 // Q9LRM7 // Q9XF89 // Q39102 // M1AFT5 // Q9SSA5 // P82715 // A0A0N7CKZ1
RHIZOME	GO:0008622	C	epsilon DNA polymerase complex	2	0.00014	0.025	// F4IFN6 // A0A077RQP5
RHIZOME	GO:0005829	C	cytosol	24	0.00025	0.044	// M1AYM2 // B6ST04 // M1BJB1 // B6EUA9 // Q9SNC6 // Q9SJU4 // Q9ZW24 // Q9SIB9 // M1C3G3 // M1AJK1 // Q84VW9 // Q71EW8 // O65655 // F4K0C4 // Q949P2 // Q9FIW4 // Q9FRH7 // Q42523 // Q8H0T4 // Q9SB48 // F4K2K3 // Q9LJX4 // Q84L66 // Q94F00
RHIZOME	GO:0015074	P	DNA integration	9	8e-08	6.4e-05	// Q9M1C6 // C0JJI3 // Q9SJT2 // O81903 // Q9XIG5 // Q9ZUF2 // A5JSC4 // Q8W0X9 // Q9ZUK1
RHIZOME	GO:0044699	P	single-organism process	197	1e-07	8.2e-05	// K7LX04 // P45725 // M1D7P9 // B6T4U2 // Q2VEH0 // I1N5T6 // Q9LZW4 // Q9SRT7 // Q2LAK9 // Q0VH31 // Q41728 // Q42523 // M1BGY8 // F4K5T2 // Q9S7P9 // K7LVF7 // I1JE14 // D8L9Q5 // C6TBX1 // M1C3G3 // Q9LHQ6 // A0A0R0GAG6 // Q9C776 // Q9LM03 // C6TJV3 // Q71EW8 // I1L011 // F4K0C4 // I1LTS0 // A0A077S4H3 // M1BK24 // Q94CH6 // M0ZMY2 // Q9LVW3 // O82103 // I1JBT8 // A0A0R0I6U8 // I1M393 // I1N9…
RHIZOME	GO:0044710	P	single-organism metabolic process	114	4.7e-07	0.00037	// P45725 // B6T4U2 // Q2VEH0 // I1N5T6 // Q2LAK9 // Q0VH31 // F4K5T2 // K7LJS8 // Q9LSY8 // D8L9Q5 // C6TBX1 // A0A0R0GAG6 // Q9C776 // Q9LM03 // C6TJV3 // Q71EW8 // I1L011 // I1LTS0 // A0A077S4H3 // M1BK24 // P11647 // M0ZMY2 // Q9LVW3 // Q9SN58 // A0A0R0I6U8 // I1M393 // F8SMB9 // Q7Y1Z8 // K7KUF0 // I1M4P0 // Q93ZN9 // K7LY29 // A0A0R0JTF7 // Q39102 // Q84R11 // Q9ZW24 // M0ZLV4 // Q95AG1 // …
RHIZOME	GO:0009628	P	response to abiotic stimulus	26	4.9e-07	0.00039	// Q9ZSL6 // Q39102 // Q9LRM7 // Q9SNC6 // I1LU10 // Q9S7P9 // O64692 // Q9C9Q4 // K7LYE7 // Q9SIB9 // Q9SKY8 // K7LLG4 // Q9LHQ6 // I1M9M3 // Q9XF89 // P94072 // Q9SZP1 // Q9LJJ5 // F4IVL6 // Q9ZS97 // Q9SJZ6 // I1KIK7 // A0A077RUB2 // Q9FN02 // Q9LDV4 // Q9LJX4
RHIZOME	GO:0001101	P	response to acid chemical	19	5.6e-07	0.00044	// Q9SZP1 // Q9ZW24 // M1AJK1 // I1KIK7 // Q9SIB9 // M1CU39 // F4JG87 // Q9SB48 // Q9LVW3 // Q9LHQ6 // I1M9M3 // Q93ZN9 // Q9C776 // Q9LJX4 // Q9SZ58 // Q42396 // Q9FV50 // Q9ZPW3 // Q9S7P9
RHIZOME	GO:0044281	P	small molecule metabolic process	72	6.2e-07	0.00049	// P45725 // O64753 // B6T4U2 // Q2VEH0 // K7LJS8 // Q9LDV4 // D8L9Q5 // Q9LRM7 // A0A0R0JTF7 // Q84R11 // B0M199 // Q8W529 // F4K5T2 // Q95AG1 // I1K0Q4 // Q9SIB9 // C6TD56 // I1JE14 // B4FJ20 // K7KUF0 // C6TBX1 // M0ZLV4 // Q6RUF6 // I1M9M3 // A0A0R4J4C8 // P94072 // F4JW69 // Q9LM03 // M1AJK7 // Q9LQ12 // C6TJV3 // Q84VW9 // C6TJP3 // Q71EW8 // B4FZU9 // I1J6X7 // Q9SJU4 // Q94F00 // I1LTS0 /…
RHIZOME	GO:0009314	P	response to radiation	16	6.6e-07	0.00052	// Q9SZP1 // Q9ZSL6 // O64692 // K7LYE7 // Q9SKY8 // I1KIK7 // A0A077RUB2 // I1M9M3 // Q9LRM7 // Q9FN02 // Q9XF89 // Q39102 // Q9SNC6 // Q9C9Q4 // F4IVL6 // Q9ZS97
RHIZOME	GO:0009416	P	response to light stimulus	15	1.4e-06	0.0011	// Q9SZP1 // Q9ZSL6 // O64692 // Q9SKY8 // I1KIK7 // A0A077RUB2 // I1M9M3 // Q9LRM7 // Q9FN02 // Q9XF89 // Q39102 // Q9SNC6 // Q9C9Q4 // F4IVL6 // Q9ZS97
RHIZOME	GO:1901700	P	response to oxygen-containing compound	21	2.5e-06	0.002	// Q9SZP1 // Q9ZW24 // M1AJK1 // Q9SKY8 // I1KIK7 // Q9SIB9 // M1CU39 // Q9FIW4 // F4JG87 // Q9SB48 // Q9LVW3 // Q9LHQ6 // I1M9M3 // Q93ZN9 // Q9C776 // Q9LJX4 // Q9SZ58 // Q42396 // Q9FV50 // Q9ZPW3 // Q9S7P9
RHIZOME	GO:0044763	P	single-organism cellular process	153	4.3e-06	0.0034	// P45725 // M1D7P9 // B6T4U2 // Q2VEH0 // I1N5T6 // Q9LZW4 // Q9SRT7 // Q2LAK9 // Q0VH31 // Q42523 // M1BGY8 // F4K5T2 // Q9S7P9 // K7LVF7 // I1JE14 // D8L9Q5 // C6TBX1 // Q9LHQ6 // Q9LM03 // C6TJV3 // Q71EW8 // I1L011 // F4K0C4 // I1LTS0 // M1BK24 // P11647 // M0ZMY2 // Q9LVW3 // O82103 // I1JBT8 // A0A0R0I6U8 // I1M393 // C6TJP3 // F8SMB9 // Q7Y1Z8 // Q9SA32 // I1MI15 // K7KUF0 // I1M4P0 // Q9…
RHIZOME	GO:0051301	P	cell division	11	6.8e-06	0.0054	// F4IVI0 // F4K0C4 // F4IIU4 // Q3ECW2 // O48626 // Q9FV71 // M1CR33 // Q9SA32 // F4IVL6 // Q27IK7 // Q9S7P9
RHIZOME	GO:0055085	P	transmembrane transport	33	8.2e-06	0.0065	// K7LX04 // M1BLX2 // Q2VEH0 // Q9M038 // Q6R3K8 // P19366 // Q9FEP7 // I1MCB4 // M1A927 // C6TCV8 // I1N5Z9 // Q5PP33 // O23039 // K7MF40 // C6T7U9 // Q8LBP4 // A0A0R4J4C8 // I1JFM7 // K7KBN3 // A0A0N7CKZ1 // Q9LMJ6 // M0ZUH3 // I1LXW7 // I1M9Z8 // I1MKW7 // I1JCP6 // Q9ZS97 // I1N9K0 // K7KRE6 // Q9LZB8 // I1M4P0 // I1LCQ8 // I1NIH3
RHIZOME	GO:0006082	P	organic acid metabolic process	47	1.8e-05	0.014	// P45725 // O64753 // A0A0R0JTF7 // Q9LDV4 // D8L9Q5 // Q9LRM7 // B0M199 // Q8W529 // F4K5T2 // Q95AG1 // I1K0Q4 // Q9SIB9 // I1JE14 // K7KUF0 // C6TBX1 // Q6RUF6 // I1M9M3 // P94072 // F4JW69 // Q9LM03 // M1AJK7 // Q9LQ12 // Q84VW9 // C6TJP3 // Q71EW8 // I1J6X7 // Q9SJU4 // I1LTS0 // M1BK24 // O64692 // A1YNA1 // Q9LVW3 // Q38799 // I1NF54 // A0A0R0I6U8 // Q9LSY8 // A1XCI1 // I1JX88 // Q42523 /…
RHIZOME	GO:1901657	P	glycosyl compound metabolic process	21	2.7e-05	0.021	// Q6RUF6 // O64753 // B6T4U2 // Q2VEH0 // A0A0R4J4C8 // B4FAN9 // Q9FIW4 // Q38799 // D8L9Q5 // P11647 // M0ZMY2 // Q9LVW3 // Q2LAK9 // I1M4P0 // Q84R11 // Q9SJU4 // C6TJV3 // P19366 // M0ZV93 // I1L011 // A0A0N7CKZ1
RHIZOME	GO:0033993	P	response to lipid	12	5.8e-05	0.046	// Q42396 // I1KIK7 // Q9SIB9 // M1CU39 // Q9SB48 // M1AJK1 // I1M9M3 // Q9C776 // Q9SZ58 // Q9FV50 // Q9ZPW3 // Q9S7P9
INFLORESCENCE	GO:0071944	C	cell periphery	49	6e-10	9.5e-08	// Q84XI3 // Q9XI60 // Q9LTA6 // F4HXV6 // Q9LHP4 // I1M5P5 // Q9SRT7 // Q9LI65 // I1LTJ5 // Q9S7P9 // Q9MAP5 // I1MRW9 // K7N397 // I1JZT5 // Q9C5W7 // I1JD85 // F4J6F6 // O80592 // Q9LVE4 // M0ZQD9 // Q08682 // I1N9W1 // O22818 // A0A077RQP4 // P94072 // B4FTH5 // M1B423 // I1LTS9 // Q96528 // M1A2V8 // C6SVF6 // C0LGE4 // I1LST5 // K7M8N6 // Q9C8A4 // I1N7M7 // Q39214 // Q8L5Y6 // M1A1Q3 // O6…
INFLORESCENCE	GO:0044434	C	chloroplast part	28	1.4e-09	2.2e-07	// Q84N64 // P82715 // O80574 // Q9LRM7 // B4FTL2 // Q9LTG0 // M1CQA4 // Q0WWW9 // O65396 // P56772 // Q93VC7 // Q9LVZ3 // Q9SD79 // Q9SIB9 // Q9LYR4 // Q9XF89 // M1BCL3 // Q96528 // I1LTS0 // O81014 // O80832 // Q5M731 // Q9STG9 // Q9FWA3 // Q8S9K3 // P25856 // Q9FJP0 // Q8W4G3
INFLORESCENCE	GO:0044435	C	plastid part	28	1.8e-09	2.9e-07	// Q84N64 // P82715 // O80574 // Q9LRM7 // B4FTL2 // Q9LTG0 // M1CQA4 // Q0WWW9 // O65396 // P56772 // Q93VC7 // Q9LVZ3 // Q9SD79 // Q9SIB9 // Q9LYR4 // Q9XF89 // M1BCL3 // Q96528 // I1LTS0 // O81014 // O80832 // Q5M731 // Q9STG9 // Q9FWA3 // Q8S9K3 // P25856 // Q9FJP0 // Q8W4G3
INFLORESCENCE	GO:0005829	C	cytosol	28	2.7e-08	4.4e-06	// Q9LT75 // Q96528 // Q9FGR0 // Q42134 // M1A4U5 // Q9ZW24 // O65396 // M0ZQD9 // F4J6F6 // Q9SIB9 // Q8GRX2 // M1C3G3 // Q08682 // Q9LF30 // B4F8B4 // Q71EW8 // I1KNN0 // C6SVF6 // Q9SAD4 // K7M0Z2 // Q9MAH0 // Q8L5Y6 // Q9LPC5 // Q9FWA3 // I1JK52 // M1BHF9 // Q9C9C2 // I1LKV6
INFLORESCENCE	GO:0005886	C	plasma membrane	36	3.6e-08	5.8e-06	// Q84XI3 // Q9XI60 // Q9LTA6 // I1LDC5 // Q9LHP4 // I1M5P5 // Q9SRT7 // Q9LI65 // I1MRW9 // M0ZQD9 // I1JZT5 // Q9C5W7 // I1JD85 // F4J6F6 // O80592 // Q9LVE4 // Q08682 // Q9S7P9 // M1B423 // I1LTS9 // M1A2V8 // C6SVF6 // C0LGE4 // I1LST5 // M1D4R5 // Q9C8A4 // Q39214 // Q8L5Y6 // M1A1Q3 // O64784 // I1LEM3 // Q9ZPS9 // F4HXV6 // Q9C9C2 // I1N9W1 // I1M2V4
INFLORESCENCE	GO:0009570	C	chloroplast stroma	16	1.4e-07	2.3e-05	// Q93VC7 // Q9STG9 // O81014 // Q9SIB9 // I1LTS0 // Q9FWA3 // Q9LRM7 // O80574 // Q5M731 // P25856 // Q9XF89 // Q8S9K3 // M1BCL3 // Q9LYR4 // O65396 // P56772
INFLORESCENCE	GO:0009532	C	plastid stroma	16	2e-07	3.2e-05	// Q93VC7 // Q9STG9 // O81014 // Q9SIB9 // I1LTS0 // Q9FWA3 // Q9LRM7 // O80574 // Q5M731 // P25856 // Q9XF89 // Q8S9K3 // M1BCL3 // Q9LYR4 // O65396 // P56772
INFLORESCENCE	GO:0009507	C	chloroplast	37	4.7e-07	7.5e-05	// M1B2Z4 // P82715 // O80574 // Q9LRM7 // B4FTL2 // Q9LTG0 // M1CQA4 // Q9LYR4 // O65396 // Q84N64 // Q9S7P9 // Q93VC7 // Q9LVZ3 // Q9SD79 // Q9SIB9 // F4I9Q5 // P56772 // Q08682 // Q9XF89 // M1BCL3 // Q96528 // Q9M120 // I1LTS0 // O81014 // O80832 // Q9MAH0 // Q5M731 // I1J6G7 // Q9STG9 // Q9FWA3 // Q8S9K3 // F4HXV6 // Q9SD64 // P25856 // Q9FJP0 // Q0WWW9 // Q8W4G3
INFLORESCENCE	GO:0044464	C	cell part	218	6e-07	9.6e-05	// Q84XI3 // Q9XI60 // B7T1K7 // K7N397 // Q9CAP6 // I1N1K6 // C6SVE8 // Q42134 // Q9SRT7 // Q9LTG0 // I1LTJ5 // C6TCM3 // Q9MAP5 // P56772 // Q9S7P9 // I1JZT5 // I1JD85 // Q9SD79 // M1BJV6 // Q9SLH0 // Q9LYR4 // M1C3G3 // C6T2I8 // Q8RXC4 // Q38961 // B4F8B4 // Q71EW8 // C6TF34 // I1LTS9 // I1KNN0 // Q9C5X8 // C6SVF6 // I1LTS0 // K7LKK4 // Q9ZU40 // K7LCD4 // O80832 // Q9C909 // I1K734 // C0PII0…
INFLORESCENCE	GO:0044446	C	intracellular organelle part	73	6.8e-07	0.00011	// F4IVI0 // B7T1K7 // Q42093 // C6SVE8 // K7KW48 // O80574 // P98205 // I1N836 // Q9LRM7 // B4FTL2 // Q9LTG0 // M1CQA4 // Q8S905 // M1D0K0 // O65396 // Q84N64 // M1CPZ1 // M0ZQD9 // Q93VC7 // Q9C5W7 // Q9LVZ3 // I1L1L2 // Q9SD79 // Q0WWW9 // Q9SIB9 // Q9STG9 // K7MZM9 // A8MRV1 // Q9LYR4 // Q08682 // P42055 // Q9XF89 // Q9LZR3 // Q38961 // M1BCL3 // Q9LF30 // I1LJN4 // K7MTE2 // Q96528 // Q9SZK4…
INFLORESCENCE	GO:0044422	C	organelle part	73	7e-07	0.00011	// F4IVI0 // B7T1K7 // Q42093 // C6SVE8 // K7KW48 // O80574 // P98205 // I1N836 // Q9LRM7 // B4FTL2 // Q9LTG0 // M1CQA4 // Q8S905 // M1D0K0 // O65396 // Q84N64 // M1CPZ1 // M0ZQD9 // Q93VC7 // Q9C5W7 // Q9LVZ3 // I1L1L2 // Q9SD79 // Q0WWW9 // Q9SIB9 // Q9STG9 // K7MZM9 // A8MRV1 // Q9LYR4 // Q08682 // P42055 // Q9XF89 // Q9LZR3 // Q38961 // M1BCL3 // Q9LF30 // I1LJN4 // K7MTE2 // Q96528 // Q9SZK4…
INFLORESCENCE	GO:0005623	C	cell	220	9.8e-07	0.00016	// Q84XI3 // Q9XI60 // B7T1K7 // K7N397 // Q9CAP6 // I1N1K6 // C6SVE8 // Q42134 // Q9SRT7 // Q9LTG0 // I1LTJ5 // C6TCM3 // Q9MAP5 // P56772 // Q9S7P9 // I1JZT5 // I1JD85 // Q9SD79 // M1BJV6 // Q9SLH0 // Q9LYR4 // M1C3G3 // C6T2I8 // Q8RXC4 // Q38961 // B4F8B4 // Q71EW8 // C6TF34 // I1LTS9 // I1KNN0 // Q9C5X8 // C6SVF6 // I1LTS0 // K7LKK4 // Q9ZU40 // K7LCD4 // O80832 // Q9C909 // I1K734 // C0PII0…
INFLORESCENCE	GO:0005737	C	cytoplasm	118	9.9e-07	0.00016	// C6SVE8 // Q42134 // P98205 // Q9LTG0 // I1LTJ5 // P56772 // Q9S7P9 // Q9SD79 // M1BJV6 // Q9LYR4 // M1C3G3 // B4F8B4 // Q71EW8 // C6TF34 // I1LTS9 // I1KNN0 // C6SVF6 // I1LTS0 // Q9ZU40 // O80832 // Q9C909 // K7M0Z2 // I1N7G4 // M1BHF9 // F4HXV6 // Q9SD64 // I1LKV6 // M0ZKX1 // I1MLT8 // Q9LT75 // Q8S905 // K7M1G7 // Q9FGR0 // K7KW48 // O80574 // M1A4U5 // Q42093 // I1MRB7 // I1JNU6 // Q9ZW24…
INFLORESCENCE	GO:0009536	C	plastid	37	1e-06	0.00016	// M1B2Z4 // P82715 // O80574 // Q9LRM7 // B4FTL2 // Q9LTG0 // M1CQA4 // Q9LYR4 // O65396 // Q84N64 // Q9S7P9 // Q93VC7 // Q9LVZ3 // Q9SD79 // Q9SIB9 // F4I9Q5 // P56772 // Q08682 // Q9XF89 // M1BCL3 // Q96528 // Q9M120 // I1LTS0 // O81014 // O80832 // Q9MAH0 // Q5M731 // I1J6G7 // Q9STG9 // Q9FWA3 // Q8S9K3 // F4HXV6 // Q9SD64 // P25856 // Q9FJP0 // Q0WWW9 // Q8W4G3
INFLORESCENCE	GO:0044444	C	cytoplasmic part	100	1e-06	0.00016	// C6SVE8 // Q42134 // P98205 // Q9LTG0 // I1LTJ5 // P56772 // Q9S7P9 // Q9SD79 // M1BJV6 // Q0WWW9 // M1C3G3 // B4F8B4 // Q71EW8 // Q96528 // C6SVF6 // I1LTS0 // Q9ZU40 // O80832 // Q9C909 // K7M0Z2 // M1BHF9 // F4HXV6 // Q9SD64 // I1LKV6 // Q9LT75 // Q8S905 // Q9FGR0 // O80574 // M1A4U5 // Q42093 // Q9ZW24 // Q9LF30 // Q9LVZ3 // Q9SIB9 // C0P595 // P42055 // K7KNQ7 // K7MTE2 // Q9SZK4 // I1J6G7…
INFLORESCENCE	GO:0009941	C	chloroplast envelope	13	4.7e-06	0.00075	// Q96528 // Q0WWW9 // O80832 // P25856 // Q9XF89 // B4FTL2 // Q9LTG0 // M1CQA4 // Q9FJP0 // Q8W4G3 // Q9LVZ3 // O65396 // Q84N64
INFLORESCENCE	GO:0043231	C	intracellular membrane-bounded organelle	139	5.8e-06	0.00092	// B7T1K7 // Q9CAP6 // I1N1K6 // C6SVE8 // Q42134 // P98205 // Q9LTG0 // I1LTJ5 // P56772 // Q9S7P9 // I1JZT5 // Q9SD79 // Q9SLH0 // Q9LYR4 // Q38961 // I1LTS9 // Q96528 // C6SVF6 // I1LTS0 // Q9ZU40 // O80832 // Q9C909 // C0PII0 // Q06AN9 // F4HXV6 // Q9SD64 // K7MP75 // Q9SLC6 // I1MP75 // F4KHD8 // I1MLT8 // Q8S905 // Q9FGR0 // K7KW48 // O80574 // Q42093 // I1JNU6 // Q9LF30 // I1N651 // Q9LVZ3…
INFLORESCENCE	GO:0031967	C	organelle envelope	21	5.8e-06	0.00092	// I1K672 // M1D096 // Q96528 // Q9LVZ3 // K7MFE9 // F4HXV6 // P42055 // C6SVE8 // O80832 // P25856 // Q9XF89 // B4FTL2 // Q9FJP0 // M1CQA4 // F4KHD8 // Q8W4G3 // Q0WWW9 // O65396 // Q84N64 // K7MTE2 // Q9LTG0
INFLORESCENCE	GO:0043227	C	membrane-bounded organelle	139	5.8e-06	0.00093	// B7T1K7 // Q9CAP6 // I1N1K6 // C6SVE8 // Q42134 // P98205 // Q9LTG0 // I1LTJ5 // P56772 // Q9S7P9 // I1JZT5 // Q9SD79 // Q9SLH0 // Q9LYR4 // Q38961 // I1LTS9 // Q96528 // C6SVF6 // I1LTS0 // Q9ZU40 // O80832 // Q9C909 // C0PII0 // Q06AN9 // F4HXV6 // Q9SD64 // K7MP75 // Q9SLC6 // I1MP75 // F4KHD8 // I1MLT8 // Q8S905 // Q9FGR0 // K7KW48 // O80574 // Q42093 // I1JNU6 // Q9LF30 // I1N651 // Q9LVZ3…
INFLORESCENCE	GO:0031975	C	envelope	21	6.1e-06	0.00098	// I1K672 // M1D096 // Q96528 // Q9LVZ3 // K7MFE9 // F4HXV6 // P42055 // C6SVE8 // O80832 // P25856 // Q9XF89 // B4FTL2 // Q9FJP0 // M1CQA4 // F4KHD8 // Q8W4G3 // Q0WWW9 // O65396 // Q84N64 // K7MTE2 // Q9LTG0
INFLORESCENCE	GO:0009526	C	plastid envelope	13	6.7e-06	0.0011	// Q96528 // Q0WWW9 // O80832 // P25856 // Q9XF89 // B4FTL2 // Q9LTG0 // M1CQA4 // Q9FJP0 // Q8W4G3 // Q9LVZ3 // O65396 // Q84N64
INFLORESCENCE	GO:0030312	C	external encapsulating structure	16	1.5e-05	0.0025	// Q96528 // K7M8N6 // K7N397 // I1KBJ7 // Q9SIB9 // P94072 // Q9C9C2 // A0A077RQP4 // O22818 // P93164 // I1LTJ5 // I1N7M7 // Q9MAP5 // Q8L5Y6 // M1A1Q3 // B4FTH5
INFLORESCENCE	GO:0031969	C	chloroplast membrane	7	1.8e-05	0.0029	// Q0WWW9 // O80832 // P25856 // Q9LTG0 // Q8W4G3 // Q9LVZ3 // Q84N64
INFLORESCENCE	GO:0042170	C	plastid membrane	7	2.2e-05	0.0035	// Q0WWW9 // O80832 // P25856 // Q9LTG0 // Q8W4G3 // Q9LVZ3 // Q84N64
INFLORESCENCE	GO:0031090	C	organelle membrane	24	4.1e-05	0.0065	// C6SVE8 // P98205 // I1N836 // Q9LTG0 // Q42093 // Q9LVZ3 // Q84N64 // Q9C5W7 // Q9SIB9 // Q0WWW9 // P42055 // Q9LZR3 // K7KNQ7 // K7MTE2 // K7MZM9 // Q9ZU40 // I1K672 // Q9LPC5 // O80832 // M1D096 // Q940G0 // P25856 // F4KHD8 // Q8W4G3
INFLORESCENCE	GO:0005618	C	cell wall	15	5.7e-05	0.009	// Q96528 // K7M8N6 // K7N397 // I1KBJ7 // Q9SIB9 // P94072 // Q9C9C2 // A0A077RQP4 // O22818 // P93164 // I1LTJ5 // I1N7M7 // Q9MAP5 // Q8L5Y6 // B4FTH5
INFLORESCENCE	GO:0048046	C	apoplast	10	6.2e-05	0.0099	// M1AHJ9 // C6SVF6 // P25856 // Q9SZA7 // P94072 // M1A4U5 // Q9MAH0 // A0A077RQP4 // O65396 // B4FTH5
INFLORESCENCE	GO:0044424	C	intracellular part	176	6.5e-05	0.01	// B7T1K7 // Q9CAP6 // I1N1K6 // C6SVE8 // Q42134 // P98205 // Q9LTG0 // I1LTJ5 // P56772 // Q9S7P9 // I1JZT5 // Q9SD79 // M1BJV6 // Q9SLH0 // Q9LYR4 // M1C3G3 // Q8RXC4 // Q38961 // B4F8B4 // Q71EW8 // C6TF34 // I1LTS9 // I1KNN0 // C6SVF6 // I1LTS0 // Q9ZU40 // K7LCD4 // O80832 // Q9C909 // I1K734 // C0PII0 // I1N7G4 // M1BHF9 // Q06AN9 // F4HXV6 // Q9SD64 // I1LKV6 // Q9SLC6 // I1MP75 // F4KHD8…
INFLORESCENCE	GO:0005622	C	intracellular	185	0.00012	0.02	// B7T1K7 // Q9CAP6 // I1N1K6 // C6SVE8 // Q42134 // P98205 // Q9LTG0 // I1LTJ5 // C6TCM3 // P56772 // Q9S7P9 // I1JZT5 // Q9SD79 // M1BJV6 // Q9SLH0 // Q9LYR4 // M1C3G3 // C6T2I8 // Q8RXC4 // Q38961 // B4F8B4 // Q71EW8 // C6TF34 // I1LTS9 // I1KNN0 // Q9C5X8 // C6SVF6 // I1LTS0 // K7LKK4 // Q9ZU40 // K7LCD4 // O80832 // Q9C909 // I1K734 // C0PII0 // I1N7G4 // M1BHF9 // Q06AN9 // F4HXV6 // Q9SD64…
INFLORESCENCE	GO:0043229	C	intracellular organelle	146	0.00026	0.041	// B7T1K7 // Q9CAP6 // I1N1K6 // C6SVE8 // Q42134 // P98205 // Q9LTG0 // I1LTJ5 // P56772 // Q9S7P9 // I1JZT5 // Q9SD79 // Q9SLH0 // Q9LYR4 // Q38961 // I1LTS9 // Q96528 // C6SVF6 // I1LTS0 // Q9ZU40 // O80832 // Q9C909 // I1K734 // C0PII0 // Q06AN9 // F4HXV6 // Q9SD64 // I1LKV6 // Q9SLC6 // I1MP75 // F4KHD8 // I1MLT8 // Q8S905 // Q9FGR0 // K7KW48 // O80574 // Q42093 // I1JNU6 // Q9LF30 // I1N651…
INFLORESCENCE	GO:0043226	C	organelle	146	0.00026	0.042	// B7T1K7 // Q9CAP6 // I1N1K6 // C6SVE8 // Q42134 // P98205 // Q9LTG0 // I1LTJ5 // P56772 // Q9S7P9 // I1JZT5 // Q9SD79 // Q9SLH0 // Q9LYR4 // Q38961 // I1LTS9 // Q96528 // C6SVF6 // I1LTS0 // Q9ZU40 // O80832 // Q9C909 // I1K734 // C0PII0 // Q06AN9 // F4HXV6 // Q9SD64 // I1LKV6 // Q9SLC6 // I1MP75 // F4KHD8 // I1MLT8 // Q8S905 // Q9FGR0 // K7KW48 // O80574 // Q42093 // I1JNU6 // Q9LF30 // I1N651…
INFLORESCENCE	GO:0016887	F	ATPase activity	27	1.3e-06	0.00031	// Q8S905 // Q0WQF8 // K7KW48 // I1M5P5 // P98205 // M1AQF8 // Q42093 // I1MRW9 // I1JZT5 // B4FBM3 // I1JP84 // I1M1K8 // A0A0R0KQ68 // I1N002 // M1DGA0 // I1K734 // Q39009 // D8L9P8 // M1ABW4 // M1AB68 // I1LEM3 // M1D096 // H6V7D0 // I1N9W1 // I1MP75 // A0A077S315 // I1L4I0
INFLORESCENCE	GO:0043492	F	ATPase activity, coupled to movement of substances	16	4.9e-06	0.0012	// I1JZT5 // A0A0R0KQ68 // I1JP84 // I1M1K8 // I1LEM3 // Q0WQF8 // M1DGA0 // M1D096 // I1M5P5 // P98205 // I1N9W1 // M1AQF8 // Q42093 // M1AB68 // I1MRW9 // M1ABW4
INFLORESCENCE	GO:0016818	F	hydrolase activity, acting on acid anhydrides, in phosphorus-containing anhydrides	40	1.8e-05	0.0044	// M1C1D0 // Q8S905 // Q9SKV5 // Q0WQF8 // K7KW48 // I1M5P5 // P98205 // M1AQF8 // Q42093 // Q84N64 // I1JZT5 // B4FBM3 // I1JP84 // I1M1K8 // F4I9Q5 // I1MRW9 // B6SJ37 // C6TF34 // A0A0R0KQ68 // I1N002 // M1DGA0 // W5CY74 // C6TH12 // I1K734 // M1D1A0 // A0A0R0K474 // Q39009 // D8L9P8 // M1ABW4 // I1L4I0 // I1LEM3 // M1D096 // H6V7D0 // I1N9W1 // I1MP75 // A0A077S315 // M1AB68 // K7KMT9 // M1AA…
INFLORESCENCE	GO:0016817	F	hydrolase activity, acting on acid anhydrides	40	2.7e-05	0.0067	// M1C1D0 // Q8S905 // Q9SKV5 // Q0WQF8 // K7KW48 // I1M5P5 // P98205 // M1AQF8 // Q42093 // Q84N64 // I1JZT5 // B4FBM3 // I1JP84 // I1M1K8 // F4I9Q5 // I1MRW9 // B6SJ37 // C6TF34 // A0A0R0KQ68 // I1N002 // M1DGA0 // W5CY74 // C6TH12 // I1K734 // M1D1A0 // A0A0R0K474 // Q39009 // D8L9P8 // M1ABW4 // I1L4I0 // I1LEM3 // M1D096 // H6V7D0 // I1N9W1 // I1MP75 // A0A077S315 // M1AB68 // K7KMT9 // M1AA…
INFLORESCENCE	GO:0016462	F	pyrophosphatase activity	39	3.2e-05	0.0077	// M1C1D0 // Q8S905 // Q9SKV5 // Q0WQF8 // K7KW48 // I1M5P5 // P98205 // M1AQF8 // Q42093 // Q84N64 // I1JZT5 // B4FBM3 // I1JP84 // I1M1K8 // F4I9Q5 // I1MRW9 // C6TF34 // A0A0R0KQ68 // I1N002 // M1DGA0 // W5CY74 // C6TH12 // I1K734 // M1D1A0 // A0A0R0K474 // Q39009 // D8L9P8 // M1ABW4 // I1L4I0 // I1LEM3 // M1D096 // H6V7D0 // I1N9W1 // I1MP75 // A0A077S315 // M1AB68 // K7KMT9 // M1AAX8 // I1KG…
INFLORESCENCE	GO:0017111	F	nucleoside-triphosphatase activity	38	3.3e-05	0.0081	// M1C1D0 // Q8S905 // Q9SKV5 // Q0WQF8 // K7KW48 // I1M5P5 // P98205 // M1AQF8 // Q42093 // Q84N64 // I1JZT5 // B4FBM3 // I1JP84 // I1M1K8 // F4I9Q5 // I1MRW9 // A0A0R0KQ68 // I1N002 // M1DGA0 // W5CY74 // C6TH12 // I1K734 // M1D1A0 // A0A0R0K474 // Q39009 // D8L9P8 // M1ABW4 // I1L4I0 // I1LEM3 // M1D096 // H6V7D0 // I1N9W1 // I1MP75 // A0A077S315 // M1AB68 // K7KMT9 // M1AAX8 // I1KGC2
INFLORESCENCE	GO:0042623	F	ATPase activity, coupled	19	3.4e-05	0.0083	// I1JZT5 // A0A0R0KQ68 // Q0WQF8 // I1JP84 // I1M1K8 // I1LEM3 // I1MP75 // M1DGA0 // M1D096 // K7KW48 // I1M5P5 // P98205 // I1N9W1 // M1AQF8 // Q42093 // M1AB68 // Q39009 // I1MRW9 // M1ABW4
INFLORESCENCE	GO:0042626	F	ATPase activity, coupled to transmembrane movement of substances	13	9.2e-05	0.022	// I1JZT5 // A0A0R0KQ68 // I1JP84 // I1M1K8 // I1LEM3 // M1DGA0 // M1D096 // I1M5P5 // I1N9W1 // M1AQF8 // Q42093 // M1AB68 // I1MRW9
INFLORESCENCE	GO:0005215	F	transporter activity	50	0.00011	0.028	// Q84XI3 // K7KMP6 // F4HXV6 // Q0WQF8 // I1M5P5 // P98205 // M1ABB7 // Q9LI65 // M1AQF8 // Q42093 // I1MIR8 // I1MRW9 // M1CE77 // I1JZT5 // I1JD85 // I1JP84 // O80592 // B4FMD1 // Q0WWW9 // M1C3G3 // P42055 // I1KV64 // I1LTQ5 // M1BL76 // A9NIW9 // P93039 // I1L725 // A0A0R0KQ68 // W5D0X5 // I3NM09 // M1DGA0 // K7LFQ7 // I1K672 // M1D4R5 // M1B2Z4 // B4F8V4 // M1ABW4 // A0A077RZE1 // I1N836 /…
INFLORESCENCE	GO:0016820	F	hydrolase activity, acting on acid anhydrides, catalyzing transmembrane movement of substances	13	0.00016	0.039	// I1JZT5 // A0A0R0KQ68 // I1JP84 // I1M1K8 // I1LEM3 // M1DGA0 // M1D096 // I1M5P5 // I1N9W1 // M1AQF8 // Q42093 // M1AB68 // I1MRW9
INFLORESCENCE	GO:0044699	P	single-organism process	146	7.8e-06	0.0048	// Q9XI60 // K7N397 // Q9CAP6 // C6T2I8 // I1JTW7 // C6SVE8 // Q9SRT7 // B6T4U2 // Q9LTG0 // Q9S7P9 // I1JZT5 // Q9SLH0 // Q9LYR4 // Q948P0 // K7LZG4 // Q71EW8 // I1LTS9 // M1A263 // Q9C5X8 // C6SVF6 // I1LTS0 // Q9ZU40 // Q5M731 // I1K734 // Q9FJV8 // A0A0R0I6U8 // I1N836 // F4HXV6 // P93164 // Q9FG35 // Q9SMP5 // M1BGQ7 // M1AAX8 // Q9LT75 // Q8S905 // K7KMP6 // K7M1G7 // C6F1T7 // O80574 // M1…
INFLORESCENCE	GO:0044710	P	single-organism metabolic process	82	6.6e-05	0.041	// Q9LT75 // M1BT50 // M1AHJ9 // Q9XI60 // I1JBI0 // K7N397 // I1K4P2 // K7M1G7 // M1FPG4 // Q9M111 // C6SVE8 // C6SWG8 // Q2XPV6 // Q9LIG9 // Q9LRM7 // B6T4U2 // I1MZG8 // M1A4U5 // M1CQA4 // Q9LVZ3 // K7KBD7 // A0A0R0I6U8 // I1LUL9 // M1BTN2 // Q9ZW24 // Q9SJN8 // C6TIP3 // I1KAE3 // O65396 // M1AI41 // D8L9Q5 // Q9LYR4 // Q948P0 // P94072 // Q9LZR3 // Q9LQ12 // M1BCL3 // K7KNQ7 // I1LJN4 // Q7…
INFLORESCENCE	GO:0009628	P	response to abiotic stimulus	18	7.3e-05	0.045	// Q9LT75 // Q9FWA3 // Q9C5X8 // Q9SD79 // Q9SIB9 // Q9M111 // Q9M9Q9 // Q9LRM7 // Q9LSQ2 // K7LLZ3 // Q94F87 // Q08682 // P25856 // Q9XF89 // P94072 // Q96528 // M1BGQ7 // Q9S7P9
