# Supplementary material for: In-depth assembly of organ and development dissected Picrorhiza kurroa proteome map using mass spectrometry
Source: BMC Plant Biol. 2021 Dec 22;21:604. doi: 10.1186/s12870-021-03394-8 (PMC8693493; doi:10.1186/s12870-021-03394-8)
Supplement: Supplementary file 4 — Additional file 4: Table S4. Five protein clusters were generated by hierarchical clustering analysis (silhouette index > 0.66) comprised of protein accessions, their description along with calculated Z-scores in each of the organ. [file 12870_2021_3394_MOESM4_ESM.xlsx]

## Sheet: Directory
	Table S4		5 Protein clusters by hierarchial clustering analysis after filtered cutoff with maximum silhouette index (0.66)
	Directory
	Table S4-1		Cluster 1 containing protein identifiers, their description along with z-scores in each organ
	Table S4-2		Cluster 2 containing protein identifiers, their description along with z-scores in each organ
	Table S4-3		Cluster 3 containing protein identifiers, their description along with z-scores in each organ
	Table S4-4		Cluster 4 containing protein identifiers, their description along with z-scores in each organ
	Table S4-5		Cluster 5 containing protein identifiers, their description along with z-scores in each organ

## Sheet: Cluster 1
Protein ID	Root	Shoot	Rhizome	Inflorescence		Description
3342240	0.652675	-0.093624	0.482613	2.24134		cell wall invertase
669030660	0.359211	0.36528	0.704253	0.700609		unnamed protein product
226496239	0.136026	-0.11339	0.410911	0.547649		DNA-directed RNA polymerase III subunit 22.9 kDa polypeptide
356571318	0.0468563	0.257734	2.40081	0.475411		PREDICTED: probable 2-oxoglutarate-dependent dioxygenase AOP1.2-like
110739706	-0.00477469	-0.0292762	-0.00431238	0.136056		ubiquitin-conjugating enzyme E2 -like protein
15232559	-0.0191703	-0.0622546	-0.0639885	-0.041083		glutathione reductase
565399562	-0.0669743	-0.111144	-0.00355995	-0.148286		PREDICTED: disease resistance protein At4g27190-like
670411928	-0.075337	-0.123777	-0.0614718	-0.0871744		PREDICTED: zinc finger MYM-type protein 1-like
11769	-0.0832259	-0.123777	0.237131	0.00555417		alpha subunit of ATPase
226492174	-0.0870446	-0.120346	-0.0657158	-0.182754		uncharacterized protein LOC100272599
18418325	-0.0875702	-0.108827	0.00284912	0.297109		uncharacterized protein
1495267	-0.120378	-0.120398	-0.139694	-0.161184		orf12
565342498	-0.130429	-0.106994	0.245644	0.0748708		PREDICTED: 4-coumarate--CoA ligase-like 1-like
57283874	-0.154609	-0.123777	2.60561	7.41036		ribulose-1,5-bisphosphate carboxylase/oxygenase large subunit, partial (chloroplast)
108773138	-0.154609	-0.123777	19.1491	6.58408		ribulose-1,5-bisphosphate carboxylase/oxygenase large subunit
351724907	-0.154609	-0.105779	-0.09988	6.50491		methionine synthase
669031157	-0.154609	-0.0349452	2.12485	2.02925		unnamed protein product
670386129	-0.154609	0.096878	0.0957708	1.41533		PREDICTED: cation/calcium exchanger 4-like
356569766	-0.154609	-7.918e-05	0.104932	1.28584		PREDICTED: uncharacterized oxidoreductase At4g09670-like
565361872	-0.154609	-0.0692237	0.116998	1.02059		PREDICTED: THO complex subunit 1-like
476507691	-0.154609	-0.0279902	0.151368	0.625352		ATPase subunit 1 (mitochondrion)
145338697	-0.154609	-0.123777	-0.107857	0.613938		phragmoplast orienting kinesin 2
15221636	-0.154609	-0.123777	-0.0825297	0.472901		acyl-CoA synthetase 5
7076770	-0.154609	-0.123777	-0.0892494	0.4701		putative protein
565345316	-0.154609	-0.123777	-0.126933	0.401189		PREDICTED: calcium-transporting ATPase, endoplasmic reticulum-type-like isoform X1
565397836	-0.154609	-0.10658	-0.0638394	0.357567		PREDICTED: 5-methyltetrahydropteroyltriglutamate--homocysteine methyltransferase-like
414872729	-0.154609	-0.123777	-0.058142	0.354267		TPA: hypothetical protein ZEAMMB73_996940
565355923	-0.154609	0.0208169	0.126556	0.311251		PREDICTED: uncharacterized protein LOC102599460
565392608	-0.154609	0.032692	0.0756464	0.306745		PREDICTED: fatty acid amide hydrolase-like isoform X1
670390793	-0.154609	-0.123777	-0.142967	0.27739		PREDICTED: probable cadmium/zinc-transporting ATPase HMA1, chloroplastic
565364046	-0.154609	-0.0818109	0.266703	0.259683		PREDICTED: protein UXT homolog
356544122	-0.154609	-0.123777	0.612529	0.181295		PREDICTED: ATP synthase subunit alpha, chloroplastic-like
571540333	-0.154609	-0.0163762	0.058354	0.180834		PREDICTED: uncharacterized protein LOC100809637
565397862	-0.154609	-0.107856	-0.0995877	0.153508		PREDICTED: transportin-1-like isoform X1
186510070	-0.154609	-0.117043	-0.0172004	0.132782		mechanosensitive channel of small conductance-like 5
17017263	-0.154609	-0.123777	-0.15174	0.125798		methionine synthase
195639066	-0.154609	-0.123777	-0.133389	0.120947		RNA-binding S4
15220147	-0.154609	-0.123777	-0.154413	0.120053		cyclin-A3-4
356543548	-0.154609	-0.123777	-0.121047	0.109815		PREDICTED: arogenate dehydratase 3, chloroplastic-like
194700174	-0.154609	-0.123777	-0.131197	0.0635868		uncharacterized protein LOC100278091
670388401	-0.154609	-0.0764609	-0.109046	0.0620921		PREDICTED: structural maintenance of chromosomes protein 2-1-like isoform X1
565346480	-0.154609	-0.123777	1.03524	0.0617598		PREDICTED: putative disease resistance RPP13-like protein 1-like isoform X1
565382974	-0.154609	-0.114202	-0.0733341	0.0497694		PREDICTED: DNA ligase 1-like
308044532	-0.154609	-0.116665	-0.0860982	0.0360421		uncharacterized protein LOC100501802
2194134	-0.154609	-0.123777	-0.11951	0.0160394		F20P5.23 gene product
356495279	-0.154609	-0.0836692	6.13995	0.0135293		PREDICTED: pentatricopeptide repeat-containing protein At4g19220, mitochondrial-like
30678219	-0.154609	-0.123777	0.00514671	0.00236673		aconitate hydratase 3
670370403	-0.154609	-0.123777	-0.0569159	0.00146959		PREDICTED: uncharacterized protein LOC103645080
413942493	-0.154609	-0.117928	-0.150624	-0.0116238		hypothetical protein ZEAMMB73_576540
565357374	-0.154609	-0.123777	-0.138544	-0.030183		PREDICTED: flavin-containing monooxygenase FMO GS-OX-like 2-like
565390555	-0.154609	-0.123777	-0.126599	-0.0408103		PREDICTED: LOW QUALITY PROTEIN: glycine dehydrogenase [decarboxylating], mitochondrial-like
414590184	-0.154609	-0.101873	0.117914	-0.0458556		PREDICTED: organic cation/carnitine transporter 7-like
15239843	-0.154609	-0.113107	-0.118056	-0.0461816		malate dehydrogenase
565382110	-0.154609	-0.123777	-0.149822	-0.0595001		PREDICTED: eukaryotic initiation factor 4A-8-like
351725493	-0.154609	-0.123777	-0.00930663	-0.0783065		60S acidic ribosomal protein P0
413938550	-0.154609	-0.11618	0.0113883	-0.0810106		hypothetical protein ZEAMMB73_531442
414877526	-0.154609	-0.119052	-0.0837201	-0.0962893		TPA: hypothetical protein ZEAMMB73_894303
356513781	-0.154609	-0.10052	-0.124341	-0.10626		PREDICTED: elongation factor Tu, chloroplastic-like
15235029	-0.154609	-0.123128	-0.155902	-0.10926		chlorophyll a-b binding protein CP26
4753646	-0.154609	-0.123777	-0.118536	-0.113197		putative protein (possibly fragment)
194702742	-0.154609	-0.123777	-0.15782	-0.114478		tic22
414585815	-0.154609	-0.123777	-0.0605134	-0.11894		PREDICTED: uncharacterized protein LOC103648441
359806442	-0.154609	-0.123777	-0.149155	-0.124302		uncharacterized protein LOC100795790
565362961	-0.154609	-0.123777	0.295507	-0.12459		PREDICTED: uncharacterized protein LOC102602050
226503932	-0.154609	-0.123777	-0.133483	-0.124603		uncharacterized protein LOC100273533
1575595	-0.154609	-0.123777	-0.155353	-0.124902		fimbrin/plastin-like, partial
145332787	-0.154609	-0.123777	-0.111909	-0.125483		RNA binding protein PDE312
356555630	-0.154609	-0.123777	0.326519	-0.126627		PREDICTED: basic 7S globulin
571572428	-0.154609	-0.123777	-0.0972774	-0.12673		PREDICTED: linoleate 9S-lipoxygenase 5, chloroplastic-like, partial
413950010	-0.154609	-0.0980451	-0.0718975	-0.127656		PREDICTED: protein IQ-DOMAIN 14-like
414591542	-0.154609	-0.0860708	0.412715	-0.129355		TPA: hypothetical protein ZEAMMB73_037592
565346319	-0.154609	-0.123777	0.17429	-0.1388		PREDICTED: ruBisCO large subunit-binding protein subunit alpha, chloroplastic-like
356507010	-0.154609	-0.120539	-0.148847	-0.141937		PREDICTED: eukaryotic initiation factor 4A-11
9758152	-0.154609	-0.123777	-0.162876	-0.143026		unnamed protein product
18398691	-0.154609	-0.123777	-0.160035	-0.14409		monodehydroascorbate reductase (NADH)
15227926	-0.154609	-0.123777	-0.0574315	-0.144888		GC-rich sequence DNA-binding factor-like protein with Tuftelin interacting domain
293331907	-0.154609	-0.123777	-0.15935	-0.148624		uncharacterized protein LOC100382923
15242509	-0.154609	-0.123777	-0.154467	-0.148952		CBL-interacting serine/threonine-protein kinase 20
226496809	-0.154609	-0.123777	-0.124448	-0.151347		disulfide oxidoreductase/ monooxygenase/ oxidoreductase
669027033	-0.154609	-0.122492	-0.157878	-0.157744		unnamed protein product
226509412	-0.154609	-0.123777	-0.124466	-0.157766		uncharacterized protein LOC100277405
12322776	-0.154609	-0.123777	-0.161749	-0.15783		transducin/WD40 domain-containing protein
22326731	-0.154609	-0.123777	-0.160202	-0.162076		PsbP domain-containing protein 5
15229709	-0.154609	-0.123777	-0.163146	-0.163914		HXXXD-type acyl-transferase family protein
433351409	-0.154609	-0.123777	-0.159992	-0.165274		Argonaute
571484891	-0.154609	-0.11888	-0.133124	-0.170854		PREDICTED: cysteine--tRNA ligase, cytoplasmic-like
195644236	-0.154609	-0.123777	-0.075821	-0.18113		anther-specific proline-rich protein APG precursor
565347068	-0.154609	-0.11699	-0.109845	-0.182603		PREDICTED: ecotropic viral integration site 5 protein homolog
571561975	-0.154609	-0.123777	-0.153284	-0.183915		PREDICTED: DNA-directed RNA polymerase V subunit 5A-like, partial
300681519	-0.154609	-0.123777	-0.134293	-0.187815		fructose-bisphosphate aldolase, chloroplast precursor, expressed
356507437	-0.154609	-0.123777	-0.150108	-0.188548		PREDICTED: aspartic proteinase Asp1-like
356495905	-0.154609	-0.123777	-0.119865	-0.190142		PREDICTED: protease Do-like 9-like
670380462	-0.154609	-0.123777	-0.15663	-0.19072		PREDICTED: pentatricopeptide repeat-containing protein At5g03800
195643284	-0.154609	-0.123777	-0.115178	-0.192033		chaperonin
11465970	-0.154609	-0.112038	-0.0621606	-0.194485		cytochrome f
212721952	-0.154609	-0.123777	-0.154495	-0.1949		uncharacterized protein LOC100192456
669027556	-0.154609	-0.123777	-0.137698	-0.196389		unnamed protein product
21432	-0.154609	-0.123777	-0.147659	-0.197711		PREDICTED: deacetylvindoline O-acetyltransferase-like
334182617	-0.154609	-0.122614	-0.144731	-0.201374		cyclin B3-1
293332279	-0.154609	-0.123777	-0.0919362	-0.204522		uncharacterized protein LOC100384592 precursor
565403335	-0.154609	-0.123777	-0.155848	-0.208508		PREDICTED: uncharacterized protein LOC102599910
413942892	-0.154609	-0.123777	-0.106343	-0.209668		PREDICTED: ATP-dependent 6-phosphofructokinase 7-like
356531768	-0.154609	-0.123777	-0.0450202	-0.21003		PREDICTED: nitrate transporter 1.5-like
669031117	-0.154609	-0.123777	-0.16008	-0.211462		unnamed protein product
565375163	-0.154609	-0.123777	-0.136699	-0.214753		PREDICTED: UBX domain-containing protein 6-like
356551632	-0.154609	-0.123777	-0.0898234	-0.215248		PREDICTED: BTB/POZ domain-containing protein At5g48130-like
571443307	-0.154609	-0.111554	-0.133738	-0.217084		PREDICTED: SNF2 domain-containing protein CLASSY 2-like
356501592	-0.154609	-0.123777	-0.0580761	-0.218394		PREDICTED: probable glycerophosphoryl diester phosphodiesterase 3-like
15240620	-0.154609	-0.123777	-0.15161	-0.218792		ankyrin repeat-containing protein
413937891	-0.154609	-0.123777	-0.118779	-0.219519		PREDICTED: uncharacterized protein LOC103627733
15081747	-0.154609	-0.123777	-0.145111	-0.219676		AT4g33690/T16L1_180
356502096	-0.154609	-0.123777	-0.146197	-0.22184		PREDICTED: protein MID1-COMPLEMENTING ACTIVITY 1-like isoform X1
356566341	-0.154609	-0.123777	-0.144705	-0.222329		PREDICTED: omega-hydroxypalmitate O-feruloyl transferase-like
571473959	-0.154609	-0.123777	-0.159903	-0.223693		PREDICTED: uncharacterized protein LOC100796806
356530266	-0.154609	-0.122788	-0.147226	-0.227034		PREDICTED: uncharacterized protein LOC100797913 isoform X1
670385213	-0.154609	-0.123777	-0.156093	-0.227162		PREDICTED: pentatricopeptide repeat-containing protein At5g65560-like
356569379	-0.154609	-0.123777	-0.162361	-0.227247		PREDICTED: cysteine-rich repeat secretory protein 60-like isoform X1
15234897	-0.154609	-0.121092	-0.153855	-0.22852		F-box/kelch-repeat protein
226531898	-0.154609	-0.123777	0.788625	-0.228758		LOC100282733
240254494	-0.154609	-0.123777	-0.150567	-0.230121		protein kinase and Mad3-BUB1-I domain-containing protein
565351968	-0.154609	-0.117511	-0.128699	-0.230221		PREDICTED: exportin-T-like isoform X1
195645472	-0.154609	-0.123777	-0.077502	-0.230233		phosphoribulokinase
30679470	-0.154609	-0.123777	-0.0987641	-0.230448		TANGLED1-like prtoein
356530193	-0.154609	-0.123777	-0.160592	-0.230561		PREDICTED: adenine/guanine permease AZG1-like
15225904	-0.154609	-0.122121	-0.15962	-0.231374		Bestrophin-like protein
255637531	-0.154609	-0.123777	-0.140848	-0.233047		PREDICTED: isoflavone reductase-like protein-like
669031655	-0.154609	-0.123777	-0.145763	-0.236578		unnamed protein product
571453709	-0.154609	-0.123777	-0.0197543	-0.238168		PREDICTED: uncharacterized protein LOC102669880
670386901	-0.154609	-0.123777	-0.157445	-0.238907		PREDICTED: probable LRR receptor-like serine/threonine-protein kinase At3g47570 isoform X1
565352708	-0.154609	-0.123777	-0.130093	-0.240391		PREDICTED: 5'-adenylylsulfate reductase 3, chloroplastic-like
212722426	-0.154609	-0.123777	-0.125389	-0.241886		uncharacterized protein LOC100193188
15232863	-0.15356	-0.113717	-0.122664	0.215553		COBRA-like protein 1 precursor

## Sheet: Cluster 2
Protein ID	Root	Shoot	Rhizome	Inflorescence		Description
571442974	2.50046	1.21566	0.914432	6.75694		PREDICTED: LOW QUALITY PROTEIN: probable purine permease 8-like, partial
399106951	0.172927	1.81097	0.712804	1.24303		glutathione transferase 23
571531465	0.168129	0.300557	-0.00416458	0.246807		PREDICTED: WPP domain-associated protein-like
670397631	-0.0223054	-0.0175257	-0.0868555	0.236461		PREDICTED: heterodimeric geranylgeranyl pyrophosphate synthase small subunit, chloroplastic-like
356521315	-0.063341	0.00665852	-0.165083	0.64279		PREDICTED: internal alternative NAD(P)H-ubiquinone oxidoreductase A1, mitochondrial-like isoform X1
226503841	-0.100667	0.159511	-0.109104	0.0477104		LOC100282200
571437209	-0.12943	0.0122291	-0.0702965	0.0341752		LOC100282200
356544216	-0.154609	-0.116282	-0.165083	2.94376		PREDICTED: SCY1-like protein 2-like
670373101	-0.154609	0.225184	-0.165083	2.89436		PREDICTED: hypothetical protein isoform X1
212721864	-0.154609	0.0240734	-0.114804	2.61533		uncharacterized protein LOC100192629
194706652	-0.154609	-0.0806617	-0.14286	2.15931		transparent testa 12 protein
12324804	-0.154609	0.119644	-0.165083	2.08032		putative phosphoribosylanthranilate transferase, 3' partial: 131493-134402
194702916	-0.154609	1.22747	-0.165083	1.68636		glycerol 3-phosphate permease
15227082	-0.154609	0.295176	0.244348	1.34788		glutathione S-transferase tau 7
356565499	-0.154609	0.278777	-0.116233	1.25232		PREDICTED: probable N-acetyltransferase HLS1-like
413948231	-0.154609	0.160352	-0.165083	1.2402		PREDICTED: lysM domain receptor-like kinase 3
193527448	-0.154609	-0.0690327	-0.165083	1.07153		NAC transcription factor
670427786	-0.154609	-0.0616101	-0.165083	0.981169		PREDICTED: uncharacterized protein LOC100274176 isoform X1
565353092	-0.154609	0.0718271	-0.165083	0.906593		PREDICTED: uncharacterized protein LOC102606044
226494789	-0.154609	-0.0599024	-0.165083	0.824677		uncharacterized protein LOC100274283
363814360	-0.154609	0.701366	0.413657	0.791406		uncharacterized protein LOC100813036
670441677	-0.154609	0.0002327	-0.165083	0.732352		PREDICTED: uncharacterized protein LOC103640325
669029501	-0.154609	0.0648569	-0.0775404	0.693687		unnamed protein product
356509819	-0.154609	-0.113756	-0.165083	0.620826		PREDICTED: glycine dehydrogenase [decarboxylating], mitochondrial-like
194696198	-0.154609	-0.0793861	-0.126529	0.557042		uncharacterized protein LOC100276419
15229194	-0.154609	-0.094763	-0.165083	0.483199		pentatricopeptide repeat-containing protein
163838730	-0.154609	-0.117339	-0.165083	0.476101		LOC100127522
15241801	-0.154609	0.0297127	-0.124551	0.442438		pentatricopeptide repeat-containing protein
351734408	-0.154609	1.77985	-0.165083	0.433873		uncharacterized protein LOC100305517
15233650	-0.154609	-0.118803	-0.165083	0.428489		Exostosin family protein
571523963	-0.154609	-0.112216	-0.165083	0.420394		PREDICTED: uncharacterized protein LOC100527166 isoform X1
195622790	-0.154609	-0.113283	-0.165083	0.372683		cytochrome b5
565344212	-0.154609	-0.107049	-0.165083	0.351862		PREDICTED: probable small nuclear ribonucleoprotein F-like
571561558	-0.154609	-0.106009	-0.165083	0.342683		PREDICTED: putative inactive receptor-like protein kinase At1g64210-like
356544864	-0.154609	-0.0545086	-0.104376	0.319764		PREDICTED: amino acid permease 2
240254288	-0.154609	0.358593	-0.165083	0.312261		Leucine-rich repeat transmembrane protein kinase
37542393	-0.154609	0.00168474	-0.161869	0.310403		ZnF_RBZ domain protein
571456147	-0.154609	-0.0636507	-0.165083	0.278158		PREDICTED: cytochrome P450 71A1-like isoform X1
14334542	-0.154609	-0.0654935	-0.146122	0.269407		quiescin-sulfhydryl oxidase 1
334187324	-0.154609	0.0900568	-0.165083	0.261981		uncharacterized protein
255637766	-0.154609	0.184396	-0.128919	0.242545		peroxisomal glycolate oxidase
565344965	-0.154609	0.339633	-0.133959	0.241504		PREDICTED: mediator of RNA polymerase II transcription subunit 12-like isoform X1
414878221	-0.154609	-0.011839	-0.165083	0.241403		TPA: hypothetical protein ZEAMMB73_803698
162463755	-0.154609	-0.117923	-0.165083	0.210005		glutamine synthetase root isozyme 3
110738201	-0.154609	-0.0454452	-0.0988279	0.195713		uncharacterized protein
110740547	-0.154609	-0.117959	-0.165083	0.194484		D-xylose-H+ symporter - like protein
57282084	-0.154609	0.0205206	-0.139973	0.192342		ribulose 1,5-bisphosphate carboxylase, small subunit, partial
356546436	-0.154609	-0.0609775	-0.165083	0.191619		PREDICTED: uncharacterized protein LOC100811844
571489137	-0.154609	0.588807	-0.165083	0.181152		PREDICTED: ruBisCO large subunit-binding protein subunit alpha, chloroplastic-like isoform X1
195610392	-0.154609	0.189504	-0.165083	0.167191		hypothetical protein
565369066	-0.154609	-0.0496576	-0.165083	0.162852		PREDICTED: uncharacterized protein LOC102590115
226501356	-0.154609	-0.102636	-0.165083	0.157568		uncharacterized protein LOC100275805
670401872	-0.154609	-0.0862915	-0.165083	0.156748		PREDICTED: sphinganine C(4)-monooxygenase 1-like
30688490	-0.154609	-0.0696259	-0.165083	0.148801		origin recognition complex protein 5
18394331	-0.154609	-0.119162	-0.165083	0.142002		uncharacterized protein
571510282	-0.154609	-0.107145	-0.165083	0.137017		PREDICTED: protein IQ-DOMAIN 1-like isoform X1
255633324	-0.154609	-0.110898	-0.165083	0.136748		uncharacterized protein LOC100809326
414868769	-0.154609	-0.0425956	-0.165083	0.135922		TPA: hypothetical protein ZEAMMB73_046369
414588813	-0.154609	-0.0972288	-0.165083	0.132358		PREDICTED: uncharacterized protein LOC100304346 isoform X1
356513975	-0.154609	-0.0902323	-0.165083	0.109495		PREDICTED: probable galacturonosyltransferase 3-like isoform X1
356575440	-0.154609	0.160064	-0.12604	0.101583		PREDICTED: F-box/LRR-repeat protein 10-like
565347428	-0.154609	0.168128	-0.165083	0.0994468		PREDICTED: endoglucanase 2-like
13516481	-0.154609	0.19184	-0.165083	0.0834014		long-chain acyl-CoA synthetase
568215194	-0.154609	-0.0420191	-0.165083	0.0818664		fructose-bisphosphate aldolase-like protein
255633726	-0.154609	-0.11666	-0.165083	0.0658333		PREDICTED: uncharacterized protein LOC100792279 isoform X2
670438288	-0.154609	0.00056077	-0.165083	0.063563		PREDICTED: ABC transporter G family member 28-like
226532688	-0.154609	0.195034	-0.165083	0.0634371		uncharacterized protein LOC100273425
293334929	-0.154609	0.174967	-0.135611	0.0560448		uncharacterized protein LOC100381909
413953604	-0.154609	-0.0767284	-0.165083	0.0555447		AML15
195654759	-0.154609	0.0140881	-0.165083	0.0554064		uncharacterized protein LOC100279531
356496602	-0.154609	-0.118309	-0.165083	0.035063		PREDICTED: aconitate hydratase 1
565396609	-0.154609	0.339633	-0.165083	0.034414		PREDICTED: prolyl-tRNA synthetase associated domain-containing protein 1-like
571514629	-0.154609	-0.062016	-0.165083	0.0323574		PREDICTED: acyl-protein thioesterase 2-like isoform X1
15232369	-0.154609	-0.0721197	-0.165083	0.0233738		cell differentiation, Rcd1-like protein
571442203	-0.154609	0.261657	-0.165083	0.0132484		PREDICTED: taxadiene 5-alpha hydroxylase-like
15236113	-0.154609	-0.107716	-0.165083	0.0107928		putative clathrin assembly protein
669030625	-0.154609	-0.049396	-0.165083	0.00430454		unnamed protein product
565370642	-0.154609	-0.0808026	-0.137384	0.00343502		PREDICTED: PXMP2/4 family protein 4-like
23956572	-0.154609	-0.114304	-0.165083	-2.33113e-05		allene oxide synthase
565352435	-0.154609	0.25497	-0.115912	-0.00791725		PREDICTED: uncharacterized protein LOC102587554
110739345	-0.154609	-0.0188973	-0.139506	-0.0137014		wall-associated receptor kinase 4
565351056	-0.154609	0.00214766	-0.165083	-0.0241312		PREDICTED: endonuclease V-like isoform X1
1781348	-0.154609	-0.0788055	-0.165083	-0.0368843		PREDICTED: probable fructose-bisphosphate aldolase 2, chloroplastic-like
565358030	-0.154609	-0.108279	-0.152113	-0.0423684		PREDICTED: uncharacterized protein LOC102598039
571436518	-0.154609	0.00663036	-0.165083	-0.0423684		PREDICTED: uncharacterized protein LOC100779471 isoform X1
356526129	-0.154609	-0.0806339	-0.165083	-0.0438033		PREDICTED: probable plastidic glucose transporter 3-like isoform X1
565397615	-0.154609	-0.0817895	-0.134319	-0.0450521		PREDICTED: probable cyclic nucleotide-gated ion channel 20, chloroplastic-like isoform X1
145323950	-0.154609	-0.121074	-0.165083	-0.0463535		dehydroascorbate reductase
238007728	-0.154609	-0.0759928	-0.165083	-0.0503832		unknown
571451567	-0.154609	-0.0859581	-0.165083	-0.0505621		PREDICTED: auxilin-related protein 2-like isoform X1
670395130	-0.154609	-0.0955603	-0.165083	-0.0563036		PREDICTED: benzyl alcohol O-benzoyltransferase-like
356563236	-0.154609	0.156735	-0.165083	-0.0636322		PREDICTED: agamous-like MADS-box protein AGL19-like
565363656	-0.154609	-0.100671	-0.165083	-0.0655775		PREDICTED: thioredoxin X, chloroplastic-like
571443230	-0.154609	-0.102252	-0.165083	-0.0661337		PREDICTED: uncharacterized protein LOC102668576
22331067	-0.154609	0.0454711	-0.154569	-0.0722743		uncharacterized protein
356525297	-0.154609	-0.116022	-0.165083	-0.0763972		PREDICTED: shaggy-related protein kinase eta-like
6689816	-0.154609	-0.111386	-0.165083	-0.0888848		unknown
15221105	-0.154609	-0.0899973	-0.165083	-0.0940929		strictosidine synthase-like protein
669028442	-0.154609	-0.117157	-0.165083	-0.0947783		unnamed protein product
565367750	-0.154609	-0.1101	-0.165083	-0.0955139		PREDICTED: importin subunit beta-1-like
334188094	-0.154609	-0.115076	-0.165083	-0.0985913		protein EMBRYO DEFECTIVE 3012
12324318	-0.154609	-0.105739	-0.165083	-0.109519		uncharacterized protein
15240347	-0.154609	-0.105207	-0.165083	-0.11114		PREDICTED: probable aquaporin NIP-type-like
226501762	-0.154609	-0.11775	-0.165083	-0.113717		hypothetical protein
571540617	-0.154609	-0.120424	-0.165083	-0.125135		PREDICTED: uncharacterized protein LOC102665863
669030109	-0.154609	-0.115859	-0.165083	-0.126707		unnamed protein product
22330247	-0.154609	-0.0491144	-0.138875	-0.130357		ARM repeat superfamily protein
226503353	-0.154609	-0.0273368	-0.165083	-0.130495		uncharacterized protein LOC100272656
356531774	-0.154609	-0.0845324	-0.159276	-0.130647		PREDICTED: aquaporin NIP2-1-like
571449701	-0.154609	0.806652	-0.165083	-0.13347		PREDICTED: protein tesmin/TSO1-like CXC 5-like
565355900	-0.154609	-0.0641317	-0.165083	-0.134135		PREDICTED: UPF0420 protein-like
414872530	-0.154609	-0.117036	-0.165083	-0.134381		PREDICTED: late embryogenesis abundant protein, group 3-like isoform X1
226508530	-0.154609	-0.104902	-0.149617	-0.135625		uncharacterized protein LOC100275786
565368470	-0.154609	-0.115396	-0.165083	-0.138925		PREDICTED: UDP-glycosyltransferase 87A2-like
571473074	-0.154609	0.176325	-0.165083	-0.145204		PREDICTED: F-box/kelch-repeat protein At3g23880-like isoform X1
15225842	-0.154609	-0.0706096	-0.165083	-0.147782		ethylene insensitive 3-like 1 protein
8489871	-0.154609	-0.0922815	-0.165083	-0.151		DEAD box protein P68
186478321	-0.154609	-0.110968	-0.165083	-0.15283		UDP-glycosyltransferase 90A2
15217619	-0.154609	-0.122665	-0.165083	-0.155655		RNA-directed DNA polymerase (reverse transcriptase)-related family protein
15231371	-0.154609	-0.116108	-0.165083	-0.160251		disease resistance protein RPM1
356531349	-0.154609	-0.120728	-0.164561	-0.16476		PREDICTED: uncharacterized protein LOC100818330 isoform 1
240255731	-0.154609	-0.0958391	-0.165083	-0.165702		BRCT domain-containing DNA repair protein
15225805	-0.154609	-0.120187	-0.165083	-0.167178		putative leucine-rich repeat receptor-like protein kinase
571466605	-0.154609	-0.102483	-0.165083	-0.173299		PREDICTED: uncharacterized protein LOC100810447
15226381	-0.154609	-0.123513	-0.165083	-0.175577		serine/threonine-protein kinase BRI1-like 2
18412127	-0.154609	-0.114005	-0.165083	-0.176472		Acid phosphatase/vanadium-dependent haloperoxidase-related protein
571452477	-0.154609	-0.11466	-0.156729	-0.177568		PREDICTED: protein cereblon-like
20198138	-0.154609	-0.111976	-0.165083	-0.177568		putative retroelement pol polyprotein
226503952	-0.154609	-0.113964	-0.165083	-0.177572		uncharacterized protein LOC100275381
1346883	-0.154609	-0.0423995	-0.165083	-0.178219		RecName: Full=Phytoene synthase, chloroplastic: Flags: Precursor [Zea mays]
356565093	-0.154609	-0.106573	-0.165083	-0.178387		PREDICTED: CAS1 domain-containing protein 1-like isoform X1
255646921	-0.154609	-0.121738	-0.165083	-0.178577		PREDICTED: cytosolic Fe-S cluster assembly factor NBP35-like isoform X1
255626049	-0.154609	-0.100536	-0.165083	-0.180987		PREDICTED: uncharacterized protein LOC100527582 isoform X1
571448662	-0.154609	-0.0926178	-0.138622	-0.182048		PREDICTED: probable caffeine synthase 4-like
565358460	-0.154609	-0.116644	-0.165083	-0.182197		PREDICTED: peptidyl-prolyl cis-trans isomerase-like 4-like
574584463	-0.154609	-0.0468132	-0.165083	-0.182821		phosphoglycolate phosphatase 1B, chloroplastic-like
10946379	-0.154609	-0.094994	-0.151836	-0.183405		ribulose-1,5-bisphosphate carboxylase small subunit rbcS3
255642511	-0.154609	-0.102514	-0.165083	-0.184071		peroxisomal 3-ketoacyl-CoA thiolase
356503694	-0.154609	-0.10412	-0.161842	-0.189145		PREDICTED: transcription factor ASG4-like
413951862	-0.154609	-0.11081	-0.165083	-0.189942		PREDICTED: transcription factor PIF5-like isoform X1
669029267	-0.154609	-0.117909	-0.165083	-0.192129		unnamed protein product
571481153	-0.154609	-0.0694737	-0.165083	-0.192512		PREDICTED: uncharacterized protein LOC100809270
670363208	-0.154609	-0.122425	-0.165083	-0.194522		PREDICTED: calvin cycle protein CP12-1, chloroplastic
30681405	-0.154609	-0.112468	-0.165083	-0.199391		tRNA synthetase class I (I, L, M and V) family protein
18418382	-0.154609	-0.115074	-0.165083	-0.199512		UDP-glucosyl transferase 73B1
571476940	-0.154609	-0.119473	-0.165083	-0.201895		PREDICTED: uncharacterized protein LOC100803934
53747925	-0.154609	-0.12086	-0.165083	-0.202281		galactokinase
255638033	-0.154609	-0.120765	-0.165083	-0.202632		PREDICTED: uncharacterized protein LOC100791782
571440119	-0.154609	-0.116652	-0.165083	-0.203613		PREDICTED: BEACH domain-containing protein lvsA-like
414871623	-0.154609	-0.104025	-0.165083	-0.204551		PREDICTED: glycogen phosphorylase 1-like isoform X1
565384410	-0.154609	-0.120103	-0.165083	-0.209888		PREDICTED: probable inactive receptor kinase At5g58300-like isoform X1
413924022	-0.154609	-0.11858	-0.165083	-0.212285		hypothetical protein ZEAMMB73_806586
565390866	-0.154609	-0.119122	-0.165083	-0.215815		PREDICTED: multicystatin-like
565371817	-0.154609	-0.11988	-0.165083	-0.21765		PREDICTED: tryptophan synthase beta chain 1, chloroplastic-like
219884513	-0.154609	-0.120919	-0.165083	-0.217781		uncharacterized protein LOC100279315
571452588	-0.154609	-0.0904992	-0.165083	-0.220456		PREDICTED: uncharacterized protein LOC102666662
110737394	-0.154609	-0.083398	-0.165083	-0.220695		ATPase
18402963	-0.154609	-0.119798	-0.165083	-0.222082		sirohydrochlorin ferrochelatase B
571504779	-0.154609	-0.11461	-0.16061	-0.222095		PREDICTED: uncharacterized protein LOC102664269
79355470	-0.154609	-0.0892264	-0.165083	-0.223634		carbohydrate-binding X8 domain-containing protein
356523143	-0.154609	-0.0462527	-0.165083	-0.224743		PREDICTED: probable LRR receptor-like serine/threonine-protein kinase RLK-like isoform X1
18412205	-0.154609	-0.118829	-0.165083	-0.225081		protein kinase family protein
226495769	-0.154609	-0.00884605	-0.165083	-0.22684		acetyl-CoA acetyltransferase, cytosolic 2 isoform 1
15221119	-0.154609	-0.104334	-0.165083	-0.228028		aminomethyltransferase
11994717	-0.154609	-0.110541	-0.165083	-0.228477		AtDMC1 (meiotic recombination protein)-like protein
565349672	-0.154609	-0.121555	-0.165083	-0.228873		PREDICTED: ABC transporter B family member 15-like
413951712	-0.154609	-0.0688818	-0.165083	-0.229993		PREDICTED: cysteine-rich receptor-like protein kinase 5
22328844	-0.154609	-0.10464	-0.165083	-0.230181		dolichyl-diphosphooligosaccharide--protein glycosyltransferase subunit 2
14017628	-0.154609	-0.114046	-0.165083	-0.230838		NADH dehydrogenase subunit 1 (chloroplast)
565375075	-0.154609	0.0256046	-0.165083	-0.231003		PREDICTED: probable LRR receptor-like serine/threonine-protein kinase At4g08850-like
571478284	-0.154609	-0.121552	-0.165083	-0.231008		PREDICTED: kinesin-related protein 6-like
356500499	-0.154609	-0.116916	-0.165083	-0.231093		PREDICTED: hypersensitive-induced response protein 2-like
212274683	-0.154609	0.283022	-0.162246	-0.236601		uncharacterized protein LOC100191450
571514326	-0.154609	-0.123061	-0.165083	-0.237267		PREDICTED: probable pectinesterase/pectinesterase inhibitor 12-like
571519786	-0.154609	-0.107439	-0.163107	-0.238517		PREDICTED: uncharacterized protein LOC100806036 isoform X1
194688858	-0.154609	-0.121131	-0.163365	-0.23869		uncharacterized protein LOC100191423
414865000	-0.154609	-0.0673986	-0.165083	-0.243115		PREDICTED: uncharacterized protein LOC100274180 isoform X1

## Sheet: Cluster 3
Protein ID	Root	Shoot	Rhizome	Inflorescence		Description
565365229	0.095901	23.5337	-0.00937343	-0.243939		PREDICTED: stromal 70 kDa heat shock-related protein, chloroplastic-like
15226314	-0.0884415	0.0619213	0.00549137	-0.243939		chaperonin-60 alpha
226490871	-0.0939118	0.427712	2.18931	-0.172958		protein binding protein
356495843	-0.10229	-0.0391767	1.40374	-0.243939		PREDICTED: uncharacterized protein LOC100782698
42567605	-0.135323	-0.0849253	-0.116387	-0.237196		F-box protein
145323726	-0.154609	2.55626	3.94958	1.96251		FZO-like protein
669028770	-0.154609	6.59136	0.460402	0.341329		unnamed protein product
15223484	-0.154609	0.301768	0.0573866	0.0269668		phosphoglycerate kinase
413923041	-0.154609	0.0054052	0.270816	-0.0161732		putative leucine-rich repeat receptor-like protein kinase family protein
670426503	-0.154609	0.132188	0.141222	-0.0672217		PREDICTED: chaperone protein dnaJ 20, chloroplastic-like
240255786	-0.154609	-0.0221588	0.148097	-0.0957028		uncharacterized protein
195614708	-0.154609	0.347395	-0.0932063	-0.12912		type II intron maturase family protein
110741538	-0.154609	-0.0611921	0.149087	-0.164088		glucomannan 4-beta-mannosyltransferase 9
1246399	-0.154609	0.299909	-0.0117705	-0.199309		catalase
571512036	-0.154609	-0.0951189	0.0251266	-0.199989		PREDICTED: desmoplakin-like isoform X1
12324631	-0.154609	-0.0769067	0.00765058	-0.202826		At1g52750/F14G24_2
293332827	-0.154609	0.330175	0.0469525	-0.208827		hypothetical protein
15230080	-0.154609	-0.013248	-0.121639	-0.21294		9-cis-epoxycarotenoid dioxygenase NCED6
14517482	-0.154609	-0.100386	-0.0948831	-0.213048		AT5g62190/mmi9_10
571451970	-0.154609	0.14048	-0.129351	-0.217936		PREDICTED: protein IQ-DOMAIN 1-like isoform X1
571511123	-0.154609	0.437162	0.0387433	-0.222617		PREDICTED: carbonic anhydrase, chloroplastic-like
110741806	-0.154609	-0.108853	-0.149464	-0.222993		CLIP-associated protein
806638739	-0.154609	0.129938	-0.153746	-0.226653		putative laccase precursor
42565930	-0.154609	-0.107367	-0.0728262	-0.228937		ubiquitin protein ligase FBL17
10092337	-0.154609	-0.0715947	-0.154659	-0.233176		PREDICTED: ABC transporter G family member 3-like
565357071	-0.154609	-0.107919	-0.141455	-0.234807		PREDICTED: pentatricopeptide repeat-containing protein At4g20740-like
15242028	-0.154609	-0.118974	-0.140199	-0.237175		germin-like protein subfamily 3 member 3
10764861	-0.154609	-0.112124	-0.149743	-0.237639		F1K23.21
226510327	-0.154609	-0.112748	-0.135477	-0.239118		PREDICTED: cyclic pyranopterin monophosphate synthase, mitochondrial-like isoform X1
571479916	-0.154609	-0.111059	-0.154572	-0.24074		PREDICTED: uncharacterized mitochondrial protein AtMg00810-like
12878	-0.154609	-0.0921851	12.6046	-0.243939		apocytochrome b
7525040	-0.154609	1.52163	2.58699	-0.243939		ATP synthase CF1 beta subunit
15231745	-0.154609	-0.115532	0.718609	-0.243939		concanavalin A-like lectin kinase-like protein
356510903	-0.154609	-0.0710396	0.68088	-0.243939		PREDICTED: MACPF domain-containing protein At1g14780-like isoform X1
356525821	-0.154609	-0.00526815	0.646295	-0.243939		PREDICTED: uncharacterized protein LOC100818299
414869178	-0.154609	-0.0342726	0.587767	-0.243939		PREDICTED: uncharacterized protein LOC100383969 isoform X1
356506190	-0.154609	0.011546	0.303355	-0.243939		PREDICTED: transketolase, chloroplastic
414878063	-0.154609	-0.119018	0.0754842	-0.243939		TPA: putative thaumatin domain family protein
195617710	-0.154609	-0.115498	0.0693562	-0.243939		histone H2A
571441907	-0.154609	-0.0641178	0.0544335	-0.243939		PREDICTED: glucan endo-1,3-beta-glucosidase 12-like
414587342	-0.154609	-0.0768966	0.0544046	-0.243939		TPA: putative O-glycosyl hydrolase family 17 protein
670424058	-0.154609	-0.0647081	0.0477126	-0.243939		PREDICTED: uncharacterized protein LOC103632816
15229201	-0.154609	-0.0199558	0.0230555	-0.243939		ARM repeat superfamily protein
565341801	-0.154609	-0.0818416	0.00237701	-0.243939		PREDICTED: argininosuccinate lyase, chloroplastic-like
212723038	-0.154609	-0.087544	-0.00469665	-0.243939		uncharacterized protein LOC100194138
565378954	-0.154609	-0.118054	-0.0127503	-0.243939		PREDICTED: large proline-rich protein bag6-B-like isoform X1
565380429	-0.154609	-0.0755724	-0.0187966	-0.243939		PREDICTED: putative ribonuclease H protein At1g65750-like
565365458	-0.154609	-0.110587	-0.0222551	-0.243939		PREDICTED: uncharacterized protein LOC102597550
413946980	-0.154609	-0.123041	-0.0340937	-0.243939		hypothetical protein ZEAMMB73_791390
571503087	-0.154609	-0.118418	-0.0389765	-0.243939		PREDICTED: beta-glucosidase 13-like
565366189	-0.154609	-0.119825	-0.0390994	-0.243939		PREDICTED: serine--glyoxylate aminotransferase-like
568215268	-0.154609	-0.0947014	-0.0393346	-0.243939		methionine synthase
356562018	-0.154609	-0.0965411	-0.0433888	-0.243939		PREDICTED: probable polygalacturonase At3g15720-like
15224746	-0.154609	-0.0767284	-0.0480606	-0.243939		cellulose synthase 10
356537204	-0.154609	-0.0820784	-0.0482507	-0.243939		PREDICTED: syntaxin-121-like
669028879	-0.154609	0.259729	-0.0510263	-0.243939		unnamed protein product
571535360	-0.154609	-0.101938	-0.0571984	-0.243939		PREDICTED: expansin-A15-like isoform X1
356525839	-0.154609	-0.0407824	-0.0588541	-0.243939		PREDICTED: ruBisCO large subunit-binding protein subunit beta, chloroplastic
565385577	-0.154609	-0.121143	-0.0619679	-0.243939		PREDICTED: chromodomain-helicase-DNA-binding protein 4-like
670402038	-0.154609	-0.0306786	-0.0659633	-0.243939		PREDICTED: probable N-acetyltransferase HLS1
18394212	-0.154609	-0.113326	-0.0806851	-0.243939		cytochrome c biogenesis protein CCMH
334185070	-0.154609	-0.117726	-0.0840115	-0.243939		plastid transcriptionally active 3
571442100	-0.154609	-0.106153	-0.0873878	-0.243939		PREDICTED: leucine-rich repeat receptor-like serine/threonine-protein kinase BAM3-like
565378112	-0.154609	-0.120158	-0.0917467	-0.243939		PREDICTED: protein ODORANT1-like
414886019	-0.154609	-0.11145	-0.0962977	-0.243939		PREDICTED: eukaryotic translation initiation factor 3 subunit C-like
356533582	-0.154609	-0.108811	-0.0974252	-0.243939		PREDICTED: putative UDP-glucuronate:xylan alpha-glucuronosyltransferase 4-like
212274923	-0.154609	-0.0665635	-0.0998998	-0.243939		PREDICTED: uncharacterized protein LOC100191510 isoform X1
565401730	-0.154609	-0.0981886	-0.10278	-0.243939		PREDICTED: chlorophyll a-b binding protein CP29.1, chloroplastic-like
571452955	-0.154609	-0.113518	-0.104815	-0.243939		PREDICTED: probable inactive receptor kinase At2g26730-like
414866292	-0.154609	-0.0246691	-0.105199	-0.243939		TPA: hypothetical protein ZEAMMB73_580600
413947115	-0.154609	-0.11278	-0.108109	-0.243939		hypothetical protein ZEAMMB73_784408
565401505	-0.154609	-0.0995326	-0.109529	-0.243939		PREDICTED: uncharacterized protein LOC102599907
146749389	-0.154609	-0.119292	-0.110769	-0.243939		polyprotein
571447230	-0.154609	-0.112554	-0.110812	-0.243939		PREDICTED: translational activator GCN1
670398527	-0.154609	-0.0872002	-0.112333	-0.243939		PREDICTED: uncharacterized protein LOC103654249
18399675	-0.154609	-0.122309	-0.113936	-0.243939		kinesin motor family protein
608996688	-0.154609	-0.107679	-0.115046	-0.243939		squamosa promoter-binding-like protein 1, partial
670362083	-0.154609	-0.101954	-0.11668	-0.243939		PREDICTED: 3-ketoacyl-CoA synthase 19-like
413920197	-0.154609	-0.0816554	-0.121976	-0.243939		hypothetical protein ZEAMMB73_783054
565358479	-0.154609	-0.111237	-0.122142	-0.243939		PREDICTED: DNA repair protein recA homolog 1, chloroplastic-like
414877253	-0.154609	-0.122022	-0.123708	-0.243939		PREDICTED: LOW QUALITY PROTEIN: pectinesterase-like
565364647	-0.154609	-0.040934	-0.12448	-0.243939		PREDICTED: uncharacterized protein LOC102603960
308044503	-0.154609	-0.109469	-0.124916	-0.243939		hypothetical protein
565378709	-0.154609	-0.0481889	-0.125211	-0.243939		PREDICTED: probable acyl-activating enzyme 1, peroxisomal-like
15232442	-0.154609	-0.113258	-0.126654	-0.243939		phosphoenolpyruvate carboxylase 3
30025966	-0.154609	0.00202309	-0.129588	-0.243939		heat shock protein 70
571526878	-0.154609	-0.123348	-0.12976	-0.243939		PREDICTED: TMV resistance protein N-like
22327412	-0.154609	-0.112206	-0.13	-0.243939		beta glucosidase 42
565386408	-0.154609	-0.121567	-0.131664	-0.243939		PREDICTED: midasin-like
226493235	-0.154609	-0.084227	-0.133471	-0.243939		LOC100281701
670360944	-0.154609	-0.0723567	-0.134299	-0.243939		PREDICTED: uncharacterized protein LOC100383320 isoform X1
565390447	-0.154609	-0.119532	-0.134586	-0.243939		PREDICTED: uncharacterized protein LOC102582691
413917499	-0.154609	-0.0215496	-0.135427	-0.243939		cf2-like protein
571570878	-0.154609	-0.0871659	-0.135458	-0.243939		PREDICTED: uncharacterized protein LOC100783703
356525964	-0.154609	-0.114808	-0.135532	-0.243939		PREDICTED: uncharacterized protein LOC100810658 isoform X1
219363685	-0.154609	0.12784	-0.135572	-0.243939		uncharacterized protein LOC100216883
413922130	-0.154609	-0.122685	-0.136167	-0.243939		PREDICTED: probable 4-coumarate--CoA ligase 1 isoform X1
226507856	-0.154609	-0.0995214	-0.13622	-0.243939		uncharacterized protein LOC100275894
10798632	-0.154609	-0.113143	-0.136611	-0.243939		hypothetical protein
219362881	-0.154609	-0.0841211	-0.137977	-0.243939		uncharacterized protein LOC100216767
255645618	-0.154609	-0.079459	-0.138263	-0.243939		PREDICTED: 30 kDa ribonucleoprotein, chloroplastic-like
194691260	-0.154609	-0.11785	-0.13872	-0.243939		unknown
356497841	-0.154609	-0.118268	-0.139438	-0.243939		PREDICTED: potassium transporter 6-like
226508068	-0.154609	-0.117147	-0.139823	-0.243939		LOC100282478
293336133	-0.154609	-0.122213	-0.14079	-0.243939		uncharacterized protein LOC100383960
565378559	-0.154609	-0.0804452	-0.141173	-0.243939		PREDICTED: dihydrolipoyl dehydrogenase 1, mitochondrial-like
356523390	-0.154609	-0.118545	-0.141427	-0.243939		PREDICTED: microtubule-associated protein futsch-like
359806082	-0.154609	-0.0776338	-0.142727	-0.243939		uncharacterized protein LOC100807342
356497066	-0.154609	-0.118756	-0.143188	-0.243939		PREDICTED: regulator of nonsense transcripts 1 homolog
571488373	-0.154609	-0.123096	-0.143199	-0.243939		PREDICTED: LOW QUALITY PROTEIN: serine/threonine-protein kinase SMG1
670385939	-0.154609	-0.1131	-0.143763	-0.243939		PREDICTED: shikimate O-hydroxycinnamoyltransferase
803378376	-0.154609	-0.0397863	-0.143985	-0.243939		glyceraldehyde phosphate dehydrogenase B1
565376118	-0.154609	-0.111023	-0.144594	-0.243939		PREDICTED: xylulose 5-phosphate/phosphate translocator, chloroplastic-like
30695388	-0.154609	-0.116528	-0.144815	-0.243939		AT hook motif DNA-binding family protein
108773120	-0.154609	-0.121334	-0.145177	-0.243939		RNA polymerase beta'' subunit
15239543	-0.154609	-0.096111	-0.146122	-0.243939		anthocyanidin 3-O-glucoside 2'''-O-xylosyltransferase
20269901	-0.154609	-0.118172	-0.146946	-0.243939		sodium/pyruvate cotransporter BASS2
351727537	-0.154609	-0.104136	-0.146957	-0.243939		uncharacterized protein LOC100527021
565361852	-0.154609	-0.121904	-0.147026	-0.243939		PREDICTED: sphingoid long-chain bases kinase 1-like
356499445	-0.154609	-0.119384	-0.147263	-0.243939		PREDICTED: nudix hydrolase 10-like
565351116	-0.154609	0.00636727	-0.147672	-0.243939		PREDICTED: far upstream element-binding protein 2-like
414876873	-0.154609	-0.115255	-0.148028	-0.243939		TPA: hypothetical protein ZEAMMB73_380684
670440454	-0.154609	-0.100809	-0.148077	-0.243939		PREDICTED: F-box/LRR-repeat protein 10
10441445	-0.154609	-0.121552	-0.148637	-0.243939		transposase DOPD
110737364	-0.154609	-0.101548	-0.148764	-0.243939		dermal glycoprotein - like
15292923	-0.154609	-0.113007	-0.148794	-0.243939		glycyl-tRNA synthetase / glycine--tRNA ligase
145353594	-0.154609	-0.039457	-0.148974	-0.243939		DUO1-activated WD40 1
565364766	-0.154609	-0.123488	-0.149131	-0.243939		PREDICTED: tRNA dimethylallyltransferase 2-like
565404760	-0.154609	-0.118796	-0.149267	-0.243939		PREDICTED: uncharacterized protein LOC102602944
413944919	-0.154609	-0.115218	-0.14978	-0.243939		hypothetical protein ZEAMMB73_628739
670447770	-0.154609	-0.122398	-0.150148	-0.243939		PREDICTED: 40S ribosomal protein S7-like
413917040	-0.154609	-0.110033	-0.15026	-0.243939		PREDICTED: serine carboxypeptidase-like 34
15230896	-0.154609	-0.123201	-0.150309	-0.243939		protein phosphatase 2A subunit A2
356527805	-0.154609	-0.12321	-0.150332	-0.243939		PREDICTED: uncharacterized protein LOC100818305 isoform X1
670401950	-0.154609	-0.110624	-0.150344	-0.243939		PREDICTED: mediator of RNA polymerase II transcription subunit 12-like
356559234	-0.154609	-0.0796709	-0.150432	-0.243939		PREDICTED: IST1-like protein-like
670425296	-0.154609	-0.119436	-0.150532	-0.243939		PREDICTED: uncharacterized protein LOC103633374
293331753	-0.154609	-0.109134	-0.150766	-0.243939		uncharacterized protein LOC100383290
670431959	-0.154609	-0.121409	-0.151188	-0.243939		PREDICTED: scarecrow-like protein 9
670020441	-0.154609	-0.12326	-0.151479	-0.243939		unnamed protein product
565349734	-0.154609	-0.096748	-0.151527	-0.243939		PREDICTED: outer envelope protein 64, mitochondrial-like
308080286	-0.154609	-0.104461	-0.151822	-0.243939		uncharacterized protein LOC100501423
356500589	-0.154609	-0.119539	-0.152096	-0.243939		PREDICTED: uncharacterized protein LOC100810326 isoform X1
565376876	-0.154609	-0.120595	-0.152162	-0.243939		PREDICTED: vitellogenin-1-like
565373432	-0.154609	-0.112859	-0.152309	-0.243939		PREDICTED: uncharacterized protein At4g38062-like
351721897	-0.154609	-0.0883125	-0.152394	-0.243939		uncharacterized protein LOC100527520
30684045	-0.154609	-0.119857	-0.152453	-0.243939		aminodeoxychorismate synthase
60326677	-0.154609	-0.0775637	-0.152556	-0.243939		chloroplast glutamine synthetase, partial
15226664	-0.154609	0.552043	-0.15264	-0.243939		prenylated RAB acceptor 1.B2
565354272	-0.154609	-0.109251	-0.153047	-0.243939		PREDICTED: ATP-dependent zinc metalloprotease FTSH 9, chloroplastic-like
56418455	-0.154609	-0.108261	-0.153318	-0.243939		ABRE-binding factor BZ-1
413951387	-0.154609	-0.123224	-0.154027	-0.243939		PREDICTED: rapid alkalinization factor-like
255645573	-0.154609	-0.110441	-0.154028	-0.243939		PREDICTED: uncharacterized protein LOC100784044 isoform X1
356558904	-0.154609	-0.0959677	-0.154513	-0.243939		PREDICTED: uncharacterized protein LOC100783043
571497345	-0.154609	0.254843	-0.15483	-0.243939		PREDICTED: uncharacterized protein LOC100789038
399932285	-0.154609	-0.119218	-0.155166	-0.243939		uncharacterized protein LOC100280242
226493566	-0.154609	-0.11925	-0.155322	-0.243939		uncharacterized protein LOC100280242
356552109	-0.154609	-0.119284	-0.155539	-0.243939		PREDICTED: tRNA wybutosine-synthesizing protein 1 homolog isoform 2
633020287	-0.154609	-0.0671381	-0.156374	-0.243939		heat shock factor C2f
670361693	-0.154609	-0.10248	-0.156376	-0.243939		PREDICTED: molybdate-anion transporter
565347066	-0.154609	-0.10672	-0.156391	-0.243939		PREDICTED: uncharacterized protein LOC102583905
571568979	-0.154609	-0.0962493	-0.156803	-0.243939		PREDICTED: uncharacterized protein LOC100800986
226497398	-0.154609	-0.120405	-0.156987	-0.243939		uncharacterized protein LOC100277919
15220542	-0.154609	-0.122919	-0.156993	-0.243939		uncharacterized protein
413919244	-0.154609	-0.0714052	-0.157233	-0.243939		PREDICTED: uncharacterized protein LOC100304327 isoform X1
42568272	-0.154609	-0.122742	-0.15749	-0.243939		BRE domain-containing protein
226498212	-0.154609	-0.106045	-0.157948	-0.243939		uncharacterized protein LOC100275005
565378929	-0.154609	-0.10202	-0.158475	-0.243939		PREDICTED: uncharacterized protein LOC102588818
413942848	-0.154609	-0.113636	-0.15848	-0.243939		PREDICTED: anthocyanidin 3-O-glucoside 6''-O-acyltransferase-like
669030077	-0.154609	-0.116838	-0.158572	-0.243939		unnamed protein product
565366018	-0.154609	-0.10825	-0.158798	-0.243939		PREDICTED: uncharacterized protein LOC102592129
15242015	-0.154609	-0.117895	-0.158828	-0.243939		uncharacterized protein
565362257	-0.154609	-0.123007	-0.159181	-0.243939		PREDICTED: calcium-transporting ATPase 3, endoplasmic reticulum-type-like isoform X1
110737560	-0.154609	-0.109008	-0.159254	-0.243939		RING/U-box domain-containing protein
162459760	-0.154609	-0.123115	-0.159565	-0.243939		cellulose synthase2
356542670	-0.154609	-0.12363	-0.159705	-0.243939		PREDICTED: uncharacterized protein LOC100782615
18404733	-0.154609	-0.121968	-0.159737	-0.243939		Adenine nucleotide alpha hydrolases-like superfamily protein
15231445	-0.154609	-0.0850138	-0.159907	-0.243939		U-box domain-containing protein 13
571490317	-0.154609	-0.117891	-0.160061	-0.243939		PREDICTED: HORMA domain-containing protein 1-like
732449865	-0.154609	-0.0316104	-0.160302	-0.243939		CCAAT-binding transcription factor C
186489050	-0.154609	-0.111435	-0.160313	-0.243939		pre-mRNA-processing protein 40A
42569681	-0.154609	-0.122367	-0.16032	-0.243939		2-oxoglutarate (2OG) and Fe(II)-dependent oxygenase superfamily protein
413945038	-0.154609	-0.0965988	-0.160524	-0.243939		hypothetical protein ZEAMMB73_838074
565363381	-0.154609	-0.12116	-0.161126	-0.243939		PREDICTED: multiple C2 and transmembrane domain-containing protein 2-like
293334365	-0.154609	-0.0935006	-0.161684	-0.243939		uncharacterized protein LOC100383768 precursor
565381801	-0.154609	-0.121598	-0.162449	-0.243939		PREDICTED: AMP deaminase-like isoform X1
571517089	-0.154609	-0.117172	-0.162507	-0.243939		PREDICTED: pentatricopeptide repeat-containing protein At4g18750, chloroplastic-like
356537718	-0.154609	-0.109464	-0.162614	-0.243939		PREDICTED: dof zinc finger protein DOF1.1-like
238015130	-0.154609	-0.11182	-0.16301	-0.243939		RNA-dependent DNA polymerase
194693332	-0.154609	-0.0400339	-0.16376	-0.243939		T-complex protein 1 subunit zeta
356526171	-0.154609	-0.0989913	-0.16376	-0.243939		PREDICTED: molybdate transporter 2-like
15217485	-0.154609	-0.118485	-0.163796	-0.243939		chloroplast stem-loop binding protein
195658047	-0.154609	-0.0646123	-0.164345	-0.243939		3-isopropylmalate dehydratase small subunit 2
11037534	-0.154609	-0.119755	-0.164446	-0.243939		starch branching enzyme 2

## Sheet: Cluster 4
Protein ID	Root	Shoot	Rhizome	Inflorescence		Description
11967906	17.7963	-0.0978707	-0.154533	3.2491		alpha tubulin
226493412	8.51419	0.390145	1.06504	18.7781		hypothetical protein
670366020	8.16172	-0.123777	-0.12524	-0.243939		PREDICTED: peptidyl-prolyl cis-trans isomerase FKBP16-3, chloroplastic
15240163	6.1882	-0.0826134	-0.0342555	-0.188412		soluble N-ethylmaleimide-sensitive factor adaptor protein 33
308080888	2.54731	-0.123777	-0.165083	-0.189223		uncharacterized protein LOC100502003
12321685	2.1641	-0.103279	0.0206252	-0.243939		receptor protein kinase, putative
15233233	0.923941	-0.120812	-0.0890303	-0.243939		Phox (PX) domain-containing protein
571485864	0.917027	-0.123777	0.870269	-0.243939		PREDICTED: cucumisin-like
293331109	0.904602	-0.0197264	2.98172	-0.243939		putative DUF231 domain containing family protein
565345656	0.789444	-0.123777	-0.0888023	-0.243939		PREDICTED: B3 domain-containing protein Os01g0234100-like
670387956	0.773113	-0.0808071	0.381337	-0.0827617		PREDICTED: intracellular protein transport protein USO1
571533436	0.542732	-0.0981886	-0.050139	-0.183079		PREDICTED: uncharacterized protein LOC100818167 isoform X1
670444083	0.460145	-0.123777	-0.112429	-0.243939		PREDICTED: putative protein TPRXL
571465337	0.40154	-0.123777	-0.131281	-0.243939		PREDICTED: methionine adenosyltransferase 2 subunit beta-like
669028634	0.377229	-0.116062	0.178603	-0.0186925		PREDICTED: 4-hydroxy-7-methoxy-3-oxo-3,4-dihydro-2H-1,4-benzoxazin-2-yl glucoside beta-D-glucosidase 2, chloroplastic-like
145322900	0.371776	-0.123777	0.0530333	1.14796		AP2/B3-like transcriptional factor family protein
571482659	0.33773	-0.123777	0.0580715	-0.243939		PREDICTED: uncharacterized protein LOC100811261
3426038	0.327592	-0.123777	-0.130347	-0.243939		gravitropism defective 2
13265527	0.317634	-0.123777	0.198994	-0.243939		AT3g49120
226493617	0.30307	-0.123777	-0.0913921	-0.0897002		STE20/SPS1-related proline-alanine-rich protein kinase
145323776	0.289317	-0.122865	0.0360812	-0.16575		histone H4
120969675	0.288162	-0.0624806	2.89963	-0.243939		stearoyl-ACP desaturase
356576259	0.240291	-0.123777	-0.125717	0.0246332		PREDICTED: protein NAP1-like
15237539	0.212385	-0.123777	-0.12165	-0.243939		amino acid permease 4
15236820	0.156989	-0.123777	0.150137	-0.243939		potassium channel AKT6
14194127	0.143469	-0.123777	-0.148253	-0.243939		AT4g20860/T13K14_20
18405329	0.121625	-0.108392	-0.0417236	-0.0353136		arabinogalactan protein 21
413932334	0.115294	-0.123777	-0.132853	-0.243939		hypothetical protein ZEAMMB73_277006
15239173	0.108281	-0.123777	-0.126309	-0.243939		transducin family protein / WD-40 repeat family protein
255645955	0.102211	-0.123777	-0.165083	-0.238861		PREDICTED: probable serine/threonine-protein kinase kinX-like
571489485	0.101833	-0.123777	-0.150724	-0.243939		PREDICTED: uncharacterized protein LOC100814680 isoform X1
356549168	0.100977	-0.123777	-0.0634546	-0.243939		PREDICTED: MACPF domain-containing protein CAD1-like
565391567	0.0935105	-0.123777	-0.12484	-0.243939		PREDICTED: pleiotropic drug resistance protein 2-like
571505217	0.0849289	-0.110261	-0.0892385	-0.243939		PREDICTED: receptor-like protein kinase HERK 1-like
565398441	0.0821731	-0.123777	-0.13553	-0.243939		PREDICTED: calmodulin-interacting protein 111-like isoform X1
565360343	0.0656769	-0.0474405	-0.0757914	0.755229		PREDICTED: uncharacterized protein LOC102582265
565348839	0.0648411	-0.123777	-0.11457	-0.123027		PREDICTED: putative receptor-like protein kinase At1g80870-like
356494794	0.0641159	-0.123777	-0.161244	-0.243939		PREDICTED: putative phospholipid-transporting ATPase 9-like
670446312	0.0622654	-0.123777	-0.0073018	-0.12121		PREDICTED: endoribonuclease Dicer homolog 4
293336770	0.0611288	-0.121826	-0.161021	-0.243939		uncharacterized protein LOC100383582
414587672	0.0581179	-0.123777	-0.10399	-0.243939		TPA: hypothetical protein ZEAMMB73_893129
356515222	0.0537448	-0.123777	-0.132912	-0.159051		PREDICTED: putative cyclin-D6-1-like isoform X1
571561106	0.0331901	-0.123777	-0.160317	-0.243939		PREDICTED: late embryogenesis abundant protein 2-like
308080636	0.0328749	-0.123777	-0.0909395	-0.243939		uncharacterized protein LOC100501177
571523260	0.0319293	-0.123777	-0.158923	-0.243939		PREDICTED: uncharacterized protein LOC102666625
12321970	0.0309881	-0.123777	-0.165083	-0.240158		uncharacterized protein
356533635	0.0250964	-0.123777	-0.052414	-0.243939		PREDICTED: serine/threonine-protein kinase Nek1-like
110738495	0.00904233	-0.080484	0.0946318	-0.243939		uncharacterized protein
255644910	0.00285439	-0.121377	-0.147381	-0.243939		SGT1-1
413924608	0.00108113	-0.0949673	-0.0122016	-0.243939		hypothetical protein ZEAMMB73_246912
308081627	-0.0117793	-0.123777	-0.100221	-0.243939		hypothetical protein
565345021	-0.0134604	-0.123777	-0.119092	-0.243939		PREDICTED: ATP-dependent helicase BRM-like isoform X1
565402438	-0.0185037	-0.123777	-0.165083	-0.0733936		PREDICTED: probable polyribonucleotide nucleotidyltransferase 1, chloroplastic-like
565367529	-0.0243069	-0.123777	-0.135934	-0.243939		PREDICTED: UPF0481 protein At3g47200-like
670426190	-0.0280691	-0.113997	-0.128404	-0.243939		PREDICTED: uncharacterized protein LOC103633838
3860269	-0.030629	-0.123777	-0.106664	-0.243939		ubiquitin carboxyl-terminal hydrolase-related protein
669028808	-0.0408507	-0.123777	-0.108053	-0.243939		unnamed protein product
343796222	-0.0429685	-0.123777	-0.0861459	-0.243939		dehydration-responsive element-binding protein DREB1
15233272	-0.0486132	-0.123777	-0.165083	-0.22272		triosephosphate isomerase
15240919	-0.0608988	-0.123777	-0.165083	-0.181808		S-adenosyl-L-methionine-dependent methyltransferases superfamily protein
225016138	-0.0614347	-0.123777	-0.146244	-0.243939		methyltransferase
414871899	-0.0655744	-0.119557	-0.0438966	-0.182611		PREDICTED: CBS domain-containing protein CBSCBSPB1-like
571458734	-0.0689366	-0.123777	-0.0826685	-0.243939		PREDICTED: uncharacterized protein LOC100815978 isoform X1
18412906	-0.0693696	-0.123777	-0.156389	-0.243939		phospholipid N-methyltransferase
11465949	-0.0726029	-0.0997719	-0.105455	-0.243939		photosystem II protein D2
13625479	-0.0796536	-0.100834	0.0193353	-0.243939		photosystem II 44 kDa protein
670390287	-0.0812143	-0.123777	0.0347577	-0.243939		PREDICTED: pentatricopeptide repeat-containing protein At3g54980, mitochondrial-like isoform X1
226496934	-0.0869135	-0.123777	-0.131467	-0.243939		LOC100283525
356508861	-0.0905259	-0.123777	-0.11258	-0.243939		PREDICTED: chaperone protein ClpC, chloroplastic-like isoform 1
536463630	-0.091085	-0.110538	-0.149587	-0.243939		jasmonate ZIM-domain protein 3b
34761724	-0.09501	-0.123777	-0.0773247	-0.243939		gag/pol polyprotein
414590999	-0.0964237	-0.123777	-0.158345	-0.243939		TPA: hypothetical protein ZEAMMB73_691485
30349146	-0.097107	-0.113326	-0.160776	-0.199267		dynamin-like protein
212275678	-0.0976581	-0.123777	-0.165083	0.0565327		uncharacterized LOC100192365 precursor
226491786	-0.0996753	-0.123777	-0.116493	-0.243939		esterase
162460681	-0.100113	-0.123777	-0.118826	-0.243939		sucrose synthase 2
25083106	-0.101691	-0.123777	-0.159157	-0.214915		transcriptional factor B3 family protein
351725143	-0.102052	-0.123777	-0.165083	-0.240035		uncharacterized protein LOC100306071
186478575	-0.103897	-0.123777	-0.14277	-0.243939		leucine-rich receptor-like protein kinase
670364568	-0.105177	-0.118341	-0.13197	-0.243939		PREDICTED: serine/threonine-protein kinase BRI1-like 2
194708388	-0.106248	-0.120244	-0.0782225	-0.243939		unknown
334185985	-0.110513	-0.120522	-0.140469	-0.243939		structural maintenance of chromosomes 1
565378252	-0.112519	-0.123777	-0.100718	-0.243939		PREDICTED: protein SRG1-like
226504710	-0.113034	-0.123777	-0.159452	-0.243939		LOC100281192 precursor
226496353	-0.113345	-0.123777	-0.15725	-0.243939		uncharacterized protein LOC100274418
351721438	-0.117097	-0.119824	-0.1428	-0.243939		uncharacterized protein LOC100306352
565368489	-0.120487	-0.123777	-0.156908	-0.243939		PREDICTED: uncharacterized protein DDB_G0271670-like
414585264	-0.122306	-0.123777	-0.148439	-0.243939		PREDICTED: G-type lectin S-receptor-like serine/threonine-protein kinase B120
356503393	-0.125379	-0.123777	0.0703257	-0.243939		PREDICTED: microtubule-associated protein 70-2-like
670362981	-0.126673	-0.121708	-0.156933	-0.243939		PREDICTED: zinc finger protein ZAT12-like
351724457	-0.129161	-0.123777	-0.137858	-0.243939		uncharacterized protein LOC100305606
413926042	-0.129232	-0.123777	-0.165083	-0.162058		putative serine/threonine protein phosphatase superfamily protein
11994427	-0.130075	-0.123777	-0.0632627	-0.243939		FUSCA protein FUS6-like
1778149	-0.131055	-0.123777	-0.164295	-0.243939		phosphate/phosphoenolpyruvate translocator precursor
356540050	-0.133922	-0.123777	-0.134286	-0.243939		PREDICTED: gamma-glutamyltranspeptidase 1-like
565349792	-0.136322	-0.123777	-0.0336947	-0.243939		PREDICTED: phosphoglucomutase, cytoplasmic-like
15237791	-0.140252	-0.123777	-0.161381	-0.243939		calcium-dependent protein kinase 12
42565997	-0.141043	-0.123777	-0.165083	-0.143182		Glycosyltransferase family 61 protein
110736490	-0.141839	-0.123777	0.400401	-0.243939		polyubiquitin 4 UBQ4
13265523	-0.142114	-0.123777	-0.138913	-0.243939		At1g76180
356546032	-0.14386	-0.123777	-0.160801	-0.193589		PREDICTED: VIN3-like protein 2-like
110740840	-0.145121	-0.123777	-0.12764	-0.243939		Pyrophosphate-energized vacuolar membrane proton pump 1
571465280	-0.147556	-0.123777	-0.0317437	-0.243939		PREDICTED: protein ODORANT1-like
15241650	-0.147932	-0.123777	-0.164062	-0.243939		transmembrane CLPTM1 family protein
571498455	-0.152529	-0.123777	-0.108881	-0.243939		PREDICTED: probable glycerophosphoryl diester phosphodiesterase 3-like

## Sheet: Cluster 5
Protein ID	Root	Shoot	Rhizome	Inflorescence		Description
3746069	10.3675	-0.116194	-0.165083	-0.243939		putative non-LTR retroelement reverse transcriptase
571489952	1.5393	-0.111754	-0.165083	-0.243939		PREDICTED: ARF guanine-nucleotide exchange factor GNOM-like isoform X1
9665105	1.24982	-0.0115524	-0.165083	-0.243939		Hypothetical protein
414591082	1.22897	0.0524989	-0.165083	-0.0517474		TPA: hypothetical protein ZEAMMB73_044728
669028186	1.1403	0.117202	-0.159008	-0.243939		unnamed protein product
413925483	1.00146	-0.102081	-0.165083	-0.243939		hypothetical protein ZEAMMB73_005256
1944432	0.84481	4.34509	-0.165083	-0.243939		ribulosebisphosphate carboxylase
116830635	0.83665	-0.0951021	-0.162633	-0.243939		Aminotransferase-like, plant mobile domain family protein
413944579	0.626929	-0.118049	-0.165083	-0.243939		hypothetical protein ZEAMMB73_330921
334182389	0.576805	-0.0705364	-0.165083	-0.243939		protein ATRX
15220735	0.532476	-0.107838	-0.165083	-0.243939		glutathione S-conjugate transporting ATPase
571547818	0.236404	-0.118298	-0.165083	-0.243939		PREDICTED: phospholipid-transporting ATPase 1-like isoform X1
15236004	0.23515	-0.0378618	-0.154808	-0.243939		cellulose-synthase-like C5
15223629	0.188271	-0.12331	-0.165083	-0.243939		calcium-dependent protein kinase 33
351721933	0.186982	-0.120449	-0.165083	-0.243939		ATP binding/protein serine/threonine kinase
565350586	0.184699	-0.121882	-0.165083	-0.243939		PREDICTED: U-box domain-containing protein 15-like
15234601	0.140433	-0.104753	-0.165083	-0.243939		equilibrative nucleotide transporter 3
571525749	0.122041	-0.0230461	-0.0856605	-0.243939		PREDICTED: RING finger protein 10-like
293332483	0.118756	-0.105924	-0.165083	-0.243939		uncharacterized protein LOC100382925
565387732	0.115237	0.921424	-0.162916	-0.243939		PREDICTED: 5'-methylthioadenosine/S-adenosylhomocysteine nucleosidase 1-like
669029083	0.1001	-0.122213	-0.165083	-0.243939		unnamed protein product
33621259	0.0976037	-0.119154	-0.165083	-0.243939		RPA 70kDa subunit
356528028	0.0972862	-0.0854087	-0.138522	-0.243939		PREDICTED: ABC transporter G family member 11-like
565400112	0.0817318	-0.0114588	-0.121092	-0.192137		PREDICTED: uncharacterized protein LOC102595311
162458207	0.0294076	-0.0496576	-0.165083	-0.243939		enolase 1
571449923	0.0289453	-0.0939629	-0.165083	-0.243939		PREDICTED: putative leucine-rich repeat-containing protein DDB_G0290503-like
571444936	-0.0147392	0.984919	-0.146029	-0.243939		PREDICTED: uncharacterized protein LOC100800765
670020411	-0.017495	-0.0827713	-0.165083	-0.243939		unnamed protein product
2342678	-0.0224091	-0.0971492	-0.165083	-0.243939		protein BIP3
356498949	-0.0345935	-0.122301	-0.165083	-0.243939		PREDICTED: uncharacterized protein LOC100803930
565367835	-0.0475026	-0.115023	-0.165083	-0.243939		PREDICTED: probable plastid-lipid-associated protein 14, chloroplastic-like
308080344	-0.0831048	-0.110774	-0.152996	-0.243939		uncharacterized protein LOC100501117
2632088	-0.0946967	-0.117558	-0.165083	-0.243939		Plastid-lipid-Associated Protein
356565422	-0.0984589	0.785624	-0.165083	-0.243939		PREDICTED: two-component response regulator-like APRR2-like
356536206	-0.112905	-0.111162	-0.165083	-0.243939		PREDICTED: sucrose-binding protein-like
565367262	-0.119204	-0.113046	-0.165083	-0.243939		PREDICTED: CLIP-associated protein-like
670395178	-0.128135	-0.0783407	-0.151627	-0.243939		PREDICTED: uncharacterized protein At4g22758
22331647	-0.134233	-0.12103	-0.165083	-0.243939		ABC transporter A family member 2
571463420	-0.138096	-0.112627	-0.165083	-0.243939		PREDICTED: uncharacterized protein LOC102670335
565391092	-0.141546	-0.121236	-0.165083	-0.243939		PREDICTED: uncharacterized protein LOC102582811 isoform X1
10092258	-0.152465	-0.121919	-0.165083	-0.243939		hypothetical protein: 86715-85759
