# Supplementary material for: In-depth assembly of organ and development dissected Picrorhiza kurroa proteome map using mass spectrometry
Source: BMC Plant Biol. 2021 Dec 22;21:604. doi: 10.1186/s12870-021-03394-8 (PMC8693493; doi:10.1186/s12870-021-03394-8)
Supplement: Supplementary file 5 — Additional file 5: Table S5. Proteome-wide analysis of protein domains and screened RNA-binding domains (RBDs) using Pfam database. A list of P. kurroa putative RNA-binding proteins (RBPs) and their motif enrichment using DREME software (E-value < 0.05). [file 12870_2021_3394_MOESM5_ESM.xlsx]

## Sheet: Directory
	Table S5		Analysis of protein domains and proteome-wide RNA binding Proteins (RBPs) repertoire
	Directory
	Table S5-1		A list of protein domains observed for P. kurroa whole proteome using Pfam database
	Table S5-2		A list of RNA binding domains (RBDs) and proteins harbour representative RBDs (putative RBPs)
	Table S5-3		A screened list of P. kurroa putative RBPs
	Table S5-4		Motif ennrichment for P. kurroa putaive RBPs using DREME software

## Sheet: Domains
Domains	Number of Proteins	Protein_list
Pkinase	219	AAB41023.2;AAB71975.1;AAF18509.1;AAG25966.1;AAG50887.1;AAL51077.1;AAM91611.1;AAP03880.2;AAP31049.1;AAY34783.1;ABG29422.1;ABG43096.1;ABG68037.1;ACF85163.1;ACG28938.1;ACG28994.1;ACG32332.1;ACI05082.1;ACL54514.1;ACU23132.1;ADH94612.1;AEY99977.1;AFP20225.1;AFW56190.1;AFW57499.1;AFW57499.1;AFW58228.1;AFW59133.1;AFW60405.1;AFW60786.1;AFW62973.1;AFW63309.1;AFW69408.1;AFW71792.1;AFW78406.1;AFW79382.1;AFW…
LRR_8	117	AAC28231.1;AAG26079.1;AAG50887.1;AAG52107.1;AAT37497.1;ABG43096.1;ACG36448.1;ACI05082.1;AEB06129.1;AFW56190.1;AFW59133.1;AFW62973.1;AFW89246.1;AFY06667.1;AGH18687.1;AGI92774.1;CAA18239.1;DAA35414.1;DAA51283.1;NP_001146150.1;NP_001159226.1;NP_001169737.1;NP_001170171.1;NP_001190722.1;NP_001237994.1;NP_001238034.1;NP_001241201.1;NP_172686.1;NP_173166.2;NP_175336.1;NP_176008.4;NP_176326.2;NP_176717.…
LRRNT_2	109	AAB71975.1;AAC28231.1;AAG26079.1;AAP31049.1;ABG68037.1;ACG36448.1;ACI05082.1;ADH94612.1;AFW56190.1;AFW57431.1;AFW59133.1;AFW62973.1;AFY06667.1;AGH18687.1;AGI92774.1;CAA18239.1;CDM84746.1;DAA35414.1;NP_001131017.1;NP_001151616.1;NP_001159226.1;NP_001169737.1;NP_001170171.1;NP_001182927.1;NP_001190722.1;NP_001236234.1;NP_001237994.1;NP_001241201.1;NP_172708.1;NP_173166.2;NP_177694.1;NP_178019.2;NP_…
PPR	94	ACF79319.1;ACF79319.1;ACF79319.1;ACG45366.1;ACG45366.1;ACN28508.1;ACN28508.1;AFW58296.1;AFW58542.1;AFW58542.1;AFW64585.1;AFW67175.1;AFW67175.1;AFW67175.1;AFW70684.1;AFW70684.1;AFW72920.1;AFW72920.1;BAE98744.1;BAE98744.1;BAE98744.1;BAF01440.1;BAF01440.1;CDJ26377.1;CDM81992.1;CDM81992.1;CDM82015.1;CDM82015.1;CDM82919.1;CDM82919.1;CDM84524.1;CDM84524.1;DAA38530.1;DAA38530.1;DAA38530.1;DAA41711.1;DAA…
PPR_2	94	ACF79319.1;ACG45366.1;AFW58296.1;AFW58542.1;AFW67175.1;AFW70684.1;AFW72920.1;BAE98744.1;BAF01440.1;CDM82015.1;CDM84524.1;DAA38530.1;DAA41711.1;DAA45420.1;DAA51685.1;DAA52609.1;DAA59261.1;NP_001031987.1;NP_001143319.1;NP_001146253.1;NP_001157212.1;NP_172105.4;NP_172461.1;NP_172560.2;NP_173097.2;NP_173972.1;NP_179312.1;NP_188050.1;NP_188314.1;NP_190540.1;NP_193587.4;NP_195386.1;NP_196831.1;NP_19703…
Pkinase_Tyr	88	AAL51077.1;AAP03880.2;ACF85163.1;ACG28938.1;ACG28994.1;ACI05082.1;ACU23132.1;ADH94612.1;AFW56190.1;AFW57499.1;AFW58228.1;AFW62973.1;AFW63309.1;AFW78406.1;AFW79382.1;AFW79591.1;AFY06667.1;AGY79316.1;BAB10581.1;BAB10760.1;CDM86581.1;DAA51252.1;DAA57669.1;NP_001077788.1;NP_001105276.1;NP_001131017.1;NP_001159226.1;NP_001168157.1;NP_001169701.1;NP_001170046.1;NP_001236234.1;NP_001237994.1;NP_00123839…
NB-ARC	72	AAC49592.1;AAF44093.1;AAK06861.1;AAK58606.1;AAP44392.1;AAP44393.1;AAQ01786.1;AAT37497.1;ACJ64862.1;ACO53397.1;AEB06129.1;AFW57088.1;AFW60129.1;AFW65257.1;AGE10387.1;AGQ17377.1;AGY30895.1;AKC03661.1;AKC03666.1;CAB10216.1;CAB38788.1;CAD44579.1;CDJ26550.1;CDM80630.1;CDM86309.1;CDM87045.1;DAA41618.1;NP_001118968.1;NP_001235397.1;NP_001235737.1;NP_001236756.1;NP_001237787.1;NP_172686.1;NP_176326.2;NP_…
p450	65	AAL50594.1;AAN37417.1;AAY34261.1;ABA07806.2;ABC68403.1;ABC69386.1;ACF88278.1;ACG29333.1;ACG29853.1;ACG32513.1;ACG36565.1;ACG42185.1;ACG45335.1;ADK62372.1;AFW57275.1;AFW59831.1;AFW61201.1;BAF56235.1;BAF56237.1;CAB87779.1;CDM84754.1;DAA60532.1;NP_001130598.1;NP_001131939.1;NP_001153093.1;NP_001241120.1;NP_172734.2;NP_174633.1;NP_176122.2;NP_188730.2;NP_189246.1;NP_189248.1;NP_189262.1;NP_190421.1;N…
ABC_tran	63	ACN27892.1;ACN27892.1;AEY84030.1;AFW59635.1;AFW89564.1;BAA90508.1;CBH32605.1;CDM83155.1;CDM83155.1;CDM84195.1;CDM84195.1;DAA37902.1;DAA45196.1;DAA55708.1;DAA57811.1;DAA57953.1;DAA57987.1;NP_001145981.1;NP_001147989.1;NP_001152673.1;NP_174329.1;NP_178811.7;NP_181013.1;NP_187973.1;NP_190357.2;NP_190919.1;NP_191575.2;NP_196011.1;XP_003521316.1;XP_003525183.1;XP_003526081.1;XP_003531625.1;XP_00353260…
LRR_1	57	AAC28231.1;AAP31049.1;ABB00836.1;ABG68037.1;AFW56190.1;AFY06667.1;CAA18239.1;DAA35414.1;NP_001131017.1;NP_001146150.1;NP_001169737.1;NP_001190722.1;NP_001238034.1;NP_173166.2;NP_176717.1;NP_180206.1;NP_180875.1;NP_191342.1;NP_193118.2;NP_195650.1;NP_198058.1;NP_566213.1;XP_003516400.1;XP_003517433.1;XP_003518489.2;XP_003521988.1;XP_003524106.1;XP_003536619.1;XP_003540456.1;XP_003555150.1;XP_00355…
F-box	54	AAD21743.1;AAD32928.1;AAG51006.1;ABR67868.1;ACG37338.1;ACR15149.1;ACT53268.1;BAB02618.1;CDM81104.1;CDM82464.1;DAA50180.1;DAA50389.1;NP_001131309.1;NP_001147018.1;NP_001147557.1;NP_001168702.1;NP_001190683.1;NP_001242863.1;NP_173899.1;NP_174521.1;NP_175208.1;NP_176806.1;NP_177951.6;NP_181991.1;NP_188377.1;NP_188590.2;NP_188927.1;NP_190299.2;NP_190835.1;NP_195605.1;NP_195930.2;NP_197317.1;NP_199833…
PH	53	AAC50039.1;AAF00646.1;AAK69447.1;AAW56592.1;AFW56026.1;AFW63269.1;AFW69660.1;AFW74802.1;BAB10160.1;BAB10932.1;BAD94445.1;BAF00631.1;BAF02155.1;CAB10322.1;CDM82708.1;DAA39168.1;DAA42070.1;DAA51286.1;DAA61508.1;NP_001130951.1;NP_001147493.1;NP_001147935.1;NP_177951.6;NP_196587.1;NP_196864.1;NP_198433.1;NP_566745.1;XP_003518902.2;XP_003521113.1;XP_003523649.1;XP_003535960.2;XP_003536583.1;XP_0035414…
WD40	52	AAB71474.1;AAC79104.1;AAG32022.1;AAG51373.1;ACF78394.1;ACF86111.1;ACG36371.1;AFW86425.1;BAC43304.1;CAA18182.1;DAA51286.1;NP_001130414.1;NP_001140542.1;NP_001140542.1;NP_001143076.1;NP_001151418.1;NP_001151541.1;NP_001170197.1;NP_001170197.1;NP_172582.2;NP_172751.1;NP_197492.1;NP_563981.1;NP_850206.4;NP_851068.1;XP_003518902.2;XP_003519800.1;XP_003522494.1;XP_003524348.1;XP_003526054.1;XP_00353211…
Helicase_C	51	AAF75791.1;AAK62631.1;AAM13851.1;AFW72860.1;BAB09945.1;CDM81224.1;CDM82651.1;CDM83421.1;DAA37755.1;DAA50828.1;NP_001078101.1;NP_001078482.1;NP_001104874.1;NP_001140760.1;NP_001147316.1;NP_001183327.1;NP_001190402.1;NP_172336.4;NP_173078.1;NP_174479.1;NP_189410.2;NP_196428.2;NP_197422.2;NP_197532.3;NP_973689.2;XP_003522265.1;XP_003528847.1;XP_003536072.1;XP_003545584.1;XP_003545739.1;XP_003548117.…
CH	48	AAC49813.1;AAM15062.1;AAO89211.1;ABQ44355.1;ACH78246.1;ACN29316.1;BAB11409.1;BAG80663.1;CAA18182.1;CAB10338.1;DAA51286.1;NP_001104866.1;NP_001132006.1;NP_001190402.1;NP_001234975.1;NP_176695.1;NP_180056.1;NP_201001.1;NP_201348.1;NP_565944.1;NP_850475.2;XP_003517073.2;XP_003518902.2;XP_003529967.1;XP_003530813.1;XP_003530831.1;XP_003549919.1;XP_003554686.1;XP_006338038.1;XP_006338932.1;XP_00634406…
S1	40	AAC50039.1;AAF00646.1;AAL79338.1;ABS19875.1;AFS17371.1;AFW56972.1;AFW58116.1;AFW78889.1;BAB11613.1;CAA18724.1;CAC08248.1;CDM83290.1;DAA45287.1;NP_001077946.1;NP_001239880.1;NP_188075.2;NP_191469.3;NP_197056.1;NP_564155.1;XP_003521119.1;XP_003525024.1;XP_003530438.1;XP_003531453.1;XP_006338518.1;XP_006346529.1;XP_006347039.1;XP_006349848.1;XP_006351794.1;XP_006358800.1;XP_006363923.1;XP_006366686.…
Glyco_hydro_1	36	AAL35900.1;ACF79018.1;ACF85574.1;ACN27767.1;ACU17098.1;AFW86697.1;CDM82020.1;CDM82516.1;CDM83452.1;CDM84667.1;CDM85085.1;DAA37913.1;NP_001031581.1;NP_001168141.1;NP_001275172.1;NP_001281226.1;NP_193634.1;NP_194843.1;NP_197643.1;NP_198505.2;XP_003521970.1;XP_003530290.1;XP_003548316.1;XP_003556662.1;XP_006343732.1;XP_006346719.1;XP_006352469.1;XP_006366190.1;XP_006366493.1;XP_006367794.1;XP_006575…
2OG-FeII_Oxy	34	AAC49176.1;ACU17663.1;AFM52334.1;BAC23050.1;BAH36892.1;CDM85892.1;DAA35481.1;NP_001143387.1;NP_001168580.1;NP_001169700.1;NP_172147.2;NP_174753.1;NP_181002.1;NP_181207.2;NP_191699.1;XP_003518865.1;XP_003519993.1;XP_003528896.1;XP_003535663.1;XP_003537703.1;XP_003543965.1;XP_003544624.1;XP_003553825.1;XP_006339306.1;XP_006340084.1;XP_006348004.1;XP_006349164.1;XP_006349451.1;XP_006354552.1;XP_0063…
AAA	33	AAA33643.1;AAA67356.1;AAA67356.1;AAA67356.1;AAA67356.1;AAA81953.1;AAA87886.1;AAA96135.1;AAD17230.1;AAD17230.1;AAK69447.1;AAK69447.1;AAL10476.1;AAL10476.1;AAL24388.1;ABU50828.1;ACF88372.1;ACF88372.1;AFW60180.1;AFW60180.1;BAA97584.1;BAF02022.1;BAF02022.1;BAF02143.1;BAF02143.1;CAA68141.1;CAA68141.1;CDX48683.1;CDX48684.1;DAA36324.1;DAA36324.1;DAA41723.1;DAA41723.1;DAA45314.1;DAA45314.1;NP_001105903.1…
DEAD	33	AAF75791.1;AAK62631.1;AFW70500.1;CDM82651.1;CDM83421.1;DAA37755.1;DAA50828.1;NP_001078482.1;NP_001104874.1;NP_001140760.1;NP_001147316.1;NP_001183327.1;NP_001190402.1;NP_173078.1;NP_174479.1;NP_189410.2;NP_196428.2;NP_197422.2;NP_197532.3;XP_003522265.1;XP_003536072.1;XP_003545584.1;XP_003548117.1;XP_003554364.1;XP_006338578.1;XP_006341746.1;XP_006346743.1;XP_006349284.1;XP_006352957.1;XP_0063573…
RVT_1	31	AAC13599.1;AAC63844.1;AAC69377.1;AAC95175.1;AAD15471.1;AAD17361.1;AAD17398.1;AAD22505.1;AAD39272.1;AAF18642.1;AAF79348.1;AAG52026.1;AAL75982.1;AAL75999.1;AAM15062.1;ABQ44355.1;ACN78974.1;ADX31265.1;BAB01210.1;BAB10790.1;NP_177575.1;XP_006347259.1;XP_006354267.1;XP_006356603.1;XP_006364939.1;XP_006365576.1;XP_006574037.1;XP_006574051.1;XP_006579076.1;XP_006593038.1;XP_008675782.1;
UDPGT	31	AAM62706.1;AAV64215.1;ACL53146.1;ACR36462.1;ACU24590.1;AFW64425.1;AFW71383.1;AFW80209.1;BAB02841.1;DAA52095.1;NP_001149381.1;NP_001150595.1;NP_001169210.1;NP_001169283.1;NP_172511.3;NP_173820.1;NP_188813.1;NP_200217.1;NP_567955.1;XP_003518708.1;XP_003519003.1;XP_003521165.2;XP_003539343.1;XP_006342414.1;XP_006347327.1;XP_006348636.1;XP_006350868.1;XP_006354413.1;XP_006357882.1;XP_006367824.1;XP_0…
DIOX_N	29	AAC49176.1;AFM52334.1;BAC23050.1;BAH36892.1;CDM85892.1;DAA35481.1;NP_001169700.1;NP_172147.2;NP_174753.1;NP_181002.1;NP_181207.2;NP_191699.1;XP_003518865.1;XP_003519993.1;XP_003528896.1;XP_003537703.1;XP_003543965.1;XP_003544624.1;XP_003553825.1;XP_006339306.1;XP_006340084.1;XP_006340555.1;XP_006348004.1;XP_006349164.1;XP_006349451.1;XP_006355573.1;XP_006364184.1;XP_006572938.1;XP_006573023.1;
zf-RING_2	29	AAG51221.1;ACF83816.1;ACN36122.1;ACU23940.1;ACU24213.1;AFW90598.1;NP_001078058.1;NP_001136489.1;NP_001141166.1;NP_001145884.1;NP_001148112.1;NP_173809.1;NP_178156.1;NP_188523.1;NP_194986.2;NP_196321.1;NP_199155.1;NP_200027.2;XP_003530831.1;XP_003531535.1;XP_006341993.1;XP_006342634.1;XP_006342827.1;XP_006346744.1;XP_006347666.1;XP_006361369.1;XP_006591238.1;XP_008646765.1;XP_008650478.1;
ABC2_membrane	28	BAA90508.1;CBH32605.1;CDM83155.1;CDM84195.1;DAA57953.1;NP_001145981.1;NP_001147989.1;NP_190357.2;NP_190919.1;XP_003525183.1;XP_003526081.1;XP_003532607.1;XP_003533431.1;XP_003536632.1;XP_003543663.1;XP_003550575.1;XP_003551279.2;XP_003553514.1;XP_003556255.1;XP_006344214.1;XP_006349934.1;XP_006359961.1;XP_006361493.1;XP_006366078.1;XP_006575132.1;XP_006590207.1;XP_006597138.1;XP_008655816.1;XP_00…
DYW_deaminase	28	AFW58542.1;AFW67506.1;AFW72920.1;BAF01440.1;CDM82015.1;DAA51685.1;NP_001031987.1;NP_173097.2;NP_188050.1;NP_190540.1;NP_196831.1;NP_199850.1;XP_003517982.1;XP_003523921.1;XP_003532067.1;XP_003533068.2;XP_003536531.1;XP_003541672.2;XP_003542017.1;XP_006355128.1;XP_006361605.1;XP_006572946.1;XP_006597484.1;XP_006603878.1;XP_006605886.1;XP_008659839.1;XP_008670964.1;XP_008678983.1;
RRM_1	27	ACF83094.1;ACR36437.1;ACU19575.1;ACU23303.1;AFW81422.1;AFW86253.1;CAA74889.1;CAC12816.1;DAA57477.1;NP_001131830.2;NP_001132368.1;NP_001148086.1;NP_001169335.1;NP_173208.1;NP_177563.1;NP_564554.1;XP_003535181.1;XP_003556085.1;XP_006338922.1;XP_006346045.1;XP_006355926.1;XP_006356616.1;XP_006360001.1;XP_006362045.1;XP_006576042.1;XP_006597219.1;XP_006601387.1;
LRR_6	26	ACG36448.1;AGI92774.1;NP_001147557.1;NP_001170171.1;NP_001190722.1;NP_001241201.1;NP_180274.2;NP_189443.2;NP_197433.1;XP_003522614.1;XP_003528427.1;XP_003531280.1;XP_003536619.1;XP_003553018.1;XP_003555849.1;XP_006345168.1;XP_006345279.1;XP_006362371.1;XP_006587379.1;XP_006599520.1;XP_008652521.1;XP_008659178.1;XP_008660511.1;XP_008662486.1;XP_008673679.1;XP_008679525.1;
Myb_DNA-binding	26	AAC83582.1;AAK59470.1;AAL84612.1;ACU20177.1;AEV91169.1;AEV91181.1;CAC07916.1;CDM85122.1;NP_001078197.2;NP_001105597.1;NP_001141392.1;NP_001144444.1;NP_001147445.1;NP_190248.1;NP_200570.1;XP_003520640.1;XP_003540680.1;XP_003540870.1;XP_003546612.1;XP_003550195.1;XP_003550939.1;XP_003553216.1;XP_006355058.1;XP_006355506.1;XP_006362570.1;XP_006583311.1;
ABC_membrane	25	AFW59635.1;AFW89564.1;DAA37902.1;DAA45196.1;DAA55708.1;DAA57811.1;DAA57987.1;NP_174329.1;NP_178811.7;NP_181013.1;NP_191575.2;NP_196011.1;XP_003521316.1;XP_003531625.1;XP_003541677.1;XP_003547192.1;XP_003554863.1;XP_006341813.1;XP_006343128.1;XP_006349123.1;XP_006352948.1;XP_006355823.1;XP_006355894.1;XP_006583025.1;XP_006589503.1;XP_006599515.1;
Peptidase_S8	25	AAK25839.1;AAK53589.1;AAM20148.1;ACN36528.1;AFW61874.1;AFW72701.1;BAB09626.1;CDM82985.1;NP_197467.1;NP_564412.1;NP_564414.2;NP_567839.1;XP_006342910.1;XP_006342924.1;XP_006353035.1;XP_006358144.1;XP_006362686.1;XP_006589538.1;XP_006590070.1;XP_006599577.1;XP_008650860.1;XP_008663514.1;XP_008673070.1;XP_008673128.1;XP_008679257.1;
PPR_1	25	ACF79319.1;ACN28508.1;BAE98744.1;DAA38530.1;DAA52609.1;NP_001157212.1;NP_172461.1;NP_173972.1;NP_974803.1;XP_003527773.1;XP_003532067.1;XP_003533355.1;XP_003541675.1;XP_006339168.1;XP_006341056.1;XP_006345374.1;XP_006356647.1;XP_006366332.1;XP_006583811.1;XP_006585259.1;XP_006587960.1;XP_006605886.1;XP_008673461.1;XP_008675484.1;XP_008679404.1;
RT_RNaseH	24	AAC69377.1;AAD03367.1;AAD22505.1;AAD39272.1;AAF18642.1;AAF79348.1;AAG52026.1;AAL75982.1;AAL75999.1;AAM15062.1;ABQ44355.1;ACN78974.1;ADX31265.1;BAB10790.1;XP_006347259.1;XP_006354267.1;XP_006364939.1;XP_006365576.1;XP_006575920.1;XP_006579076.1;XP_006589853.1;XP_006593038.1;XP_006596896.1;XP_006599816.1;
PPR_3	24	AFW67175.1;BAE98744.1;CDM81992.1;CDM82919.1;DAA41711.1;DAA52646.1;DAA59261.1;NP_001157212.1;NP_172560.2;NP_201043.1;XP_003527773.1;XP_003535468.1;XP_003541672.2;XP_003541675.1;XP_003556470.1;XP_003556633.1;XP_006341056.1;XP_006353043.1;XP_006356647.1;XP_006357522.1;XP_006357531.1;XP_006365038.1;XP_006583811.1;XP_008673461.1;
Retrotrans_gag	24	AAC69377.1;AAD03367.1;AAD22505.1;AAF18642.1;AAF79348.1;AAL75999.1;AAL77115.1;AAM15062.1;AAM15425.1;AAQ82035.1;ABQ44355.1;ACN78974.1;ADX31265.1;BAB10790.1;CAB81134.1;NP_001183468.1;XP_006365576.1;XP_006579076.1;XP_006584232.1;XP_006591677.1;XP_006593038.1;XP_006593096.1;XP_006596896.1;XP_008675782.1;
Ank	23	AAG39222.1;ACN33858.1;ACU21334.1;AFW77317.1;BAB10160.1;BAE99592.1;CAC17380.1;NP_001189808.1;NP_001190267.1;NP_001242105.1;NP_178551.2;NP_192258.5;NP_194976.1;NP_199825.1;XP_003518370.1;XP_003520633.1;XP_003541387.1;XP_003552779.1;XP_006339047.1;XP_006343185.1;XP_006347666.1;XP_006360380.1;XP_006364038.1;XP_006364038.1;XP_006364038.1;XP_006580390.1;XP_006583984.1;XP_006586964.1;XP_006589266.1;
Rx_N	23	AAK06861.1;AAK58606.1;AAQ01786.1;AFW57088.1;AFW58116.1;AGQ17377.1;AGY30895.1;CDM80630.1;CDM86309.1;CDM87045.1;DAA41618.1;NP_001235737.1;NP_001237787.1;NP_187360.1;NP_188064.1;XP_003543829.1;XP_003551452.2;XP_006339272.1;XP_006340282.1;XP_006355884.1;XP_006598349.1;XP_006603027.1;XP_008671840.1;
Ank_2	22	AAG39222.1;ACN33858.1;ACU21334.1;AFW77317.1;BAE99592.1;CAC17380.1;NP_001189808.1;NP_001190267.1;NP_001242105.1;NP_192258.5;NP_194976.1;NP_199825.1;XP_003518370.1;XP_003520633.1;XP_003541387.1;XP_003552779.1;XP_006339047.1;XP_006347666.1;XP_006360380.1;XP_006364038.1;XP_006580390.1;XP_006586964.1;
Sugar_tr	22	AAF74566.1;ADK62370.1;AFW56606.1;BAE98379.1;DAA40755.1;NP_001077495.1;NP_001105776.1;NP_001146190.1;NP_001148007.1;NP_001236592.1;NP_174313.1;NP_187166.2;NP_187911.1;NP_188702.2;XP_003518798.1;XP_003520312.1;XP_003531672.1;XP_006345189.1;XP_006346943.1;XP_006359910.1;XP_006361907.1;XP_006363185.1;
TIR	22	AAP44392.1;AAP44393.1;AAT37497.1;ACJ64862.1;CAB10216.1;DAA63174.1;NP_001235397.1;NP_001236756.1;NP_192585.1;NP_193424.2;NP_199457.1;NP_199725.1;XP_003539653.1;XP_006357280.1;XP_006360969.1;XP_006364655.1;XP_006367017.1;XP_006367172.1;XP_006582216.1;XP_006599163.1;XP_006600106.1;XP_006605615.1;
zf-C3HC	21	BAE98955.1;BAF00722.1;NP_001131841.1;NP_001240870.1;NP_197702.1;NP_565206.1;NP_565510.1;XP_003530139.1;XP_003531520.1;XP_003545901.1;XP_003547403.1;XP_003553280.1;XP_006345296.1;XP_006349075.1;XP_006361337.1;XP_006579976.1;XP_006581110.1;XP_006589266.1;XP_006598997.1;XP_006600327.1;XP_008654081.1;
C2	21	AAB70417.1;AAC25630.1;AAC28231.1;AAC28231.1;AAC28231.1;AAC28232.1;AAC28254.1;AAD03367.1;AAD14459.1;AAF18642.1;AAF79348.1;AAG50715.1;AAG52366.1;AAL31655.1;AAL75982.1;AAL75999.1;AAM15062.1;ABO26298.1;ABQ44355.1;ABS32110.1;ACG28758.1;ACG46729.1;ACL53476.1;ACL53796.1;ACN78974.1;ACU14102.1;ACU20715.1;ADX31265.1;AFW69660.1;BAA90508.1;BAB10790.1;BAB11409.1;BAC23050.1;BAC23050.1;CAB10354.1;CBH32605.1;CDM…
Hydrolase	20	ACF78777.1;ACU18762.1;ACU19382.1;AFW84004.1;NP_001136742.1;NP_001149447.1;NP_001237439.1;NP_001276320.1;XP_003521705.1;XP_003521833.1;XP_003525017.1;XP_003543731.1;XP_003554951.1;XP_006339743.1;XP_006344023.1;XP_006347865.1;XP_006359241.1;XP_006363455.1;XP_006364991.1;XP_006584122.1;
fn3_6	20	AAK25839.1;AAK53589.1;ACN36528.1;AFW61874.1;AFW72701.1;BAB09626.1;CDM82985.1;NP_564412.1;NP_564414.2;NP_567839.1;XP_006342910.1;XP_006342924.1;XP_006353035.1;XP_006358144.1;XP_006362686.1;XP_006590070.1;XP_008650860.1;XP_008663514.1;XP_008673070.1;XP_008679257.1;
Inhibitor_I9	20	AAK25839.1;AAK53589.1;AFW61874.1;AFW72701.1;BAB09626.1;CDM82985.1;NP_001118480.1;NP_564412.1;NP_564414.2;NP_567839.1;XP_006342910.1;XP_006342924.1;XP_006353035.1;XP_006358144.1;XP_006362686.1;XP_006590070.1;XP_008650860.1;XP_008663514.1;XP_008673070.1;XP_008679257.1;
rve	20	AAC67205.1;AAC69377.1;AAC95173.1;AAD03367.1;AAD23690.1;AAF79348.1;AAL75982.1;AAL75999.1;ABQ44355.1;BAB10790.1;CAA20201.1;CAB75932.1;XP_006354267.1;XP_006364939.1;XP_006365576.1;XP_006589853.1;XP_006593038.1;XP_006596896.1;XP_006603500.1;XP_008657558.1;
Transferase	20	ACU13347.1;AFW75497.1;BAB10829.1;DAA39907.1;NP_189610.1;NP_190597.1;NP_194919.1;NP_197785.1;NP_201517.1;XP_003551391.1;XP_006342419.1;XP_006347627.1;XP_006351214.1;XP_006353264.1;XP_006355661.1;XP_008660976.1;XP_008672444.1;XP_008673748.1;XP_008677983.1;XP_008679391.1;
U-box	20	AFW84731.1;NP_190235.1;NP_566927.1;NP_568313.2;XP_003516428.1;XP_003519324.1;XP_003520716.1;XP_003536205.1;XP_003538329.1;XP_003548884.1;XP_006340633.1;XP_006341792.1;XP_006342249.1;XP_006344225.1;XP_006366992.1;XP_006583291.1;XP_006584821.1;XP_006593641.1;XP_008649757.1;XP_008662970.1;
MP	19	AAB72162.1;AG01340.1;ACJ05642.2;AFW62062.1;BAB40450.1;BAE99592.1;CAC17380.1;CAC88194.1;CAF34022.1;CDAA37344.1;DAA47016.1;DAA47735.1;DAA50244.1;NP_001077452.1;NP_001141300.1;NP_001146016.1;NP_001147515.1;NP_001152269.1;NP_001152382.1;NP_001170442.1;NP_001190420.1;NP_176482.1;NP_176482.1;NP_179092.1;NP_180393.1;NP_194686.1;NP_194686.1;NP_194976.1;NP_563881.1;NP_567356.1;NP_850125.1;XP_003518370.1;X…
Arm	19	AAL69492.1;AFW84731.1;NP_001150691.1;NP_001154300.1;NP_190235.1;XP_003516428.1;XP_003520569.1;XP_003536542.1;XP_003538329.1;XP_003550530.1;XP_003550530.1;XP_006341792.1;XP_006342249.1;XP_006344225.1;XP_006361932.1;XP_006583708.1;XP_006584074.1;XP_006593641.1;XP_008649757.1;XP_008662970.1;
BTB	19	AAL69492.1;BAB10932.1;BAF02155.1;CDM85210.1;DAA61508.1;NP_001147935.1;NP_178551.2;NP_187515.1;NP_196864.1;XP_003516617.1;XP_003520569.1;XP_003532194.1;XP_003536542.1;XP_003536583.1;XP_003544178.1;XP_003545003.1;XP_003555034.1;XP_006359421.1;XP_006366578.1;XP_008656893.1;
GRAS	19	AAK73151.1;AAL31902.1;ACG28356.1;ACN34211.1;NP_192565.1;NP_199007.1;XP_003517241.1;XP_003539081.2;XP_003547994.1;XP_003548164.1;XP_003549053.1;XP_006346781.1;XP_006350781.1;XP_006351691.1;XP_006362746.1;XP_006588180.1;XP_008649505.1;XP_008650262.1;XP_008656556.1;
PTR2	19	AAG52554.1;ACF86161.1;ACG29609.1;ACG41138.1;AFW77992.1;CDM83976.1;DAA57644.1;DAA61142.1;NP_001130357.1;NP_199416.1;XP_003521106.1;XP_003523479.1;XP_003524135.1;XP_003529761.1;XP_003534448.1;XP_003546719.1;XP_006343081.1;XP_006356126.1;XP_006358567.1;
TAXi_C	19	AAK81698.1;ACN29106.1;BAF00627.1;CDM81899.1;CDM84483.1;NP_001169558.1;NP_190702.2;XP_003522473.1;XP_003529886.1;XP_003541438.1;XP_003546132.1;XP_003546133.1;XP_003546907.1;XP_006354732.1;XP_006364700.1;XP_006592497.1;XP_006598337.1;XP_006598426.1;XP_008679619.1;
RNA_pol	18	AAG12747.1;AAL79338.1;ACL54825.1;AFW68884.1;CAA36735.1;NP_001147612.1;NP_001148175.1;NP_175827.1;NP_197074.1;NP_683602.1;XP_003525896.1;XP_003533774.1;XP_006345348.1;XP_006355533.1;XP_006364477.1;XP_006590533.1;XP_006605207.1;YP_635629.1;
zf-C3HC4	18	BAE98955.1;BAF00722.1;NP_001131841.1;NP_001242770.1;NP_197702.1;NP_565510.1;XP_003530139.1;XP_003547403.1;XP_003553280.1;XP_006345296.1;XP_006349075.1;XP_006361337.1;XP_006575096.1;XP_006579976.1;XP_006581110.1;XP_006589266.1;XP_006598997.1;XP_006600327.1;XP_008654081.1;
Malectin	18	AAG50887.1;ADH94612.1;NP_001238397.1;NP_175336.1;NP_175747.2;NP_176008.4;NP_179901.1;NP_187250.1;NP_190212.2;NP_190221.1;NP_190226.1;NP_200773.1;XP_003520131.2;XP_003549194.1;XP_006348929.1;XP_006358215.1;XP_006595458.1;XP_006606937.1;
Integrase_H2C2	18	AAD03367.1;AAF18642.1;AAF79348.1;AAL75982.1;AAL75999.1;AAM15062.1;ABQ44355.1;ACN78974.1;ADX31265.1;BAB10790.1;XP_006354267.1;XP_006364939.1;XP_006365576.1;XP_006575920.1;XP_006582627.1;XP_006593038.1;XP_006596896.1;XP_006599816.1;
peroxidase	18	AAG40051.2;ACG43658.1;ACG44598.1;ACN27987.1;ACU17829.1;ACU22937.1;NP_001240064.1;NP_172907.1;NP_179406.1;prf||2114377B;XP_003533237.1;XP_006341847.1;XP_006348775.1;XP_006348978.1;XP_006353128.1;XP_006356344.1;XP_006356731.1;XP_006357953.1;
SE	17	AAG50645.1;ACF83581.1;AFW68884.1;NP_001104866.1;NP_001105665.1;NP_001130355.1;NP_176945.1;XP_006339876.1;XP_006342680.1;XP_006345644.1;XP_006357338.1;XP_006575738.1;XP_006582339.1;XP_006587179.1;XP_006592825.1;XP_006601169.1;XP_006604509.1;XP_008665835.1;
Cation_ATPase	17	AFW78527.1;AFW84004.1;BAF00641.1;DAA42835.1;NP_192910.1;NP_568633.2;XP_003516268.1;XP_003521833.1;XP_003525017.1;XP_003543731.1;XP_003543731.1;XP_003554951.1;XP_003554951.1;XP_006339743.1;XP_006347865.1;XP_006353089.1;XP_006359241.1;XP_006363455.1;XP_006366060.1;XP_006602704.1;
adh_short	17	ACL53476.1;ACU19184.1;ACU23411.1;ACU23954.1;AFW63153.1;BAB11512.1;DAA38254.1;NP_001131492.2;NP_001242074.1;NP_565425.1;XP_003518977.1;XP_003520921.1;XP_003540716.1;XP_006338643.1;XP_006342322.1;XP_006352379.1;XP_006353886.1;
PHD	17	AAK69447.1;AFW56026.1;AFW69660.1;DAA39168.1;XP_003523649.1;XP_003535960.2;XP_003541436.1;XP_006338159.1;XP_006353661.1;XP_006362316.1;XP_006364659.1;XP_006365845.1;XP_006367117.1;XP_006573775.1;XP_006591224.1;XP_006601169.1;XP_006603816.1;
B_lectin	17	ABV21213.1;ACN27659.1;AFW58228.1;BAF00889.1;DAA35835.1;NP_001105655.1;NP_187807.1;NP_197348.1;XP_003529974.2;XP_006339602.1;XP_006355085.1;XP_006359937.1;XP_006360540.1;XP_006582219.1;XP_006586060.1;XP_006598045.1;XP_006606200.1;
B3	17	AAN72043.1;ACB37365.1;ACB37365.1;ADG43142.1;AGB34311.1;AGB34311.1;AGB34311.1;AGB34311.1;AGB34311.1;BAB10887.1;BAC43235.1;CAB38788.1;CAB38788.1;CAB38817.1;CAB38900.1;CDM81002.1;DAA38572.1;NP_001030726.2;NP_001105540.1;NP_001140452.1;NP_175524.1;XP_003540166.1;XP_003544336.1;XP_003548926.1;XP_006339907.1;XP_006342026.1;XP_006573404.1;XP_006606945.1;XP_008668996.1;
Cpn60_TCP1	17	AAK62448.1;ACF80750.1;AFW61470.1;BAB11583.1;CBA13550.1;DAA36808.1;NP_001105690.1;NP_001148093.1;NP_180367.1;NP_188044.1;NP_197383.1;XP_003531529.1;XP_003534061.1;XP_006340213.1;XP_006342978.1;XP_006344558.1;XP_006591127.1;
Kinesin	17	BAB02740.1;BAB10064.1;CAB10212.1;CDM82618.1;NP_001154300.1;NP_001169997.1;NP_173273.2;NP_173290.4;NP_188535.4;NP_199064.1;NP_565510.1;NP_850475.2;XP_003530813.1;XP_006349522.1;XP_006581110.1;XP_006583865.1;XP_006587517.1;
PMEI	17	AFI47460.1;CDM81249.1;DAA54384.1;NP_182226.1;NP_187894.2;NP_199814.1;NP_850077.1;XP_003519736.1;XP_003530773.1;XP_003534978.2;XP_003536881.1;XP_003547912.1;XP_003550896.1;XP_003553713.1;XP_003554631.1;XP_006350555.1;XP_006365582.1;
Retrotran_gag_2	17	AAC95173.1;AAD23690.1;AAL66754.1;CAA20201.1;CAB75932.1;XP_006339297.1;XP_006577549.1;XP_006577683.1;XP_006579152.1;XP_006586477.1;XP_006590130.1;XP_006595364.1;XP_006596574.1;XP_006603235.1;XP_006603500.1;XP_008665809.1;XP_008675545.1;
SNF2_N	17	AAM13851.1;AFW72860.1;AFW88372.1;BAB09945.1;CDM81224.1;NP_172336.4;NP_973689.2;XP_003528847.1;XP_006339597.1;XP_006345296.1;XP_006349075.1;XP_006349875.1;XP_006353661.1;XP_006354255.1;XP_006354970.1;XP_006576108.1;XP_008653473.1;
WAK	16	AAF18509.1;AAY34783.1;ACL52944.1;ACU20507.1;CBI75521.1;CDJ26528.1;CDM85849.1;CDM86581.1;NP_001130343.1;NP_001148133.1;NP_173067.1;XP_003545672.1;XP_006584868.1;XP_006595272.1;XP_006605098.1;XP_008669163.1;
AAA_lid_3	16	AAD17230.1;AAL10476.1;ACF88372.1;AFW60180.1;BAF02143.1;CAA68141.1;DAA41723.1;DAA45314.1;NP_178463.1;XP_003531589.1;XP_006342112.1;XP_006344040.1;XP_006347396.1;XP_006363201.1;XP_006364783.1;XP_008678436.1;
AMP-binding	16	AFW62062.1;BAB40450.1;DAA37344.1;NP_001152269.1;NP_001152269.1;NP_001152382.1;NP_001152382.1;NP_176482.1;NP_176482.1;XP_003533100.1;XP_003533100.1;XP_003537522.1;XP_006338382.1;XP_006338382.1;XP_006350455.1;XP_006350455.1;XP_006355790.1;XP_006355790.1;XP_006357896.1;XP_006357896.1;XP_006359460.1;XP_006359460.1;XP_006576395.1;XP_006576395.1;XP_006579033.1;XP_008675265.1;
E1-E2_ATPase	16	AFW78527.1;AFW84004.1;DAA42835.1;NP_192910.1;NP_568633.2;XP_003521833.1;XP_003525017.1;XP_003543731.1;XP_003554951.1;XP_006339743.1;XP_006344023.1;XP_006347865.1;XP_006359241.1;XP_006363455.1;XP_006364991.1;XP_006602704.1;
IQ	16	AAC05343.1;AAG39222.1;NP_001190267.1;XP_003523654.2;XP_003524887.1;XP_003550574.1;XP_003552779.1;XP_006339297.1;XP_006340963.1;XP_006578900.1;XP_006584074.1;XP_006585563.1;XP_006593940.1;XP_006596258.1;XP_008656304.1;XP_008665780.1;
Metallophos	16	AAC34232.2;AEE99719.1;AEE99719.1;AFW56042.1;AFW65974.1;NP_001241258.1;NP_001241258.1;NP_001276313.1;NP_001276313.1;NP_172843.1;NP_172843.1;NP_188686.2;NP_188686.2;NP_194031.5;NP_194204.2;NP_196651.1;NP_200337.1;NP_565985.1;NP_568979.1;XP_006344485.1;XP_006601875.1;XP_006601875.1;
Mito_carr	16	AAF82217.1;NP_001140930.1;NP_001143151.1;NP_001149276.1;NP_001150300.1;NP_001235652.1;NP_195754.1;NP_566683.1;XP_003521800.1;XP_003552220.1;XP_003553860.1;XP_003554754.1;XP_006342787.1;XP_006345460.1;XP_006366374.1;XP_008654631.1;
Na_H_Exchanger	16	AAC98448.1;AFW59183.1;AFW62393.1;DAA47735.1;NP_172049.2;NP_172918.2;NP_190078.2;NP_198976.3;XP_003520629.1;XP_003520797.1;XP_003531001.1;XP_003548468.1;XP_006343907.1;XP_006358270.1;XP_006360984.1;XP_006593307.1;
NAM	16	AAK26018.2;AAO22745.1;ACD39370.1;ACF19789.1;AFW87457.1;AFW89150.1;CAC42087.1;DAA62107.1;NP_001130617.1;NP_174598.1;XP_003520702.1;XP_003541060.1;XP_003553546.1;XP_006356572.1;XP_008649658.1;XP_008656275.1;XP_008665877.1;XP_008671163.1;XP_008675698.1;
PA	16	AAB41023.2;AAB61109.1;AAK25839.1;AAK53589.1;AAM14939.1;AAQ23194.1;AAW56592.1;AAW56592.1;ABV21213.1;ACF79722.1;ACF79722.1;ACF79722.1;ACG36654.1;ACN27659.1;ACN29139.1;ACR15149.1;AFW58228.1;AFW59176.1;AFW61874.1;AFW63447.1;AFW66894.1;AFW72701.1;AGB34311.1;BAB10760.1;BAE99276.1;BAF00889.1;BAH20427.1;CAA75657.1;CDM84117.1;DAA35835.1;DAA38644.1;DAA55087.1;DAA55089.1;NP_001077788.1;NP_001077989.1;NP_001…
S_locus_glycop	16	ABV21213.1;ACN27659.1;AFW58228.1;BAF00889.1;DAA35835.1;NP_001105655.1;NP_187807.1;XP_003529974.2;XP_006339602.1;XP_006355085.1;XP_006359937.1;XP_006360540.1;XP_006582219.1;XP_006586060.1;XP_006598045.1;XP_006606200.1;
TAXi_N	16	AAK81698.1;ACN29106.1;BAF00627.1;CDM81899.1;CDM84483.1;NP_001169558.1;NP_190702.2;XP_003522473.1;XP_003529886.1;XP_003541438.1;XP_003546132.1;XP_003546133.1;XP_003546907.1;XP_006354732.1;XP_006364700.1;XP_008679619.1;
GAT	15	AFW60565.1;BAF46922.1;DAA51252.1;NP_001141113.1;NP_001148639.1;NP_001151446.1;NP_001167712.1;NP_001168794.1;NP_179975.1;NP_181035.1;NP_195200.1;NP_196586.1;NP_564138.1;NP_850127.1;XP_003518891.1;XP_008674812.1;
HLH	15	AEE99257.1;AFW73232.1;NP_001132214.1;NP_001141780.1;NP_001241335.1;NP_172105.4;NP_196619.1;NP_565434.1;XP_003532257.1;XP_003532505.1;XP_003539152.1;XP_006354742.1;XP_006357552.1;XP_006574643.1;XP_008671976.1;
Lipase_GDSL	15	ACG41586.1;CDM82194.1;NP_001130668.1;NP_001151440.1;NP_176139.1;NP_187169.1;NP_188037.1;NP_567372.1;XP_003520622.2;XP_003527438.1;XP_003533553.1;XP_003544151.1;XP_006347451.1;XP_006361071.1;XP_006573614.1;
zf-C3HC4_3	15	NP_001131841.1;NP_001240870.1;NP_197702.1;NP_565206.1;NP_565510.1;XP_003547403.1;XP_003553280.1;XP_006345296.1;XP_006361337.1;XP_006575096.1;XP_006579976.1;XP_006581110.1;XP_006589266.1;XP_006600327.1;XP_008654081.1;
HATPase_c	14	AAW56592.1;AFW87435.1;CDF77348.1;NP_001104866.1;NP_001159313.1;NP_001236599.1;NP_198433.1;NP_567236.1;XP_003518802.1;XP_003556347.1;XP_006357639.1;XP_006575738.1;XP_008644393.1;
AP2	14	ACU16285.1;AEM63548.1;AFW69572.1;AHM22938.1;BAE99276.1;CDM81002.1;DAA57155.1;NP_172758.1;NP_172961.1;NP_200967.1;XP_003531257.1;XP_003536685.2;XP_003540897.1;XP_006354500.1;XP_006358390.1;XP_008670505.1;
Epimerase	14	AAG52618.1;ACG33666.1;ACU17019.1;ACU24065.1;AHZ08759.1;NP_001107633.1;NP_001131905.1;NP_001147328.1;NP_001243072.1;NP_172405.1;NP_172420.1;NP_182056.1;XP_003554142.1;XP_008655508.1;
Lectin_legB	14	NP_001147473.1;NP_001147990.1;NP_001168373.1;NP_001169221.1;NP_191533.1;NP_200835.1;XP_003517684.1;XP_003529112.1;XP_003532590.1;XP_006346248.1;XP_006355698.1;XP_006589950.1;XP_008649316.1;XP_008663410.1;
Malectin_like	14	AAG50887.1;ADH94612.1;NP_175336.1;NP_179901.1;NP_187250.1;NP_190212.2;NP_190221.1;NP_190226.1;NP_200773.1;XP_003520131.2;XP_003549194.1;XP_006358215.1;XP_006595458.1;XP_006606937.1;
PDR_assoc	14	CBH32605.1;CDM83155.1;CDM84195.1;XP_003543663.1;XP_003550575.1;XP_003551279.2;XP_003553514.1;XP_006349934.1;XP_006361493.1;XP_006366078.1;XP_006575132.1;XP_006597138.1;XP_008655816.1;XP_008663061.1;
RVP_2	14	AAC69377.1;AAF18642.1;ABQ44355.1;ACN78974.1;ADX31265.1;XP_006347259.1;XP_006365576.1;XP_006574117.1;XP_006579076.1;XP_006579134.1;XP_006584232.1;XP_006593038.1;XP_006593096.1;XP_008675782.1;
HAT	13	AAW56592.1;AFW87435.1;CDF77348.1;NP_001104866.1;NP_001159313.1;NP_001236599.1;NP_198433.1;NP_566944.1;NP_567236.1;XP_003518802.1;XP_003556347.1;XP_006357639.1;XP_006575738.1;XP_008644393.1;
Tub	13	AAK96884.1;ACG37338.1;AFW59980.1;BAB19779.1;NP_001242850.1;NP_001275086.1;NP_001275153.1;NP_001275271.1;NP_173899.1;NP_197478.1;XP_003521462.1;XP_008648960.1;XP_008666429.1;
PP2	13	CBH32664.1;DAA42184.1;NP_001242863.1;NP_172223.1;NP_177008.1;NP_195790.4;NP_566554.1;XP_003519257.1;XP_003535266.1;XP_003539674.1;XP_003547487.1;XP_006578088.1;XP_006600325.1;XP_008670823.1;
Glyco_hydro_3	13	AAC17166.1;AAC96065.1;BAF01618.1;NP_001169479.1;XP_003520277.1;XP_003520749.2;XP_003531557.1;XP_003540180.1;XP_003544539.1;XP_003546284.2;XP_006338514.1;XP_006338514.1;XP_006344039.1;XP_006605998.1;
NAD_binding_1	13	AAF25989.1;ABO87610.1;CAC08247.1;NP_001132564.1;NP_194183.1;NP_564390.1;NP_568323.1;XP_003520228.1;XP_003530061.1;XP_003552177.1;XP_006338052.1;XP_006349647.1;XP_006352900.1;XP_006357060.1;
HEAT	13	AAC69120.1;BAE98846.1;DAA44499.1;DAA63284.1;NP_001142274.1;NP_189208.1;XP_003525330.1;XP_006346738.1;XP_006350293.1;XP_006350520.1;XP_006364503.1;XP_006576747.1;XP_008646394.1;
Thioredoxin	13	AAK49423.1;AAK59679.1;AFW81387.1;BAG16714.1;DAA51252.1;NP_001141506.1;NP_001149763.1;XP_006343282.1;XP_006344776.1;XP_006348549.1;XP_006360076.1;XP_006594773.1;XP_008678607.1;
ATP-synt_ab	13	ACJ38503.1;CAA23471.1;CAC81058.1;CDM83903.1;DAA48597.1;NP_001148978.1;1;NP_051066.1;NP_178011.1;XP_003536650.1;XP_003540504.1;XP_006360894.1;YP_007516887.1;YP_635646.1;
SET	13	ACF83581.1;NP_001105665.1;XP_006339876.1;XP_006342680.1;XP_006345644.1;XP_006357338.1;XP_006582339.1;XP_006587179.1;XP_006592825.1;XP_006601169.1;XP_006604509.1;XP_006604509.1;XP_008665835.1;
ABC_trans_N	13	CDM83155.1;CDM84195.1;XP_003543663.1;XP_003550575.1;XP_003551279.2;XP_003553514.1;XP_006349934.1;XP_006361493.1;XP_006366078.1;XP_006575132.1;XP_006597138.1;XP_008655816.1;XP_008663061.1;
Cellulose_synt	13	AAR29964.1;CDM80574.1;NP_001105574.1;NP_180124.1;NP_194967.1;NP_195645.1;XP_003518592.1;XP_003526279.1;XP_003532180.1;XP_003541044.1;XP_006578997.1;XP_006592368.1;XP_006599804.1;
GUB_WAK_bind	13	AAY34783.1;ACL52944.1;ACU20507.1;CBI75521.1;CDJ26528.1;CDM85849.1;CDM86581.1;NP_001130343.1;NP_001148133.1;NP_173067.1;XP_003545672.1;XP_006595272.1;XP_008669163.1;
Pectinesterase	13	BAH20370.1;DAA54384.1;DAA60680.1;NP_182226.1;NP_850077.1;XP_003519736.1;XP_003534978.2;XP_003536881.1;XP_003547912.1;XP_003553713.1;XP_003554631.1;XP_006350555.1;XP_006597088.1;
RT_RNaseH_2	13	AAD03367.1;AAD22505.1;AAD39272.1;AAL75982.1;AAL75999.1;ADX31265.1;XP_006354267.1;XP_006365576.1;XP_006579076.1;XP_006589853.1;XP_006593038.1;XP_006596896.1;XP_006599816.1;
RVT_2	13	AAC67205.1;AAC95173.1;AAD23690.1;AAL31657.1;AAL66754.1;AAM98191.1;CAA20201.1;CAB75932.1;XP_006358759.1;XP_006586477.1;XP_006588017.1;XP_006596713.1;XP_008666492.1;
UCH	13	BAB11409.1;NP_176695.1;NP_201001.1;NP_201348.1;NP_565944.1;XP_003517073.2;XP_003529967.1;XP_006354834.1;XP_006357345.1;XP_006359541.1;XP_006360121.1;XP_006361152.1;XP_008669763.1;
Glyco_hydro_2	12	ABK28534.1;AFW76326.1;AFW78019.1;CDM85418.1;NP_001147583.1;NP_181914.1;NP_565232.1;XP_003532926.1;XP_003536079.1;;XP_003549272.1;XP_006343936.1;XP_006604728.1;
BAH	12	AAK69447.1;BAH15357.1;BAH19449.1;BAH20370.1;BAH20427.1;BAH23795.1;BAH36892.1;BAH56857.1;BAH56894.1;XP_006346154.1;XP_006578617.1;
TPR_1	12	DAA47847.1;NP_001130381.1;NP_001190066.1;NP_188253.3;NP_194589.2;NP_200440.1;NP_565985.1;XP_003525334.1;XP_006341842.1;XP_006345557.1;XP_006352442.1;XP_006358786.1;
UBA	12	ACU18678.1;DAA39384.1;NP_001170636.1;NP_177189.1;NP_186903.1;XP_003551850.1;XP_006344068.1;XP_006346247.1;XP_006360121.1;XP_006363121.1;XP_006575360.1;XP_008668365.1;
MIP	12	AAD35014.1;BAF33069.1;CAA38241.1;DAA53302.1;NP_181499.2;NP_198597.1;XP_003534451.1;XP_003535560.1;XP_003547292.1;XP_006338080.1;XP_006338262.1;XP_006346988.1;
zf-CCHC	12	AAM15062.1;AAO89211.1;ABQ44355.1;CAB10338.1;NP_001190402.1;XP_003549919.1;XP_003554686.1;XP_006346045.1;XP_006354317.1;XP_006574117.1;XP_006577549.1;XP_006579152.1;
Cation_ATPase_N	12	AFW78527.1;AFW84004.1;DAA42835.1;NP_192910.1;XP_003521833.1;XP_003525017.1;XP_003543731.1;XP_003554951.1;XP_006339743.1;XP_006347865.1;XP_006359241.1;XP_006363455.1;
Glycos_transf_1	12	CAA16796.1;NP_001105323.1;NP_001106016.1;NP_001106039.1;XP_003531080.2;XP_003552228.1;XP_006339650.1;XP_006340667.1;XP_006350536.1;XP_006352069.1;XP_006364395.1;XP_006583137.1;
Homeodomain	12	CAM32348.1;DAA34951.1;DAA52013.1;NP_001105126.1;NP_001105960.2;NP_001241177.1;NP_174724.1;NP_193011.5;NP_199231.1;XP_006343080.1;XP_006349800.1;XP_006589608.1;
MatE	12	AAD23682.2;ACF83247.1;ACF87410.1;ACM47309.1;AFW81023.1;NP_001147434.1;NP_001168821.1;XP_003517710.1;XP_006339601.1;XP_006343696.1;XP_006353902.1;XP_006367697.1;
PAN_2	12	ABV21213.1;ACN27659.1;AFW58228.1;BAF00889.1;DAA35835.1;NP_001105655.1;NP_187807.1;XP_006339602.1;XP_006355085.1;XP_006360540.1;XP_006582219.1;XP_006598045.1;
Peptidase_C48	12	AAC98465.1;AAF79348.1;AFW63406.1;AFW66885.1;AFW81387.1;CDM82180.1;DAA59261.1;NP_001142489.1;NP_174894.1;NP_191978.3;XP_006577636.1;XP_006594668.1;
ubiquitin	12	BAF00213.1;NP_001150268.1;NP_186903.1;NP_192204.1;XP_003529967.1;XP_003551850.1;XP_006355909.1;XP_006363121.1;XP_006366387.1;XP_006367054.1;XP_006587642.1;XP_006594217.1;
NAP	11	NP_001140542.1;NP_001146414.1;NP_001168718.1;NP_001170197.1;NP_188253.3;XP_003532112.1;XP_003549829.1;XP_006345733.1;XP_006357466.1;XP_006361252.1;XP_006591342.1;
GST_N	11	AAL47687.1;ACL54385.1;ACU15760.1;AFP20277.1;NP_001077564.1;NP_001104992.1;NP_001148829.1;NP_177956.1;NP_180503.1;XP_006352730.1;XP_006358486.1;
Peptidase_C1	11	AFW71194.1;AFW83123.1;AFW88998.1;BAA25899.1;CAA46863.1;CAC18100.1;NP_194241.3;XP_003539008.1;XP_006346518.1;XP_006362426.1;XP_006597352.1;
Aa_trans	11	CDM81547.1;DAA59305.1;NP_172472.1;NP_201190.1;NP_567977.2;XP_003536305.1;XP_003539454.1;XP_003540867.1;XP_003544673.1;XP_006367110.1;XP_006596218.1;
Abhydrolase_6	11	AAG52267.1;ACF78513.1;NP_001143403.1;NP_001148225.1;NP_187698.1;NP_196884.1;XP_003528354.1;XP_006346485.1;XP_006346961.1;XP_006359795.1;XP_006598280.1;
Aminotran_1_2	11	ACG35792.1;DAA41461.1;NP_001145701.1;NP_001183048.1;NP_001185380.1;NP_567934.1;XP_003527337.1;XP_003544600.1;XP_006342816.1;XP_006342897.1;XP_006348054.1;
ATP-synt_ab_N	11	ACJ38503.1;CAA23471.1;CAC81058.1;NP_001148978.1;NP_051066.1;NP_178011.1;XP_003536650.1;XP_003540504.1;XP_006360894.1;YP_007516887.1;YP_635646.1;
bZIP_1	11	AAV91025.1;ABK91939.1;ACF85671.1;ACU19735.1;BAB61098.1;BAF36444.1;BAG16726.1;NP_001147108.1;NP_001237011.1;NP_192021.1;NP_564551.1;
EF-hand_7	11	AAF24539.2;ACG32131.1;AEY99977.1;NP_175485.1;NP_176629.1;NP_187405.1;NP_188374.2;NP_192383.1;NP_197748.1;XP_003529633.1;XP_003543222.1;
FH2	11	AAG50715.1;AAK68741.1;AAL31655.1;DAA38789.1;NP_173825.1;XP_003522311.1;XP_003526310.1;XP_006350433.1;XP_006364482.1;XP_006365943.1;XP_006602854.1;
Glyco_hydro_17	11	AAL35900.1;ACF79018.1;ACF85574.1;CDM83452.1;DAA37913.1;NP_001168141.1;NP_194843.1;XP_006346719.1;XP_006352469.1;XP_006575581.1;XP_008667523.1;
HECT	11	AFW82267.1;DAA39384.1;NP_001146204.1;NP_001170313.1;NP_177189.1;XP_003522671.1;XP_006346247.1;XP_006361773.1;XP_006367054.1;XP_006575360.1;XP_008644602.1;
Ion_trans	11	ACJ05642.2;BAE99592.1;CAC17380.1;NP_180393.1;NP_194976.1;XP_003518370.1;XP_003531840.1;XP_003534112.2;XP_006355603.1;XP_006360380.1;XP_006364384.1;XP_006580390.1;
KH_1	11	AAF00646.1;ACF84977.1;ACN27617.1;NP_001132006.1;NP_001148654.1;NP_001169335.1;NP_001190612.1;XP_003517298.1;XP_006342505.1;XP_006356802.1;XP_006366686.1;
Lipoxygenase	11	AAG61118.1;ABX60407.1;CAA75609.1;CAG44502.1;NP_001105976.1;NP_001275357.1;XP_003521704.2;XP_003521841.1;XP_006344622.1;XP_006589595.1;XP_006607065.1;
MULE	11	AAC69125.1;AAD25847.1;AAL34929.1;BAB09991.1;XP_006349771.1;XP_006354537.1;XP_006579119.1;XP_006595275.1;XP_006601631.1;XP_008652753.1;XP_008669803.1;
NAF	11	ACL54514.1;AFW86749.1;AJR22386.1;DAA41757.1;NP_001148053.1;NP_001238191.1;NP_195802.1;NP_199394.1;XP_006344078.1;XP_006356761.1;XP_008655754.1;
PB1	11	ABB18390.1;AFW73976.1;CDM80957.1;DAA50456.1;XP_003536463.2;XP_003543749.2;XP_006349423.1;XP_006354235.1;XP_006354267.1;XP_006356883.1;XP_008669803.1;
Peptidase_S10	11	AFW56972.1;AFW58116.1;NP_001077946.1;XP_003521119.1;XP_003530438.1;XP_006346529.1;XP_006349848.1;XP_006363923.1;XP_006366830.1;XP_006578724.1;XP_008660013.1;
PGG	11	ACN33858.1;ACU20698.1;NP_001151776.1;NP_001239659.1;NP_192258.5;NP_199825.1;XP_003520633.1;XP_003541387.1;XP_006339047.1;XP_006364038.1;XP_006586964.1;
PP2C	11	DAA42184.1;NP_172223.1;NP_177008.1;NP_195790.4;NP_566554.1;XP_003519257.1;XP_003539674.1;XP_003547487.1;XP_006578088.1;XP_006600325.1;XP_008670823.1;
Pyr_redox_2	11	AAD28640.2;AAU11490.1;ACG45856.1;AGX45478.1;NP_175237.1;NP_191026.1;NP_564818.1;NP_566361.1;XP_003529302.1;XP_003547132.1;XP_006355723.1;
Tubulin	11	AAK96884.1;AFW59980.1;BAB19779.1;NP_001242850.1;NP_001275086.1;NP_001275153.1;NP_001275271.1;NP_197478.1;XP_003521462.1;XP_008648960.1;XP_008666429.1;
SBP	10	AFW69068.1;AHW57566.1;NP_194899.1;NP_565743.1;pir||A84550;XP_003551421.1;XP_006357435.1;XP_006367287.1;XP_006581859.1;XP_008670454.1;
GST_C	10	AAL47687.1;ACU15760.1;AFP20277.1;NP_001077564.1;NP_001148829.1;NP_177956.1;NP_180503.1;XP_006352730.1;XP_006358486.1;XP_008644727.1;
AMP-binding_C	10	NP_001152269.1;NP_001152382.1;NP_176482.1;XP_003533100.1;XP_006338382.1;XP_006350455.1;XP_006355790.1;XP_006357896.1;XP_006359460.1;XP_006576395.1;
cNMP_binding	10	ACJ05642.2;BAE99592.1;CAC17380.1;DAA47735.1;NP_180393.1;NP_194976.1;XP_003518370.1;XP_006339559.1;XP_006360380.1;XP_006580390.1;
Cupin_1	10	AFW90592.1;BAH15357.1;NP_001238085.1;NP_001275369.1;NP_197563.1;XP_003528050.1;XP_003528524.1;XP_003536630.1;XP_003553912.1;XP_008645277.1;
DnaJ	10	AAC32237.1;ACU18535.1;CDM87010.1;DAA44605.1;NP_001148244.1;NP_200127.2;XP_003540271.1;XP_006356967.1;XP_006362251.1;XP_008653906.1;
EamA	10	ACG34546.1;BAB01133.1;NP_001137108.1;NP_181282.1;NP_189653.2;NP_194941.1;XP_003523924.1;XP_003542469.1;XP_003543391.2;XP_008650836.1;
FAD_binding_4	10	AAK56258.1;AAL24169.1;AEV76971.1;NP_193815.2;NP_193816.1;XP_003529878.2;XP_003534791.1;XP_003546282.1;XP_006351290.1;XP_006353076.1;
FBD	10	BAB01184.1;CDM82464.1;CDM82855.1;CDM82869.1;NP_001147018.1;NP_176806.1;NP_190835.1;XP_003518816.1;XP_003541803.2;XP_006601408.1;
Glycolytic	10	AAA33643.1;ABB16974.1;ACG47669.1;CAA71408.1;CAB38817.1;CBH32613.1;NP_001237315.1;NP_001274808.1;NP_001275379.1;XP_003521445.1;
HSP70	10	AAA81953.1;AAB70400.1;AAM67201.1;AAP04522.1;DAA61142.1;NP_001288473.1;XP_003543129.1;XP_003551819.1;XP_006349319.1;XP_008660826.1;
LRR_3	10	ABB00836.1;ACJ64862.1;AGE10387.1;NP_001118968.1;NP_192585.1;NP_193424.2;NP_199457.1;NP_199725.1;XP_006582216.1;XP_006605615.1;
PLAT	10	AAG51950.1;AAG61118.1;ABX60407.1;CAA75609.1;CAG44502.1;NP_001275357.1;NP_565527.1;XP_003521704.2;XP_003521841.1;XP_006344622.1;XP_006607065.1;
Xan_ur_permease	10	ACG35525.1;NP_001141421.1;NP_001146339.1;NP_001146825.1;NP_175418.1;XP_003533668.1;XP_003542318.1;XP_003549636.1;XP_003551313.1;XP_006353973.1;
zf-RVT	10	AAC13599.1;AAC63844.1;AAC95175.1;AAD17398.1;AAL75999.1;AFW66425.1;NP_174632.1;XP_006356603.1;XP_006596741.1;XP_008661670.1;
Methyltransf_2	9	ACF81837.1;ACG25812.1;ACN78958.1;ACN78962.1;BAE99169.1;NP_567575.1;XP_003528760.1;XP_003541361.2;XP_006356529.1;
ADH_zinc_N	9	CDM84116.1;NP_001105485.1;NP_001136558.1;NP_001242819.1;NP_001274960.1;NP_173659.1;NP_193037.1;XP_006357421.1;XP_006365236.1;
Sec7	9	NP_171698.1;NP_197462.1;XP_003518393.1;XP_006348742.1;XP_006589174.1;XP_006591350.1;XP_006593978.1;XP_008658397.1;XP_008668517.1;
AAA_11	9	BAF02022.1;DAA36324.1;NP_172361.1;XP_003517385.1;XP_006343307.1;XP_006343469.1;XP_006354010.1;XP_008653071.1;XP_008663447.1;
AAA_12	9	BAF02022.1;DAA36324.1;NP_172361.1;XP_003517385.1;XP_006343307.1;XP_006343469.1;XP_006354010.1;XP_008653071.1;XP_008663447.1;
Aldo_ket_red	9	ACF83652.1;ACG39768.1;CAA04451.1;NP_001149968.1;NP_176274.1;NP_195787.2;XP_006358815.1;XP_006363463.1;XP_008676245.1;
Cu-oxidase	9	ACG30138.1;NP_001105874.2;NP_001146681.1;NP_182180.1;XP_003537321.1;XP_006341212.1;XP_006345997.1;XP_006347000.1;XP_008657378.1;
Cu-oxidase_2	9	ACG30138.1;NP_001105874.2;NP_001146681.1;NP_182180.1;XP_003537321.1;XP_006341212.1;XP_006345997.1;XP_006347000.1;XP_008657378.1;
Cu-oxidase_3	9	ACG30138.1;NP_001105874.2;NP_001146681.1;NP_182180.1;XP_003537321.1;XP_006341212.1;XP_006345997.1;XP_006347000.1;XP_008657378.1;
Fasciclin	9	AAG24276.1;ACU23556.1;AEI98736.1;NP_001169235.1;NP_001238356.1;XP_003539721.1;XP_006352015.1;XP_006588004.1;XP_008679063.1;
Glyco_hydro_28	9	ABK28534.1;AFW76326.1;NP_181914.1;NP_565232.1;XP_003532926.1;XP_003547392.1;XP_003549272.1;XP_006343936.1;XP_006604728.1;
GTP_EFTU	9	ACN28515.1;CAD60652.1;NP_001151074.1;XP_003525588.1;XP_006347424.1;XP_006348840.1;XP_006356684.1;XP_006579622.1;XP_008668683.1;
HMA	9	ACG27273.1;NP_001242585.1;XP_003521353.1;XP_003555274.1;XP_006344023.1;XP_006344220.1;XP_006354021.1;XP_006364991.1;XP_006597574.1;
NPH3	9	BAB10932.1;BAF02155.1;DAA61508.1;NP_001147935.1;NP_196587.1;NP_196864.1;XP_003536583.1;XP_003544178.1;XP_006359421.1;
OPT	9	ACF78596.1;NP_198916.2;NP_200164.1;XP_003519637.1;XP_003528403.1;XP_003556427.1;XP_006351838.1;XP_006364990.1;XP_008646004.1;
PI3_PI4_kinase	9	AFW67845.1;CAA18502.1;NP_196497.1;XP_003535761.1;XP_006362715.1;XP_006578625.1;XP_006585358.1;XP_006590726.1;XP_006590916.1;
PIF1	9	AAD25621.1;AAF18642.1;AAG52281.1;BAB02793.1;CAB87734.1;XP_003541467.2;XP_006348793.1;XP_006582744.1;XP_008653462.1;
Response_reg	9	NP_001104858.1;NP_001104866.1;XP_003520851.1;XP_003546612.1;XP_003549646.1;XP_003556347.1;XP_006355058.1;XP_006575738.1;XP_008644393.1;
RVT_3	9	AAC63844.1;AAD17398.1;AAL75982.1;BAF00722.1;NP_001236017.1;XP_003521988.1;XP_006354267.1;XP_006356603.1;XP_008671447.1;
Sec7_N	9	NP_171698.1;NP_197462.1;XP_003518393.1;XP_006348742.1;XP_006589174.1;XP_006591350.1;XP_006593978.1;XP_008658397.1;XP_008668517.1;
TPT	9	AAB40650.1;ABO87612.1;NP_001241044.1;XP_003519639.1;XP_003538441.2;XP_006343413.1;XP_006354560.1;XP_006355671.1;XP_006363895.1;
X8	9	ACF79018.1;CDM83452.1;NP_174231.2;NP_194843.1;NP_974558.1;XP_006346719.1;XP_006352469.1;XP_006575581.1;XP_008667523.1;
Ribosomal_L1	8	ACF85829.1;ACG24420.1;ACG33454.1;ACG35173.1;NP_001236202.1;NP_001238374.1;XP_003527339.1;XP_006345407.1;
VWA	8	AAL24388.1;BAF01954.1;DAA39874.1;NP_001168718.1;NP_179853.1;XP_003519214.1;XP_006343358.1;XP_008648786.1;
Lactamase_B	8	CAO99120.1;NP_001130918.1;NP_197776.1;XP_003519435.1;XP_003522430.1;XP_003537929.1;XP_006359465.1;XP_006359465.1;
GATase	8	BAF46922.1;NP_179975.1;NP_181035.1;NP_195200.1;NP_196586.1;NP_850127.1;XP_003518891.1;XP_008674812.1;
tRNA-synt_1	8	AAK32940.1;AFW76196.1;NP_192770.2;XP_003550098.1;XP_006344143.1;XP_006589683.1;XP_008644727.1;XP_008644727.1;
ADH_N	8	CDM84116.1;NP_001105485.1;NP_001242819.1;NP_001274960.1;NP_173659.1;NP_193037.1;XP_006357421.1;XP_006365236.1;
RCC1	8	AAG25966.1;BAE98367.1;CAB10216.1;NP_680156.2;XP_003530841.1;XP_006338843.1;XP_006356114.1;XP_006577432.1;
CBS	8	ACN33881.1;NP_001077801.1;NP_001146653.1;NP_001237662.1;NP_197996.1;XP_003521702.1;XP_006573337.1;XP_008675129.1;
Ras	8	AAF24551.2;AFW68033.1;CAJ19362.1;NP_001151560.1;NP_190192.1;XP_006343321.1;XP_006355553.1;XP_006588615.1;
Aldedh	8	ACF84575.1;AFW83139.1;CAX46385.1;NP_001105781.1;NP_001234990.1;NP_190383.1;XP_003516890.1;XP_003519362.1;
Bromodomain	8	AAL10476.1;CAD43287.1;DAA52850.1;NP_001170690.1;NP_177764.2;NP_568297.1;XP_006587642.1;XP_006603816.1;
Cyclin_N	8	ABK28434.1;AFW81422.1;AFW82372.1;NP_001142121.1;NP_173083.3;NP_175156.1;XP_003526300.1;XP_006589616.1;
DBD_Tnp_Mut	8	AAC69125.1;AAD25847.1;AAL34929.1;BAB09991.1;XP_006354537.1;XP_006579119.1;XP_008652753.1;XP_008669803.1;
Dimer_Tnp_hAT	8	AAD39658.1;AAF78383.1;AFW69574.1;CAB41922.1;sp|P03010.1|TRAC9_MAIZE;XP_008647103.1;XP_008660931.1;XP_008664645.1;
DSPc	8	CDM80212.1;NP_001150486.1;NP_188573.1;NP_189003.1;XP_006353506.1;XP_006355765.1;XP_006361317.1;XP_006366974.1;
DUF296	8	NP_001148458.1;NP_001150826.1;NP_001234954.1;NP_191690.2;XP_003528590.1;XP_006342527.1;XP_006352274.1;XP_006591349.1;
F-box-like	8	AAG51006.1;ACR15149.1;CDM81104.1;NP_001131309.1;NP_001168702.1;NP_001190683.1;XP_003523653.1;XP_003531848.1;
FBA_1	8	NP_174521.1;NP_188377.1;NP_188590.2;NP_188927.1;XP_006356975.1;XP_006358141.1;XP_006366022.1;XP_006600299.1;
FBA_3	8	NP_175208.1;NP_179783.1;NP_190299.2;NP_197317.1;NP_199833.1;NP_566322.1;XP_006356325.1;XP_006366903.1;
MFS_1	8	ACF85542.1;DAA40755.1;NP_001132300.1;NP_001136743.1;NP_001152095.1;XP_006346929.1;XP_006357155.1;XP_008648711.1;
NAD_binding_10	8	CAC08247.1;NP_001132564.1;NP_564390.1;NP_568323.1;XP_003552177.1;XP_006349647.1;XP_006352900.1;XP_006357060.1;
Nodulin-like	8	NP_001183397.1;XP_003521026.1;XP_003540770.1;XP_003554397.1;XP_006351510.1;XP_006352868.1;XP_006354558.1;XP_008649755.1;
PALP	8	ACN29139.1;BAH20427.1;NP_001238411.1;NP_198155.1;XP_003542066.1;XP_006352497.1;XP_006366786.1;XP_008669424.1;
PC-Esterase	8	AAM67355.1;ACF84210.1;ACG36667.1;CAB94138.1;NP_001168546.1;NP_181308.1;XP_006346586.1;XP_006584949.1;
Pro_isomerase	8	ACF81860.1;DAA58192.1;NP_001275605.1;NP_186797.1;XP_006338848.1;XP_006346045.1;XP_006367332.1;XP_008678672.1;
RuBisCO_large_N	8	AEB72233.1;AFO85357.1;AGP25522.1;BAA19595.1;CAG34174.1;NP_043033.1;YP_003587524.1;YP_635647.1;
Stress-antifung	8	AGY79316.1;BAB01372.1;CDM80700.1;NP_001147287.1;XP_003552879.1;XP_006599641.1;XP_006606028.1;XP_008661993.1;
Sulfate_transp	8	AAF86552.1;ACL53345.1;BAA23424.1;NP_001169671.1;NP_173722.1;XP_003543772.1;XP_003554265.1;XP_006598372.1;
TPR_8	8	CDM85262.1;NP_194589.2;NP_200440.1;XP_003530960.1;XP_003548149.1;XP_006350695.1;XP_006358786.1;XP_006360076.1;
Transket_pyr	8	BAF01713.1;NP_001078570.1;NP_001275202.1;NP_199898.1;NP_567103.1;XP_003521870.1;XP_003556551.1;XP_006366909.1;
WRKY	8	ABN69038.1;ACN35650.1;ACU14983.1;AGE10387.1;NP_001118968.1;NP_198217.1;XP_003550132.1;XP_006346162.1;
zf-UDP	8	AAR29964.1;NP_001105574.1;NP_180124.1;NP_194967.1;NP_195645.1;XP_003518592.1;XP_003526279.1;XP_003541044.1;
tRNA-synt_2	7	AAK92832.1;ACF81570.1;NP_200065.1;XP_003525844.1;XP_006364538.1;XP_006365265.1;XP_006584864.1;
Asp	7	ADE74632.1;NP_001237345.1;XP_003541325.1;XP_006574047.1;XP_006590128.1;XP_006591614.1;XP_008662698.1;
PAS	7	AAB41023.2;AAW56592.1;ACR15149.1;BAB10760.1;NP_001077788.1;NP_198433.1;XP_006357639.1;
SNARE	7	NP_001136935.1;XP_003528672.1;XP_003535818.1;XP_003537119.1;XP_003540313.1;XP_006349084.1;XP_006584062.1;
SAP	7	DAA63690.1;NP_187076.2;NP_195678.1;XP_003543460.1;XP_003549850.1;XP_006357564.1;XP_006606601.1;
Terpene_synth	7	AAC64880.1;ADZ55289.1;BAL41691.1;NP_199622.1;XP_006358819.1;XP_006365530.1;XP_008679964.1;
AA_kinase	7	CAX46385.1;CDM85877.1;DAA56395.1;NP_186851.1;XP_003516890.1;XP_003519362.1;XP_006341185.1;
Abhydrolase_3	7	ACU15060.1;NP_001146161.1;XP_003521939.1;XP_003534060.2;XP_006342613.1;XP_006593038.1;XP_008652040.1;
Adaptin_N	7	ACG28758.1;AFW89827.1;CDM87126.1;NP_001132662.1;XP_003540215.2;XP_003547735.1;XP_006580434.1;
Agenet	7	BAF00637.1;DAA44849.1;DAA46255.1;NP_001132464.1;NP_197769.1;XP_006346154.1;XP_006591224.1;
Amino_oxidase	7	ABR13972.1;ACL36586.1;NP_001147881.1;NP_194701.1;XP_003546459.1;XP_006596492.1;XP_008657823.1;
ANF_receptor	7	AFW69068.1;NP_194899.1;NP_565743.1;pir||A84550;XP_006357435.1;XP_006367287.1;XP_008670454.1;
Cation_ATPase_C	7	AFW78527.1;AFW84004.1;XP_003543731.1;XP_003554951.1;XP_006339743.1;XP_006347865.1;XP_006363455.1;
Cyclin_C	7	ABK28434.1;AFW82372.1;NP_001142121.1;NP_173083.3;NP_175156.1;XP_003526300.1;XP_006589616.1;
Exo_endo_phos	7	AAM62864.1;DAA51856.1;NP_001141499.1;XP_003536404.1;XP_003542778.2;XP_006574678.1;XP_008652997.1;
gag_pre-integrs	7	AAC67205.1;AAC95173.1;AAD23690.1;CAA20201.1;CAB75932.1;XP_006603235.1;XP_008665809.1;
Glutaredoxin	7	AAK96792.1;NP_001149763.1;NP_001236480.1;XP_003525338.1;XP_003554133.1;XP_006362795.1;XP_008664003.1;
Glyco_hydro_16	7	ACU17098.1;CDM82020.1;NP_001031581.1;NP_001281226.1;NP_193634.1;XP_006366190.1;XP_008679761.1;
GTP_EFTU_D2	7	ACN28515.1;CAD60652.1;NP_001151074.1;XP_003525588.1;XP_006347424.1;XP_006356684.1;XP_006579622.1;
K_trans	7	NP_001141423.1;NP_001169911.1;XP_003517765.1;XP_003553989.1;XP_006340114.1;XP_006353127.1;XP_008650937.1;
KHA	7	ACJ05642.2;BAE99592.1;CAC17380.1;NP_194976.1;XP_003518370.1;XP_006360380.1;XP_006580390.1;
Lig_chan	7	AFW69068.1;NP_194899.1;NP_565743.1;pir||A84550;XP_006357435.1;XP_006367287.1;XP_008670454.1;
Lipase_3	7	AGF50213.1;CDM83808.1;NP_849772.2;XP_003520994.1;XP_003541709.1;XP_003551710.1;XP_006348881.1;
mTERF	7	ACL52777.1;NP_001147866.1;NP_197781.1;NP_201300.1;XP_003551920.1;XP_006358796.1;XP_006583538.1;
NT-C2	7	XP_006354031.1;XP_006587033.1;XP_006594170.1;XP_006599039.1;XP_006599595.1;XP_008658002.1;XP_008674496.1;
O-FucT	7	AAG50891.1;NP_001151533.1;NP_192621.1;XP_003520091.1;XP_003533745.1;XP_006342369.1;XP_008673661.1;
Ovate	7	NP_001146879.1;NP_001146934.1;NP_001169320.1;XP_003522091.1;XP_006350877.1;XP_006577092.1;XP_008662481.1;
PAP_fibrillin	7	ACG36654.1;CAA75657.1;XP_003534708.1;XP_006350560.1;XP_006352092.1;XP_006352897.1;XP_006354192.1;
PAZ	7	AFW59176.1;AGB34311.1;NP_001078101.1;NP_197532.3;XP_006351552.1;XP_006578099.1;XP_008663381.1;
PCI	7	AAP80629.1;BAB03031.1;CBH32658.1;DAA62033.1;XP_003525095.1;XP_006346560.1;XP_006358488.1;
PhoLip_ATPase_C	7	BAF00641.1;NP_568633.2;XP_003516268.1;XP_006342965.1;XP_006353089.1;XP_006366060.1;XP_006602704.1;
PhoLip_ATPase_N	7	BAF00641.1;NP_568633.2;XP_003516268.1;XP_006342965.1;XP_006353089.1;XP_006366060.1;XP_006602704.1;
PIP5K	7	AFW61470.1;AFW79901.1;DAA36808.1;NP_187603.1;NP_188044.1;XP_003522588.1;XP_006344558.1;XP_006361843.1;
PMD	7	AAL34929.1;ABK28275.1;NP_175497.1;XP_006356572.1;XP_006577566.1;XP_006589984.1;XP_006601549.1;
PMR5N	7	AAM67355.1;ACF84210.1;ACG36667.1;NP_001168546.1;NP_181308.1;XP_006346586.1;XP_006584949.1;
PPR_long	7	CDM82919.1;CDM84524.1;XP_006339168.1;XP_006345374.1;XP_006357522.1;XP_006365038.1;XP_008675484.1;
Pur_ac_phosph_N	7	AEE99719.1;AFW56042.1;NP_001241258.1;NP_001276313.1;NP_172843.1;NP_188686.2;XP_006601875.1;
RuBisCO_large	7	AEB72233.1;AFO85357.1;AGP25522.1;BAA19595.1;CAG34174.1;NP_043033.1;YP_003587524.1;YP_635647.1;
SBP_bac_3	7	AFW69068.1;NP_194899.1;NP_565743.1;pir||A84550;XP_006357435.1;XP_006367287.1;XP_008670454.1;
SMC_N	7	AAG53093.1;CAD59409.1;NP_001190092.1;NP_197096.1;XP_003519466.1;XP_003554891.1;XP_008674687.1;
SRF-TF	7	AFW60191.1;BAB11644.1;XP_003549870.1;XP_003551226.1;XP_006339502.1;XP_006340410.1;XP_006352168.1;
START	7	AFW69707.1;DAA34951.1;NP_001105126.1;NP_174724.1;XP_006343080.1;XP_006343695.1;XP_006589608.1;
STAS	7	AAF86552.1;ACL53345.1;BAA23424.1;NP_001169671.1;NP_173722.1;XP_003543772.1;XP_003554265.1;
Terpene_synth_C	7	AAC64880.1;ADZ55289.1;BAL41691.1;NP_199622.1;XP_006358819.1;XP_006365530.1;XP_008679964.1;
Thaumatin	7	AAC25630.1;AAO48958.1;AFW74954.1;CDM80298.1;DAA55194.1;XP_003516547.2;XP_006359672.1;
Tubulin_C	7	AAK96884.1;BAB19779.1;NP_001242850.1;NP_001275086.1;NP_001275271.1;NP_197478.1;XP_008648960.1;
WHIM1	7	AFW56026.1;DAA39168.1;DAA52013.1;NP_001183483.1;NP_193011.5;NP_199231.1;XP_006603816.1;
zf-C2H2_6	7	ACU20715.1;NP_001169075.1;NP_175412.1;NP_190562.1;XP_003539640.1;XP_006606740.1;XP_008654280.1;
MIF	6	DAA45336.1;NP_176431.1;XP_003533845.1;XP_006347649.1;XP_006576700.1;XP_008677331.1;
zf-C2H2	6	ACU20715.1;NP_001169075.1;NP_175412.1;NP_190562.1;XP_003539640.1;XP_008654280.1;
PBP	6	ABO93007.1;AFS17371.1;NP_001106250.1;XP_003556135.1;XP_006366239.1;XP_006586026.1;
C1_2	6	AAG25966.1;AAG51555.1;BAE98367.1;XP_006338843.1;XP_006359182.1;XP_006365493.1;
CCT	6	ABH09237.1;AGU37272.1;DAA59261.1;NP_001147813.1;NP_175283.2;XP_006588604.1;
S4	6	ACG37880.1;BAD83538.2;DAA45287.1;NP_001152020.1;NP_566765.1;XP_006342081.1;
NUDIX	6	ACN26398.1;ACU24515.1;CAA18182.1;NP_001237082.1;XP_003518551.1;XP_006580657.1;
Abhydrolase_1	6	NP_001148147.1;NP_195917.1;NP_196505.2;XP_003543340.1;XP_006343780.1;XP_008662613.1;
Acetyltransf_1	6	DAA59411.1;NP_179888.1;XP_003518308.1;XP_003550977.1;XP_006591224.1;XP_008680886.1;
Actin	6	AAB40078.1;NP_001150462.1;NP_175350.1;pir||T45915;XP_003547359.1;XP_006342839.1;
adh_short_C2	6	ACL53476.1;DAA38254.1;NP_001131492.2;NP_001242074.1;XP_003540716.1;XP_006352379.1;
ALMT	6	ACU21022.1;AFW73265.1;XP_003520033.1;XP_003532498.1;XP_003539153.1;XP_003539483.2;
ANAPC4_WD40	6	NP_001140542.1;NP_001170197.1;XP_003532112.1;XP_003549829.1;XP_006345733.1;XP_006361252.1;
BBE	6	AAK56258.1;NP_193815.2;NP_193816.1;XP_003534791.1;XP_003546282.1;XP_006353076.1;
Chloroa_b-bind	6	AAW31511.1;ACU23291.1;CAA32109.1;NP_001105228.1;NP_192772.1;XP_006366348.1;
DUF1618	6	AFW86439.1;CDM82476.1;CDM82738.1;CDM83703.1;NP_001169673.1;XP_008664363.1;
DUF247	6	ACU23293.1;CDM86147.1;NP_001169081.1;NP_190305.1;XP_003520441.1;XP_006350416.1;
DUF295	6	ACG35598.1;CDM81104.1;DAA50180.1;DAA61752.1;NP_193343.3;XP_006355340.1;
DUF4005	6	AAC05343.1;XP_003524887.1;XP_006578900.1;XP_006585563.1;XP_006596258.1;XP_008656304.1;
DUF4216	6	AAD25641.1;AAG17045.1;DAA62107.1;XP_006340021.1;XP_006582698.1;XP_006596669.1;
DUF4218	6	XP_006340021.1;XP_006347868.1;XP_006574157.1;XP_006582698.1;XP_006596669.1;XP_008646998.1;
DUF4283	6	AAC95175.1;AAO89211.1;BAB01940.1;CAB10338.1;XP_008645640.1;XP_008665443.1;
ECH_1	6	ACN29316.1;BAG80663.1;NP_001234975.1;XP_006352154.1;XP_006365183.1;XP_008653089.1;
Exostosin	6	AAK83577.1;NP_195517.1;XP_003539434.1;XP_006346547.1;XP_008664907.1;XP_008679187.1;
Gal_Lectin	6	AAM63449.1;NP_001132807.1;NP_001169479.1;XP_003520277.1;XP_003523495.1;XP_003540180.1;
GHD	6	BAF01618.1;NP_001132807.1;NP_001169479.1;XP_003520277.1;XP_003523495.1;XP_003540180.1;
Gln-synt_C	6	AAX18864.1;ACT22496.1;DAA51252.1;NP_001105296.1;NP_001237784.1;XP_006341883.1;
Glyco_transf_5	6	CAA16796.1;NP_001106016.1;NP_001106039.1;NP_172637.2;XP_003531080.2;XP_006350536.1;
Glyco_transf_8	6	AAQ07248.1;NP_182171.1;XP_003525683.1;XP_003535341.1;XP_003545139.1;XP_006365314.1;
GTP_EFTU_D3	6	ACN28515.1;CAD60652.1;NP_001151074.1;XP_003525588.1;XP_006347424.1;XP_008668683.1;
HisKA	6	AAW56592.1;NP_001104866.1;XP_003520851.1;XP_003556347.1;XP_006575738.1;XP_008644393.1;
Hydrolase_4	6	ACF78777.1;ACU18762.1;NP_001136742.1;NP_001149447.1;XP_003521705.1;XP_006584122.1;
KIP1	6	AFW83832.1;NP_188918.2;NP_192180.1;XP_003519291.1;XP_006578282.1;XP_008657090.1;
Ldh_1_C	6	BAG09384.1;NP_190336.1;NP_199147.1;XP_006346882.1;XP_006358950.1;XP_006592546.1;
LysM	6	AFW80880.1;NP_001170126.1;NP_179957.1;NP_180916.1;XP_003543643.2;XP_006587033.1;
Metallophos_C	6	AEE99719.1;NP_001241258.1;NP_001276313.1;NP_172843.1;NP_188686.2;XP_006601875.1;
Methyltransf_11	6	NP_001078522.1;NP_001104902.1;NP_001169031.1;XP_003539964.1;XP_006366473.1;XP_008674722.1;
Methyltransf_7	6	AAG51446.1;CDM86274.1;NP_188833.4;NP_196057.1;XP_003523515.2;XP_006363389.1;
Mlo	6	ACO07297.1;NP_001105171.1;NP_176350.1;NP_565416.1;XP_003538050.1;XP_003538881.1;
Myb_DNA-bind_4	6	CDM81777.1;NP_001141273.1;XP_003522430.1;XP_003548114.1;XP_006341185.1;XP_006359818.1;
NIF	6	ACG39671.1;NP_001168634.1;XP_003542763.1;XP_003545230.1;XP_006365660.1;XP_008656380.1;
NTP_transferase	6	ABS19875.1;ABX72229.1;ACG37167.1;CAA69978.1;NP_174089.1;XP_006347835.1;
Peptidase_M24	6	AAG33975.1;AAK25936.1;NP_001151433.1;NP_568014.1;XP_003517032.1;XP_003537557.1;
Peptidase_M41	6	AAD17230.1;CAA68141.1;NP_187084.6;XP_006342112.1;XP_006344040.1;XP_006363201.1;
Raffinose_syn	6	AAT42193.1;XP_003522410.1;XP_006344447.1;XP_006346094.1;XP_006351426.1;XP_006361829.1;
RPE65	6	ABD67496.2;AFP57678.1;DAA43282.1;NP_001169874.1;NP_182026.4;NP_189064.1;
SMC_hinge	6	AAG53093.1;CAD59409.1;NP_001190092.1;XP_003519466.1;XP_003554891.1;XP_008674687.1;
SWIM	6	AAD25847.1;BAB09991.1;XP_006354537.1;XP_008652753.1;XP_008664651.1;XP_008669803.1;
Transketolase_C	6	NP_001275202.1;NP_199898.1;NP_567103.1;XP_003521870.1;XP_003556551.1;XP_006366909.1;
XET_C	6	CDM82020.1;NP_001031581.1;NP_001281226.1;NP_193634.1;XP_006366190.1;XP_008679761.1;
AAA_2	5	ABU50828.1;NP_565733.1;XP_003523172.1;XP_003523365.1;XP_006350829.1;
Ku	5	AAZ08244.1;ACU19069.1;ADO00728.1;NP_177373.1;XP_006606601.1;
TAF	5	AFW88947.1;NP_001170683.1;NP_171987.1;XP_006348624.1;XP_008674812.1;
BRCT	5	NP_192120.4;NP_192222.4;XP_003535960.2;XP_006363212.1;XP_008652772.1;
CS	5	ACU22955.1;DAA44605.1;NP_001131148.1;NP_001237826.1;XP_003548149.1;
Syntaxin	5	XP_003535818.1;XP_003537119.1;XP_003540313.1;XP_006349084.1;XP_008657341.1;
WW	5	NP_001117438.1;XP_003520182.2;XP_006338578.1;XP_006344642.1;XP_006602114.1;
AAA_assoc	5	NP_189502.2;NP_192446.1;NP_194754.2;XP_003537612.1;XP_008644692.1;
ABC1	5	AFW60588.1;NP_001140580.1;NP_176770.2;NP_566745.1;XP_006367437.1;
Aminotran_5	5	NP_001151142.1;NP_200005.1;NP_564001.1;XP_006346036.1;XP_006349776.1;
Band_7	5	ACI25443.1;NP_189364.1;NP_567778.1;NP_567778.1;XP_003519069.1;XP_006348696.1;
bHLH-MYC_N	5	AEE99257.1;NP_172105.4;XP_003539152.1;XP_006357552.1;XP_008671976.1;
Biotin_lipoyl	5	AAA67356.1;AAG40564.1;ACD46683.1;XP_006351156.1;XP_006366183.1;
Catalase	5	AAB71764.1;AAR97905.1;CAA64220.1;DAA37344.1;NP_001237556.1;
Chromo	5	AAD39272.1;ABQ44355.1;CAA16759.1;XP_006353661.1;XP_006365576.1;
CLASP_N	5	BAE98846.1;XP_003533363.1;XP_006350293.1;XP_006606268.1;XP_008673322.1;
Copine	5	AAB70417.1;NP_001240870.1;NP_565206.1;XP_003553280.1;XP_006341472.1;
DDT	5	AFW56026.1;DAA39168.1;NP_193011.5;NP_199231.1;XP_006362316.1;
DUF3444	5	NP_001130345.1;NP_001151963.1;NP_200127.2;XP_006356967.1;XP_006361259.1;
DUF588	5	CAB10420.1;CDM82549.1;DAA42113.1;NP_001237481.1;NP_566990.1;
DUF627	5	AAC73037.1;DAA43557.1;NP_176699.1;NP_201001.1;XP_006354834.1;
DUF629	5	AAC73037.1;DAA43557.1;NP_176699.1;NP_201001.1;XP_006354834.1;
DUF761	5	AAK60285.1;NP_200241.1;XP_003533756.1;XP_003547742.1;XP_006600846.1;
EGF_CA	5	AAY34783.1;NP_001130343.1;XP_003545672.1;XP_006595272.1;XP_008669163.1;
FATC	5	CAA18502.1;XP_003535761.1;XP_006578625.1;XP_006590726.1;XP_006590916.1;
FKBP_C	5	ACG48315.1;DAA39834.1;NP_001148233.1;XP_006339431.1;XP_008664437.1;
GAF	5	AAW56592.1;NP_198433.1;XP_003520851.1;XP_003556347.1;XP_006357639.1;
GDPD	5	NP_001168748.1;XP_003519608.1;XP_003541467.2;XP_006338723.1;XP_006340538.1;
Glucan_synthase	5	AFW71112.1;NP_188075.2;NP_191469.3;XP_003531453.1;XP_006347039.1;
Glyco_hydro_35	5	BAF01618.1;NP_001169479.1;XP_003520277.1;XP_003523495.1;XP_003540180.1;
Gp_dh_C	5	NP_001241184.1;NP_001292788.1;NP_174996.1;NP_566796.2;sp|P08735.2|G3PC1_MAIZE;
Gp_dh_N	5	NP_001241184.1;NP_001292788.1;NP_174996.1;NP_566796.2;sp|P08735.2|G3PC1_MAIZE;
IBN_N	5	DAA44499.1;XP_003525330.1;XP_006350520.1;XP_006354809.1;XP_006364503.1;
Inhibitor_I29	5	BAA25899.1;CAA46863.1;XP_003539008.1;XP_006346518.1;XP_006362426.1;
Jacalin	5	AAK82527.1;AFW60405.1;AFW84361.1;NP_001183767.1;XP_006354183.1;
Ldh_1_N	5	NP_190336.1;NP_199147.1;XP_006346882.1;XP_006358950.1;XP_006592546.1;
LRR_2	5	AAD21743.1;BAB01184.1;NP_001147018.1;NP_176806.1;NP_190835.1;
Mem_trans	5	AGG79240.1;BAH23795.1;NP_001147841.1;NP_001237546.1;XP_006343315.1;
Meth_synt_1	5	AAL33589.1;NP_001235794.1;NP_001275416.1;NP_197294.1;XP_006364490.1;
Meth_synt_2	5	AAL33589.1;NP_001235794.1;NP_001275416.1;NP_197294.1;XP_006364490.1;
MIF4G	5	DAA45336.1;NP_176431.1;XP_003533845.1;XP_006347649.1;XP_006576700.1;
MMR_HSR1	5	NP_001077452.1;NP_177924.3;XP_003534371.1;XP_003555699.1;XP_006354175.1;
MORN	5	AAG51935.1;NP_001146562.1;NP_001152273.1;NP_187603.1;XP_003522588.1;
Motile_Sperm	5	CDM81314.1;CDM86051.1;CDM87045.1;CDM87157.1;NP_567627.1;
NAD_binding_2	5	AAC79949.1;AAF25989.1;NP_001104910.1;NP_001236726.1;XP_003530061.1;
Pec_lyase_C	5	NP_189110.1;NP_191074.2;XP_003552513.1;XP_006344502.1;XP_006361698.1;
Peptidase_S9	5	AAG51580.1;NP_568395.1;XP_003551887.1;XP_006355174.1;XP_006362171.1;
PGK	5	AAO32643.1;ACN32155.1;NP_001275227.1;NP_176015.1;XP_006354360.1;
Porin_3	5	NP_001147486.1;NP_001239899.1;NP_001242891.1;NP_001275154.1;NP_200557.1;
PRT_C	5	AAG52366.1;XP_003524952.1;XP_006339547.1;XP_006348415.1;XP_006598248.1;
PUNUT	5	AAN60265.1;DAA61854.1;NP_174144.1;XP_006355607.1;XP_006575953.1;
QWRF	5	AFW73850.1;NP_001144889.1;XP_003527733.1;XP_006343618.1;XP_006355614.1;
REPA_OB_2	5	AAQ23194.1;AFW63447.1;AFW66894.1;DAA38644.1;XP_008676358.1;
RNase_T	5	ACG48135.1;CDM84436.1;NP_001151909.1;XP_003542802.1;XP_006356308.1;
Sigma70_r2	5	NP_190960.1;NP_196877.1;XP_003542550.1;XP_006350582.1;XP_006359117.1;
Sigma70_r3	5	NP_190960.1;NP_196877.1;XP_003542550.1;XP_006350582.1;XP_006359117.1;
Sigma70_r4	5	NP_190960.1;NP_196877.1;XP_003542550.1;XP_006350582.1;XP_006359117.1;
Sulfotransfer_1	5	CDM86232.1;NP_180325.1;XP_006348647.1;XP_006362384.1;XP_006579879.1;
Thiolase_N	5	ACU21519.1;NP_001141874.1;NP_001148667.1;NP_180873.1;NP_199583.1;
Vps62	5	AFW87821.1;NP_199208.1;XP_003532908.1;XP_003548708.2;XP_006590589.1;
zf-Dof	5	CDM87205.1;NP_001236703.1;XP_003537372.1;XP_008644472.1;XP_008657214.1;
PX	4	NP_001169331.1;NP_188213.1;XP_003535829.1;XP_006592444.1;
AhpC-TSA	4	ACN35248.1;ACU20981.1;CAC48323.1;NP_001170360.1;
CAF1	4	NP_001144834.1;NP_197617.1;XP_006576747.1;XP_008678596.1;
Fer4	4	NP_001140457.1;NP_001148244.1;NP_187973.1;XP_006366958.1;
HAD	4	CBH32595.1;XP_003556870.1;XP_006344776.1;XP_006592867.1;
LSM	4	AAG50526.1;AFW77071.1;NP_001237465.1;XP_006339211.1;
RLI	4	NP_187973.1;XP_003536716.1;XP_006343150.1;XP_006366958.1;
2-Hacid_dh	4	ACN36105.1;NP_001130662.1;NP_176968.1;XP_003533049.1;
Aconitase	4	ACG48491.1;NP_178634.2;NP_567763.2;XP_003517155.1;
DUF4413	4	AAD39658.1;CAB41922.1;sp|P03010.1|TRAC9_MAIZE;
FAT	4	CAA18502.1;XP_003535761.1;XP_006578625.1;XP_006590916.1;
GYF	4	AAC32237.1;XP_006356382.1;XP_006581211.1;XP_006582460.1;
SWIRM	4	ABR13972.1;NP_001136654.1;XP_003540680.1;XP_008657823.1;
TPP_enzyme_M	4	ACG43322.1;ADI56521.1;AGL09058.1;XP_006598280.1;
zf-CCCH	4	CAA18182.1;NP_001132006.1;NP_180056.1;XP_006353234.1;
2-Hacid_dh_C	4	ACN36105.1;NP_001130662.1;NP_176968.1;XP_003533049.1;
3Beta_HSD	4	AFW83384.1;XP_003539040.1;XP_006363184.1;XP_006593209.1;
3HCDH	4	BAG80663.1;NP_001234975.1;XP_006352154.1;XP_006365183.1;
3HCDH_N	4	BAG80663.1;NP_001234975.1;XP_006352154.1;XP_006365183.1;
AA_permease_2	4	ACN36677.1;CDM82248.1;DAA58900.1;XP_003548680.1;
Aconitase_C	4	ACG48491.1;NP_178634.2;NP_567763.2;XP_003517155.1;
Amidase	4	XP_003530960.1;XP_003556503.1;XP_006341842.1;XP_006361986.1;
Ank_4	4	BAB10160.1;NP_178551.2;XP_006364038.1;XP_006583984.1;
ANTH	4	NP_001151239.1;NP_001168422.1;NP_195718.1;XP_003524077.1;
ArgoN	4	AFW59176.1;AGB34311.1;BAE99844.1;XP_006351552.1;
Auxin_resp	4	ADG43142.1;NP_001140452.1;XP_003540166.1;XP_006342026.1;
Bac_surface_Ag	4	CAB78032.1;NP_568378.1;XP_003540272.1;XP_008662355.1;
Beach	4	DAA51286.1;XP_003518902.2;XP_006338038.1;XP_008648941.1;
CaM_binding	4	NP_001142598.1;XP_003520502.1;XP_006354825.1;XP_006592091.1;
Catalase-rel	4	AAB71764.1;AAR97905.1;CAA64220.1;NP_001237556.1;
CBM-like	4	DAA48720.1;NP_001152385.1;XP_006338026.1;XP_006346800.1;
COBRA	4	NP_186870.1;NP_567766.1;XP_006345208.1;XP_006582456.1;
CP12	4	NP_001292788.1;NP_174996.1;XP_006349189.1;XP_008654881.1;
CPBP	4	ABO93007.1;XP_003556135.1;XP_006366239.1;XP_006586026.1;
CPSase_L_D2	4	AAA67356.1;AAG40564.1;ACD46683.1;XP_008675376.1;
Cu_amine_oxid	4	NP_181777.2;XP_006347431.1;XP_006354449.1;XP_006359937.1;
Cu_amine_oxidN3	4	NP_181777.2;XP_006347431.1;XP_006354449.1;XP_006359937.1;
Cu_bind_like	4	NP_001236959.1;NP_200198.1;XP_006598181.1;XP_008679934.1;
DCB	4	NP_171698.1;XP_006589174.1;XP_006593978.1;XP_008668517.1;
Dicer_dimer	4	NP_001078101.1;NP_197532.3;XP_006578099.1;XP_008663381.1;
DIL	4	XP_003523654.2;XP_006340963.1;XP_006593940.1;XP_008665780.1;
DRMBL	4	CAA66406.1;XP_003548485.1;XP_003551833.1;XP_006357803.1;
DUF1336	4	AFW69707.1;XP_006343695.1;XP_006350711.1;XP_008665222.1;
DUF1981	4	NP_171698.1;XP_006589174.1;XP_006593978.1;XP_008668517.1;
DUF4228	4	DAA55784.1;NP_001147747.1;NP_001182953.1;NP_001237205.1;
DUF4378	4	XP_003535236.1;XP_006339574.1;XP_006345924.1;XP_006578528.1;
DUF563	4	ACN25461.1;NP_187643.1;NP_191297.2;XP_008649172.1;
DUF594	4	CDM80209.1;CDM81318.1;NP_001136573.1;NP_001159133.1;
DUF630	4	XP_003523534.1;XP_003527819.1;XP_003545492.1;XP_008656850.1;
DUF632	4	XP_003523534.1;XP_003527819.1;XP_003545492.1;XP_008656850.1;
DUF810	4	NP_001145880.1;NP_192904.5;XP_003548971.1;XP_006359749.1;
DUF908	4	DAA39384.1;NP_177189.1;XP_006346247.1;XP_006575360.1;
DUF913	4	DAA39384.1;NP_177189.1;XP_006346247.1;XP_006575360.1;
EDR1	4	DAA51283.1;XP_006338040.1;XP_008671640.1;XP_008680969.1;
EF-hand_8	4	ABO26298.1;NP_176629.1;NP_566152.1;XP_006367412.1;
FA_hydroxylase	4	NP_563944.1;NP_973777.1;XP_006361513.1;XP_008680799.1;
FBPase	4	ACF85936.1;AII99841.1;XP_003552216.1;XP_006355654.1;
FHA	4	ACG36723.1;NP_566998.1;XP_006363212.1;XP_006587881.1;
FKS1_dom1	4	NP_188075.2;NP_191469.3;XP_003531453.1;XP_006347039.1;
FMO-like	4	NP_001147961.1;XP_003544664.1;XP_003546596.1;XP_006345519.1;
fn3_3	4	DAA48720.1;NP_001152385.1;XP_006338026.1;XP_006346800.1;
Frigida	4	AFW79629.1;NP_001130881.1;XP_003536533.1;XP_006347259.1;
FYVE	4	CAB10216.1;NP_188044.1;XP_006344558.1;XP_006356114.1;
GDP_Man_Dehyd	4	ACG33666.1;NP_188097.1;NP_192834.1;XP_006353041.1;
GHMP_kinases_N	4	AAG01340.1;CAF34022.1;DAA50244.1;XP_003543330.1;
Glyco_hydro_18	4	CDM84667.1;CDM85085.1;XP_003521970.1;XP_006343732.1;
Glyco_hydro_3_C	4	XP_003520749.2;XP_003531557.1;XP_006344039.1;XP_006605998.1;
GST_C_2	4	AFP20277.1;NP_001077564.1;NP_177956.1;XP_006352730.1;
GST_N_3	4	AAL47687.1;ACL54385.1;NP_001077564.1;XP_006358486.1;
H_PPase	4	ABX10014.1;BAE98517.1;XP_003529416.1;XP_008666607.1;
HATPase_c_3	4	AFW87435.1;CDF77348.1;NP_001159313.1;NP_567236.1;
Helitron_like_N	4	AAD25621.1;BAB02793.1;XP_006348793.1;XP_008653462.1;
Histone	4	AAB03537.1;ACG30685.1;DAA49908.1;NP_001237892.1;
IBR	4	BAF00722.1;NP_190937.1;NP_201180.1;XP_006346743.1;
Ist1	4	CDM83721.1;XP_003532487.1;XP_003547905.1;XP_006340805.1;
JmjC	4	CDM86632.1;NP_680116.2;XP_006340029.1;XP_006573775.1;
K-box	4	BAB11644.1;XP_003549870.1;XP_006339502.1;XP_006352168.1;
LON_substr_bdg	4	AFW60700.1;NP_001105903.1;NP_001132195.1;XP_006579066.1;
LRR_4	4	ABC00767.1;AFW59133.1;XP_006364007.1;XP_006364873.1;
MA3	4	AFW57607.1;XP_006347649.1;XP_006576700.1;XP_006579589.1;
Methyltransf_29	4	ACN78958.1;ACN78962.1;NP_567575.1;XP_003541361.2;
MtN3_slv	4	NP_001168479.1;NP_001183633.1;NP_567366.1;XP_003525497.1;
Myosin_head	4	XP_003523654.2;XP_006340963.1;XP_006593940.1;XP_008665780.1;
NmrA	4	ACU19092.1;NP_173385.1;NP_195251.1;XP_006349596.1;
NopRA1	4	AAG51799.1;NP_194431.3;XP_006344824.1;XP_006586082.1;
Npa1	4	AAG51799.1;NP_194431.3;XP_006344824.1;XP_006586082.1;
Nramp	4	AAC49720.1;AAR25570.1;ADP02171.1;XP_003523990.1;
Nudix_hydro	4	ACU24515.1;CAA18182.1;XP_003518551.1;XP_006580657.1;
PAH	4	AAB61109.1;DAA55087.1;DAA55089.1;NP_001118968.1;
Peptidase_M20	4	NP_001152128.1;NP_200225.1;XP_006364339.1;XP_006602366.1;
PH_BEACH	4	DAA51286.1;XP_003518902.2;XP_006338038.1;XP_008648941.1;
PHD_Oberon	4	XP_003541436.1;XP_006338159.1;XP_006364659.1;XP_006365845.1;
Phi_1	4	NP_001275303.1;NP_199968.1;XP_003534418.1;XP_006365306.1;
Phosphodiest	4	BAB10512.1;XP_003517700.1;XP_006353178.1;XP_008646352.1;
PORR	4	NP_181445.1;NP_191868.1;NP_192633.2;XP_006339689.1;
Pro_CA	4	NP_001078583.1;NP_001146832.1;NP_173785.1;XP_006596370.1;
PRONE	4	AAG60161.1;XP_003517093.1;XP_003534562.1;XP_006359481.1;
PsbP	4	DAA42743.1;NP_172153.1;NP_196706.2;XP_006366632.1;
PseudoU_synth_2	4	AAC83020.1;NP_001152020.1;XP_003556222.1;XP_006342081.1;
PTEN_C2	4	AAG50715.1;AAL31655.1;XP_003522311.1;XP_006364482.1;
PUF	4	CDM84977.1;NP_173643.1;XP_003539627.1;XP_006362086.1;
RabGAP-TBC	4	XP_006340556.1;XP_006349579.1;XP_006358546.1;XP_006364573.1;
Rad21_Rec8_N	4	AAQ21081.1;XP_003533578.1;XP_006338678.1;XP_006595855.1;
Reticulon	4	ACU15028.1;ACU18528.1;CDM80956.1;XP_003539040.1;
Rhamnogal_lyase	4	DAA48720.1;NP_001152385.1;XP_006338026.1;XP_006346800.1;
Ribonuclease_3	4	NP_001078101.1;NP_197532.3;XP_006578099.1;XP_008663381.1;
RmlD_sub_bind	4	ACF88274.1;NP_188097.1;XP_003528874.2;XP_006358852.1;
RNase_PH	4	AAC50039.1;AAF00646.1;AFW74802.1;XP_006366686.1;
SHMT	4	AAG40343.1;NP_001237491.1;NP_195506.1;XP_003527921.1;
SHR-BD	4	CAC08248.1;XP_006590589.1;XP_006598717.1;XP_008648165.1;
SQHop_cyclase_C	4	NP_001236591.1;NP_199074.1;XP_006353758.1;XP_006598558.1;
SQHop_cyclase_N	4	NP_001236591.1;NP_199074.1;XP_006353758.1;XP_006598558.1;
SWIB	4	XP_003537709.1;XP_006356382.1;XP_006361226.1;XP_006582460.1;
Syja_N	4	BAF01585.1;BAH56894.1;XP_003520182.2;XP_008660476.1;
Thiolase_C	4	NP_001141874.1;NP_001148667.1;NP_180873.1;NP_199583.1;
tify	4	AGU37272.1;DAA59261.1;NP_175283.2;XP_006361925.1;
TIG	4	AAG39222.1;NP_001190267.1;XP_003550574.1;XP_003552779.1;
TPP_enzyme_C	4	ACG43322.1;ADI56521.1;AGL09058.1;XP_006598280.1;
TPP_enzyme_N	4	ACG43322.1;ADI56521.1;AGL09058.1;XP_006598280.1;
TPR_12	4	NP_001190066.1;XP_003525334.1;XP_006345557.1;XP_006352442.1;
Transketolase_N	4	NP_001275202.1;NP_567103.1;XP_003521870.1;XP_003556551.1;
Trehalose_PPase	4	NP_001140586.1;NP_173142.1;XP_003527027.1;XP_006593555.1;
UBM	4	DAA39384.1;NP_177189.1;XP_006346247.1;XP_006575360.1;
UQ_con	4	AFW63406.1;BAF01760.1;NP_179284.1;XP_006582177.1;
Usp	4	AFW63309.1;NP_566785.1;XP_003526871.1;XP_006582487.1;
VHS	4	NP_001148639.1;NP_001151446.1;NP_001168794.1;NP_564138.1;
VWA_2	4	AAL24388.1;BAF01954.1;XP_003519214.1;XP_006343358.1;
Zein-binding	4	CDM84413.1;NP_001146289.1;XP_006587118.1;XP_006596505.1;
zf-B_box	4	ABH09237.1;NP_001240034.1;NP_565183.1;XP_006588604.1;
Zip	4	ABF55692.1;ACU18618.1;NP_172022.1;XP_008665793.1;
PQQ	3	XP_006342154.1;XP_006345832.1;XP_006576395.1;
Sec1	3	AFW85968.1;XP_003535874.1;XP_006358160.1;
Asp_protease	3	XP_006574047.1;XP_006590128.1;XP_006591614.1;
CLU	3	CDM84276.1;XP_006345557.1;XP_008657559.1;
DsbD	3	ACF84402.1;AFW65234.1;AFW75439.1;
DUF241	3	AFW86425.1;XP_003539013.1;XP_006593011.1;
FA_desaturase	3	ABM45912.1;BAB02317.1;XP_008652067.1;
MCM	3	CDM81449.1;NP_001105718.1;XP_006604551.1;
Neprosin	3	NP_196122.1;XP_006359843.1;XP_008666492.1;
PK	3	AAM94348.1;XP_003521702.1;XP_003536301.1;
Polyketide_cyc	3	NP_001284559.1;NP_192074.1;XP_003532367.1;
YTH	3	CDM83153.1;NP_177538.1;XP_006600395.1;
Adap_comp_sub	3	NP_001140216.1;NP_001147471.1;NP_176052.3;
ADH_zinc_N_2	3	CDM84116.1;NP_193037.1;XP_006365236.1;
Ald_Xan_dh_C	3	ABS32110.1;XP_006340295.1;XP_006598294.1;
Ald_Xan_dh_C2	3	ABS32110.1;XP_006340295.1;XP_006598294.1;
Aldose_epim	3	NP_001149116.1;NP_190364.1;XP_006341518.1;
Ank_5	3	XP_003520633.1;XP_006343185.1;XP_006589266.1;
Anticodon_1	3	AAK32940.1;NP_192770.2;XP_003550098.1;
ArgoL1	3	AFW59176.1;AGB34311.1;XP_006351552.1;
ArgoL2	3	AFW59176.1;AGB34311.1;XP_006351552.1;
ATP-synt_ab_C	3	CAA23471.1;XP_003540504.1;YP_007516887.1;
BET	3	CAD43287.1;DAA52850.1;NP_568297.1;
Biotin_carb_C	3	AAA67356.1;AAG40564.1;ACD46683.1;
Biotin_carb_N	3	AAA67356.1;AAG40564.1;ACD46683.1;
Branch	3	XP_003554053.1;XP_006341708.1;XP_006351267.1;
BRX	3	CAB10216.1;XP_006356114.1;XP_006577432.1;
BURP	3	ACN36323.1;XP_003517743.1;XP_006367868.1;
CaATP_NAI	3	AFW78527.1;AFW84004.1;XP_003543731.1;
CBFD_NFYB_HMF	3	AIZ68329.1;XP_006346131.1;XP_008660912.1;
CBM_48	3	AAG27623.1;ACG43008.1;AEV92948.1;
CCT_2	3	AGU37272.1;DAA59261.1;NP_175283.2;
CG-1	3	NP_001190267.1;XP_003550574.1;XP_003552779.1;
Chorein_N	3	CAC08248.1;XP_006590589.1;XP_008648165.1;
Clp_N	3	DAA47636.1;XP_003523172.1;XP_006606314.1;
CLP_protease	3	AFX67013.1;NP_051083.1;NP_563836.1;
CLU_N	3	CDM84276.1;NP_001190066.1;XP_006345557.1;
CO_deh_flav_C	3	ABS32110.1;XP_006340295.1;XP_006598294.1;
CPSF_A	3	BAB11613.1;CDM83290.1;XP_003525024.1;
Cu_amine_oxidN2	3	XP_006347431.1;XP_006354449.1;XP_006359937.1;
Cullin	3	XP_006364575.1;XP_006366672.1;XP_006591342.1;
DAGK_cat	3	NP_849980.1;XP_003523893.1;XP_006347667.1;
Dimerisation	3	BAE99169.1;XP_003528760.1;XP_006356529.1;
DNA_pol_B	3	AAC77870.1;AFW71549.1;CBH32588.1;
DNA_pol_B_exo1	3	AAC77870.1;AFW71549.1;CBH32588.1;
DnaJ_C	3	ACU18535.1;CDM87010.1;XP_003540271.1;
dsrm	3	NP_001168634.1;NP_193824.4;XP_003542763.1;
DUF1298	3	NP_568547.1;XP_006367474.1;XP_006582315.1;
DUF4101	3	CDJ26504.1;XP_006342010.1;XP_006353937.1;
DUF4217	3	DAA50828.1;NP_001147316.1;NP_001183327.1;
DUF4220	3	CDM80209.1;CDM81318.1;NP_001136573.1;
DUF4371	3	AFW69574.1;XP_008647103.1;XP_008660931.1;
DUF4408	3	AAK60285.1;NP_200241.1;XP_003533756.1;
DUF538	3	AAM64416.1;XP_006345170.1;XP_008675271.1;
DUF620	3	ACL52631.1;XP_006591542.1;XP_008661307.1;
DUF642	3	DAA37149.1;NP_196919.1;XP_003526423.1;
DUF707	3	DAA63155.1;NP_001132425.1;NP_176319.1;
DUF789	3	DAA52343.1;NP_172956.2;XP_006359876.1;
Dynamin_N	3	AAO89221.1;NP_567094.1;XP_003527242.1;
eIF-3c_N	3	BAB03031.1;DAA62033.1;XP_006358488.1;
eIF3_p135	3	CDM84276.1;NP_001190066.1;XP_006345557.1;
EMP24_GP25L	3	NP_001141300.1;NP_001147515.1;XP_006363461.1;
EMP70	3	NP_001146016.1;NP_001190420.1;NP_563881.1;
Exo70	3	XP_003555696.2;XP_008645347.1;XP_008678619.1;
F-box_5	3	ABR67868.1;ACT53268.1;XP_003528427.1;
FAD_binding_3	3	BAB01361.1;CAB10354.1;XP_006343614.1;
FAD_binding_5	3	ABS32110.1;XP_006340295.1;XP_006598294.1;
Fer2	3	ABS32110.1;XP_006340295.1;XP_006598294.1;
Fer2_2	3	ABS32110.1;XP_006340295.1;XP_006598294.1;
Flavodoxin_1	3	NP_194183.1;XP_003544413.1;XP_006338052.1;
FtsZ_C	3	AFW59980.1;NP_001275153.1;XP_003521462.1;
G-patch	3	CBH32566.1;NP_180056.1;NP_181762.1;
GATase_7	3	NP_195200.1;NP_196586.1;XP_008674812.1;
GDA1_CD39	3	BAD13525.1;XP_003548774.1;XP_006363161.1;
GDC-P	3	XP_003523643.1;XP_003544533.1;XP_006361002.1;
Gelsolin	3	XP_006358773.1;XP_006586191.1;XP_008644516.1;
GHMP_kinases_C	3	AAG01340.1;CAF34022.1;XP_003543330.1;
Gln-synt_N	3	ACT22496.1;NP_001105296.1;NP_001237784.1;
Glyco_hydro_20	3	AFW78019.1;CDM85418.1;NP_001147583.1;
Glyco_hydro_32C	3	AAC17166.1;AAC96065.1;XP_003544539.1;
Glyco_hydro_32N	3	AAC17166.1;AAC96065.1;XP_003544539.1;
Glyco_hydro_9	3	AAA96135.1;NP_181985.1;XP_006340729.1;
Glyco_tranf_2_3	3	AFW56838.1;BAE98718.1;NP_194887.1;
Glyco_transf_10	3	NP_001105927.1;XP_003529398.1;XP_003536391.1;
Glyco_transf_20	3	NP_173142.1;XP_003527027.1;XP_006593555.1;
Glycohydro_20b2	3	AFW78019.1;CDM85418.1;NP_001147583.1;
Glyoxalase	3	ACF84847.1;NP_001147530.1;XP_003534533.1;
GMC_oxred_C	3	CDM82692.1;NP_001147913.1;NP_565050.1;
GMC_oxred_N	3	CDM82692.1;NP_001147913.1;NP_565050.1;
GPCR_chapero_1	3	NP_001152281.1;XP_003546154.1;XP_006345899.1;
Granulin	3	AFW88998.1;CAA46863.1;XP_006346518.1;
GSH_synth_ATP	3	CAE18176.1;XP_003553733.1;XP_006361880.1;
GSH_synthase	3	CAE18176.1;XP_003553733.1;XP_006361880.1;
HA2	3	DAA37755.1;XP_006346743.1;XP_006582003.1;
HEAT_EZ	3	XP_003525330.1;XP_006350520.1;XP_006364503.1;
Herpes_Helicase	3	AAD25621.1;BAB02793.1;XP_008653462.1;
Hexapep	3	ACG37167.1;NP_200487.1;XP_006347835.1;
Hexokinase_1	3	BAB78697.1;NP_001077921.1;XP_003517518.1;
Hexokinase_2	3	BAB78697.1;NP_001077921.1;XP_003517518.1;
HORMA	3	CAA16970.1;XP_006352189.1;XP_006591457.1;
Inositol_P	3	AAD21685.1;NP_186936.1;XP_006347096.1;
Intron_maturas2	3	ACG29184.1;NP_177575.1;NP_199503.1;
IU_nuc_hydro	3	NP_001242310.1;XP_006356996.1;XP_006594456.1;
Jas	3	XP_006591224.1;XP_006601169.1;XP_008666904.1;
Kelch_1	3	CAA18724.1;NP_181991.1;XP_003523036.1;
Kunitz_legume	3	AAZ08244.1;ACU19069.1;NP_177373.1;
LEA_2	3	AAB97367.1;XP_003521490.1;XP_008670458.1;
LisH	3	AAG32022.1;NP_001151541.1;XP_006352696.1;
Lzipper-MIP1	3	NP_181499.2;XP_006338080.1;XP_006338262.1;
MATH	3	BAB11409.1;NP_178503.2;XP_006361152.1;
Med26	3	AFW56040.1;XP_006365968.1;XP_006578617.1;
MFMR	3	AAV91025.1;DAA41580.1;NP_192021.1;NP_192021.1;
MFS_2	3	NP_173685.1;XP_003518348.1;XP_006338921.1;
MMS1_N	3	BAB11613.1;CDM83290.1;XP_003525024.1;
Mon2_C	3	NP_171698.1;XP_006589174.1;XP_008668517.1;
Morc6_S5	3	AFW87435.1;CDF77348.1;NP_001159313.1;
Mpv17_PMP22	3	NP_179092.1;XP_003554094.1;XP_006351928.1;
Myb_DNA-bind_3	3	ACN34846.1;NP_001130419.1;XP_008651125.1;
Myosin_N	3	XP_003523654.2;XP_006593940.1;XP_008665780.1;
Na_Ca_ex	3	XP_003543222.1;XP_006362107.1;XP_008673816.1;
NAD_binding_8	3	AAG50645.1;DAA37344.1;NP_201196.1;
NAM-associated	3	XP_008665877.1;XP_008671163.1;XP_008675698.1;
Nucleoporin_N	3	NP_172938.2;NP_178586.4;XP_008660389.1;
Nucleotid_trans	3	ACF82183.1;XP_006354661.1;XP_008678952.1;
OB_NTP_bind	3	BAE99490.1;XP_006346743.1;XP_006582003.1;
Oleosin	3	NP_189403.1;NP_200969.4;XP_003527133.2;
PAS_2	3	AAW56592.1;NP_198433.1;XP_006357639.1;
Patatin	3	XP_006365363.1;XP_008664527.1;XP_008665099.1;
PEPcase	3	NP_001105418.1;NP_175738.1;NP_188112.1;
Peptidase_C26	3	ACG46729.1;NP_001235549.1;XP_008655368.1;
Peptidase_M1	3	ACU20327.1;AFW68884.1;NP_001118852.1;NP_001146643.1;NP_182030.1;XP_003517862.1;XP_003522269.1;XP_003532256.1;XP_003553879.1;XP_006359037.1;XP_008664692.1;
Peptidase_M1_N	3	NP_001146643.1;XP_003522269.1;XP_008664692.1;
Peptidase_M10	3	ACU20327.1;NP_182030.1;XP_003517862.1;
Peptidase_M3	3	NP_001141422.1;NP_568232.1;XP_003517182.1;
PfkB	3	AAK62446.1;ACF80871.1;NP_567816.1;
PG_binding_1	3	ACU20327.1;NP_182030.1;XP_003517862.1;
PHM7_cyt	3	BAD94445.1;CAB10322.1;NP_001147493.1;
Phosphorylase	3	AAG45939.1;NP_189578.1;XP_006594571.1;
PHY	3	AAW56592.1;NP_198433.1;XP_006357639.1;
Piwi	3	AFW59176.1;AGB34311.1;XP_006351552.1;
Pkinase_C	3	NP_174352.1;NP_179637.2;XP_006601289.1;
PLAC8	3	AFW77786.1;CDM83311.1;XP_003519857.1;
Plus-3	3	XP_006352121.1;XP_006356382.1;XP_006582460.1;
PNP_UDP_1	3	NP_001148584.1;NP_001276232.1;XP_006359642.1;
Pollen_allerg_1	3	AAK56128.1;AAS21273.1;XP_003549683.2;
Prefoldin	3	NP_171872.2;XP_003540925.1;XP_006348738.1;
Pribosyltran	3	NP_195200.1;XP_006355483.1;XP_006362855.1;
PRK	3	ACG42204.1;ACL54227.1;NP_177538.1;
Proton_antipo_M	3	ACH78246.1;NP_043087.1;YP_007516850.1;
PTCB-BRCT	3	NP_192120.4;XP_003535960.2;XP_008652772.1;
Pyr_redox_dim	3	NP_175237.1;NP_191026.1;XP_006355723.1;
QLQ	3	XP_003528847.1;XP_006339597.1;XP_008666986.1;
Rad21_Rec8	3	AAQ21081.1;XP_006338678.1;XP_006595855.1;
RCC1_2	3	AAG25966.1;BAE98367.1;XP_006338843.1;
RdRP	3	AAC62123.1;AAC62125.1;ACR38600.1;
ResIII	3	XP_003517385.1;XP_006578099.1;XP_008663381.1;
Rhodanese	3	ABY57763.1;ACU14773.1;XP_003526989.1;
Ribonuc_2-5A	3	DAA62534.1;XP_006342154.1;XP_008670384.1;
RNA_pol_Rpb1_4	3	CAA36735.1;XP_006590533.1;YP_635629.1;
RNA_pol_Rpb2_2	3	AFW68884.1;XP_003533774.1;XP_006364477.1;
RNase_PH_C	3	AAC50039.1;AAF00646.1;XP_006366686.1;
RRM_DME	3	NP_001146555.1;XP_006355382.1;XP_006588820.1;
RrnaAD	3	NP_001151385.1;XP_003537617.2;XP_008677352.1;
RSN1_7TM	3	BAD94445.1;CAB10322.1;NP_001147493.1;
RSN1_TM	3	BAD94445.1;CAB10322.1;NP_001147493.1;
RuBisCO_small	3	AAG24884.1;AAG40356.1;CAD29282.1;
RWP-RK	3	XP_003536463.2;XP_006354235.1;XP_006354267.1;
SapB_1	3	ADE74632.1;NP_001237345.1;XP_003541325.1;
SapB_2	3	ADE74632.1;NP_001237345.1;XP_003541325.1;
SBF	3	AAM18095.1;NP_565182.1;XP_003543183.1;
Sec23_BS	3	XP_003554575.1;XP_006358773.1;XP_008644516.1;
Sec23_helical	3	XP_003554575.1;XP_006358773.1;XP_008644516.1;
Sec23_trunk	3	XP_003554575.1;XP_006358773.1;XP_008644516.1;
Serpin	3	ACN59483.1;XP_003523896.1;XP_006354929.1;
Sina	3	CDM80405.1;NP_176834.1;NP_176836.1;
SMP_LBD	3	NP_001170442.1;XP_006354331.1;XP_006600730.1;
SPOC	3	XP_006355926.1;XP_006358308.1;XP_006597219.1;
SQS_PSY	3	AFW75429.1;sp|P49085.1|PSY_MAIZE;XP_006351216.1;
Sucrose_synth	3	NP_001105323.1;XP_006352069.1;XP_006364395.1;
Synaptobrevin	3	AFW88998.1;DAA47722.1;NP_196176.1;
TamB	3	DAA53164.1;NP_180137.3;XP_006356619.1;
TauE	3	XP_003542098.1;XP_006359451.1;XP_006580198.1;
TPPII	3	AAM20148.1;XP_006589538.1;XP_006599577.1;
TPR_11	3	DAA47847.1;NP_001130381.1;XP_006358786.1;
Transp_inhibit	3	ABR67868.1;ACT53268.1;XP_003528427.1;
Transpos_assoc	3	XP_006577619.1;XP_006590107.1;XP_008646998.1;
Transposase_21	3	XP_006574157.1;XP_006577619.1;XP_008646998.1;
Transposase_24	3	AAD14459.1;XP_008646810.1;XP_008646998.1;
Trypsin_2	3	ACR61555.1;XP_003516811.1;XP_003543778.1;
USP7_C2	3	BAB11409.1;XP_006361152.1;XP_008669763.1;
Voltage_CLC	3	ACN33881.1;NP_197996.1;XP_008675129.1;
VPS13	3	CAC08248.1;XP_006590589.1;XP_008648165.1;
VPS13_mid_rpt	3	CAC08248.1;XP_006590589.1;XP_008648165.1;
Vta1	3	NP_188075.2;NP_191469.3;XP_003531453.1;
WEMBL	3	XP_006354890.1;XP_006588347.1;XP_006600704.1;
WES_acyltransf	3	NP_568547.1;XP_006367474.1;XP_006582315.1;
XPC-binding	3	NP_186903.1;XP_003551850.1;XP_006363121.1;
zf-AN1	3	DAA40010.1;NP_001106266.1;XP_006345467.1;
zf-C3HC4_2	3	BAE98955.1;NP_001242770.1;XP_006349075.1;
zf-CW	3	XP_006342746.1;XP_006357338.1;XP_006573404.1;
zf-met	3	XP_003519154.1;XP_006342341.1;XP_006347909.1;
zf-Sec23_Sec24	3	XP_003554575.1;XP_006358773.1;XP_008644516.1;
ZZ	3	ABB18390.1;XP_003540680.1;XP_006586458.1;
GDI	2	NP_001140939.1;XP_003550475.1;
Glyco_hydro_10	2	NP_197643.1;XP_006367794.1;
Glyco_transf_4	2	XP_003552228.1;XP_006358786.1;
IF-2	2	XP_006345335.1;XP_006356684.1;
LIM	2	XP_003544733.1;XP_006345025.1;
MBOAT	2	NP_001242457.1;XP_006352358.1;
PMM	2	XP_006341869.1;XP_006352218.1;
Ribosomal_L28	2	ACG35998.1;NP_001149897.1;
Ribosomal_S7	2	NP_181264.1;XP_008664088.1;
Skp1	2	CDM87143.1;NP_001144039.1;
TBP	2	AAT42180.1;XP_006587642.1;
TIM	2	NP_001141438.1;NP_191104.1;
Transglut_core	2	XP_006347759.1;XP_006361233.1;
14-3-3	2	DAA42709.1;NP_566174.1;
2-oxoacid_dh	2	XP_006351156.1;XP_006366183.1;
5_3_exonuc	2	ACF82434.1;XP_006351158.1;
5_3_exonuc_N	2	ACF82434.1;XP_006351158.1;
60KD_IMP	2	NP_850125.1;XP_003537999.1;
6PGD	2	NP_001104910.1;NP_001236726.1;
AA_permease_C	2	CDM82248.1;XP_003548680.1;
AAA_lid_10	2	AAK69447.1;XP_006350829.1;
ACC_central	2	AAG40564.1;ACD46683.1;
ACP_syn_III_C	2	XP_006353644.1;XP_008651259.1;
Acyltransferase	2	CBH32595.1;XP_003556870.1;
ADH_N_2	2	NP_001242819.1;XP_006357421.1;
AdoHcyase	2	AEI54335.1;NP_001142249.1;
AdoHcyase_NAD	2	AEI54335.1;NP_001142249.1;
AhpC-TSA_2	2	ACN35248.1;NP_001170360.1;
AIG1	2	AAG12845.1;XP_003549731.1;
AIRC	2	AAK14408.1;XP_003536132.1;
Alba	2	DAA48594.1;XP_003517563.1;
ALG3	2	CDM81396.1;XP_003554516.1;
Alpha_adaptinC2	2	ACG28758.1;XP_003540215.2;
Alpha-L-AF_C	2	DAA59198.1;XP_003553370.1;
Amidohydro_1	2	NP_001140692.1;XP_006347056.1;
Aminotran_3	2	ACF87978.1;XP_006358869.1;
Aminotran_4	2	XP_003524046.1;XP_006348276.1;
Ammonium_transp	2	XP_003524319.1;XP_003536149.1;
Anth_synt_I_N	2	NP_850127.1;XP_003555838.1;
AOX	2	XP_006352382.1;XP_006361234.1;
APH	2	NP_177951.6;NP_566745.1;
APO_RNA-bind	2	ACG31531.1;BAB02836.1;
ArfGap	2	BAB10160.1;XP_006343185.1;
ARID	2	XP_003527249.1;XP_006573775.1;
ArsA_ATPase	2	ACN33482.1;NP_001151344.1;
Asn_synthase	2	NP_196586.1;XP_008674812.1;
ATP_bind_1	2	NP_193911.1;XP_006356856.1;
ATP-grasp	2	AAK14408.1;XP_003536132.1;
AUX_IAA	2	NP_001236774.1;XP_006342026.1;
Auxin_canalis	2	AFW63269.1;XP_003554269.1;
AWS	2	NP_001105665.1;XP_006357338.1;
BAR_3	2	BAB10160.1;XP_006343185.1;
Big_9	2	BAB10333.1;XP_006342821.1;
BRX_N	2	CAB10216.1;XP_006356114.1;
BT1	2	NP_200297.2;XP_008652737.1;
CAP_C	2	NP_001145831.1;XP_006349606.1;
CAP_N	2	NP_001145831.1;XP_006349606.1;
Carboxyl_trans	2	AAG40564.1;ACD46683.1;
Cas1_AcylT	2	XP_003550779.1;XP_006338003.1;
Castor_Poll_mid	2	XP_006339959.1;XP_006362192.1;
Cation_efflux	2	XP_006344963.1;XP_006350792.1;
CBFB_NFYA	2	AAS78486.1;NP_188018.1;
CBM_20	2	XP_006345302.1;XP_006358812.1;
CBM53	2	NP_001106016.1;NP_172637.2;
CCB2_CCB4	2	DAA45990.1;XP_006363542.1;
CDP-OH_P_transf	2	DAA38243.1;DAA49342.1;
Cellulase	2	XP_003542524.1;XP_006356528.1;
Chal_sti_synt_N	2	ACB37365.1;AFW64957.1;
CHASE	2	NP_001104866.1;XP_006575738.1;
Chorismate_bind	2	NP_850127.1;XP_003555838.1;
CitMHS	2	ACF82669.1;XP_006363328.1;
Clathrin	2	NP_001236999.1;NP_172709.2;
ClpB_D2-small	2	XP_003523172.1;XP_003523365.1;
CLPTM1	2	BAD95341.1;NP_196467.1;
CN_hydrolase	2	ACG36179.1;XP_006356509.1;
CNOT1_CAF1_bind	2	NP_001144834.1;XP_006576747.1;
COPI_C	2	DAA50477.1;XP_008646256.1;
CRAL_TRIO	2	NP_001242548.1;XP_006352994.1;
CRAL_TRIO_N	2	NP_001242548.1;XP_006352994.1;
Creatinase_N	2	NP_001151433.1;XP_003537557.1;
Creatinase_N_2	2	NP_001151433.1;XP_003537557.1;
CRS1_YhbY	2	XP_006338518.1;XP_006351794.1;
CRT-like	2	NP_001140411.1;NP_001144440.1;
CTP_synth_N	2	NP_181035.1;XP_003518891.1;
CytochromB561_N	2	ACG48584.1;NP_172275.1;
Cytokin-bind	2	AEV76971.1;XP_006351290.1;
DAO	2	XP_003532240.1;XP_006351258.1;
DHBP_synthase	2	AHM22942.1;XP_003547454.1;
Dirigent	2	BAB10622.1;NP_001236063.1;
DIRP	2	NP_001078197.2;XP_003550195.1;
DLH	2	BAB02775.1;XP_006361507.1;
DNA_binding_2	2	XP_003522091.1;XP_006350877.1;
DNA_ligase_A_C	2	XP_003551833.1;XP_006357803.1;
DNA_ligase_A_M	2	XP_003551833.1;XP_006357803.1;
DNA_ligase_A_N	2	XP_003551833.1;XP_006357803.1;
DNA_pol_A	2	NP_001078482.1;XP_003545584.1;
DNA_pol3_delta2	2	XP_006351553.1;XP_006358095.1;
DPBB_1	2	AAK56128.1;XP_003549683.2;
DUF1115	2	XP_003555627.1;XP_006590457.1;
DUF1118	2	ACF84663.1;NP_196422.1;
DUF1296	2	NP_001146586.1;XP_008680575.1;
DUF155	2	XP_003535931.2;XP_006348725.1;
DUF1635	2	XP_003539789.1;XP_006349031.1;
DUF1639	2	DAA49342.1;NP_001132417.1;
DUF1645	2	XP_006354920.1;XP_006581741.1;
DUF1682	2	NP_194164.1;XP_008654694.1;
DUF1744	2	AAC77870.1;AFW71549.1;
DUF1985	2	AAC98465.1;BAB10960.1;
DUF212	2	NP_567117.1;XP_006354148.1;
DUF2232	2	ACG35142.1;XP_003518819.1;
DUF2921	2	BAF01031.1;NP_001144816.1;
DUF3490	2	NP_173273.2;NP_199064.1;
DUF3527	2	DAA42824.1;XP_003530243.1;
DUF3741	2	XP_003535236.1;XP_006339574.1;
DUF4704	2	XP_006338038.1;XP_008648941.1;
DUF547	2	NP_181499.2;XP_006338262.1;
DUF599	2	NP_001143651.1;XP_003518289.1;
DUF616	2	BAB10622.1;XP_006351149.1;
DUF659	2	XP_008664645.1;XP_008669829.1;
DUF674	2	NP_195734.1;XP_008675705.1;
DUF676	2	NP_001150938.1;NP_564732.1;
DUF688	2	CDM84830.1;NP_001145319.1;
DUF716	2	XP_003541116.1;XP_003553990.1;
DUF936	2	NP_001130305.1;XP_006595069.1;
DUF966	2	ACG46847.1;XP_006349033.1;
DUSP	2	NP_565944.1;XP_008669763.1;
E1_4HB	2	XP_006344068.1;XP_008668365.1;
E1_FCCH	2	XP_006344068.1;XP_008668365.1;
E1_UFD	2	XP_006344068.1;XP_008668365.1;
E3_binding	2	XP_006351156.1;XP_006366183.1;
EF-hand_6	2	ACG32131.1;XP_006367412.1;
EFG_C	2	XP_006348840.1;XP_006579622.1;
EIN3	2	NP_180273.1;NP_197611.1;
Enolase_C	2	DAA44559.1;NP_001105896.1;
Enolase_N	2	DAA44559.1;NP_001105896.1;
ENT	2	NP_001132464.1;NP_187821.1;
EPL1	2	CDM81839.1;XP_008678521.1;
ERAP1_C	2	XP_003522269.1;XP_008664692.1;
FAD_binding_1	2	NP_194183.1;XP_006338052.1;
FAD_binding_2	2	AFW80319.1;CAB10354.1;
FAD_binding_8	2	CDM82708.1;DAA42070.1;
FAE1_CUT1_RppA	2	XP_006353644.1;XP_008651259.1;
FDF	2	AAG50526.1;AFW77071.1;
Ferric_reduct	2	CDM82708.1;DAA42070.1;
Ferritin_2	2	XP_003528608.1;XP_003546306.2;
FF	2	NP_001117438.1;NP_001159148.1;
Filamin	2	BAB10333.1;XP_006342821.1;
Fn3-like	2	XP_003531557.1;XP_006605998.1;
G-alpha	2	NP_180198.1;XP_003540686.2;
G6PD_C	2	NP_001241264.1;XP_006338664.1;
G6PD_N	2	NP_001241264.1;XP_006338664.1;
GATA	2	DAA51252.1;NP_001141113.1;
GCFC	2	CBH32566.1;NP_181762.1;
GCP_C_terminal	2	NP_190944.2;XP_006354923.1;
GCP_N_terminal	2	NP_190944.2;XP_006354923.1;
GIDE	2	NP_001131841.1;XP_006361337.1;
Gly-rich_Ago1	2	AFW59176.1;BAE99844.1;
Glyco_hydro_14	2	NP_001275172.1;XP_003548316.1;
Glyco_trans_4_5	2	XP_006340667.1;XP_006583137.1;
GTP_cyclohydro2	2	AHM22942.1;XP_003547454.1;
Guanylate_kin	2	XP_003546122.1;XP_006351225.1;
GUCT	2	AAK62631.1;NP_001190402.1;
HAD_2	2	XP_006344776.1;XP_006592867.1;
HAND	2	AAM13851.1;CDM81224.1;
HEAT_2	2	NP_001142274.1;NP_189208.1;
HGTP_anticodon	2	AAK92832.1;NP_200065.1;
HhH-GPD	2	ACN26398.1;NP_001141776.1;
His_Phos_1	2	XP_006345048.1;XP_006579809.1;
Hist_deacetyl	2	NP_001105064.1;XP_006349095.1;
Histone_H2A_C	2	ACG30685.1;DAA49908.1;
HlyIII	2	CAA18208.1;NP_001130249.1;
HMG-CoA_red	2	NP_001130818.1;XP_006350440.1;
HNH	2	BAB09945.1;XP_006600159.1;
Homeobox_KN	2	CAC51426.1;XP_006341979.1;
HSF_DNA-bind	2	AHZ44775.1;XP_003541445.1;
HSP20	2	XP_006581955.1;XP_006591261.1;
HSP90	2	NP_001236599.1;XP_003518802.1;
Hydrolase_like	2	ACU19382.1;NP_001276320.1;
IPPT	2	XP_003543220.1;XP_006349089.1;
Iso_dh	2	NP_001136968.1;NP_568113.1;
JmjN	2	NP_680116.2;XP_006573775.1;
KAP	2	XP_003547712.1;XP_003548884.1;
Kelch_4	2	ACR15149.1;XP_003531754.1;
Kelch_6	2	NP_195605.1;XP_003531754.1;
KNOX2	2	ACU18432.1;XP_008661149.1;
Ku_C	2	ADO00728.1;XP_006606601.1;
Ku_N	2	ADO00728.1;XP_006606601.1;
Lactamase_B_2	2	XP_003519435.1;XP_006359465.1;
Lactamase_B_4	2	CAO99120.1;XP_006359465.1;
Laminin_G_3	2	XP_006338038.1;XP_008648941.1;
Ligase_CoA	2	NP_197716.1;XP_006597698.1;
Linker_histone	2	NP_001235123.1;NP_180620.1;
LOR	2	AAF97296.1;XP_006364218.1;
LSM14	2	AAG50526.1;AFW77071.1;
Lyase_aromatic	2	ACG44219.1;NP_001190223.1;
M20_dimer	2	NP_001152128.1;XP_006602366.1;
MACPF	2	XP_003524173.1;XP_003542969.1;
malic	2	AAF68116.1;NP_196728.1;
Malic_M	2	AAF68116.1;NP_196728.1;
MAP65_ASE1	2	AFW68884.1;NP_001130355.1;
MBD	2	XP_006358894.1;XP_006603816.1;
MCM_lid	2	NP_001105718.1;XP_006604551.1;
MCM_OB	2	NP_001105718.1;XP_006604551.1;
Methyltr_RsmB-F	2	AFW63637.1;XP_006581297.1;
Methyltrans_RNA	2	NP_001146141.1;XP_006346284.1;
MFS_MOT1	2	XP_003527804.1;XP_003531693.1;
MOSC	2	NP_564001.1;XP_006346036.1;
MOSC_N	2	NP_564001.1;XP_006346036.1;
MS_channel	2	NP_188099.2;XP_003528840.1;
MSP	2	AAK49614.1;prf||2002393A;
MT-A70	2	XP_003555392.1;XP_006359769.1;
Myb_DNA-bind_6	2	AAK59470.1;XP_003536137.1;
NABP	2	CDM84977.1;XP_003539627.1;
NAD_binding_11	2	AAF25989.1;XP_003530061.1;
NAD_binding_4	2	ACF85730.1;XP_006361195.1;
NAD_binding_6	2	CDM82708.1;DAA42070.1;
NadA	2	DAA54322.1;XP_006344488.1;
NADPH_Ox	2	CDM82708.1;DAA42070.1;
NB-LRR	2	AAU95268.1;XP_006348816.1;
NBD_C	2	AAF25989.1;XP_003530061.1;
Ndc80_HEC	2	XP_006351836.1;XP_006597330.1;
Neprosin_AP	2	NP_196122.1;XP_008666492.1;
NTP_transf_2	2	NP_001142239.1;NP_173240.2;
Nuc_sug_transp	2	NP_001148470.1;NP_001152279.1;
NUC173	2	NP_194085.4;XP_006593959.1;
Nucleoside_tran	2	NP_171763.1;NP_192421.1;
PABP	2	NP_564554.1;XP_006338922.1;
PAP_central	2	NP_001142239.1;NP_173240.2;
PAP2	2	BAE99276.1;NP_172961.1;
ParA	2	AAK26019.1;ACU23930.1;
PAS_9	2	AAB41023.2;ACR15149.1;
PDDEXK_6	2	CAB10241.1;NP_683503.1;
PDT	2	NP_001031024.1;XP_003540222.1;
PEARLI-4	2	XP_003536716.1;XP_006343150.1;
Pec_lyase_N	2	XP_003552513.1;XP_006344502.1;
Pep_deformylase	2	NP_001237584.1;XP_008656699.1;
Peptidase_A22B	2	AAM14939.1;XP_003521881.1;
Peptidase_C14	2	NP_194241.3;XP_006597352.1;
Peptidase_M16	2	NP_001118852.1;XP_003532256.1;
Peptidase_M16_C	2	NP_001118852.1;XP_003532256.1;
Peptidase_M17	2	AFW68884.1;XP_003553879.1;
Peptidase_M17_N	2	AFW68884.1;XP_003553879.1;
Peptidase_M24_C	2	NP_001151433.1;XP_003537557.1;
Peptidase_S9_N	2	AAG51580.1;XP_006355174.1;
Perm-CXXC	2	NP_001146555.1;XP_006588820.1;
Pex2_Pex12	2	XP_003530139.1;XP_006341993.1;
PFK	2	AFW75541.1;XP_006584114.1;
PH_2	2	AFW63269.1;XP_003554269.1;
PI-PLC-X	2	ACL53796.1;XP_003538468.2;
PI-PLC-Y	2	ACL53796.1;XP_003538468.2;
PI3Ka	2	AFW67845.1;XP_006362715.1;
PK_C	2	AAM94348.1;XP_003536301.1;
Plant_zn_clust	2	NP_198217.1;XP_003550132.1;
PLU-1	2	AFW69660.1;XP_006573775.1;
PNGaseA	2	ACF88207.1;CDM82226.1;
polyprenyl_synt	2	XP_006364882.1;XP_008678927.1;
potato_inhibit	2	AAK73145.1;DAA47326.1;
POX	2	CAC51426.1;XP_006341979.1;
PP-binding	2	DAA37344.1;NP_001235539.1;
PQ-loop	2	NP_001242594.1;XP_006356031.1;
PQQ_2	2	XP_006345832.1;XP_006576395.1;
Pre-SET	2	XP_006342680.1;XP_006604509.1;
PRP3	2	XP_003555627.1;XP_006590457.1;
PsaA_PsaB	2	NP_114259.1;YP_635638.1;
PseudoU_synth_1	2	XP_003557058.1;XP_006575435.1;
PSII	2	AAD41884.1;NP_054492.2;
Pterin_4a	2	CDJ26390.1;XP_003535934.1;
PUB	2	XP_006354104.1;XP_006360957.1;
PurK_C	2	AAK14408.1;XP_003536132.1;
Pyridoxal_deC	2	NP_178309.1;NP_849999.1;
Pyrophosphatase	2	NP_001242545.1;NP_190930.1;
Rad51	2	BAB03033.1;DAA41193.1;
Radical_SAM	2	NP_001140457.1;XP_003544413.1;
RB_A	2	AAY23369.1;CAA67422.1;
RB_B	2	AAY23369.1;CAA67422.1;
RbcS	2	AAG24884.1;AAG40356.1;
RecA	2	NP_001170211.1;XP_006346054.1;
Rep_fac-A_C	2	AAQ23194.1;AFW63447.1;
Retrotran_gag_3	2	AAC67205.1;XP_006584286.1;
RF-1	2	NP_851096.1;XP_006350350.1;
Rho_GDI	2	XP_003550475.1;XP_003554297.1;
Rhomboid	2	XP_003522595.1;XP_003548211.1;
Ribophorin_II	2	NP_193847.2;XP_003554291.1;
Ribosomal_L24e	2	XP_003538140.1;XP_006339101.1;
Rieske	2	ACG30090.1;ACU19323.1;CAR82238.1;
RINGv	2	ACU24487.1;NP_568111.1;
RINT1_TIP1	2	XP_003532305.1;XP_006344394.1;
RMMBL	2	NP_197776.1;XP_003522430.1;
RNA_pol_Rpb1_2	2	CAA36735.1;XP_006590533.1;
RNA_pol_Rpb1_3	2	CAA36735.1;XP_006590533.1;
RNA_pol_Rpb1_5	2	CAA36735.1;YP_635629.1;
RNA_pol_Rpb2_1	2	XP_003533774.1;XP_006364477.1;
RNA_pol_Rpb2_3	2	XP_003533774.1;XP_006364477.1;
RNA_pol_Rpb2_4	2	XP_003533774.1;XP_006364477.1;
RNA_pol_Rpb2_5	2	XP_003533774.1;XP_006364477.1;
RNA_pol_Rpb2_6	2	XP_003533774.1;XP_006364477.1;
RNA_pol_Rpb2_7	2	XP_003533774.1;XP_006364477.1;
RNA_pol_Rpb5_C	2	XP_006355533.1;XP_006605207.1;
RNA_pol_Rpb5_N	2	XP_006355533.1;XP_006605207.1;
RPOL_N	2	NP_197074.1;XP_003525896.1;
RRM_2	2	AFW86253.1;XP_006360001.1;
RSB_motif	2	DAA63690.1;NP_195678.1;
RST	2	AFW60565.1;XP_008658753.1;
SAM_2	2	AAF13094.1;NP_974290.1;
SBD_N	2	AAF25989.1;XP_003530061.1;
Sdh_cyt	2	NP_001235488.1;XP_003539866.1;
Sec39	2	AFW83388.1;XP_006578887.1;
SecY	2	AAB60305.1;AAL32668.1;
Serinc	2	ACU17352.1;NP_187268.2;
SGS	2	ACU22955.1;XP_003548149.1;
SHS2_Rpb7-N	2	NP_001147612.1;XP_006365562.1;
Sin3_corepress	2	DAA55087.1;NP_189069.1;
Skp1_POZ	2	CDM87143.1;NP_001144039.1;
SLIDE	2	AAM13851.1;CDM81224.1;
SNARE_assoc	2	XP_003528672.1;XP_006584062.1;
Spatacsin_C	2	NP_195652.5;XP_006368105.1;
Spermine_synt_N	2	AAQ14853.1;XP_006359924.1;
Spermine_synth	2	AAQ14853.1;XP_006359924.1;
SpoIIE	2	XP_003538844.1;XP_006342592.1;
SPT2	2	AFW63303.1;XP_006364008.1;
Str_synth	2	NP_177541.1;NP_190713.1;
SufE	2	NP_194380.1;XP_006344488.1;
SWIRM-assoc_1	2	NP_001136654.1;XP_003540680.1;
Synthase_beta	2	CAC81058.1;XP_003536650.1;
TAF6_C	2	AFW88947.1;NP_171987.1;
TatD_DNase	2	AFW59183.1;AFW89743.1;
Tau95	2	BAF00928.1;XP_008661367.1;
Tau95_N	2	BAF00928.1;XP_008661367.1;
TCR	2	XP_003523732.2;XP_006360749.1;
ThiF	2	XP_006344068.1;XP_008668365.1;
Thioredoxin_6	2	AAK49423.1;BAG16714.1;
Thioredoxin_8	2	DAA51252.1;XP_006344776.1;
TIC20	2	AAD14459.1;NP_192241.1;
TMP-TENI	2	AAB72162.1;NP_001077452.1;
TP_methylase	2	DAA45420.1;XP_003531425.1;
TPR_16	2	NP_001130381.1;NP_200440.1;
TPR_2	2	NP_188253.3;XP_003530960.1;
TPX2	2	XP_003535829.1;XP_006592444.1;
Transposase_23	2	AAD25641.1;XP_008678421.1;
TRAPPC9-Trs120	2	DAA37075.1;XP_006353665.1;
tRNA_anti-codon	2	AAQ23194.1;XP_006584864.1;
tRNA_bind	2	CDM84758.1;NP_001148468.1;
tRNA-synt_1c	2	XP_006344143.1;XP_008644727.1;
tRNA-synt_1c_C	2	XP_006344143.1;XP_008644727.1;
tRNA-synt_2b	2	AAK92832.1;NP_200065.1;
UBA_4	2	ACU18678.1;NP_001170636.1;
UBA_e1_thiolCys	2	XP_006344068.1;XP_008668365.1;
UBX	2	NP_001170636.1;XP_006354104.1;
UFD1	2	AAS98216.1;XP_003519462.1;
UreF	2	ACU19483.1;NP_001147186.1;
USP7_ICP0_bdg	2	BAB11409.1;XP_006361152.1;
V_ATPase_I	2	AFW84669.1;XP_006594994.1;
VARLMGL	2	XP_006578528.1;XP_008656008.1;
VPS13_C	2	CAC08248.1;XP_008648165.1;
Vps51	2	XP_003519784.1;XP_006355837.1;
VQ	2	CDM83987.1;NP_001147659.1;
W2	2	XP_006345823.1;XP_006347835.1;
WAK_assoc	2	XP_006584868.1;XP_006605098.1;
WSD	2	NP_193011.5;NP_199231.1;
Xpo1	2	XP_006342919.1;XP_006354809.1;
XS	2	CDM83432.1;NP_001105989.1;
zf-A20	2	NP_001106266.1;XP_006345467.1;
zf-C5HC2	2	AFW69660.1;XP_006573775.1;
zf-CCHC_4	2	AAO89211.1;CAB10338.1;
zf-FLZ	2	ACF85195.1;NP_001144672.1;
zf-GRF	2	XP_006574678.1;XP_008652997.1;
zf-MIZ	2	XP_003543460.1;XP_006343469.1;
zf-RING_11	2	NP_179853.1;XP_003519214.1;
zf-UBP	2	XP_006359541.1;XP_006360121.1;
Zw10	2	AAB91977.2;XP_006342259.1;
Alpha-amylase	2	AAG27623.1;AEV92948.1;
1-cysPrx_C	1	CAC48323.1;
4HBT_2	1	AFW72659.1;
4HBT_3	1	XP_006339559.1;
A_deaminase	1	XP_006357250.1;
A_thal_3526	1	NP_001148712.1;
AAA_22	1	XP_006350829.1;
AAA_23	1	NP_565733.1;
AAA_26	1	ABU50828.1;
AAA_34	1	XP_003545739.1;
AAA_5	1	XP_006359008.1;
AAA_lid_2	1	AAL24388.1;
AAA_lid_5	1	XP_006359008.1;
AAA_lid_7	1	XP_006359008.1;
AAA_lid_9	1	XP_003523172.1;
ABA_GPCR	1	BAF00631.1;
ABC_membrane_2	1	DAA55708.1;
ABC_tran_Xtn	1	ACN27892.1;
ABC2_membrane_3	1	NP_190357.2;
Abhydrolase_2	1	XP_003546153.2;
ACBP	1	NP_001142259.1;
ACCA	1	XP_006601861.1;
ACP_syn_III	1	ACU23133.1;
ACT	1	AAD18111.1;
Acylphosphatase	1	ACG24870.1;
Adaptin_binding	1	XP_006343321.1;
ADK	1	ADK62370.1;
Aha1_N	1	NP_200619.1;
AI-2E_transport	1	XP_003532186.1;
Alfin	1	XP_003523649.1;
Alg14	1	ACU18153.1;
Alg6_Alg8	1	XP_008664032.1;
Alginate_lyase2	1	XP_003523245.1;
ALIX_LYPXL_bnd	1	NP_001169331.1;
ALO	1	XP_003529878.2;
Alpha_adaptin_C	1	XP_003540215.2;
Alpha-amylase_C	1	AAG27623.1;
Alpha-mann_mid	1	XP_006338514.1;
AMP_N	1	DAA47016.1;
AMPK1_CBM	1	XP_003521702.1;
ANAPC2	1	XP_006591342.1;
ANAPC3	1	NP_188253.3;
Annexin	1	CAA75213.1;
Apocytochr_F_C	1	NP_054512.1;
Apocytochr_F_N	1	NP_054512.1;
Arf	1	AAA87886.1;
Arginosuc_synth	1	NP_001119047.1;
ArgoMid	1	AFW59176.1;
Arm_3	1	XP_003550530.1;
ASL_C2	1	XP_006338059.1;
Asp_protease_2	1	XP_006590128.1;
AT_hook	1	NP_564086.1;
ATE_C	1	NP_187733.1;
ATE_N	1	NP_187733.1;
ATG101	1	ACG25983.1;
ATG11	1	NP_001169168.1;
Atg14	1	BAF00846.1;
ATG16	1	XP_003549829.1;
ATHILA	1	BAB09350.1;
ATP-sulfurylase	1	NP_001147427.1;
ATP-synt	1	ACG31413.1;
ATP-synt_ab_Xtn	1	NP_178011.1;
ATP-synt_DE_N	1	DAA48597.1;
ATS3	1	XP_006364207.1;
Atx10homo_assoc	1	XP_006366476.1;
Autophagy_act_C	1	BAE98447.1;
Autophagy_C	1	BAE98447.1;
Autophagy_N	1	BAE98447.1;
Auxin_inducible	1	NP_193115.1;
B56	1	ACG48584.1;
BACK	1	XP_003545003.1;
Band_7_C	1	NP_567778.1;
BCAS3	1	XP_006582241.1;
BCNT	1	NP_001148731.1;
Bestrophin	1	NP_182111.1;
Bet_v_1	1	NP_001237429.1;
Beta-Casp	1	NP_197776.1;
BetaGal_dom4_5	1	XP_003523495.1;
Big_2	1	XP_006365564.1;
Bin3	1	NP_568752.1;
BING4CT	1	AAG51373.1;
BolA	1	NP_194380.1;
BORCS6	1	NP_001237826.1;
Bot1p	1	XP_003533703.1;
BPL_C	1	XP_003526610.1;
BPL_LplA_LipB	1	XP_003526610.1;
BPS1	1	NP_564155.1;
BRCA-2_helical	1	CDM81489.1;
BRCA-2_OB1	1	CDM81489.1;
BRCA2	1	CDM81489.1;
BRE	1	NP_199062.2;
BRF1	1	XP_006348566.1;
BRO1	1	NP_001169331.1;
Bromo_TP	1	XP_008674812.1;
BSD	1	NP_563683.1;
BSP	1	XP_006600106.1;
BTB_2	1	NP_187515.1;
Btz	1	XP_006585598.1;
Caleosin	1	AAQ74237.1;
Calmodulin_bind	1	NP_001168327.1;
Calreticulin	1	NP_001236351.1;
CAP	1	NP_001145831.1;
CarboxypepD_reg	1	NP_001170692.1;
CASP_C	1	XP_003528906.1;
CbiX	1	NP_564562.1;
CcmH	1	NP_563966.1;
Cdc6_C	1	XP_006350829.1;
CDC73_C	1	AIU48819.1;
CDC73_N	1	AIU48819.1;
CDI	1	XP_008643992.1;
CENP-T_C	1	NP_001077477.1;
Ceramidase	1	NP_177275.1;
Chal_sti_synt_C	1	ACB37365.1;
Chalcone	1	NP_001142940.1;
Chitin_bind_1	1	ACN27767.1;
Citrate_synt	1	XP_006597698.1;
Clathrin_H_link	1	NP_001236999.1;
Clathrin_propel	1	NP_001236999.1;
Clathrin-link	1	NP_001236999.1;
CLP1_P	1	ACG36367.1;
CLTH	1	NP_201482.2;
Cnd1	1	XP_003533347.1;
CNDH2_C	1	XP_006349825.1;
CNDH2_M	1	XP_006349825.1;
CNDH2_N	1	XP_006349825.1;
CNH	1	AFW75088.1;
CNOT1_HEAT	1	XP_006576747.1;
CNOT1_TTP_bind	1	XP_006576747.1;
CNOT11	1	AAM53304.1;
CoA_binding	1	NP_197716.1;
Coatomer_g_Cpla	1	NP_001132662.1;
Coatomer_WDAD	1	XP_008646256.1;
CobN-Mg_chel	1	AET86640.1;
Cofilin_ADF	1	AAK49596.1;
COG2	1	XP_008644331.1;
Cohesin_load	1	XP_003544947.1;
COP-gamma_platf	1	NP_001132662.1;
COPIIcoated_ERV	1	XP_003524744.1;
COR	1	DAA42709.1;
CorA	1	XP_006349352.1;
Cornichon	1	XP_006586477.1;
COX5B	1	NP_001237225.1;
Cpn10	1	ACG41110.1;
CPSase_L_D3	1	XP_008675376.1;
CPSF100_C	1	NP_197776.1;
Cryptochrome_C	1	NP_001132651.1;
CSD	1	DAA44605.1;
CTP_transf_1	1	XP_003538330.1;
Cullin_Nedd8	1	XP_006366672.1;
Cupin_8	1	NP_177951.6;
CwfJ_C_1	1	XP_003542330.1;
CwfJ_C_2	1	XP_003542330.1;
Cyclase	1	NP_567979.1;
Cystatin	1	XP_006361155.1;
CYSTM	1	ACG26645.1;
Cyt-b5	1	ACG33225.1;
CYTH	1	NP_177538.1;
Cytochrom_B_C	1	CAA41343.1;
Cytochrom_B559	1	DAA46839.1;
Cytochrom_B561	1	XP_006344352.1;
Cytochrom_C_asm	1	BAD83458.2;
Cytochrome_B	1	CAA41343.1;
Cytochrome_CBB3	1	BAB10887.1;
DAGAT	1	AFW60565.1;
DAGK_acc	1	NP_849980.1;
DAHP_synth_1	1	BAB41014.1;
DAHP_synth_2	1	XP_006353220.1;
Dala_Dala_lig_C	1	NP_566334.1;
Dala_Dala_lig_N	1	NP_566334.1;
DapB_C	1	NP_566006.1;
DapB_N	1	NP_566006.1;
DBINO	1	AFW88372.1;
dCMP_cyt_deam_1	1	NP_194686.1;
dCMP_cyt_deam_2	1	NP_194686.1;
DDA1	1	XP_003549850.1;
DDE_Tnp_4	1	AAG51799.1;
DEAD_2	1	XP_003548117.1;
Defensin_like	1	ABK27964.1;
Dehydrin	1	AAG40050.2;
DEK_C	1	XP_006580615.1;
DENN	1	XP_003532497.1;
DER1	1	XP_003522846.1;
Det1	1	AFW80791.1;
Dev_Cell_Death	1	DAA49342.1;
DFRP_C	1	XP_006367267.1;
DHFR_1	1	NP_001104916.1;
DHHA1	1	XP_006364538.1;
DHHC	1	ACF85839.1;
DHO_dh	1	NP_001142101.1;
DIM1	1	BAB02884.1;
DJ-1_PfpI	1	CDM82166.1;
DMRL_synthase	1	NP_001242076.1;
DNA_gyraseA_C	1	XP_008644396.1;
DNA_methylase	1	CAA16759.1;
DNA_mis_repair	1	NP_567236.1;
DNA_photolyase	1	XP_003518993.1;
DNA_pol_E_B	1	CDM81836.1;
DNA_pol_phi	1	XP_008645225.1;
DNA_pol3_gamma3	1	XP_006358095.1;
DNA_topoisoIV	1	XP_008644396.1;
Dna2	1	NP_172361.1;
DnaJ_CXXCXGXG	1	XP_003540271.1;
DND1_DSRM	1	NP_197532.3;
DNMT1-RFD	1	XP_003518537.1;
DOMON	1	XP_006344352.1;
Dor1	1	AFW89409.1;
Dpoe2NT	1	CDM81836.1;
DsbD_2	1	ACF84402.1;
DSHCT	1	XP_006349284.1;
dsRBD2	1	NP_193824.4;
DTW	1	NP_001183387.1;
DUF1086	1	XP_006353661.1;
DUF1087	1	XP_006353661.1;
DUF1138	1	XP_003520606.1;
DUF1163	1	AAD46035.1;
DUF1191	1	ABK28080.1;
DUF1204	1	NP_173465.1;
DUF1216	1	NP_189523.1;
DUF1221	1	XP_006343890.1;
DUF1223	1	NP_194465.1;
DUF1264	1	ACG48482.1;
DUF1475	1	ACU23281.1;
DUF1517	1	XP_006602043.1;
DUF1644	1	XP_008669714.1;
DUF1666	1	DAA40084.1;
DUF1668	1	CDM83625.1;
DUF167	1	ACN31710.1;
DUF1685	1	NP_001189808.1;
DUF1979	1	AAL34929.1;
DUF1995	1	NP_001145598.1;
DUF1998	1	NP_196428.2;
DUF21	1	AAC72127.1;
DUF223	1	ACG35142.1;
DUF2358	1	ACU19331.1;
DUF2415	1	AFW86425.1;
DUF2451	1	BAH19449.1;
DUF2838	1	NP_198396.1;
DUF287	1	BAB10960.1;
DUF2985	1	AFW77786.1;
DUF3223	1	XP_006590533.1;
DUF3287	1	AAD29784.2;
DUF3403	1	XP_006598045.1;
DUF3452	1	AAY23369.1;
DUF3453	1	XP_006573374.1;
DUF3458	1	NP_001146643.1
DUF3458_C	1	NP_001146643.1;
DUF3474	1	XP_008652067.1;
DUF3475	1	NP_001143153.1;
DUF3479	1	XP_006606830.1;
DUF3493	1	CDM81838.1;
DUF3510	1	XP_008644331.1;
DUF3591	1	XP_006587642.1;
DUF3657	1	NP_564732.1;
DUF3681	1	CDM86797.1;
DUF3769	1	DAA53947.1;
DUF3774	1	XP_003543269.1;
DUF3819	1	XP_006576747.1;
DUF3883	1	XP_006360949.1;
DUF393	1	AFW58116.1;
DUF4033	1	XP_003518899.1;
DUF4079	1	NP_001239967.1;
DUF4091	1	XP_003528150.1;
DUF4281	1	AFW79931.1;
DUF4516	1	CDM87198.1;
DUF455	1	DAA52850.1;
DUF4800	1	XP_006338038.1;
DUF5599	1	XP_003517385.1;
DUF5601	1	NP_196494.1;
DUF573	1	XP_003556486.1;
DUF639	1	NP_197730.1;
DUF640	1	XP_003537309.1;
DUF641	1	XP_003524973.1;
DUF647	1	XP_006344813.1;
DUF668	1	NP_001143153.1;
DUF679	1	XP_008660813.1;
DUF702	1	XP_006596598.1;
DUF724	1	NP_197769.1;
DUF726	1	NP_001132355.1;
DUF727	1	NP_001190066.1;
DUF740	1	NP_187519.1;
DUF747	1	XP_006594337.1;
DUF760	1	NP_001240161.1;
DUF825	1	YP_003587535.1;
DUF829	1	XP_003538859.1;
DUF868	1	NP_001132137.1;
DUF92	1	XP_006348400.1;
Dus	1	NP_199608.1;
DWNN	1	XP_003549919.1;
DXP_synthase_N	1	NP_001078570.1;
Dynamin_M	1	NP_567094.1;
Dynein_light	1	XP_006359481.1;
E1_DerP2_DerF2	1	NP_180205.1;
E1_dh	1	BAF01713.1;
E2F_CC-MB	1	CAC15485.1;
E2F_TDP	1	CAC15485.1;
E3_UbLigase_R4	1	XP_006586458.1;
ECH_2	1	XP_006338932.1;
EF-hand_5	1	XP_006367412.1;
EF-hand_like	1	ACL53796.1;
EF1_GNE	1	NP_001077627.1;
EF1G	1	NP_001148829.1;
EFG_II	1	XP_006579622.1;
EFG_IV	1	XP_006579622.1;
efThoc1	1	XP_006347676.1;
EGF	1	AAY34783.1;
eIF-4B	1	AAC28254.1;
eIF3_subunit	1	NP_850918.1;
ELFV_dehydrog	1	AAR11535.1;
ELFV_dehydrog_N	1	AAR11535.1;
ELMO_CED12	1	NP_001131514.1;
EMC1_C	1	NP_001168216.1;
Endonuclease_5	1	XP_006342475.1;
Endosulfine	1	NP_001148326.1;
EPSP_synthase	1	AAL67577.1;
ER_lumen_recept	1	NP_564326.1;
ERGIC_N	1	XP_003524744.1;
ERp29	1	NP_001141506.1;
Es2	1	XP_006363025.1;
ETC_C1_NDUFA5	1	NP_001147230.1;
ETF	1	XP_003527322.1;
ETF_alpha	1	XP_003527322.1;
Evr1_Alr	1	AAK59679.1;
Exo84_C	1	XP_003519784.1;
F_bP_aldolase	1	XP_003530061.1;
F5_F8_type_C	1	XP_003545003.1;
FA_desaturase_2	1	ABM45912.1;
FAA_hydrolase	1	ACG41004.1;
FAD_binding_7	1	NP_001132651.1;
FAD-oxidase_C	1	AAL24169.1;
FAM91_C	1	XP_006360262.1;
FAM91_N	1	XP_006360262.1;
FANCI_HD1	1	DAA45287.1;
FANCI_HD2	1	DAA45287.1;
FANCI_S1	1	DAA45287.1;
FANCI_S2	1	DAA45287.1;
FANCI_S4	1	DAA45287.1;
FAR1	1	XP_006601631.1;
FbpA	1	BAE99907.1;
Fe_hyd_SSU	1	CAB10420.1;
Fer4_12	1	NP_001140457.1;
Fer4_13	1	NP_001148244.1;
Ferrochelatase	1	XP_003525984.1;
FGGY_C	1	XP_006341400.1;
FGGY_N	1	XP_006341400.1;
FMN_dh	1	ACU19205.1;
fn3_PAP	1	NP_001276313.1;
Foie-gras_1	1	AFW73101.1;
Formyl_trans_C	1	NP_001149111.1;
Formyl_trans_N	1	NP_001149111.1;
FPP	1	BAF00224.1;
FTCD_N	1	XP_006357514.1;
FtsH_ext	1	XP_006344040.1;
FtsJ	1	NP_566765.1;
Fungal_trans	1	AAO00820.1;
FUSC	1	XP_006339286.1;
FUSC_2	1	XP_006339286.1;
G_glu_transpept	1	XP_003538504.1;
Gaa1	1	ACN26323.1;
GAD	1	XP_006584864.1;
gag-asp_proteas	1	AAL75999.1;
Gal_mutarotas_2	1	XP_003546284.2;
Gal-bind_lectin	1	XP_006600392.1;
Galactosyl_T	1	XP_006600392.1;
GalKase_gal_bdg	1	CAF34022.1;
GATase_2	1	BAF46922.1;
Gb3_synth	1	XP_003530272.2;
Gcd10p	1	XP_006601347.1;
GCD14	1	NP_568302.1;
GcpE	1	NP_001105676.1;
GCV_H	1	AAM92707.1;
GCV_T	1	NP_172650.1;
GCV_T_C	1	NP_172650.1;
GED	1	NP_567094.1;
GFO_IDH_MocA	1	XP_003553067.1;
GGACT	1	AAD18111.1;
GH3	1	NP_179101.1;
Gliadin	1	ABM73528.1;
Globin	1	NP_001235423.1;
Glu_cyclase_2	1	XP_003533156.1;
Glu_syn_central	1	BAF46922.1;
Glu_synthase	1	BAF46922.1;
Glucosamine_iso	1	XP_006348671.1;
Glutenin_hmw	1	CAC40686.1;
Gly_transf_sug	1	XP_003530272.2;
Glyco_hyd_65N_2	1	NP_195152.2;
Glyco_hydro_100	1	NP_197643.1;
Glyco_hydro_127	1	XP_006590960.1;
Glyco_hydro_19	1	ACN27767.1;
Glyco_hydro_2_C	1	XP_003536079.1;
Glyco_hydro_31	1	XP_003546284.2;
Glyco_hydro_38C	1	XP_006338514.1;
Glyco_hydro_38N	1	XP_006338514.1;
Glyco_hydro_77	1	XP_006345302.1;
Glyco_transf_21	1	AAL11579.1;
Glyco_transf_22	1	NP_001148995.1;
Glyco_transf_41	1	XP_006358786.1;
Glyco_transf_92	1	XP_006338653.1;
Glycos_trans_3N	1	XP_003523084.1;
Glycos_transf_3	1	XP_003523084.1;
GN3L_Grn1	1	XP_003555699.1;
GNT-I	1	CAC80698.1;
GPHR_N	1	BAF00631.1;
Gpi1	1	XP_006358033.1;
GRAM	1	NP_001132082.1;
GRDP-like	1	XP_003517161.1;
GRIP	1	XP_003538906.1;
GrpE	1	XP_003520909.1;
Gryzun-like	1	AFW73101.1;
GST_C_3	1	XP_006358486.1;
GST_N_2	1	XP_006352730.1;
GWT1	1	NP_193525.5;
GXGXG	1	BAF46922.1;
GYF_2	1	AAC32237.1;
HABP4_PAI-RBP1	1	XP_003529036.1;
HAGH_C	1	XP_003537929.1;
HALZ	1	NP_001241177.1;
HARE-HTH	1	NP_199231.1;
HAUS4	1	ACG37880.1;
HAUS5	1	XP_006363257.1;
HBB	1	XP_003548117.1;
HD_4	1	NP_188374.2;
Helicase_C_2	1	XP_003548117.1;
Helicase_C_4	1	XP_003545739.1;
HEM4	1	NP_565625.1;
Heme_oxygenase	1	NP_001241903.1;
Hemerythrin	1	XP_003530831.1;
Hen1_Lam_C	1	NP_193824.4;
HHH_3	1	BAB10064.1;
HHH_7	1	XP_003521098.1;
HHH_9	1	XP_003521098.1;
HIRAN	1	XP_006349075.1;
His_Phos_2	1	XP_006361843.1;
HisG	1	XP_003554348.1;
HisG_C	1	XP_003554348.1;
HIT	1	AFW56709.1;
Hs1pro-1_C	1	NP_001151109.1;
Hs1pro-1_N	1	NP_001151109.1;
HUN	1	AAG29192.1;
Hydant_A_N	1	XP_006341047.1;
Hydantoinase_A	1	XP_006341047.1;
Hydantoinase_B	1	XP_006341047.1;
Hydrolase_6	1	NP_001276320.1;
IBB	1	XP_003550530.1;
IF-2B	1	XP_006345335.1;
Ig_GlcNase	1	XP_003536079.1;
IlvC	1	XP_003540396.1;
IlvN	1	XP_003540396.1;
Ins134_P3_kin	1	XP_003555305.1;
Ins134_P3_kin_N	1	XP_003555305.1;
Ints3	1	XP_006347437.1;
Ion_trans_2	1	XP_006355603.1;
iPGM_N	1	XP_006366634.1;
JAB	1	NP_001149500.1;
Katanin_con80	1	NP_172582.2;
Kelch_2	1	ACR15149.1;
Kelch_3	1	ACR15149.1;
Kelch_5	1	AFW82656.1;
ketoacyl-synt	1	NP_001238610.1;
Ketoacyl-synt_C	1	NP_001238610.1;
Kinase-PPPase	1	NP_001105873.1;
KIX_2	1	XP_006359326.1;
KNOX1	1	ACU18432.1;
Lactamase_B_6	1	NP_197776.1;
LAGLIDADG_2	1	XP_003556633.1;
LANC_like	1	XP_006348233.1;
LCAT	1	NP_190069.1;
LEA_1	1	NP_001237410.1;
Lgl_C	1	NP_195281.2;
LIM_bind	1	XP_003544733.1;
LINES_C	1	XP_006338235.1;
LINES_N	1	XP_006338235.1;
Lipin_N	1	XP_006354896.1;
LMBR1	1	XP_006366223.1;
LNS2	1	XP_006354896.1;
Lon_C	1	NP_001105903.1;
LrgB	1	XP_006352920.1;
LRR_5	1	XP_003540456.1;
LRR_9	1	NP_172447.1;
LTP_2	1	BAB10801.1;
Lung_7-TM_R	1	XP_003528587.1;
Lyase_1	1	XP_006338059.1;
Lysine_decarbox	1	XP_003554380.1;
Mad3_BUB1_I	1	NP_179656.4;
Maf	1	BAB10633.1;
Mak16	1	NP_001149897.1;
Malate_synthase	1	XP_006351487.1;
MAM33	1	DAA57438.1;
MAP70	1	XP_003520494.1;
MazG	1	NP_001238703.1;
MBOAT_2	1	XP_006352358.1;
MCD	1	NP_192341.2;
MCD_N	1	NP_192341.2;
MCM_bind	1	CDM81449.1;
MCM_N	1	NP_001105718.1;
MCRS_N	1	NP_566998.1;
MEA1	1	AAF82217.1;
Med12	1	XP_006339570.1;
Med17	1	XP_006364902.1;
Med25_VWA	1	DAA39874.1;
Melibiase_2	1	NP_189269.2;
Melibiase_C	1	NP_189269.2;
Membralin	1	XP_003531591.1;
Memo	1	NP_565590.1;
Met_gamma_lyase	1	XP_006360133.1;
Metalloenzyme	1	XP_006366634.1;
Methyltr_RsmF_N	1	AFW63637.1;
Methyltransf_16	1	NP_198092.1;
Methyltransf_28	1	ACG25812.1;
Methyltransf_4	1	XP_006354360.1;
Methyltransf_FA	1	XP_003545003.1;
MFAP1	1	NP_192598.1;
MFMR_assoc	1	NP_192021.1;
MFS_5	1	XP_008650038.1;
Mg_trans_NIPA	1	NP_001148908.1;
MGAT2	1	NP_001167712.1;
MGS	1	XP_008675376.1;
MIF4G_like	1	DAA45336.1;
MIF4G_like_2	1	DAA45336.1;
MIT	1	XP_003540240.1;
MitMem_reg	1	NP_001149500.1;
Mitovir_RNA_pol	1	XP_006345348.1;
MlaD	1	ACU23429.1;
MMtag	1	ACU17203.1;
MnmE_helical	1	NP_177924.3;
Mob_synth_C	1	NP_001140457.1;
MR_MLE_C	1	XP_006598280.1;
mRNA_cap_C	1	XP_006366974.1;
mRNA_cap_enzyme	1	XP_006366974.1;
MRP-S28	1	XP_006341706.1;
MTHFR	1	NP_001104947.1;
MttA_Hcf106	1	NP_001104942.1;
Mut7-C	1	NP_001137101.1;
MutL_C	1	NP_567236.1;
MutS_I	1	NP_850630.1;
MutS_II	1	NP_850630.1;
MutS_III	1	NP_850630.1;
MutS_V	1	NP_850630.1;
Myb_CC_LHEQLE	1	ACU20177.1;
Myb_Cef	1	XP_003536137.1;
Myosin_TH1	1	XP_003541574.1;
N_Asn_amidohyd	1	XP_003531418.1;
N_BRCA1_IG	1	ABB18390.1;
N6-adenineMlase	1	NP_567065.1;
Na_sulph_symp	1	NP_201234.1;
NAC	1	AAD03429.1;
NAD_Gly3P_dh_C	1	XP_006358005.1;
NAD_Gly3P_dh_N	1	XP_006358005.1;
NAD_kinase	1	XP_003526653.1;
NADH-u_ox-rdase	1	NP_567500.2;
NADHdh	1	NP_114313.1;
NAR2	1	NP_194204.2;
Nckap1	1	XP_003556250.1;
Ndr	1	XP_006581028.1;
NHL	1	XP_006344776.1;
NIR_SIR	1	CAA46940.1;
NIR_SIR_ferr	1	CAA46940.1;
NMO	1	NP_001130207.1;
Not1	1	XP_006576747.1;
NPC1_N	1	XP_006575763.1;
NPL	1	XP_006339431.1;
NtCtMGAM_N	1	XP_003546284.2;
NTF2	1	ACU19575.1;
NUC153	1	XP_008651271.1;
Nucleoporin_C	1	NP_178586.4;
NuDC	1	NP_001131148.1;
Nudc_N	1	NP_001131148.1;
NUDIX_4	1	ACN26398.1;
NYN	1	XP_008656125.1;
Oberon_cc	1	XP_006365845.1;
OCD_Mu_crystall	1	ACU18664.1;
OGG_N	1	NP_001141776.1;
OMPdecase	1	XP_006362855.1;
OPA3	1	CDM84117.1;
ORC5_C	1	NP_194720.2;
OSCP	1	XP_006360293.1;
OSR1_C	1	NP_001235971.1;
Ost4	1	AAG51027.1;
OTU	1	NP_001148776.1;
Oxidored_molyb	1	XP_006579858.1;
OxoGdeHyase_C	1	BAF01713.1;
Oxysterol_BP	1	NP_001130951.1;
P-II	1	XP_006355830.1;
P34-Arc	1	ADM64536.1;
PAC4	1	XP_008672293.1;
PAE	1	NP_193677.2;
Pam16	1	XP_006355200.1;
PaO	1	CAR82238.1;
PAP_RNA-bind	1	NP_173240.2;
PAPA-1	1	NP_001183870.1;
PAPS_reduct	1	XP_006343282.1;
PARG_cat	1	NP_001077989.1;
Patched	1	XP_006575763.1;
PCO_ADO	1	XP_003534459.1;
PCRF	1	NP_851096.1;
PD40	1	DAA49967.1;
PDZ_2	1	XP_003543778.1;
PDZ_3	1	XP_003516811.1;
PDZ_6	1	XP_006366584.1;
PEMT	1	NP_565246.1;
Pep3_Vps18	1	NP_172709.2;
Pept_tRNA_hydro	1	XP_006362362.1;
Peptidase_C13	1	CAC18100.1;
Peptidase_C50	1	XP_006349439.1;
Peptidase_M14	1	XP_006359037.1;
Peptidase_M16_M	1	NP_001118852.1;
Peptidase_M22	1	NP_194003.1;
Peptidase_M50	1	XP_006366584.1;
Peroxin-3	1	ACG41301.1;
PEX-1N	1	XP_008678436.1;
Pex16	1	XP_006339495.1;
PGI	1	XP_003519196.1;
PGM_PMM_I	1	XP_006341869.1;
PGM_PMM_II	1	XP_006341869.1;
PGM_PMM_III	1	XP_006341869.1;
PGM_PMM_IV	1	XP_006341869.1;
PH_11	1	NP_001130951.1;
PHD_2	1	XP_006601169.1;
Phos_pyr_kin	1	AAB72162.1;
Phosphoesterase	1	XP_006362756.1;
Photo_RC	1	NP_054491.1;
PHP	1	XP_006352085.1;
Phytochelatin	1	AFW59406.1;
Phytochelatin_C	1	AFW59406.1;
Piezo_RRas_bdg	1	XP_006588615.1;
Pirin	1	XP_006366712.1;
Pirin_C	1	XP_006366712.1;
Plant_all_beta	1	AAD25847.1;
PLATZ	1	AAG51950.1;
PMC2NT	1	DAA44325.1;
PNRC	1	XP_006349693.1;
Pollen_Ole_e_I	1	NP_568588.1;
PolyA_pol	1	NP_179349.2;
PolyA_pol_RNAbd	1	NP_179349.2;
Polyketide_cyc2	1	NP_001284559.1;
Polysacc_synt_4	1	NP_565374.1;
POT1	1	ACJ49171.1;
PPDK_N	1	XP_006358812.1;
PPIP5K2_N	1	XP_006361843.1;
PPO1_DWL	1	CDM84541.1;
PPO1_KFDV	1	CDM84541.1;
PPP5	1	NP_565985.1;
PQQ_3	1	XP_006576395.1;
PRA1	1	NP_181569.1;
PRC	1	XP_006580195.1;
Prenylcys_lyase	1	NP_201196.1;
Prenyltrans	1	XP_003518650.1;
preSET_CXC	1	XP_006339876.1;
PrmA	1	NP_568752.1;
PRMT5	1	NP_001141438.1;
PRMT5_C	1	NP_001141438.1;
PRMT5_TIM	1	NP_001141438.1;
Prolamin_like	1	XP_006605090.1;
ProRS-C_1	1	NP_200065.1;
Prot_ATP_ID_OB	1	ACF88372.1;
Proteasom_PSMB	1	BAB02572.1;
Proteasome	1	NP_188046.1;
Proteasome_A_N	1	NP_188046.1;
Prp19	1	NP_850206.4;
PS_Dcarbxylase	1	ABO26298.1;
PsaD	1	NP_192186.1;
PsbQ	1	AAP43511.1;
PSK	1	XP_006356845.1;
PspA_IM30	1	BAF00958.1;
PTPLA	1	XP_006346750.1;
PTPlike_phytase	1	XP_006365450.1;
PUA_2	1	NP_001147427.1;
PUCC	1	XP_003521026.1;
PurA	1	NP_565736.1;
PWWP	1	XP_006344642.1;
Q_salvage	1	NP_001143709.1;
QRPTase_C	1	CAH04306.1;
QRPTase_N	1	CAH04306.1;
Rad50_zn_hook	1	NP_565733.1;
RALF	1	AFW84036.1;
RAMP4	1	XP_003524899.1;
Ran_BP1	1	XP_006358863.1;
Raptor_N	1	NP_195797.3;
Rav1p_C	1	XP_006339730.1;
Rb_C	1	AAY23369.1;
RCC_reductase	1	NP_001140838.1;
Rcd1	1	NP_188716.1;
Redoxin	1	NP_190864.1;
REF	1	ACG39345.1;
RelA_SpoT	1	NP_188374.2;
Remorin_C	1	XP_003520101.1;
Rep_fac_C	1	NP_176504.1;
Rep-A_N	1	AAQ23194.1;
RETICULATA-like	1	NP_001143763.1;
Rft-1	1	XP_003534407.1;
RHD3	1	XP_003529864.1;
Rho_N	1	XP_006604342.1;
RhoGAP	1	XP_006338080.1;
Rib_5-P_isom_A	1	ACN34846.1;
Ribonuclease_T2	1	XP_003548020.1;
Ribosomal_60s	1	NP_001238374.1;
Ribosomal_L10	1	NP_001238374.1;
Ribosomal_L11	1	ACG35173.1;ACG35173.1;
Ribosomal_L11_N	1	ACG35173.1;
Ribosomal_L12	1	ACG24420.1;ACG24420.1;
Ribosomal_L12_N	1	ACG24420.1;
Ribosomal_L13	1	NP_001236202.1;
Ribosomal_L18p	1	ACF85829.1;
Ribosomal_L19	1	ACG33454.1;
Ribosomal_L21p	1	NP_174808.1;
Ribosomal_L28e	1	NP_001149897.1;
Ribosomal_L29	1	NP_181471.1;
Ribosomal_L30	1	NP_001131524.1;
Ribosomal_L38e	1	DAA48324.1;
Ribosomal_S11	1	AAL79338.1;
Ribosomal_S19e	1	NP_197056.1;
Ribosomal_S2	1	CAA48794.1;
Ribosomal_S3Ae	1	AFW89329.1;
Ribosomal_S7e	1	XP_008664088.1;
Ribul_P_3_epim	1	NP_001242382.1;
Rieske_2	1	ACU19323.1;
RimM	1	XP_006580195.1;
RL10P_insert	1	NP_001238374.1;
RMI1_N	1	XP_006582060.1;
RNA_pol_A_bac	1	AAL79338.1;
RNA_pol_A_CTD	1	AAL79338.1;
RNA_pol_I_A49	1	ACL54825.1;
RNA_pol_L	1	AAL79338.1;
RNA_pol_N	1	NP_001148175.1;
RNA_pol_Rbc25	1	NP_001147612.1;
RNA_pol_Rpb1_1	1	CAA36735.1;
RNA_pol_Rpb1_6	1	CAA36735.1;
RNA_pol_Rpb1_7	1	CAA36735.1;
RNA_pol_Rpb1_R	1	CAA36735.1;
RNA_pol_Rpb4	1	NP_683602.1;
RNA_pol_Rpb8	1	NP_175827.1;
RNase_P_Rpp14	1	NP_001237165.1;
RPA_interact_C	1	ACF79722.1;
RPA_interact_M	1	ACF79722.1;
RPA_interact_N	1	ACF79722.1;
RPAP1_C	1	XP_008659703.1;
RPAP1_N	1	XP_008659703.1;
RPN2_C	1	NP_001142274.1;
RPN5_C	1	XP_003525095.1;
RPW8	1	CAB38788.1;
RRM_8	1	CDM82910.1;
rRNA_proc-arch	1	XP_006349284.1;
RTT107_BRCT_5	1	NP_192222.4;
Rxt3	1	XP_003535406.1;
S-AdoMet_synt_C	1	XP_003521610.1;
S-AdoMet_synt_M	1	XP_003521610.1;
S-AdoMet_synt_N	1	XP_003521610.1;
S1-P1_nuclease	1	CAA18724.1;
S6PP	1	XP_006352069.1;
SAC3_GANP	1	DAA59261.1;
SAD_SRA	1	XP_006342680.1;
Sad1_UNC	1	XP_006343837.1;
SAM_1	1	ACF84635.1;
SAPS	1	XP_006357564.1;
Sar8_2	1	AAF23854.1;
SART-1	1	AAK32904.1;
SATase_N	1	NP_200487.1;
SCAB_CC	1	XP_003521113.1;
SCAB-ABD	1	XP_003521113.1;
SCAB-Ig	1	XP_003521113.1;
SCAB-PH	1	XP_003521113.1;
SCAMP	1	XP_006352923.1;
Scramblase	1	NP_565319.1;
Sec10	1	XP_006358160.1;
Sec15	1	XP_003535874.1;
Sec5	1	XP_006359819.1;
Sec63	1	NP_189410.2;
Sec8_exocyst	1	NP_001146193.1;
SecA_DEAD	1	XP_008674000.1;
SecA_PP_bind	1	XP_008674000.1;
SecA_SW	1	XP_008674000.1;
Self-incomp_S1	1	XP_006588339.1;
Senescence_reg	1	XP_003532131.1;
SEO_C	1	NP_176945.1;
SEO_N	1	NP_176945.1;
SF1-HH	1	NP_001169335.1;
SH2_2	1	XP_003521098.1;
SH3_15	1	XP_006347666.1;
SIR2	1	ABG43090.1;
SKIP_SNW	1	NP_001152362.1;
SLAC1	1	DAA36386.1;
SM-ATX	1	DAA35919.1;
SMAP	1	XP_003535912.1;
SMG1	1	XP_006590916.1;
Smg4_UPF3	1	XP_006582442.1;
SMK-1	1	XP_003529534.1;
SMN	1	AFW61431.1;
SnAC	1	XP_006354255.1;
SNF5	1	ABF85669.1;
SnoaL_2	1	XP_006573787.1;
SOR_SNZ	1	NP_195761.1;
SPC25	1	AAC28232.1;
SpoU_methylase	1	XP_006343172.1;
SpoU_sub_bind	1	XP_006343172.1;
SPT6_acidic	1	XP_003521098.1;
SRP_TPR_like	1	NP_001169083.1;
SRP40_C	1	XP_006366961.1;
SRP72	1	NP_001169083.1;
SRPRB	1	XP_008655456.1;
SSXT	1	NP_001149274.1;
STAR_dimer	1	NP_001142049.1;
STELLO	1	XP_003519071.1;
Sterile	1	ACF85730.1;
Sterol_MT_C	1	NP_001104902.1;
STI1	1	ACU21334.1;
Stm1_N	1	XP_003529036.1;
Suc_Fer-like	1	XP_006599088.1;
SurE	1	XP_006356674.1;
SURNod19	1	BAB10082.1;
Symplekin_C	1	XP_006573374.1;
Syntaxin_2	1	XP_006349084.1;
Tab2_like	1	XP_006345307.1;
TAF4	1	NP_001170683.1;
TAF8_C	1	XP_008674812.1;
TAFII28	1	XP_006348624.1;
TAL_FSA	1	AAB54016.1;
Tam41_Mmp37	1	ACU24231.1;
TauD	1	XP_006362521.1;
TB2_DP1_HVA22	1	ACG36039.1;
TBP-binding	1	XP_006587642.1;
Tcp11	1	XP_006585494.1;
TCTP	1	ABN49453.1;
TENA_THI-4	1	ACF79863.1;
Tetraspanin	1	NP_564399.1;
TF_Zn_Ribbon	1	NP_195279.1;
TFIIB	1	XP_006348566.1;
TFIIS_M	1	NP_680377.1;
TGT	1	XP_003523806.2;
Thi4	1	ACF85034.1;
ThiC_Rad_SAM	1	ACN33589.1;
Thioredoxin_7	1	NP_001170636.1;
Thr_dehydrat_C	1	XP_006366786.1;
Thymidylat_synt	1	NP_001104916.1;
Thymidylate_kin	1	XP_006363027.1;
Tic22	1	ACF85455.1;
Tim17	1	ACF84635.1;
TIP_N	1	NP_181762.1;
TIP120	1	NP_178360.2;
TK	1	XP_003534881.1;
TLC	1	XP_008657814.1;
TLD	1	CAB38900.1;
TMEM214	1	AFW79931.1;
TMPIT	1	NP_567356.1;
TMV_coat	1	CAB03628.1;
TOC159_MAD	1	XP_003549731.1;
Tom22	1	XP_003539353.1;
Topoisom_bac	1	XP_006596164.1;
Toprim	1	XP_006596164.1;
Toprim_C_rpt	1	XP_006596164.1;
TPP_enzyme_M_2	1	XP_006598280.1;
TPR_17	1	NP_565985.1;
TPR_19	1	NP_194589.2;
TPR_7	1	CDM85262.1;
TPR_MalT	1	XP_003525334.1;
TPX2_importin	1	XP_006592444.1;
TraB	1	XP_008664496.1;
Transcrip_reg	1	XP_008647562.1;
Transglut_core2	1	XP_006361233.1;
Translin	1	AAK68732.1;
Transp_cyt_pur	1	NP_001136535.1;
Transposase_28	1	AAN40028.1;
TRAPPC10	1	NP_200255.5;
Trehalase	1	NP_001238042.1;
TrkA_N	1	XP_003531001.1;
TRM	1	XP_006363635.1;
TrmE_N	1	NP_177924.3;
tRNA_edit	1	XP_006363902.1;
tRNA_SAD	1	XP_006364538.1;
tRNA_synt_1c_R1	1	XP_006344143.1;
tRNA_synt_1c_R2	1	XP_006344143.1;
tRNA-synt_1e	1	XP_006589683.1;
tRNA-synt_1g	1	AAK32940.1;
tRNA-synt_2c	1	XP_006364538.1;
tRNA-synt_2d	1	ACF81570.1;
Trp_Tyr_perm	1	NP_197451.2;
TruD	1	NP_001130340.1;
Tryp_alpha_amyl	1	BAH56857.1;
Tyrosinase	1	CDM84541.1;
UbiA	1	NP_001142204.1;
UCR_TM	1	ACG30090.1;
uDENN	1	XP_003532497.1;
UDPG_MGDP_dh	1	XP_008672732.1;
UDPG_MGDP_dh_C	1	XP_008672732.1;
UDPG_MGDP_dh_N	1	XP_008672732.1;
Ufd2P_core	1	NP_568313.2;
UME	1	XP_003535761.1;
UNC-93	1	NP_187558.2;
UPF0020	1	XP_006341830.1;
UPF0029	1	XP_006353181.1;
UPF0051	1	NP_192386.1;
UPF0183	1	NP_566945.1;
UPF1_Zn_bind	1	XP_003517385.1;
Upf2	1	XP_003533845.1;
UPRTase	1	NP_190958.1;
Urb2	1	XP_003532703.2;
Utp12	1	NP_001130414.1;
Utp14	1	DAA38530.1;
UTP15_C	1	XP_006348622.1;
Vac14_Fab1_bd	1	DAA44499.1;
Val_tRNA-synt_C	1	XP_003550098.1;
VASt	1	AFW66425.1;
vATP-synt_E	1	ACG31413.1;
VCBS	1	XP_006573337.1;
VDE	1	XP_006580307.1;
VEFS-Box	1	BAD99130.1;
VHP	1	XP_006586191.1;
VID27	1	ACG47481.1;
VIT1	1	NP_001169225.1;
VPS28	1	ACU15421.1;
Vps4_C	1	XP_003540240.1;
Vps53_N	1	XP_006340557.1;
Vps54_N	1	BAH19449.1;
VPS9	1	NP_196494.1;
VWA_3	1	XP_008648786.1;
Vwaint	1	NP_001168718.1;
Wax2_C	1	XP_006361513.1;
WCOR413	1	DAA42709.1;
WHEP-TRS	1	AAK92832.1;
WIYLD	1	XP_006604509.1;
WPP	1	NP_197433.1;
WRC	1	XP_008666986.1;
Wtap	1	NP_190985.1;
Wyosine_form	1	XP_003544413.1;
XG_FTase	1	NP_178420.1;
[truncated: 34 more rows]

## Sheet: RBDs
RNA Binding Domains	Number of Protein	Protein_list
Pkinase	219	AAB41023.2;AAB71975.1;AAF18509.1;AAG25966.1;AAG50887.1;AAL51077.1;AAM91611.1;AAP03880.2;AAP31049.1;AAY34783.1;ABG29422.1;ABG43096.1;ABG68037.1;ACF85163.1;ACG28938.1;ACG28994.1;ACG32332.1;ACI05082.1;ACL54514.1;ACU23132.1;ADH94612.1;AEY99977.1;AFP20225.1;AFW56190.1;AFW57499.1;AFW57499.1;AFW58228.1;AFW59133.1;AFW60405.1;AFW60786.1;AFW62973.1;AFW63309.1;AFW69408.1;AFW71792.1;AFW78406.1;AFW79382.1;AFW…
LRR_8	117	AAC28231.1;AAG26079.1;AAG50887.1;AAG52107.1;AAT37497.1;ABG43096.1;ACG36448.1;ACI05082.1;AEB06129.1;AFW56190.1;AFW59133.1;AFW62973.1;AFW89246.1;AFY06667.1;AGH18687.1;AGI92774.1;CAA18239.1;DAA35414.1;DAA51283.1;NP_001146150.1;NP_001159226.1;NP_001169737.1;NP_001170171.1;NP_001190722.1;NP_001237994.1;NP_001238034.1;NP_001241201.1;NP_172686.1;NP_173166.2;NP_175336.1;NP_176008.4;NP_176326.2;NP_176717.…
LRRNT_2	109	AAB71975.1;AAC28231.1;AAG26079.1;AAP31049.1;ABG68037.1;ACG36448.1;ACI05082.1;ADH94612.1;AFW56190.1;AFW57431.1;AFW59133.1;AFW62973.1;AFY06667.1;AGH18687.1;AGI92774.1;CAA18239.1;CDM84746.1;DAA35414.1;NP_001131017.1;NP_001151616.1;NP_001159226.1;NP_001169737.1;NP_001170171.1;NP_001182927.1;NP_001190722.1;NP_001236234.1;NP_001237994.1;NP_001241201.1;NP_172708.1;NP_173166.2;NP_177694.1;NP_178019.2;NP_…
PPR	94	ACF79319.1;ACF79319.1;ACF79319.1;ACG45366.1;ACG45366.1;ACN28508.1;ACN28508.1;AFW58296.1;AFW58542.1;AFW58542.1;AFW64585.1;AFW67175.1;AFW67175.1;AFW67175.1;AFW70684.1;AFW70684.1;AFW72920.1;AFW72920.1;BAE98744.1;BAE98744.1;BAE98744.1;BAF01440.1;BAF01440.1;CDJ26377.1;CDM81992.1;CDM81992.1;CDM82015.1;CDM82015.1;CDM82919.1;CDM82919.1;CDM84524.1;CDM84524.1;DAA38530.1;DAA38530.1;DAA38530.1;DAA41711.1;DAA…
PPR_2	94	ACF79319.1;ACG45366.1;AFW58296.1;AFW58542.1;AFW67175.1;AFW70684.1;AFW72920.1;BAE98744.1;BAF01440.1;CDM82015.1;CDM84524.1;DAA38530.1;DAA41711.1;DAA45420.1;DAA51685.1;DAA52609.1;DAA59261.1;NP_001031987.1;NP_001143319.1;NP_001146253.1;NP_001157212.1;NP_172105.4;NP_172461.1;NP_172560.2;NP_173097.2;NP_173972.1;NP_179312.1;NP_188050.1;NP_188314.1;NP_190540.1;NP_193587.4;NP_195386.1;NP_196831.1;NP_19703…
Pkinase_Tyr	88	AAL51077.1;AAP03880.2;ACF85163.1;ACG28938.1;ACG28994.1;ACI05082.1;ACU23132.1;ADH94612.1;AFW56190.1;AFW57499.1;AFW58228.1;AFW62973.1;AFW63309.1;AFW78406.1;AFW79382.1;AFW79591.1;AFY06667.1;AGY79316.1;BAB10581.1;BAB10760.1;CDM86581.1;DAA51252.1;DAA57669.1;NP_001077788.1;NP_001105276.1;NP_001131017.1;NP_001159226.1;NP_001168157.1;NP_001169701.1;NP_001170046.1;NP_001236234.1;NP_001237994.1;NP_00123839…
NB-ARC	72	AAC49592.1;AAF44093.1;AAK06861.1;AAK58606.1;AAP44392.1;AAP44393.1;AAQ01786.1;AAT37497.1;ACJ64862.1;ACO53397.1;AEB06129.1;AFW57088.1;AFW60129.1;AFW65257.1;AGE10387.1;AGQ17377.1;AGY30895.1;AKC03661.1;AKC03666.1;CAB10216.1;CAB38788.1;CAD44579.1;CDJ26550.1;CDM80630.1;CDM86309.1;CDM87045.1;DAA41618.1;NP_001118968.1;NP_001235397.1;NP_001235737.1;NP_001236756.1;NP_001237787.1;NP_172686.1;NP_176326.2;NP_…
p450	65	AAL50594.1;AAN37417.1;AAY34261.1;ABA07806.2;ABC68403.1;ABC69386.1;ACF88278.1;ACG29333.1;ACG29853.1;ACG32513.1;ACG36565.1;ACG42185.1;ACG45335.1;ADK62372.1;AFW57275.1;AFW59831.1;AFW61201.1;BAF56235.1;BAF56237.1;CAB87779.1;CDM84754.1;DAA60532.1;NP_001130598.1;NP_001131939.1;NP_001153093.1;NP_001241120.1;NP_172734.2;NP_174633.1;NP_176122.2;NP_188730.2;NP_189246.1;NP_189248.1;NP_189262.1;NP_190421.1;N…
ABC_tran	63	ACN27892.1;ACN27892.1;AEY84030.1;AFW59635.1;AFW89564.1;BAA90508.1;CBH32605.1;CDM83155.1;CDM83155.1;CDM84195.1;CDM84195.1;DAA37902.1;DAA45196.1;DAA55708.1;DAA57811.1;DAA57953.1;DAA57987.1;NP_001145981.1;NP_001147989.1;NP_001152673.1;NP_174329.1;NP_178811.7;NP_181013.1;NP_187973.1;NP_190357.2;NP_190919.1;NP_191575.2;NP_196011.1;XP_003521316.1;XP_003525183.1;XP_003526081.1;XP_003531625.1;XP_00353260…
LRR_1	57	AAC28231.1;AAP31049.1;ABB00836.1;ABG68037.1;AFW56190.1;AFY06667.1;CAA18239.1;DAA35414.1;NP_001131017.1;NP_001146150.1;NP_001169737.1;NP_001190722.1;NP_001238034.1;NP_173166.2;NP_176717.1;NP_180206.1;NP_180875.1;NP_191342.1;NP_193118.2;NP_195650.1;NP_198058.1;NP_566213.1;XP_003516400.1;XP_003517433.1;XP_003518489.2;XP_003521988.1;XP_003524106.1;XP_003536619.1;XP_003540456.1;XP_003555150.1;XP_00355…
PH	53	AAC50039.1;AAF00646.1;AAK69447.1;AAW56592.1;AFW56026.1;AFW63269.1;AFW69660.1;AFW74802.1;BAB10160.1;BAB10932.1;BAD94445.1;BAF00631.1;BAF02155.1;CAB10322.1;CDM82708.1;DAA39168.1;DAA42070.1;DAA51286.1;DAA61508.1;NP_001130951.1;NP_001147493.1;NP_001147935.1;NP_177951.6;NP_196587.1;NP_196864.1;NP_198433.1;NP_566745.1;XP_003518902.2;XP_003521113.1;XP_003523649.1;XP_003535960.2;XP_003536583.1;XP_0035414…
WD40	52	AAB71474.1;AAC79104.1;AAG32022.1;AAG51373.1;ACF78394.1;ACF86111.1;ACG36371.1;AFW86425.1;BAC43304.1;CAA18182.1;DAA51286.1;NP_001130414.1;NP_001140542.1;NP_001140542.1;NP_001143076.1;NP_001151418.1;NP_001151541.1;NP_001170197.1;NP_001170197.1;NP_172582.2;NP_172751.1;NP_197492.1;NP_563981.1;NP_850206.4;NP_851068.1;XP_003518902.2;XP_003519800.1;XP_003522494.1;XP_003524348.1;XP_003526054.1;XP_00353211…
Helicase_C	51	AAF75791.1;AAK62631.1;AAM13851.1;AFW72860.1;BAB09945.1;CDM81224.1;CDM82651.1;CDM83421.1;DAA37755.1;DAA50828.1;NP_001078101.1;NP_001078482.1;NP_001104874.1;NP_001140760.1;NP_001147316.1;NP_001183327.1;NP_001190402.1;NP_172336.4;NP_173078.1;NP_174479.1;NP_189410.2;NP_196428.2;NP_197422.2;NP_197532.3;NP_973689.2;XP_003522265.1;XP_003528847.1;XP_003536072.1;XP_003545584.1;XP_003545739.1;XP_003548117.…
S1	40	AAC50039.1;AAF00646.1;AAL79338.1;ABS19875.1;AFS17371.1;AFW56972.1;AFW58116.1;AFW78889.1;BAB11613.1;CAA18724.1;CAC08248.1;CDM83290.1;DAA45287.1;NP_001077946.1;NP_001239880.1;NP_188075.2;NP_191469.3;NP_197056.1;NP_564155.1;XP_003521119.1;XP_003525024.1;XP_003530438.1;XP_003531453.1;XP_006338518.1;XP_006346529.1;XP_006347039.1;XP_006349848.1;XP_006351794.1;XP_006358800.1;XP_006363923.1;XP_006366686.…
2OG-FeII_Oxy	34	AAC49176.1;ACU17663.1;AFM52334.1;BAC23050.1;BAH36892.1;CDM85892.1;DAA35481.1;NP_001143387.1;NP_001168580.1;NP_001169700.1;NP_172147.2;NP_174753.1;NP_181002.1;NP_181207.2;NP_191699.1;XP_003518865.1;XP_003519993.1;XP_003528896.1;XP_003535663.1;XP_003537703.1;XP_003543965.1;XP_003544624.1;XP_003553825.1;XP_006339306.1;XP_006340084.1;XP_006348004.1;XP_006349164.1;XP_006349451.1;XP_006354552.1;XP_0063…
AAA	33	AAA33643.1;AAA67356.1;AAA67356.1;AAA67356.1;AAA67356.1;AAA81953.1;AAA87886.1;AAA96135.1;AAD17230.1;AAD17230.1;AAK69447.1;AAK69447.1;AAL10476.1;AAL10476.1;AAL24388.1;ABU50828.1;ACF88372.1;ACF88372.1;AFW60180.1;AFW60180.1;BAA97584.1;BAF02022.1;BAF02022.1;BAF02143.1;BAF02143.1;CAA68141.1;CAA68141.1;CDX48683.1;CDX48684.1;DAA36324.1;DAA36324.1;DAA41723.1;DAA41723.1;DAA45314.1;DAA45314.1;NP_001105903.1…
DEAD	33	AAF75791.1;AAK62631.1;AFW70500.1;CDM82651.1;CDM83421.1;DAA37755.1;DAA50828.1;NP_001078482.1;NP_001104874.1;NP_001140760.1;NP_001147316.1;NP_001183327.1;NP_001190402.1;NP_173078.1;NP_174479.1;NP_189410.2;NP_196428.2;NP_197422.2;NP_197532.3;XP_003522265.1;XP_003536072.1;XP_003545584.1;XP_003548117.1;XP_003554364.1;XP_006338578.1;XP_006341746.1;XP_006346743.1;XP_006349284.1;XP_006352957.1;XP_0063573…
RVT_1	31	AAC13599.1;AAC63844.1;AAC69377.1;AAC95175.1;AAD15471.1;AAD17361.1;AAD17398.1;AAD22505.1;AAD39272.1;AAF18642.1;AAF79348.1;AAG52026.1;AAL75982.1;AAL75999.1;AAM15062.1;ABQ44355.1;ACN78974.1;ADX31265.1;BAB01210.1;BAB10790.1;NP_177575.1;XP_006347259.1;XP_006354267.1;XP_006356603.1;XP_006364939.1;XP_006365576.1;XP_006574037.1;XP_006574051.1;XP_006579076.1;XP_006593038.1;XP_008675782.1;
DIOX_N	29	AAC49176.1;AFM52334.1;BAC23050.1;BAH36892.1;CDM85892.1;DAA35481.1;NP_001169700.1;NP_172147.2;NP_174753.1;NP_181002.1;NP_181207.2;NP_191699.1;XP_003518865.1;XP_003519993.1;XP_003528896.1;XP_003537703.1;XP_003543965.1;XP_003544624.1;XP_003553825.1;XP_006339306.1;XP_006340084.1;XP_006340555.1;XP_006348004.1;XP_006349164.1;XP_006349451.1;XP_006355573.1;XP_006364184.1;XP_006572938.1;XP_006573023.1;
zf-RING_2	29	AAG51221.1;ACF83816.1;ACN36122.1;ACU23940.1;ACU24213.1;AFW90598.1;NP_001078058.1;NP_001136489.1;NP_001141166.1;NP_001145884.1;NP_001148112.1;NP_173809.1;NP_178156.1;NP_188523.1;NP_194986.2;NP_196321.1;NP_199155.1;NP_200027.2;XP_003530831.1;XP_003531535.1;XP_006341993.1;XP_006342634.1;XP_006342827.1;XP_006346744.1;XP_006347666.1;XP_006361369.1;XP_006591238.1;XP_008646765.1;XP_008650478.1;
ABC2_membrane	28	BAA90508.1;CBH32605.1;CDM83155.1;CDM84195.1;DAA57953.1;NP_001145981.1;NP_001147989.1;NP_190357.2;NP_190919.1;XP_003525183.1;XP_003526081.1;XP_003532607.1;XP_003533431.1;XP_003536632.1;XP_003543663.1;XP_003550575.1;XP_003551279.2;XP_003553514.1;XP_003556255.1;XP_006344214.1;XP_006349934.1;XP_006359961.1;XP_006361493.1;XP_006366078.1;XP_006575132.1;XP_006590207.1;XP_006597138.1;XP_008655816.1;XP_00…
RRM_1	27	ACF83094.1;ACR36437.1;ACU19575.1;ACU23303.1;AFW81422.1;AFW86253.1;CAA74889.1;CAC12816.1;DAA57477.1;NP_001131830.2;NP_001132368.1;NP_001148086.1;NP_001169335.1;NP_173208.1;NP_177563.1;NP_564554.1;XP_003535181.1;XP_003556085.1;XP_006338922.1;XP_006346045.1;XP_006355926.1;XP_006356616.1;XP_006360001.1;XP_006362045.1;XP_006576042.1;XP_006597219.1;XP_006601387.1;
LRR_6	26	ACG36448.1;AGI92774.1;NP_001147557.1;NP_001170171.1;NP_001190722.1;NP_001241201.1;NP_180274.2;NP_189443.2;NP_197433.1;XP_003522614.1;XP_003528427.1;XP_003531280.1;XP_003536619.1;XP_003553018.1;XP_003555849.1;XP_006345168.1;XP_006345279.1;XP_006362371.1;XP_006587379.1;XP_006599520.1;XP_008652521.1;XP_008659178.1;XP_008660511.1;XP_008662486.1;XP_008673679.1;XP_008679525.1;
Myb_DNA-binding	26	AAC83582.1;AAK59470.1;AAL84612.1;ACU20177.1;AEV91169.1;AEV91181.1;CAC07916.1;CDM85122.1;NP_001078197.2;NP_001105597.1;NP_001141392.1;NP_001144444.1;NP_001147445.1;NP_190248.1;NP_200570.1;XP_003520640.1;XP_003540680.1;XP_003540870.1;XP_003546612.1;XP_003550195.1;XP_003550939.1;XP_003553216.1;XP_006355058.1;XP_006355506.1;XP_006362570.1;XP_006583311.1;
ABC_membrane	25	AFW59635.1;AFW89564.1;DAA37902.1;DAA45196.1;DAA55708.1;DAA57811.1;DAA57987.1;NP_174329.1;NP_178811.7;NP_181013.1;NP_191575.2;NP_196011.1;XP_003521316.1;XP_003531625.1;XP_003541677.1;XP_003547192.1;XP_003554863.1;XP_006341813.1;XP_006343128.1;XP_006349123.1;XP_006352948.1;XP_006355823.1;XP_006355894.1;XP_006583025.1;XP_006589503.1;XP_006599515.1;
PPR_1	25	ACF79319.1;ACN28508.1;BAE98744.1;DAA38530.1;DAA52609.1;NP_001157212.1;NP_172461.1;NP_173972.1;NP_974803.1;XP_003527773.1;XP_003532067.1;XP_003533355.1;XP_003541675.1;XP_006339168.1;XP_006341056.1;XP_006345374.1;XP_006356647.1;XP_006366332.1;XP_006583811.1;XP_006585259.1;XP_006587960.1;XP_006605886.1;XP_008673461.1;XP_008675484.1;XP_008679404.1;
PPR_3	24	AFW67175.1;BAE98744.1;CDM81992.1;CDM82919.1;DAA41711.1;DAA52646.1;DAA59261.1;NP_001157212.1;NP_172560.2;NP_201043.1;XP_003527773.1;XP_003535468.1;XP_003541672.2;XP_003541675.1;XP_003556470.1;XP_003556633.1;XP_006341056.1;XP_006353043.1;XP_006356647.1;XP_006357522.1;XP_006357531.1;XP_006365038.1;XP_006583811.1;XP_008673461.1;
Retrotrans_gag	24	AAC69377.1;AAD03367.1;AAD22505.1;AAF18642.1;AAF79348.1;AAL75999.1;AAL77115.1;AAM15062.1;AAM15425.1;AAQ82035.1;ABQ44355.1;ACN78974.1;ADX31265.1;BAB10790.1;CAB81134.1;NP_001183468.1;XP_006365576.1;XP_006579076.1;XP_006584232.1;XP_006591677.1;XP_006593038.1;XP_006593096.1;XP_006596896.1;XP_008675782.1;
RT_RNaseH	24	AAC69377.1;AAD03367.1;AAD22505.1;AAD39272.1;AAF18642.1;AAF79348.1;AAG52026.1;AAL75982.1;AAL75999.1;AAM15062.1;ABQ44355.1;ACN78974.1;ADX31265.1;BAB10790.1;XP_006347259.1;XP_006354267.1;XP_006364939.1;XP_006365576.1;XP_006575920.1;XP_006579076.1;XP_006589853.1;XP_006593038.1;XP_006596896.1;XP_006599816.1;
Rx_N	23	AAK06861.1;AAK58606.1;AAQ01786.1;AFW57088.1;AFW58116.1;AGQ17377.1;AGY30895.1;CDM80630.1;CDM86309.1;CDM87045.1;DAA41618.1;NP_001235737.1;NP_001237787.1;NP_187360.1;NP_188064.1;XP_003543829.1;XP_003551452.2;XP_006339272.1;XP_006340282.1;XP_006355884.1;XP_006598349.1;XP_006603027.1;XP_008671840.1;
Ank_2	22	AAG39222.1;ACN33858.1;ACU21334.1;AFW77317.1;BAE99592.1;CAC17380.1;NP_001189808.1;NP_001190267.1;NP_001242105.1;NP_192258.5;NP_194976.1;NP_199825.1;XP_003518370.1;XP_003520633.1;XP_003541387.1;XP_003552779.1;XP_006339047.1;XP_006347666.1;XP_006360380.1;XP_006364038.1;XP_006580390.1;XP_006586964.1;
TIR	22	AAP44392.1;AAP44393.1;AAT37497.1;ACJ64862.1;CAB10216.1;DAA63174.1;NP_001235397.1;NP_001236756.1;NP_192585.1;NP_193424.2;NP_199457.1;NP_199725.1;XP_003539653.1;XP_006357280.1;XP_006360969.1;XP_006364655.1;XP_006367017.1;XP_006367172.1;XP_006582216.1;XP_006599163.1;XP_006600106.1;XP_006605615.1;
C2	21	AAB70417.1;AAC25630.1;AAC28231.1;AAC28231.1;AAC28231.1;AAC28232.1;AAC28254.1;AAD03367.1;AAD14459.1;AAF18642.1;AAF79348.1;AAG50715.1;AAG52366.1;AAL31655.1;AAL75982.1;AAL75999.1;AAM15062.1;ABO26298.1;ABQ44355.1;ABS32110.1;ACG28758.1;ACG46729.1;ACL53476.1;ACL53796.1;ACN78974.1;ACU14102.1;ACU20715.1;ADX31265.1;AFW69660.1;BAA90508.1;BAB10790.1;BAB11409.1;BAC23050.1;BAC23050.1;CAB10354.1;CBH32605.1;CDM…
Hydrolase	20	ACF78777.1;ACU18762.1;ACU19382.1;AFW84004.1;NP_001136742.1;NP_001149447.1;NP_001237439.1;NP_001276320.1;XP_003521705.1;XP_003521833.1;XP_003525017.1;XP_003543731.1;XP_003554951.1;XP_006339743.1;XP_006344023.1;XP_006347865.1;XP_006359241.1;XP_006363455.1;XP_006364991.1;XP_006584122.1;
rve	20	AAC67205.1;AAC69377.1;AAC95173.1;AAD03367.1;AAD23690.1;AAF79348.1;AAL75982.1;AAL75999.1;ABQ44355.1;BAB10790.1;CAA20201.1;CAB75932.1;XP_006354267.1;XP_006364939.1;XP_006365576.1;XP_006589853.1;XP_006593038.1;XP_006596896.1;XP_006603500.1;XP_008657558.1;
U-box	20	AFW84731.1;NP_190235.1;NP_566927.1;NP_568313.2;XP_003516428.1;XP_003519324.1;XP_003520716.1;XP_003536205.1;XP_003538329.1;XP_003548884.1;XP_006340633.1;XP_006341792.1;XP_006342249.1;XP_006344225.1;XP_006366992.1;XP_006583291.1;XP_006584821.1;XP_006593641.1;XP_008649757.1;XP_008662970.1;
TAXi_C	19	AAK81698.1;ACN29106.1;BAF00627.1;CDM81899.1;CDM84483.1;NP_001169558.1;NP_190702.2;XP_003522473.1;XP_003529886.1;XP_003541438.1;XP_003546132.1;XP_003546133.1;XP_003546907.1;XP_006354732.1;XP_006364700.1;XP_006592497.1;XP_006598337.1;XP_006598426.1;XP_008679619.1;
Integrase_H2C2	18	AAD03367.1;AAF18642.1;AAF79348.1;AAL75982.1;AAL75999.1;AAM15062.1;ABQ44355.1;ACN78974.1;ADX31265.1;BAB10790.1;XP_006354267.1;XP_006364939.1;XP_006365576.1;XP_006575920.1;XP_006582627.1;XP_006593038.1;XP_006596896.1;XP_006599816.1;
Malectin	18	AAG50887.1;ADH94612.1;NP_001238397.1;NP_175336.1;NP_175747.2;NP_176008.4;NP_179901.1;NP_187250.1;NP_190212.2;NP_190221.1;NP_190226.1;NP_200773.1;XP_003520131.2;XP_003549194.1;XP_006348929.1;XP_006358215.1;XP_006595458.1;XP_006606937.1;
peroxidase	18	AAG40051.2;ACG43658.1;ACG44598.1;ACN27987.1;ACU17829.1;ACU22937.1;NP_001240064.1;NP_172907.1;NP_179406.1;prf||2114377B;XP_003533237.1;XP_006341847.1;XP_006348775.1;XP_006348978.1;XP_006353128.1;XP_006356344.1;XP_006356731.1;XP_006357953.1;
zf-C3HC4	18	BAE98955.1;BAF00722.1;NP_001131841.1;NP_001242770.1;NP_197702.1;NP_565510.1;XP_003530139.1;XP_003547403.1;XP_003553280.1;XP_006345296.1;XP_006349075.1;XP_006361337.1;XP_006575096.1;XP_006579976.1;XP_006581110.1;XP_006589266.1;XP_006598997.1;XP_006600327.1;XP_008654081.1;
adh_short	17	ACL53476.1;ACU19184.1;ACU23411.1;ACU23954.1;AFW63153.1;BAB11512.1;DAA38254.1;NP_001131492.2;NP_001242074.1;NP_565425.1;XP_003518977.1;XP_003520921.1;XP_003540716.1;XP_006338643.1;XP_006342322.1;XP_006352379.1;XP_006353886.1;
B_lectin	17	ABV21213.1;ACN27659.1;AFW58228.1;BAF00889.1;DAA35835.1;NP_001105655.1;NP_187807.1;NP_197348.1;XP_003529974.2;XP_006339602.1;XP_006355085.1;XP_006359937.1;XP_006360540.1;XP_006582219.1;XP_006586060.1;XP_006598045.1;XP_006606200.1;
Cation_ATPase	17	AFW78527.1;AFW84004.1;BAF00641.1;DAA42835.1;NP_192910.1;NP_568633.2;XP_003516268.1;XP_003521833.1;XP_003525017.1;XP_003543731.1;XP_003543731.1;XP_003554951.1;XP_003554951.1;XP_006339743.1;XP_006347865.1;XP_006353089.1;XP_006359241.1;XP_006363455.1;XP_006366060.1;XP_006602704.1;
Cpn60_TCP1	17	AAK62448.1;ACF80750.1;AFW61470.1;BAB11583.1;CBA13550.1;DAA36808.1;NP_001105690.1;NP_001148093.1;NP_180367.1;NP_188044.1;NP_197383.1;XP_003531529.1;XP_003534061.1;XP_006340213.1;XP_006342978.1;XP_006344558.1;XP_006591127.1;
Kinesin	17	BAB02740.1;BAB10064.1;CAB10212.1;CDM82618.1;NP_001154300.1;NP_001169997.1;NP_173273.2;NP_173290.4;NP_188535.4;NP_199064.1;NP_565510.1;NP_850475.2;XP_003530813.1;XP_006349522.1;XP_006581110.1;XP_006583865.1;XP_006587517.1;
PHD	17	AAK69447.1;AFW56026.1;AFW69660.1;DAA39168.1;XP_003523649.1;XP_003535960.2;XP_003541436.1;XP_006338159.1;XP_006353661.1;XP_006362316.1;XP_006364659.1;XP_006365845.1;XP_006367117.1;XP_006573775.1;XP_006591224.1;XP_006601169.1;XP_006603816.1;
Retrotran_gag_2	17	AAC95173.1;AAD23690.1;AAL66754.1;CAA20201.1;CAB75932.1;XP_006339297.1;XP_006577549.1;XP_006577683.1;XP_006579152.1;XP_006586477.1;XP_006590130.1;XP_006595364.1;XP_006596574.1;XP_006603235.1;XP_006603500.1;XP_008665809.1;XP_008675545.1;
SNF2_N	17	AAM13851.1;AFW72860.1;AFW88372.1;BAB09945.1;CDM81224.1;NP_172336.4;NP_973689.2;XP_003528847.1;XP_006339597.1;XP_006345296.1;XP_006349075.1;XP_006349875.1;XP_006353661.1;XP_006354255.1;XP_006354970.1;XP_006576108.1;XP_008653473.1;
AAA_lid_3	16	AAD17230.1;AAL10476.1;ACF88372.1;AFW60180.1;BAF02143.1;CAA68141.1;DAA41723.1;DAA45314.1;NP_178463.1;XP_003531589.1;XP_006342112.1;XP_006344040.1;XP_006347396.1;XP_006363201.1;XP_006364783.1;XP_008678436.1;
AMP-binding	16	AFW62062.1;BAB40450.1;DAA37344.1;NP_001152269.1;NP_001152269.1;NP_001152382.1;NP_001152382.1;NP_176482.1;NP_176482.1;XP_003533100.1;XP_003533100.1;XP_003537522.1;XP_006338382.1;XP_006338382.1;XP_006350455.1;XP_006350455.1;XP_006355790.1;XP_006355790.1;XP_006357896.1;XP_006357896.1;XP_006359460.1;XP_006359460.1;XP_006576395.1;XP_006576395.1;XP_006579033.1;XP_008675265.1;
E1-E2_ATPase	16	AFW78527.1;AFW84004.1;DAA42835.1;NP_192910.1;NP_568633.2;XP_003521833.1;XP_003525017.1;XP_003543731.1;XP_003554951.1;XP_006339743.1;XP_006344023.1;XP_006347865.1;XP_006359241.1;XP_006363455.1;XP_006364991.1;XP_006602704.1;
IQ	16	AAC05343.1;AAG39222.1;NP_001190267.1;XP_003523654.2;XP_003524887.1;XP_003550574.1;XP_003552779.1;XP_006339297.1;XP_006340963.1;XP_006578900.1;XP_006584074.1;XP_006585563.1;XP_006593940.1;XP_006596258.1;XP_008656304.1;XP_008665780.1;
PA	16	AAB41023.2;AAB61109.1;AAK25839.1;AAK53589.1;AAM14939.1;AAQ23194.1;AAW56592.1;AAW56592.1;ABV21213.1;ACF79722.1;ACF79722.1;ACF79722.1;ACG36654.1;ACN27659.1;ACN29139.1;ACR15149.1;AFW58228.1;AFW59176.1;AFW61874.1;AFW63447.1;AFW66894.1;AFW72701.1;AGB34311.1;BAB10760.1;BAE99276.1;BAF00889.1;BAH20427.1;CAA75657.1;CDM84117.1;DAA35835.1;DAA38644.1;DAA55087.1;DAA55089.1;NP_001077788.1;NP_001077989.1;NP_001…
S_locus_glycop	16	ABV21213.1;ACN27659.1;AFW58228.1;BAF00889.1;DAA35835.1;NP_001105655.1;NP_187807.1;XP_003529974.2;XP_006339602.1;XP_006355085.1;XP_006359937.1;XP_006360540.1;XP_006582219.1;XP_006586060.1;XP_006598045.1;XP_006606200.1;
WAK	16	AAF18509.1;AAY34783.1;ACL52944.1;ACU20507.1;CBI75521.1;CDJ26528.1;CDM85849.1;CDM86581.1;NP_001130343.1;NP_001148133.1;NP_173067.1;XP_003545672.1;XP_006584868.1;XP_006595272.1;XP_006605098.1;XP_008669163.1;
zf-C3HC4_3	15	NP_001131841.1;NP_001240870.1;NP_197702.1;NP_565206.1;NP_565510.1;XP_003547403.1;XP_003553280.1;XP_006345296.1;XP_006361337.1;XP_006575096.1;XP_006579976.1;XP_006581110.1;XP_006589266.1;XP_006600327.1;XP_008654081.1;
HATPase_c	14	AAW56592.1;AFW87435.1;CDF77348.1;NP_001104866.1;NP_001159313.1;NP_001236599.1;NP_198433.1;NP_567236.1;XP_003518802.1;XP_003556347.1;XP_006357639.1;XP_006575738.1;XP_008644393.1;
Lectin_legB	14	NP_001147473.1;NP_001147990.1;NP_001168373.1;NP_001169221.1;NP_191533.1;NP_200835.1;XP_003517684.1;XP_003529112.1;XP_003532590.1;XP_006346248.1;XP_006355698.1;XP_006589950.1;XP_008649316.1;XP_008663410.1;
Malectin_like	14	AAG50887.1;ADH94612.1;NP_175336.1;NP_179901.1;NP_187250.1;NP_190212.2;NP_190221.1;NP_190226.1;NP_200773.1;XP_003520131.2;XP_003549194.1;XP_006358215.1;XP_006595458.1;XP_006606937.1;
PDR_assoc	14	CBH32605.1;CDM83155.1;CDM84195.1;XP_003543663.1;XP_003550575.1;XP_003551279.2;XP_003553514.1;XP_006349934.1;XP_006361493.1;XP_006366078.1;XP_006575132.1;XP_006597138.1;XP_008655816.1;XP_008663061.1;
RVP_2	14	AAC69377.1;AAF18642.1;ABQ44355.1;ACN78974.1;ADX31265.1;XP_006347259.1;XP_006365576.1;XP_006574117.1;XP_006579076.1;XP_006579134.1;XP_006584232.1;XP_006593038.1;XP_006593096.1;XP_008675782.1;
ABC_trans_N	13	CDM83155.1;CDM84195.1;XP_003543663.1;XP_003550575.1;XP_003551279.2;XP_003553514.1;XP_006349934.1;XP_006361493.1;XP_006366078.1;XP_006575132.1;XP_006597138.1;XP_008655816.1;XP_008663061.1;
ATP-synt_ab	13	ACJ38503.1;CAA23471.1;CAC81058.1;CDM83903.1;DAA48597.1;NP_001148978.1;1;NP_051066.1;NP_178011.1;XP_003536650.1;XP_003540504.1;XP_006360894.1;YP_007516887.1;YP_635646.1;
Glyco_hydro_3	13	AAC17166.1;AAC96065.1;BAF01618.1;NP_001169479.1;XP_003520277.1;XP_003520749.2;XP_003531557.1;XP_003540180.1;XP_003544539.1;XP_003546284.2;XP_006338514.1;XP_006338514.1;XP_006344039.1;XP_006605998.1;
GUB_WAK_bind	13	AAY34783.1;ACL52944.1;ACU20507.1;CBI75521.1;CDJ26528.1;CDM85849.1;CDM86581.1;NP_001130343.1;NP_001148133.1;NP_173067.1;XP_003545672.1;XP_006595272.1;XP_008669163.1;
HEAT	13	AAC69120.1;BAE98846.1;DAA44499.1;DAA63284.1;NP_001142274.1;NP_189208.1;XP_003525330.1;XP_006346738.1;XP_006350293.1;XP_006350520.1;XP_006364503.1;XP_006576747.1;XP_008646394.1;
RT_RNaseH_2	13	AAD03367.1;AAD22505.1;AAD39272.1;AAL75982.1;AAL75999.1;ADX31265.1;XP_006354267.1;XP_006365576.1;XP_006579076.1;XP_006589853.1;XP_006593038.1;XP_006596896.1;XP_006599816.1;
RVT_2	13	AAC67205.1;AAC95173.1;AAD23690.1;AAL31657.1;AAL66754.1;AAM98191.1;CAA20201.1;CAB75932.1;XP_006358759.1;XP_006586477.1;XP_006588017.1;XP_006596713.1;XP_008666492.1;
SET	13	ACF83581.1;NP_001105665.1;XP_006339876.1;XP_006342680.1;XP_006345644.1;XP_006357338.1;XP_006582339.1;XP_006587179.1;XP_006592825.1;XP_006601169.1;XP_006604509.1;XP_006604509.1;XP_008665835.1;
Thioredoxin	13	AAK49423.1;AAK59679.1;AFW81387.1;BAG16714.1;DAA51252.1;NP_001141506.1;NP_001149763.1;XP_006343282.1;XP_006344776.1;XP_006348549.1;XP_006360076.1;XP_006594773.1;XP_008678607.1;
UCH	13	BAB11409.1;NP_176695.1;NP_201001.1;NP_201348.1;NP_565944.1;XP_003517073.2;XP_003529967.1;XP_006354834.1;XP_006357345.1;XP_006359541.1;XP_006360121.1;XP_006361152.1;XP_008669763.1;
BAH	12	AAK69447.1;BAH15357.1;BAH19449.1;BAH20370.1;BAH20427.1;BAH23795.1;BAH36892.1;BAH56857.1;BAH56894.1;XP_006346154.1;XP_006578617.1;
Cation_ATPase_N	12	AFW78527.1;AFW84004.1;DAA42835.1;NP_192910.1;XP_003521833.1;XP_003525017.1;XP_003543731.1;XP_003554951.1;XP_006339743.1;XP_006347865.1;XP_006359241.1;XP_006363455.1;
Homeodomain	12	CAM32348.1;DAA34951.1;DAA52013.1;NP_001105126.1;NP_001105960.2;NP_001241177.1;NP_174724.1;NP_193011.5;NP_199231.1;XP_006343080.1;XP_006349800.1;XP_006589608.1;
PAN_2	12	ABV21213.1;ACN27659.1;AFW58228.1;BAF00889.1;DAA35835.1;NP_001105655.1;NP_187807.1;XP_006339602.1;XP_006355085.1;XP_006360540.1;XP_006582219.1;XP_006598045.1;
Peptidase_C48	12	AAC98465.1;AAF79348.1;AFW63406.1;AFW66885.1;AFW81387.1;CDM82180.1;DAA59261.1;NP_001142489.1;NP_174894.1;NP_191978.3;XP_006577636.1;XP_006594668.1;
UBA	12	ACU18678.1;DAA39384.1;NP_001170636.1;NP_177189.1;NP_186903.1;XP_003551850.1;XP_006344068.1;XP_006346247.1;XP_006360121.1;XP_006363121.1;XP_006575360.1;XP_008668365.1;
ubiquitin	12	BAF00213.1;NP_001150268.1;NP_186903.1;NP_192204.1;XP_003529967.1;XP_003551850.1;XP_006355909.1;XP_006363121.1;XP_006366387.1;XP_006367054.1;XP_006587642.1;XP_006594217.1;
zf-CCHC	12	AAM15062.1;AAO89211.1;ABQ44355.1;CAB10338.1;NP_001190402.1;XP_003549919.1;XP_003554686.1;XP_006346045.1;XP_006354317.1;XP_006574117.1;XP_006577549.1;XP_006579152.1;
ATP-synt_ab_N	11	ACJ38503.1;CAA23471.1;CAC81058.1;NP_001148978.1;NP_051066.1;NP_178011.1;XP_003536650.1;XP_003540504.1;XP_006360894.1;YP_007516887.1;YP_635646.1;
EF-hand_7	11	AAF24539.2;ACG32131.1;AEY99977.1;NP_175485.1;NP_176629.1;NP_187405.1;NP_188374.2;NP_192383.1;NP_197748.1;XP_003529633.1;XP_003543222.1;
GST_N	11	AAL47687.1;ACL54385.1;ACU15760.1;AFP20277.1;NP_001077564.1;NP_001104992.1;NP_001148829.1;NP_177956.1;NP_180503.1;XP_006352730.1;XP_006358486.1;
HECT	11	AFW82267.1;DAA39384.1;NP_001146204.1;NP_001170313.1;NP_177189.1;XP_003522671.1;XP_006346247.1;XP_006361773.1;XP_006367054.1;XP_006575360.1;XP_008644602.1;
KH_1	11	AAF00646.1;ACF84977.1;ACN27617.1;NP_001132006.1;NP_001148654.1;NP_001169335.1;NP_001190612.1;XP_003517298.1;XP_006342505.1;XP_006356802.1;XP_006366686.1;
Lipoxygenase	11	AAG61118.1;ABX60407.1;CAA75609.1;CAG44502.1;NP_001105976.1;NP_001275357.1;XP_003521704.2;XP_003521841.1;XP_006344622.1;XP_006589595.1;XP_006607065.1;
MULE	11	AAC69125.1;AAD25847.1;AAL34929.1;BAB09991.1;XP_006349771.1;XP_006354537.1;XP_006579119.1;XP_006595275.1;XP_006601631.1;XP_008652753.1;XP_008669803.1;
NAF	11	ACL54514.1;AFW86749.1;AJR22386.1;DAA41757.1;NP_001148053.1;NP_001238191.1;NP_195802.1;NP_199394.1;XP_006344078.1;XP_006356761.1;XP_008655754.1;
PB1	11	ABB18390.1;AFW73976.1;CDM80957.1;DAA50456.1;XP_003536463.2;XP_003543749.2;XP_006349423.1;XP_006354235.1;XP_006354267.1;XP_006356883.1;XP_008669803.1;
Peptidase_C1	11	AFW71194.1;AFW83123.1;AFW88998.1;BAA25899.1;CAA46863.1;CAC18100.1;NP_194241.3;XP_003539008.1;XP_006346518.1;XP_006362426.1;XP_006597352.1;
Peptidase_S10	11	AFW56972.1;AFW58116.1;NP_001077946.1;XP_003521119.1;XP_003530438.1;XP_006346529.1;XP_006349848.1;XP_006363923.1;XP_006366830.1;XP_006578724.1;XP_008660013.1;
PP2C	11	DAA42184.1;NP_172223.1;NP_177008.1;NP_195790.4;NP_566554.1;XP_003519257.1;XP_003539674.1;XP_003547487.1;XP_006578088.1;XP_006600325.1;XP_008670823.1;
Pyr_redox_2	11	AAD28640.2;AAU11490.1;ACG45856.1;AGX45478.1;NP_175237.1;NP_191026.1;NP_564818.1;NP_566361.1;XP_003529302.1;XP_003547132.1;XP_006355723.1;
Tubulin	11	AAK96884.1;AFW59980.1;BAB19779.1;NP_001242850.1;NP_001275086.1;NP_001275153.1;NP_001275271.1;NP_197478.1;XP_003521462.1;XP_008648960.1;XP_008666429.1;
Cupin_1	10	AFW90592.1;BAH15357.1;NP_001238085.1;NP_001275369.1;NP_197563.1;XP_003528050.1;XP_003528524.1;XP_003536630.1;XP_003553912.1;XP_008645277.1;
DnaJ	10	AAC32237.1;ACU18535.1;CDM87010.1;DAA44605.1;NP_001148244.1;NP_200127.2;XP_003540271.1;XP_006356967.1;XP_006362251.1;XP_008653906.1;
Glycolytic	10	AAA33643.1;ABB16974.1;ACG47669.1;CAA71408.1;CAB38817.1;CBH32613.1;NP_001237315.1;NP_001274808.1;NP_001275379.1;XP_003521445.1;
GST_C	10	AAL47687.1;ACU15760.1;AFP20277.1;NP_001077564.1;NP_001148829.1;NP_177956.1;NP_180503.1;XP_006352730.1;XP_006358486.1;XP_008644727.1;
LRR_3	10	ABB00836.1;ACJ64862.1;AGE10387.1;NP_001118968.1;NP_192585.1;NP_193424.2;NP_199457.1;NP_199725.1;XP_006582216.1;XP_006605615.1;
PLAT	10	AAG51950.1;AAG61118.1;ABX60407.1;CAA75609.1;CAG44502.1;NP_001275357.1;NP_565527.1;XP_003521704.2;XP_003521841.1;XP_006344622.1;XP_006607065.1;
zf-RVT	10	AAC13599.1;AAC63844.1;AAC95175.1;AAD17398.1;AAL75999.1;AFW66425.1;NP_174632.1;XP_006356603.1;XP_006596741.1;XP_008661670.1;
AAA_11	9	BAF02022.1;DAA36324.1;NP_172361.1;XP_003517385.1;XP_006343307.1;XP_006343469.1;XP_006354010.1;XP_008653071.1;XP_008663447.1;
AAA_12	9	BAF02022.1;DAA36324.1;NP_172361.1;XP_003517385.1;XP_006343307.1;XP_006343469.1;XP_006354010.1;XP_008653071.1;XP_008663447.1;
ADH_zinc_N	9	CDM84116.1;NP_001105485.1;NP_001136558.1;NP_001242819.1;NP_001274960.1;NP_173659.1;NP_193037.1;XP_006357421.1;XP_006365236.1;
GTP_EFTU	9	ACN28515.1;CAD60652.1;NP_001151074.1;XP_003525588.1;XP_006347424.1;XP_006348840.1;XP_006356684.1;XP_006579622.1;XP_008668683.1;
HMA	9	ACG27273.1;NP_001242585.1;XP_003521353.1;XP_003555274.1;XP_006344023.1;XP_006344220.1;XP_006354021.1;XP_006364991.1;XP_006597574.1;
PIF1	9	AAD25621.1;AAF18642.1;AAG52281.1;BAB02793.1;CAB87734.1;XP_003541467.2;XP_006348793.1;XP_006582744.1;XP_008653462.1;
Response_reg	9	NP_001104858.1;NP_001104866.1;XP_003520851.1;XP_003546612.1;XP_003549646.1;XP_003556347.1;XP_006355058.1;XP_006575738.1;XP_008644393.1;
RVT_3	9	AAC63844.1;AAD17398.1;AAL75982.1;BAF00722.1;NP_001236017.1;XP_003521988.1;XP_006354267.1;XP_006356603.1;XP_008671447.1;
ADH_N	8	CDM84116.1;NP_001105485.1;NP_001242819.1;NP_001274960.1;NP_173659.1;NP_193037.1;XP_006357421.1;XP_006365236.1;
Bromodomain	8	AAL10476.1;CAD43287.1;DAA52850.1;NP_001170690.1;NP_177764.2;NP_568297.1;XP_006587642.1;XP_006603816.1;
Cyclin_N	8	ABK28434.1;AFW81422.1;AFW82372.1;NP_001142121.1;NP_173083.3;NP_175156.1;XP_003526300.1;XP_006589616.1;
DBD_Tnp_Mut	8	AAC69125.1;AAD25847.1;AAL34929.1;BAB09991.1;XP_006354537.1;XP_006579119.1;XP_008652753.1;XP_008669803.1;
F-box-like	8	AAG51006.1;ACR15149.1;CDM81104.1;NP_001131309.1;NP_001168702.1;NP_001190683.1;XP_003523653.1;XP_003531848.1;
Lactamase_B	8	CAO99120.1;NP_001130918.1;NP_197776.1;XP_003519435.1;XP_003522430.1;XP_003537929.1;XP_006359465.1;XP_006359465.1;
Pro_isomerase	8	ACF81860.1;DAA58192.1;NP_001275605.1;NP_186797.1;XP_006338848.1;XP_006346045.1;XP_006367332.1;XP_008678672.1;
Ras	8	AAF24551.2;AFW68033.1;CAJ19362.1;NP_001151560.1;NP_190192.1;XP_006343321.1;XP_006355553.1;XP_006588615.1;
RCC1	8	AAG25966.1;BAE98367.1;CAB10216.1;NP_680156.2;XP_003530841.1;XP_006338843.1;XP_006356114.1;XP_006577432.1;
RuBisCO_large_N	8	AEB72233.1;AFO85357.1;AGP25522.1;BAA19595.1;CAG34174.1;NP_043033.1;YP_003587524.1;YP_635647.1;
Stress-antifung	8	AGY79316.1;BAB01372.1;CDM80700.1;NP_001147287.1;XP_003552879.1;XP_006599641.1;XP_006606028.1;XP_008661993.1;
TPR_8	8	CDM85262.1;NP_194589.2;NP_200440.1;XP_003530960.1;XP_003548149.1;XP_006350695.1;XP_006358786.1;XP_006360076.1;
Transket_pyr	8	BAF01713.1;NP_001078570.1;NP_001275202.1;NP_199898.1;NP_567103.1;XP_003521870.1;XP_003556551.1;XP_006366909.1;
VWA	8	AAL24388.1;BAF01954.1;DAA39874.1;NP_001168718.1;NP_179853.1;XP_003519214.1;XP_006343358.1;XP_008648786.1;
WRKY	8	ABN69038.1;ACN35650.1;ACU14983.1;AGE10387.1;NP_001118968.1;NP_198217.1;XP_003550132.1;XP_006346162.1;
Abhydrolase_3	7	ACU15060.1;NP_001146161.1;XP_003521939.1;XP_003534060.2;XP_006342613.1;XP_006593038.1;XP_008652040.1;
Adaptin_N	7	ACG28758.1;AFW89827.1;CDM87126.1;NP_001132662.1;XP_003540215.2;XP_003547735.1;XP_006580434.1;
Agenet	7	BAF00637.1;DAA44849.1;DAA46255.1;NP_001132464.1;NP_197769.1;XP_006346154.1;XP_006591224.1;
Cation_ATPase_C	7	AFW78527.1;AFW84004.1;XP_003543731.1;XP_003554951.1;XP_006339743.1;XP_006347865.1;XP_006363455.1;
Exo_endo_phos	7	AAM62864.1;DAA51856.1;NP_001141499.1;XP_003536404.1;XP_003542778.2;XP_006574678.1;XP_008652997.1;
gag_pre-integrs	7	AAC67205.1;AAC95173.1;AAD23690.1;CAA20201.1;CAB75932.1;XP_006603235.1;XP_008665809.1;
Glutaredoxin	7	AAK96792.1;NP_001149763.1;NP_001236480.1;XP_003525338.1;XP_003554133.1;XP_006362795.1;XP_008664003.1;
Glyco_hydro_16	7	ACU17098.1;CDM82020.1;NP_001031581.1;NP_001281226.1;NP_193634.1;XP_006366190.1;XP_008679761.1;
GTP_EFTU_D2	7	ACN28515.1;CAD60652.1;NP_001151074.1;XP_003525588.1;XP_006347424.1;XP_006356684.1;XP_006579622.1;
PAS	7	AAB41023.2;AAW56592.1;ACR15149.1;BAB10760.1;NP_001077788.1;NP_198433.1;XP_006357639.1;
PAZ	7	AFW59176.1;AGB34311.1;NP_001078101.1;NP_197532.3;XP_006351552.1;XP_006578099.1;XP_008663381.1;
PCI	7	AAP80629.1;BAB03031.1;CBH32658.1;DAA62033.1;XP_003525095.1;XP_006346560.1;XP_006358488.1;
PIP5K	7	AFW61470.1;AFW79901.1;DAA36808.1;NP_187603.1;NP_188044.1;XP_003522588.1;XP_006344558.1;XP_006361843.1;
PPR_long	7	CDM82919.1;CDM84524.1;XP_006339168.1;XP_006345374.1;XP_006357522.1;XP_006365038.1;XP_008675484.1;
RuBisCO_large	7	AEB72233.1;AFO85357.1;AGP25522.1;BAA19595.1;CAG34174.1;NP_043033.1;YP_003587524.1;YP_635647.1;
START	7	AFW69707.1;DAA34951.1;NP_001105126.1;NP_174724.1;XP_006343080.1;XP_006343695.1;XP_006589608.1;
Thaumatin	7	AAC25630.1;AAO48958.1;AFW74954.1;CDM80298.1;DAA55194.1;XP_003516547.2;XP_006359672.1;
Tubulin_C	7	AAK96884.1;BAB19779.1;NP_001242850.1;NP_001275086.1;NP_001275271.1;NP_197478.1;XP_008648960.1;
WHIM1	7	AFW56026.1;DAA39168.1;DAA52013.1;NP_001183483.1;NP_193011.5;NP_199231.1;XP_006603816.1;
zf-C2H2_6	7	ACU20715.1;NP_001169075.1;NP_175412.1;NP_190562.1;XP_003539640.1;XP_006606740.1;XP_008654280.1;
Acetyltransf_1	6	DAA59411.1;NP_179888.1;XP_003518308.1;XP_003550977.1;XP_006591224.1;XP_008680886.1;
adh_short_C2	6	ACL53476.1;DAA38254.1;NP_001131492.2;NP_001242074.1;XP_003540716.1;XP_006352379.1;
DUF4283	6	AAC95175.1;AAO89211.1;BAB01940.1;CAB10338.1;XP_008645640.1;XP_008665443.1;
Gal_Lectin	6	AAM63449.1;NP_001132807.1;NP_001169479.1;XP_003520277.1;XP_003523495.1;XP_003540180.1;
GHD	6	BAF01618.1;NP_001132807.1;NP_001169479.1;XP_003520277.1;XP_003523495.1;XP_003540180.1;
Gln-synt_C	6	AAX18864.1;ACT22496.1;DAA51252.1;NP_001105296.1;NP_001237784.1;XP_006341883.1;
GTP_EFTU_D3	6	ACN28515.1;CAD60652.1;NP_001151074.1;XP_003525588.1;XP_006347424.1;XP_008668683.1;
HisKA	6	AAW56592.1;NP_001104866.1;XP_003520851.1;XP_003556347.1;XP_006575738.1;XP_008644393.1;
Ldh_1_C	6	BAG09384.1;NP_190336.1;NP_199147.1;XP_006346882.1;XP_006358950.1;XP_006592546.1;
LysM	6	AFW80880.1;NP_001170126.1;NP_179957.1;NP_180916.1;XP_003543643.2;XP_006587033.1;
Myb_DNA-bind_4	6	CDM81777.1;NP_001141273.1;XP_003522430.1;XP_003548114.1;XP_006341185.1;XP_006359818.1;
NIF	6	ACG39671.1;NP_001168634.1;XP_003542763.1;XP_003545230.1;XP_006365660.1;XP_008656380.1;
NUDIX	6	ACN26398.1;ACU24515.1;CAA18182.1;NP_001237082.1;XP_003518551.1;XP_006580657.1;
PBP	6	ABO93007.1;AFS17371.1;NP_001106250.1;XP_003556135.1;XP_006366239.1;XP_006586026.1;
Peptidase_M24	6	AAG33975.1;AAK25936.1;NP_001151433.1;NP_568014.1;XP_003517032.1;XP_003537557.1;
Peptidase_M41	6	AAD17230.1;CAA68141.1;NP_187084.6;XP_006342112.1;XP_006344040.1;XP_006363201.1;
S4	6	ACG37880.1;BAD83538.2;DAA45287.1;NP_001152020.1;NP_566765.1;XP_006342081.1;
SWIM	6	AAD25847.1;BAB09991.1;XP_006354537.1;XP_008652753.1;XP_008664651.1;XP_008669803.1;
Transketolase_C	6	NP_001275202.1;NP_199898.1;NP_567103.1;XP_003521870.1;XP_003556551.1;XP_006366909.1;
XET_C	6	CDM82020.1;NP_001031581.1;NP_001281226.1;NP_193634.1;XP_006366190.1;XP_008679761.1;
zf-C2H2	6	ACU20715.1;NP_001169075.1;NP_175412.1;NP_190562.1;XP_003539640.1;XP_008654280.1;
AAA_2	5	ABU50828.1;NP_565733.1;XP_003523172.1;XP_003523365.1;XP_006350829.1;
AAA_assoc	5	NP_189502.2;NP_192446.1;NP_194754.2;XP_003537612.1;XP_008644692.1;
Biotin_lipoyl	5	AAA67356.1;AAG40564.1;ACD46683.1;XP_006351156.1;XP_006366183.1;
BRCT	5	NP_192120.4;NP_192222.4;XP_003535960.2;XP_006363212.1;XP_008652772.1;
Catalase	5	AAB71764.1;AAR97905.1;CAA64220.1;DAA37344.1;NP_001237556.1;
Chromo	5	AAD39272.1;ABQ44355.1;CAA16759.1;XP_006353661.1;XP_006365576.1;
Copine	5	AAB70417.1;NP_001240870.1;NP_565206.1;XP_003553280.1;XP_006341472.1;
DDT	5	AFW56026.1;DAA39168.1;NP_193011.5;NP_199231.1;XP_006362316.1;
DUF3444	5	NP_001130345.1;NP_001151963.1;NP_200127.2;XP_006356967.1;XP_006361259.1;
EGF_CA	5	AAY34783.1;NP_001130343.1;XP_003545672.1;XP_006595272.1;XP_008669163.1;
GAF	5	AAW56592.1;NP_198433.1;XP_003520851.1;XP_003556347.1;XP_006357639.1;
Glyco_hydro_35	5	BAF01618.1;NP_001169479.1;XP_003520277.1;XP_003523495.1;XP_003540180.1;
Gp_dh_C	5	NP_001241184.1;NP_001292788.1;NP_174996.1;NP_566796.2;sp|P08735.2|G3PC1_MAIZE;
Gp_dh_N	5	NP_001241184.1;NP_001292788.1;NP_174996.1;NP_566796.2;sp|P08735.2|G3PC1_MAIZE;
Inhibitor_I29	5	BAA25899.1;CAA46863.1;XP_003539008.1;XP_006346518.1;XP_006362426.1;
Jacalin	5	AAK82527.1;AFW60405.1;AFW84361.1;NP_001183767.1;XP_006354183.1;
Ldh_1_N	5	NP_190336.1;NP_199147.1;XP_006346882.1;XP_006358950.1;XP_006592546.1;
Meth_synt_1	5	AAL33589.1;NP_001235794.1;NP_001275416.1;NP_197294.1;XP_006364490.1;
Meth_synt_2	5	AAL33589.1;NP_001235794.1;NP_001275416.1;NP_197294.1;XP_006364490.1;
Motile_Sperm	5	CDM81314.1;CDM86051.1;CDM87045.1;CDM87157.1;NP_567627.1;
PRT_C	5	AAG52366.1;XP_003524952.1;XP_006339547.1;XP_006348415.1;XP_006598248.1;
Thiolase_N	5	ACU21519.1;NP_001141874.1;NP_001148667.1;NP_180873.1;NP_199583.1;
Vps62	5	AFW87821.1;NP_199208.1;XP_003532908.1;XP_003548708.2;XP_006590589.1;
WW	5	NP_001117438.1;XP_003520182.2;XP_006338578.1;XP_006344642.1;XP_006602114.1;
Ank_4	4	BAB10160.1;NP_178551.2;XP_006364038.1;XP_006583984.1;
ArgoN	4	AFW59176.1;AGB34311.1;BAE99844.1;XP_006351552.1;
Beach	4	DAA51286.1;XP_003518902.2;XP_006338038.1;XP_008648941.1;
Catalase-rel	4	AAB71764.1;AAR97905.1;CAA64220.1;NP_001237556.1;
CP12	4	NP_001292788.1;NP_174996.1;XP_006349189.1;XP_008654881.1;
CPSase_L_D2	4	AAA67356.1;AAG40564.1;ACD46683.1;XP_008675376.1;
Cu_amine_oxid	4	NP_181777.2;XP_006347431.1;XP_006354449.1;XP_006359937.1;
Cu_amine_oxidN3	4	NP_181777.2;XP_006347431.1;XP_006354449.1;XP_006359937.1;
Dicer_dimer	4	NP_001078101.1;NP_197532.3;XP_006578099.1;XP_008663381.1;
DIL	4	XP_003523654.2;XP_006340963.1;XP_006593940.1;XP_008665780.1;
DUF1336	4	AFW69707.1;XP_006343695.1;XP_006350711.1;XP_008665222.1;
DUF908	4	DAA39384.1;NP_177189.1;XP_006346247.1;XP_006575360.1;
DUF913	4	DAA39384.1;NP_177189.1;XP_006346247.1;XP_006575360.1;
EDR1	4	DAA51283.1;XP_006338040.1;XP_008671640.1;XP_008680969.1;
EF-hand_8	4	ABO26298.1;NP_176629.1;NP_566152.1;XP_006367412.1;
Fer4	4	NP_001140457.1;NP_001148244.1;NP_187973.1;XP_006366958.1;
FYVE	4	CAB10216.1;NP_188044.1;XP_006344558.1;XP_006356114.1;
Glyco_hydro_3_C	4	XP_003520749.2;XP_003531557.1;XP_006344039.1;XP_006605998.1;
GST_C_2	4	AFP20277.1;NP_001077564.1;NP_177956.1;XP_006352730.1;
GST_N_3	4	AAL47687.1;ACL54385.1;NP_001077564.1;XP_006358486.1;
GYF	4	AAC32237.1;XP_006356382.1;XP_006581211.1;XP_006582460.1;
HATPase_c_3	4	AFW87435.1;CDF77348.1;NP_001159313.1;NP_567236.1;
Histone	4	AAB03537.1;ACG30685.1;DAA49908.1;NP_001237892.1;
IBR	4	BAF00722.1;NP_190937.1;NP_201180.1;XP_006346743.1;
JmjC	4	CDM86632.1;NP_680116.2;XP_006340029.1;XP_006573775.1;
LON_substr_bdg	4	AFW60700.1;NP_001105903.1;NP_001132195.1;XP_006579066.1;
LRR_4	4	ABC00767.1;AFW59133.1;XP_006364007.1;XP_006364873.1;
LSM	4	AAG50526.1;AFW77071.1;NP_001237465.1;XP_006339211.1;
Myosin_head	4	XP_003523654.2;XP_006340963.1;XP_006593940.1;XP_008665780.1;
Nudix_hydro	4	ACU24515.1;CAA18182.1;XP_003518551.1;XP_006580657.1;
PAH	4	AAB61109.1;DAA55087.1;DAA55089.1;NP_001118968.1;
PH_BEACH	4	DAA51286.1;XP_003518902.2;XP_006338038.1;XP_008648941.1;
PseudoU_synth_2	4	AAC83020.1;NP_001152020.1;XP_003556222.1;XP_006342081.1;
PUF	4	CDM84977.1;NP_173643.1;XP_003539627.1;XP_006362086.1;
Ribonuclease_3	4	NP_001078101.1;NP_197532.3;XP_006578099.1;XP_008663381.1;
RLI	4	NP_187973.1;XP_003536716.1;XP_006343150.1;XP_006366958.1;
RNase_PH	4	AAC50039.1;AAF00646.1;AFW74802.1;XP_006366686.1;
SHMT	4	AAG40343.1;NP_001237491.1;NP_195506.1;XP_003527921.1;
SHR-BD	4	CAC08248.1;XP_006590589.1;XP_006598717.1;XP_008648165.1;
SWIB	4	XP_003537709.1;XP_006356382.1;XP_006361226.1;XP_006582460.1;
SWIRM	4	ABR13972.1;NP_001136654.1;XP_003540680.1;XP_008657823.1;
Syja_N	4	BAF01585.1;BAH56894.1;XP_003520182.2;XP_008660476.1;
Thiolase_C	4	NP_001141874.1;NP_001148667.1;NP_180873.1;NP_199583.1;
TPR_12	4	NP_001190066.1;XP_003525334.1;XP_006345557.1;XP_006352442.1;
Transketolase_N	4	NP_001275202.1;NP_567103.1;XP_003521870.1;XP_003556551.1;
UBM	4	DAA39384.1;NP_177189.1;XP_006346247.1;XP_006575360.1;
Usp	4	AFW63309.1;NP_566785.1;XP_003526871.1;XP_006582487.1;
VWA_2	4	AAL24388.1;BAF01954.1;XP_003519214.1;XP_006343358.1;
zf-CCCH	4	CAA18182.1;NP_001132006.1;NP_180056.1;XP_006353234.1;
ADH_zinc_N_2	3	CDM84116.1;NP_193037.1;XP_006365236.1;
Ank_5	3	XP_003520633.1;XP_006343185.1;XP_006589266.1;
ArgoL1	3	AFW59176.1;AGB34311.1;XP_006351552.1;
ArgoL2	3	AFW59176.1;AGB34311.1;XP_006351552.1;
ATP-synt_ab_C	3	CAA23471.1;XP_003540504.1;YP_007516887.1;
Biotin_carb_C	3	AAA67356.1;AAG40564.1;ACD46683.1;
Biotin_carb_N	3	AAA67356.1;AAG40564.1;ACD46683.1;
BRX	3	CAB10216.1;XP_006356114.1;XP_006577432.1;
CaATP_NAI	3	AFW78527.1;AFW84004.1;XP_003543731.1;
Chorein_N	3	CAC08248.1;XP_006590589.1;XP_008648165.1;
Clp_N	3	DAA47636.1;XP_003523172.1;XP_006606314.1;
CLU	3	CDM84276.1;XP_006345557.1;XP_008657559.1;
CLU_N	3	CDM84276.1;NP_001190066.1;XP_006345557.1;
CPSF_A	3	BAB11613.1;CDM83290.1;XP_003525024.1;
Cu_amine_oxidN2	3	XP_006347431.1;XP_006354449.1;XP_006359937.1;
Cullin	3	XP_006364575.1;XP_006366672.1;XP_006591342.1;
DnaJ_C	3	ACU18535.1;CDM87010.1;XP_003540271.1;
dsrm	3	NP_001168634.1;NP_193824.4;XP_003542763.1;
DUF4217	3	DAA50828.1;NP_001147316.1;NP_001183327.1;
DUF642	3	DAA37149.1;NP_196919.1;XP_003526423.1;
Dynamin_N	3	AAO89221.1;NP_567094.1;XP_003527242.1;
eIF-3c_N	3	BAB03031.1;DAA62033.1;XP_006358488.1;
eIF3_p135	3	CDM84276.1;NP_001190066.1;XP_006345557.1;
FAD_binding_3	3	BAB01361.1;CAB10354.1;XP_006343614.1;
FtsZ_C	3	AFW59980.1;NP_001275153.1;XP_003521462.1;
GATase_7	3	NP_195200.1;NP_196586.1;XP_008674812.1;
Gelsolin	3	XP_006358773.1;XP_006586191.1;XP_008644516.1;
Glyco_hydro_32C	3	AAC17166.1;AAC96065.1;XP_003544539.1;
Glyco_hydro_32N	3	AAC17166.1;AAC96065.1;XP_003544539.1;
Glyco_hydro_9	3	AAA96135.1;NP_181985.1;XP_006340729.1;
Granulin	3	AFW88998.1;CAA46863.1;XP_006346518.1;
HA2	3	DAA37755.1;XP_006346743.1;XP_006582003.1;
HORMA	3	CAA16970.1;XP_006352189.1;XP_006591457.1;
Jas	3	XP_006591224.1;XP_006601169.1;XP_008666904.1;
Kelch_1	3	CAA18724.1;NP_181991.1;XP_003523036.1;
Kunitz_legume	3	AAZ08244.1;ACU19069.1;NP_177373.1;
LEA_2	3	AAB97367.1;XP_003521490.1;XP_008670458.1;
Lzipper-MIP1	3	NP_181499.2;XP_006338080.1;XP_006338262.1;
MMS1_N	3	BAB11613.1;CDM83290.1;XP_003525024.1;
Morc6_S5	3	AFW87435.1;CDF77348.1;NP_001159313.1;
Myosin_N	3	XP_003523654.2;XP_006593940.1;XP_008665780.1;
NAD_binding_8	3	AAG50645.1;DAA37344.1;NP_201196.1;
OB_NTP_bind	3	BAE99490.1;XP_006346743.1;XP_006582003.1;
PAS_2	3	AAW56592.1;NP_198433.1;XP_006357639.1;
Peptidase_C26	3	ACG46729.1;NP_001235549.1;XP_008655368.1;
PHM7_cyt	3	BAD94445.1;CAB10322.1;NP_001147493.1;
PHY	3	AAW56592.1;NP_198433.1;XP_006357639.1;
Piwi	3	AFW59176.1;AGB34311.1;XP_006351552.1;
Pkinase_C	3	NP_174352.1;NP_179637.2;XP_006601289.1;
Plus-3	3	XP_006352121.1;XP_006356382.1;XP_006582460.1;
PQQ	3	XP_006342154.1;XP_006345832.1;XP_006576395.1;
Pribosyltran	3	NP_195200.1;XP_006355483.1;XP_006362855.1;
PRK	3	ACG42204.1;ACL54227.1;NP_177538.1;
PTCB-BRCT	3	NP_192120.4;XP_003535960.2;XP_008652772.1;
Pyr_redox_dim	3	NP_175237.1;NP_191026.1;XP_006355723.1;
RCC1_2	3	AAG25966.1;BAE98367.1;XP_006338843.1;
ResIII	3	XP_003517385.1;XP_006578099.1;XP_008663381.1;
Ribonuc_2-5A	3	DAA62534.1;XP_006342154.1;XP_008670384.1;
RNA_pol_Rpb2_2	3	AFW68884.1;XP_003533774.1;XP_006364477.1;
RNase_PH_C	3	AAC50039.1;AAF00646.1;XP_006366686.1;
RSN1_7TM	3	BAD94445.1;CAB10322.1;NP_001147493.1;
RSN1_TM	3	BAD94445.1;CAB10322.1;NP_001147493.1;
RuBisCO_small	3	AAG24884.1;AAG40356.1;CAD29282.1;
RWP-RK	3	XP_003536463.2;XP_006354235.1;XP_006354267.1;
Sec23_BS	3	XP_003554575.1;XP_006358773.1;XP_008644516.1;
Sec23_helical	3	XP_003554575.1;XP_006358773.1;XP_008644516.1;
Sec23_trunk	3	XP_003554575.1;XP_006358773.1;XP_008644516.1;
SMP_LBD	3	NP_001170442.1;XP_006354331.1;XP_006600730.1;
SPOC	3	XP_006355926.1;XP_006358308.1;XP_006597219.1;
Synaptobrevin	3	AFW88998.1;DAA47722.1;NP_196176.1;
VPS13	3	CAC08248.1;XP_006590589.1;XP_008648165.1;
VPS13_mid_rpt	3	CAC08248.1;XP_006590589.1;XP_008648165.1;
XPC-binding	3	NP_186903.1;XP_003551850.1;XP_006363121.1;
YTH	3	CDM83153.1;NP_177538.1;XP_006600395.1;
zf-C3HC4_2	3	BAE98955.1;NP_001242770.1;XP_006349075.1;
zf-Sec23_Sec24	3	XP_003554575.1;XP_006358773.1;XP_008644516.1;
ZZ	3	ABB18390.1;XP_003540680.1;XP_006586458.1;
2-oxoacid_dh	2	XP_006351156.1;XP_006366183.1;
AAA_lid_10	2	AAK69447.1;XP_006350829.1;
ACC_central	2	AAG40564.1;ACD46683.1;
ACP_syn_III_C	2	XP_006353644.1;XP_008651259.1;
AdoHcyase	2	AEI54335.1;NP_001142249.1;
AdoHcyase_NAD	2	AEI54335.1;NP_001142249.1;
Alpha_adaptinC2	2	ACG28758.1;XP_003540215.2;
ArfGap	2	BAB10160.1;XP_006343185.1;
ARID	2	XP_003527249.1;XP_006573775.1;
Asn_synthase	2	NP_196586.1;XP_008674812.1;
BAR_3	2	BAB10160.1;XP_006343185.1;
Big_9	2	BAB10333.1;XP_006342821.1;
BRX_N	2	CAB10216.1;XP_006356114.1;
Carboxyl_trans	2	AAG40564.1;ACD46683.1;
CHASE	2	NP_001104866.1;XP_006575738.1;
ClpB_D2-small	2	XP_003523172.1;XP_003523365.1;
CNOT1_CAF1_bind	2	NP_001144834.1;XP_006576747.1;
CRAL_TRIO	2	NP_001242548.1;XP_006352994.1;
CRAL_TRIO_N	2	NP_001242548.1;XP_006352994.1;
Creatinase_N	2	NP_001151433.1;XP_003537557.1;
Creatinase_N_2	2	NP_001151433.1;XP_003537557.1;
CRS1_YhbY	2	XP_006338518.1;XP_006351794.1;
DIRP	2	NP_001078197.2;XP_003550195.1;
DNA_pol_A	2	NP_001078482.1;XP_003545584.1;
DUF4704	2	XP_006338038.1;XP_008648941.1;
E1_4HB	2	XP_006344068.1;XP_008668365.1;
E1_FCCH	2	XP_006344068.1;XP_008668365.1;
E1_UFD	2	XP_006344068.1;XP_008668365.1;
E3_binding	2	XP_006351156.1;XP_006366183.1;
EFG_C	2	XP_006348840.1;XP_006579622.1;
Enolase_C	2	DAA44559.1;NP_001105896.1;
Enolase_N	2	DAA44559.1;NP_001105896.1;
FAD_binding_2	2	AFW80319.1;CAB10354.1;
FAE1_CUT1_RppA	2	XP_006353644.1;XP_008651259.1;
FDF	2	AAG50526.1;AFW77071.1;
Ferritin_2	2	XP_003528608.1;XP_003546306.2;
FF	2	NP_001117438.1;NP_001159148.1;
Filamin	2	BAB10333.1;XP_006342821.1;
Fn3-like	2	XP_003531557.1;XP_006605998.1;
GATA	2	DAA51252.1;NP_001141113.1;
GIDE	2	NP_001131841.1;XP_006361337.1;
Gly-rich_Ago1	2	AFW59176.1;BAE99844.1;
GUCT	2	AAK62631.1;NP_001190402.1;
HAD_2	2	XP_006344776.1;XP_006592867.1;
HhH-GPD	2	ACN26398.1;NP_001141776.1;
His_Phos_1	2	XP_006345048.1;XP_006579809.1;
Histone_H2A_C	2	ACG30685.1;DAA49908.1;
HSP90	2	NP_001236599.1;XP_003518802.1;
Hydrolase_like	2	ACU19382.1;NP_001276320.1;
IF-2	2	XP_006345335.1;XP_006356684.1;
Iso_dh	2	NP_001136968.1;NP_568113.1;
JmjN	2	NP_680116.2;XP_006573775.1;
Kelch_4	2	ACR15149.1;XP_003531754.1;
Lactamase_B_2	2	XP_003519435.1;XP_006359465.1;
Lactamase_B_4	2	CAO99120.1;XP_006359465.1;
Laminin_G_3	2	XP_006338038.1;XP_008648941.1;
LIM	2	XP_003544733.1;XP_006345025.1;
Linker_histone	2	NP_001235123.1;NP_180620.1;
LSM14	2	AAG50526.1;AFW77071.1;
MAP65_ASE1	2	AFW68884.1;NP_001130355.1;
MBD	2	XP_006358894.1;XP_006603816.1;
Myb_DNA-bind_6	2	AAK59470.1;XP_003536137.1;
NABP	2	CDM84977.1;XP_003539627.1;
PABP	2	NP_564554.1;XP_006338922.1;
PAS_9	2	AAB41023.2;ACR15149.1;
Peptidase_C14	2	NP_194241.3;XP_006597352.1;
Peptidase_M17	2	AFW68884.1;XP_003553879.1;
Peptidase_M17_N	2	AFW68884.1;XP_003553879.1;
Peptidase_M24_C	2	NP_001151433.1;XP_003537557.1;
Pex2_Pex12	2	XP_003530139.1;XP_006341993.1;
PI-PLC-X	2	ACL53796.1;XP_003538468.2;
PI-PLC-Y	2	ACL53796.1;XP_003538468.2;
PLU-1	2	AFW69660.1;XP_006573775.1;
PP-binding	2	DAA37344.1;NP_001235539.1;
RbcS	2	AAG24884.1;AAG40356.1;
Retrotran_gag_3	2	AAC67205.1;XP_006584286.1;
Ribosomal_L24e	2	XP_003538140.1;XP_006339101.1;
Ribosomal_S7	2	NP_181264.1;XP_008664088.1;
RMMBL	2	NP_197776.1;XP_003522430.1;
RNA_pol_Rpb2_1	2	XP_003533774.1;XP_006364477.1;
RNA_pol_Rpb2_3	2	XP_003533774.1;XP_006364477.1;
RNA_pol_Rpb2_4	2	XP_003533774.1;XP_006364477.1;
RNA_pol_Rpb2_5	2	XP_003533774.1;XP_006364477.1;
RNA_pol_Rpb2_6	2	XP_003533774.1;XP_006364477.1;
RNA_pol_Rpb2_7	2	XP_003533774.1;XP_006364477.1;
RRM_2	2	AFW86253.1;XP_006360001.1;
SWIRM-assoc_1	2	NP_001136654.1;XP_003540680.1;
Synthase_beta	2	CAC81058.1;XP_003536650.1;
ThiF	2	XP_006344068.1;XP_008668365.1;
Thioredoxin_6	2	AAK49423.1;BAG16714.1;
Thioredoxin_8	2	DAA51252.1;XP_006344776.1;
TIM	2	NP_001141438.1;NP_191104.1;
tRNA-synt_1c	2	XP_006344143.1;XP_008644727.1;
tRNA-synt_1c_C	2	XP_006344143.1;XP_008644727.1;
UBA_4	2	ACU18678.1;NP_001170636.1;
UBA_e1_thiolCys	2	XP_006344068.1;XP_008668365.1;
UBX	2	NP_001170636.1;XP_006354104.1;
WAK_assoc	2	XP_006584868.1;XP_006605098.1;
zf-C5HC2	2	AFW69660.1;XP_006573775.1;
zf-CCHC_4	2	AAO89211.1;CAB10338.1;
zf-GRF	2	XP_006574678.1;XP_008652997.1;
zf-MIZ	2	XP_003543460.1;XP_006343469.1;
zf-RING_11	2	NP_179853.1;XP_003519214.1;
zf-UBP	2	XP_006359541.1;XP_006360121.1;
AAA_22	1	XP_006350829.1;
AAA_23	1	NP_565733.1;
AAA_26	1	ABU50828.1;
AAA_34	1	XP_003545739.1;
AAA_5	1	XP_006359008.1;
AAA_lid_2	1	AAL24388.1;
AAA_lid_5	1	XP_006359008.1;
AAA_lid_7	1	XP_006359008.1;
AAA_lid_9	1	XP_003523172.1;
ABC2_membrane_3	1	NP_190357.2;
ABC_membrane_2	1	DAA55708.1;
ABC_tran_Xtn	1	ACN27892.1;
Adaptin_binding	1	XP_006343321.1;
Alfin	1	XP_003523649.1;
ALIX_LYPXL_bnd	1	NP_001169331.1;
Alpha_adaptin_C	1	XP_003540215.2;
Alpha-mann_mid	1	XP_006338514.1;
ANAPC2	1	XP_006591342.1;
Arf	1	AAA87886.1;
ArgoMid	1	AFW59176.1;
ASL_C2	1	XP_006338059.1;
ATP-sulfurylase	1	NP_001147427.1;
ATP-synt_ab_Xtn	1	NP_178011.1;
ATP-synt_DE_N	1	DAA48597.1;
Beta-Casp	1	NP_197776.1;
BetaGal_dom4_5	1	XP_003523495.1;
Bet_v_1	1	NP_001237429.1;
BRO1	1	NP_001169331.1;
Bromo_TP	1	XP_008674812.1;
Btz	1	XP_006585598.1;
Cdc6_C	1	XP_006350829.1;
Chitin_bind_1	1	ACN27767.1;
CNOT1_HEAT	1	XP_006576747.1;
CNOT1_TTP_bind	1	XP_006576747.1;
CPSase_L_D3	1	XP_008675376.1;
CPSF100_C	1	NP_197776.1;
CSD	1	DAA44605.1;
Cystatin	1	XP_006361155.1;
CYTH	1	NP_177538.1;
DEAD_2	1	XP_003548117.1;
Dna2	1	NP_172361.1;
DnaJ_CXXCXGXG	1	XP_003540271.1;
DNA_mis_repair	1	NP_567236.1;
DND1_DSRM	1	NP_197532.3;
DSHCT	1	XP_006349284.1;
dsRBD2	1	NP_193824.4;
DUF1086	1	XP_006353661.1;
DUF1087	1	XP_006353661.1;
DUF1221	1	XP_006343890.1;
DUF1998	1	NP_196428.2;
DUF3403	1	XP_006598045.1;
DUF3591	1	XP_006587642.1;
DUF3819	1	XP_006576747.1;
DUF393	1	AFW58116.1;
DUF4800	1	XP_006338038.1;
DUF5599	1	XP_003517385.1;
DUF727	1	NP_001190066.1;
DWNN	1	XP_003549919.1;
DXP_synthase_N	1	NP_001078570.1;
Dynamin_M	1	NP_567094.1;
E1_dh	1	BAF01713.1;
E3_UbLigase_R4	1	XP_006586458.1;
EF1G	1	NP_001148829.1;
EFG_II	1	XP_006579622.1;
EFG_IV	1	XP_006579622.1;
EF-hand_like	1	ACL53796.1;
EGF	1	AAY34783.1;
ERp29	1	NP_001141506.1;
Evr1_Alr	1	AAK59679.1;
Fer4_13	1	NP_001148244.1;
FtsH_ext	1	XP_006344040.1;
FtsJ	1	NP_566765.1;
gag-asp_proteas	1	AAL75999.1;
GED	1	NP_567094.1;
Glyco_hydro_19	1	ACN27767.1;
Glyco_hydro_38C	1	XP_006338514.1;
Glyco_hydro_38N	1	XP_006338514.1;
GST_C_3	1	XP_006358486.1;
GST_N_2	1	XP_006352730.1;
GYF_2	1	AAC32237.1;
HAGH_C	1	XP_003537929.1;
HBB	1	XP_003548117.1;
Helicase_C_2	1	XP_003548117.1;
Helicase_C_4	1	XP_003545739.1;
Hemerythrin	1	XP_003530831.1;
Hen1_Lam_C	1	NP_193824.4;
HIRAN	1	XP_006349075.1;
Hydrolase_6	1	NP_001276320.1;
Kelch_2	1	ACR15149.1;
Kelch_3	1	ACR15149.1;
Lactamase_B_6	1	NP_197776.1;
Lon_C	1	NP_001105903.1;
Lyase_1	1	XP_006338059.1;
Mad3_BUB1_I	1	NP_179656.4;
MGS	1	XP_008675376.1;
MIT	1	XP_003540240.1;
MTHFR	1	NP_001104947.1;
MutL_C	1	NP_567236.1;
Myb_CC_LHEQLE	1	ACU20177.1;
N_BRCA1_IG	1	ABB18390.1;
NHL	1	XP_006344776.1;
Not1	1	XP_006576747.1;
NTF2	1	ACU19575.1;
NUDIX_4	1	ACN26398.1;
NYN	1	XP_008656125.1;
OSR1_C	1	NP_001235971.1;
OxoGdeHyase_C	1	BAF01713.1;
Oxysterol_BP	1	NP_001130951.1;
PAPS_reduct	1	XP_006343282.1;
PEX-1N	1	XP_008678436.1;
PH_11	1	NP_001130951.1;
PHD_2	1	XP_006601169.1;
PMC2NT	1	DAA44325.1;
PRMT5	1	NP_001141438.1;
PRMT5_C	1	NP_001141438.1;
PRMT5_TIM	1	NP_001141438.1;
Prot_ATP_ID_OB	1	ACF88372.1;
PS_Dcarbxylase	1	ABO26298.1;
PUA_2	1	NP_001147427.1;
PWWP	1	XP_006344642.1;
Rad50_zn_hook	1	NP_565733.1;
Rep_fac_C	1	NP_176504.1;
RhoGAP	1	XP_006338080.1;
Ribosomal_L30	1	NP_001131524.1;
RPN5_C	1	XP_003525095.1;
RRM_8	1	CDM82910.1;
rRNA_proc-arch	1	XP_006349284.1;
S1-P1_nuclease	1	CAA18724.1;
S-AdoMet_synt_C	1	XP_003521610.1;
S-AdoMet_synt_M	1	XP_003521610.1;
S-AdoMet_synt_N	1	XP_003521610.1;
SAM_1	1	ACF84635.1;
SCAB-ABD	1	XP_003521113.1;
SCAB_CC	1	XP_003521113.1;
SCAB-Ig	1	XP_003521113.1;
SCAB-PH	1	XP_003521113.1;
Sec63	1	NP_189410.2;
SecA_DEAD	1	XP_008674000.1;
SecA_PP_bind	1	XP_008674000.1;
SecA_SW	1	XP_008674000.1;
SF1-HH	1	NP_001169335.1;
SH3_15	1	XP_006347666.1;
SM-ATX	1	DAA35919.1;
TAF8_C	1	XP_008674812.1;
TBP-binding	1	XP_006587642.1;
Thioredoxin_7	1	NP_001170636.1;
Tim17	1	ACF84635.1;
Topoisom_bac	1	XP_006596164.1;
Toprim	1	XP_006596164.1;
Toprim_C_rpt	1	XP_006596164.1;
UPF1_Zn_bind	1	XP_003517385.1;
VHP	1	XP_006586191.1;
Vps4_C	1	XP_003540240.1;
XRN_M	1	XP_003554686.1;
XRN_N	1	XP_003554686.1;
YchF-GTPase_C	1	AFW80800.1;
zf-C4_Topoisom	1	XP_006596164.1;
zf-C6H2	1	XP_003517032.1;
zf-CCCH_4	1	CAA18182.1;
zf-CCHC_2	1	XP_003549919.1;
zf-CHY	1	XP_003530831.1;
zf-HC5HC2H_2	1	XP_006601169.1;
zf-LSD1	1	NP_194241.3;
zf-RanBP	1	AAL09834.1;
zf-RING_UBOX	1	NP_177577.1;
zf-UBP_var	1	XP_006360121.1;
zinc_ribbon_6	1	XP_003530831.1;

## Sheet: RBPs
Predicted RBPs
AAA33643.1
AAA67356.1
AAA87886.1
AAA96135.1
AAB03537.1
AAB41023.2
AAB70417.1
AAB71764.1
AAB71975.1
AAB97367.1
AAC17166.1
AAC25630.1
AAC32237.1
AAC49176.1
AAC50039.1
AAC67205.1
AAC69377.1
AAC83582.1
AAC95173.1
AAC96065.1
AAD03367.1
AAD17230.1
AAD23690.1
AAD28640.2
AAF00646.1
AAF18509.1
AAF18642.1
AAF24551.2
AAF75791.1
AAF79348.1
AAG24884.1
AAG25966.1
AAG33975.1
AAG40051.2
AAG40343.1
AAG40356.1
AAG40564.1
AAG50526.1
AAG50887.1
AAG51221.1
AAG52366.1
AAG61118.1
AAK25936.1
AAK49423.1
AAK59470.1
AAK59679.1
AAK62631.1
AAK69447.1
AAK82527.1
AAK96884.1
AAL09834.1
AAL10476.1
AAL24388.1
AAL33589.1
AAL47687.1
AAL50594.1
AAL51077.1
AAL75982.1
AAL75999.1
AAL84612.1
AAM15062.1
AAM62864.1
AAM91611.1
AAN37417.1
AAO89211.1
AAO89221.1
AAP03880.2
AAP31049.1
AAP80629.1
AAR97905.1
AAU11490.1
AAW56592.1
AAY34261.1
AAY34783.1
AAZ08244.1
ABA07806.2
ABB16974.1
ABB18390.1
ABC68403.1
ABC69386.1
ABG29422.1
ABG43096.1
ABG68037.1
ABO26298.1
ABQ44355.1
ABU50828.1
ABV21213.1
ABX60407.1
ACD46683.1
ACF81860.1
ACF83094.1
ACF83816.1
ACF84635.1
ACF84977.1
ACF85163.1
ACF88278.1
ACF88372.1
ACG28758.1
ACG28938.1
ACG28994.1
ACG29333.1
ACG29853.1
ACG30685.1
ACG32332.1
ACG32513.1
ACG36565.1
ACG42185.1
ACG42204.1
ACG43658.1
ACG44598.1
ACG45335.1
ACG45856.1
ACG46729.1
ACG47669.1
ACI05082.1
ACJ38503.1
ACL53476.1
ACL53796.1
ACL54227.1
ACL54385.1
ACL54514.1
ACN26398.1
ACN27617.1
ACN27659.1
ACN27767.1
ACN27892.1
ACN27987.1
ACN28515.1
ACN36122.1
ACN78974.1
ACR15149.1
ACR36437.1
ACU14102.1
ACU15760.1
ACU17098.1
ACU17663.1
ACU17829.1
ACU18535.1
ACU18678.1
ACU19069.1
ACU19184.1
ACU19382.1
ACU19575.1
ACU20177.1
ACU20715.1
ACU21519.1
ACU22937.1
ACU23132.1
ACU23303.1
ACU23411.1
ACU23940.1
ACU23954.1
ACU24213.1
ACU24515.1
ADH94612.1
ADK62372.1
ADX31265.1
AEB72233.1
AEI54335.1
AEV91169.1
AEV91181.1
AEY84030.1
AEY99977.1
AFM52334.1
AFO85357.1
AFP20225.1
AFP20277.1
AFS17371.1
AFW56026.1
AFW56190.1
AFW56972.1
AFW57275.1
AFW57499.1
AFW58116.1
AFW58228.1
AFW59133.1
AFW59176.1
AFW59635.1
AFW59831.1
AFW59980.1
AFW60180.1
AFW60405.1
AFW60786.1
AFW61201.1
AFW62973.1
AFW63153.1
AFW63309.1
AFW68033.1
AFW68884.1
AFW69408.1
AFW69660.1
AFW69707.1
AFW70500.1
AFW71194.1
AFW71792.1
AFW73976.1
AFW74802.1
AFW77071.1
AFW78406.1
AFW78527.1
AFW78889.1
AFW79382.1
AFW79591.1
AFW80800.1
AFW80880.1
AFW81387.1
AFW81422.1
AFW83123.1
AFW84004.1
AFW84089.1
AFW84361.1
AFW86253.1
AFW86749.1
AFW87435.1
AFW88998.1
AFW89564.1
AFW90592.1
AFW90598.1
AFX60112.1
AFY06667.1
AGB34311.1
AGH18687.1
AGP25522.1
AGX45478.1
AGY79316.1
AJR22386.1
BAA19595.1
BAA25899.1
BAA90508.1
BAA97584.1
BAB03031.1
BAB10160.1
BAB10333.1
BAB10581.1
BAB10760.1
BAB10790.1
BAB11015.1
BAB11512.1
BAB11613.1
BAB19779.1
BAC23050.1
BAC41900.1
BAD83538.2
BAD94445.1
BAE98955.1
BAE99490.1
BAE99844.1
BAF00213.1
BAF00722.1
BAF00889.1
BAF01618.1
BAF01713.1
BAF02022.1
BAF02143.1
BAF36565.1
BAF56235.1
BAF56237.1
BAG09384.1
BAG16714.1
BAH15357.1
BAH36892.1
CAA16970.1
CAA18182.1
CAA18239.1
CAA18724.1
CAA20201.1
CAA22964.2
CAA23471.1
CAA46863.1
CAA64220.1
CAA68141.1
CAA71408.1
CAA74889.1
CAA75609.1
CAB10216.1
CAB10322.1
CAB10338.1
CAB10354.1
CAB38817.1
CAB75932.1
CAB87779.1
CAC07916.1
CAC12816.1
CAC81058.1
CAD29282.1
CAD60652.1
CAG34174.1
CAG44502.1
CAJ19362.1
CAO99120.1
CBH32605.1
CBH32613.1
CBH32658.1
CBI75521.1
CDF77348.1
CDJ26528.1
CDM80298.1
CDM80700.1
CDM80957.1
CDM81314.1
CDM81606.1
CDM82020.1
CDM82651.1
CDM82910.1
CDM82919.1
CDM83153.1
CDM83155.1
CDM83290.1
CDM83421.1
CDM83903.1
CDM84116.1
CDM84195.1
CDM84524.1
CDM84746.1
CDM84754.1
CDM84977.1
CDM85122.1
CDM85849.1
CDM85892.1
CDM86051.1
CDM86581.1
CDM87010.1
CDM87045.1
CDM87157.1
CDX48683.1
CDX48684.1
DAA34951.1
DAA35414.1
DAA35481.1
DAA35835.1
DAA35919.1
DAA36324.1
DAA37149.1
DAA37344.1
DAA37755.1
DAA37902.1
DAA38225.1
DAA38254.1
DAA38905.1
DAA39168.1
DAA39384.1
DAA41723.1
DAA41757.1
DAA42835.1
DAA44325.1
DAA44559.1
DAA44605.1
DAA45196.1
DAA45314.1
DAA48597.1
DAA49908.1
DAA50456.1
DAA50828.1
DAA50902.1
DAA51058.1
DAA51252.1
DAA51286.1
DAA51856.1
DAA54004.1
DAA55708.1
DAA57477.1
DAA57669.1
DAA57811.1
DAA57953.1
DAA57987.1
DAA58192.1
DAA59491.1
DAA60532.1
DAA62033.1
DAA62534.1
NP_001031581.1
NP_001077564.1
NP_001077788.1
NP_001077946.1
NP_001078058.1
NP_001078101.1
NP_001078197.2
NP_001078482.1
NP_001078570.1
NP_001104866.1
NP_001104874.1
NP_001104947.1
NP_001104992.1
NP_001105126.1
NP_001105276.1
NP_001105485.1
NP_001105597.1
NP_001105655.1
NP_001105896.1
NP_001105903.1
NP_001117438.1
NP_001118968.1
NP_001130343.1
NP_001130598.1
NP_001130918.1
NP_001130951.1
NP_001131017.1
NP_001131492.2
NP_001131524.1
NP_001131815.1
NP_001131830.2
NP_001131841.1
NP_001131939.1
NP_001132006.1
NP_001132368.1
NP_001136489.1
NP_001136968.1
NP_001140760.1
NP_001141166.1
NP_001141392.1
NP_001141438.1
NP_001141499.1
NP_001141506.1
NP_001141874.1
NP_001142249.1
NP_001143387.1
NP_001144444.1
NP_001145884.1
NP_001145981.1
NP_001146150.1
NP_001146603.1
NP_001147063.1
NP_001147287.1
NP_001147316.1
NP_001147427.1
NP_001147445.1
NP_001147473.1
NP_001147493.1
NP_001147989.1
NP_001147990.1
NP_001148053.1
NP_001148086.1
NP_001148112.1
NP_001148133.1
NP_001148244.1
NP_001148654.1
NP_001148667.1
NP_001148829.1
NP_001148978.1
NP_001149763.1
NP_001150268.1
NP_001151074.1
NP_001151433.1
NP_001151560.1
NP_001151616.1
NP_001152020.1
NP_001152673.1
NP_001153093.1
NP_001159226.1
NP_001159313.1
NP_001167898.1
NP_001168157.1
NP_001168373.1
NP_001168580.1
NP_001168634.1
NP_001169075.1
NP_001169221.1
NP_001169331.1
NP_001169335.1
NP_001169454.1
NP_001169479.1
NP_001169700.1
NP_001169701.1
NP_001169737.1
NP_001170046.1
NP_001170442.1
NP_001170636.1
NP_001182927.1
NP_001183327.1
NP_001183767.1
NP_001190066.1
NP_001190402.1
NP_001190612.1
NP_001235123.1
NP_001235549.1
NP_001235794.1
NP_001235971.1
NP_001236234.1
NP_001236599.1
NP_001237082.1
NP_001237315.1
NP_001237429.1
NP_001237439.1
NP_001237465.1
NP_001237491.1
NP_001237556.1
NP_001237892.1
NP_001237994.1
NP_001238034.1
NP_001238085.1
NP_001238191.1
NP_001238397.1
NP_001238726.1
NP_001239880.1
NP_001240064.1
NP_001240245.1
NP_001240870.1
NP_001241120.1
NP_001241184.1
NP_001242074.1
NP_001242548.1
NP_001242770.1
NP_001242850.1
NP_001274808.1
NP_001274960.1
NP_001275086.1
NP_001275153.1
NP_001275202.1
NP_001275271.1
NP_001275357.1
NP_001275369.1
NP_001275379.1
NP_001275416.1
NP_001275605.1
NP_001276241.1
NP_001276320.1
NP_001281226.1
NP_001292788.1
NP_043033.1
NP_051066.1
NP_171948.1
NP_172147.2
NP_172361.1
NP_172572.1
NP_172708.1
NP_172734.2
NP_172907.1
NP_173067.1
NP_173078.1
NP_173166.2
NP_173208.1
NP_173659.1
NP_173809.1
NP_173910.1
NP_174019.2
NP_174329.1
NP_174352.1
NP_174479.1
NP_174633.1
NP_174724.1
NP_174753.1
NP_174996.1
NP_175237.1
NP_175336.1
NP_175412.1
NP_175485.1
NP_175747.2
NP_176008.4
NP_176122.2
NP_176504.1
NP_177189.1
NP_177373.1
NP_177538.1
NP_177563.1
NP_177577.1
NP_177694.1
NP_177956.1
NP_178011.1
NP_178019.2
NP_178156.1
NP_178304.1
NP_178463.1
NP_178811.7
NP_178968.1
NP_179220.2
NP_179406.1
NP_179637.2
NP_179656.4
NP_179853.1
NP_179901.1
NP_179957.1
NP_180274.2
NP_180503.1
NP_180620.1
NP_180873.1
NP_180875.1
NP_180916.1
NP_181002.1
NP_181013.1
NP_181207.2
NP_181264.1
NP_182083.1
NP_186797.1
NP_186903.1
NP_186930.1
NP_187084.6
NP_187807.1
NP_187973.1
NP_187982.1
NP_188044.1
NP_188505.1
NP_188523.1
NP_188730.2
NP_189017.1
NP_189066.1
NP_189246.1
NP_189248.1
NP_189262.1
NP_189410.2
NP_189443.2
NP_189502.2
NP_190192.1
NP_190221.1
NP_190226.1
NP_190248.1
NP_190293.1
NP_190295.1
NP_190336.1
NP_190357.2
NP_190421.1
NP_190562.1
NP_190919.1
NP_191026.1
NP_191104.1
NP_191342.1
NP_191533.1
NP_191575.2
NP_191699.1
NP_192204.1
NP_192383.1
NP_192910.1
NP_193037.1
NP_193038.1
NP_193634.1
NP_193824.4
NP_194241.3
NP_194754.2
NP_194986.2
NP_195200.1
NP_195506.1
NP_195650.1
NP_195802.1
NP_196011.1
NP_196321.1
NP_196416.1
NP_196428.2
NP_196586.1
NP_196919.1
NP_197294.1
NP_197348.1
NP_197422.2
NP_197478.1
NP_197532.3
NP_197563.1
NP_197702.1
NP_197748.1
NP_197776.1
NP_197872.1
NP_198433.1
NP_198445.1
NP_198590.1
NP_199073.1
NP_199147.1
NP_199155.1
NP_199283.1
NP_199394.1
NP_199583.1
NP_199898.1
NP_200027.2
NP_200127.2
NP_200570.1
NP_200773.1
NP_200835.1
NP_200863.2
NP_564554.1
NP_564818.1
NP_565206.1
NP_565425.1
NP_565510.1
NP_565527.1
NP_565733.1
NP_566213.1
NP_566361.1
NP_566765.1
NP_566796.2
NP_567094.1
NP_567103.1
NP_567122.1
NP_567236.1
NP_567627.1
NP_567903.3
NP_568014.1
NP_568113.1
NP_568320.1
NP_680109.2
prf||2114377B
sp|P08735.2|G3PC1_MAIZE
XP_003516400.1
XP_003516638.1
XP_003517032.1
XP_003517298.1
XP_003517385.1
XP_003517433.1
XP_003518489.2
XP_003518515.2
XP_003518551.1
XP_003518802.1
XP_003518865.1
XP_003518902.2
XP_003518977.1
XP_003519214.1
XP_003519435.1
XP_003519993.1
XP_003520131.2
XP_003520182.2
XP_003520277.1
XP_003520640.1
XP_003520677.1
XP_003520749.2
XP_003520851.1
XP_003520856.1
XP_003520921.1
XP_003521113.1
XP_003521119.1
XP_003521316.1
XP_003521445.1
XP_003521462.1
XP_003521490.1
XP_003521610.1
XP_003521704.2
XP_003521833.1
XP_003521841.1
XP_003521870.1
XP_003522265.1
XP_003522430.1
XP_003523004.1
XP_003523172.1
XP_003523365.1
XP_003523495.1
XP_003523649.1
XP_003523654.2
XP_003524106.1
XP_003524281.2
XP_003524952.1
XP_003525017.1
XP_003525024.1
XP_003525095.1
XP_003525183.1
XP_003525458.1
XP_003525588.1
XP_003526081.1
XP_003526281.1
XP_003526423.1
XP_003526519.1
XP_003526564.1
XP_003526871.1
XP_003527242.1
XP_003527921.1
XP_003528050.1
XP_003528524.1
XP_003528608.1
XP_003528896.1
XP_003528904.1
XP_003529112.1
XP_003529302.1
XP_003529412.1
XP_003529633.1
XP_003529967.1
XP_003529974.2
XP_003530139.1
XP_003530201.1
XP_003530438.1
XP_003530831.1
XP_003531262.1
XP_003531280.1
XP_003531452.1
XP_003531535.1
XP_003531557.1
XP_003531589.1
XP_003531625.1
XP_003531865.1
XP_003532229.2
XP_003532415.1
XP_003532578.2
XP_003532590.1
XP_003532607.1
XP_003532799.1
XP_003532803.1
XP_003533099.1
XP_003533237.1
XP_003533431.1
XP_003533774.1
XP_003535181.1
XP_003535367.1
XP_003535387.1
XP_003535663.1
XP_003535720.1
XP_003535960.2
XP_003536072.1
XP_003536404.1
XP_003536463.2
XP_003536630.1
XP_003536632.1
XP_003536650.1
XP_003536668.1
XP_003537557.1
XP_003537612.1
XP_003537703.1
XP_003537929.1
XP_003538140.1
XP_003538468.2
XP_003539008.1
XP_003539386.1
XP_003539524.1
XP_003539627.1
XP_003539640.1
XP_003539672.1
XP_003540180.1
XP_003540215.2
XP_003540229.1
XP_003540240.1
XP_003540271.1
XP_003540504.1
XP_003540550.1
XP_003540680.1
XP_003540716.1
XP_003540870.1
XP_003541677.1
XP_003542763.1
XP_003542778.2
XP_003543643.2
XP_003543663.1
XP_003543731.1
XP_003543749.2
XP_003543965.1
XP_003544539.1
XP_003544624.1
XP_003545584.1
XP_003545672.1
XP_003545739.1
XP_003546306.2
XP_003546612.1
XP_003547132.1
XP_003547192.1
XP_003547403.1
XP_003548117.1
XP_003549919.1
XP_003550195.1
XP_003550575.1
XP_003550701.1
XP_003550738.1
XP_003550939.1
XP_003551279.2
XP_003551850.1
XP_003553216.1
XP_003553280.1
XP_003553514.1
XP_003553825.1
XP_003553912.1
XP_003554043.1
XP_003554364.1
XP_003554575.1
XP_003554686.1
XP_003554826.1
XP_003554863.1
XP_003554951.1
XP_003555049.1
XP_003555150.1
XP_003555374.1
XP_003555441.2
XP_003556085.1
XP_003556255.1
XP_003556347.1
XP_003556551.1
XP_003557080.2
XP_006338038.1
XP_006338040.1
XP_006338059.1
XP_006338080.1
XP_006338514.1
XP_006338518.1
XP_006338578.1
XP_006338619.1
XP_006338643.1
XP_006338843.1
XP_006338848.1
XP_006338922.1
XP_006338928.1
XP_006339097.1
XP_006339101.1
XP_006339168.1
XP_006339209.1
XP_006339211.1
XP_006339306.1
XP_006339547.1
XP_006339602.1
XP_006339743.1
XP_006340052.1
XP_006340084.1
XP_006340252.1
XP_006340604.1
XP_006340963.1
XP_006341238.1
XP_006341408.1
XP_006341472.1
XP_006341671.1
XP_006341746.1
XP_006341813.1
XP_006341847.1
XP_006341993.1
XP_006342081.1
XP_006342112.1
XP_006342154.1
XP_006342322.1
XP_006342505.1
XP_006342634.1
XP_006342759.1
XP_006342821.1
XP_006342827.1
XP_006343080.1
XP_006343128.1
XP_006343185.1
XP_006343282.1
XP_006343307.1
XP_006343321.1
XP_006343469.1
XP_006343695.1
XP_006343890.1
XP_006344023.1
XP_006344039.1
XP_006344040.1
XP_006344068.1
XP_006344078.1
XP_006344214.1
XP_006344314.1
XP_006344558.1
XP_006344622.1
XP_006344642.1
XP_006344776.1
XP_006345025.1
XP_006345048.1
XP_006345168.1
XP_006345296.1
XP_006345374.1
XP_006346045.1
XP_006346247.1
XP_006346248.1
XP_006346518.1
XP_006346529.1
XP_006346560.1
XP_006346738.1
XP_006346743.1
XP_006346744.1
XP_006346882.1
XP_006346896.1
XP_006347230.1
XP_006347396.1
XP_006347424.1
XP_006347666.1
XP_006347865.1
XP_006348004.1
XP_006348254.1
XP_006348415.1
XP_006348472.1
XP_006348549.1
XP_006348775.1
XP_006348840.1
XP_006348929.1
XP_006348978.1
XP_006349075.1
XP_006349123.1
XP_006349164.1
XP_006349218.1
XP_006349284.1
XP_006349423.1
XP_006349451.1
XP_006349848.1
XP_006349934.1
XP_006350345.1
XP_006350829.1
XP_006350856.1
XP_006351156.1
XP_006351552.1
XP_006351794.1
XP_006352189.1
XP_006352379.1
XP_006352730.1
XP_006352948.1
XP_006352957.1
XP_006352994.1
XP_006353128.1
XP_006353638.1
XP_006353644.1
XP_006353661.1
XP_006353886.1
XP_006354010.1
XP_006354066.1
XP_006354183.1
XP_006354235.1
XP_006354267.1
XP_006354317.1
XP_006354331.1
XP_006354415.1
XP_006354552.1
XP_006354701.1
XP_006355058.1
XP_006355085.1
XP_006355506.1
XP_006355507.1
XP_006355553.1
XP_006355573.1
XP_006355698.1
XP_006355723.1
XP_006355823.1
XP_006355894.1
XP_006355909.1
XP_006355926.1
XP_006356114.1
XP_006356330.1
XP_006356344.1
XP_006356382.1
XP_006356492.1
XP_006356616.1
XP_006356684.1
XP_006356731.1
XP_006356761.1
XP_006356791.1
XP_006356802.1
XP_006356883.1
XP_006356967.1
XP_006357294.1
XP_006357392.1
XP_006357522.1
XP_006357639.1
XP_006357953.1
XP_006358156.1
XP_006358215.1
XP_006358242.1
XP_006358308.1
XP_006358486.1
XP_006358488.1
XP_006358746.1
XP_006358773.1
XP_006358800.1
XP_006358916.1
XP_006358950.1
XP_006359008.1
XP_006359241.1
XP_006359364.1
XP_006359465.1
XP_006359937.1
XP_006359961.1
XP_006360001.1
XP_006360076.1
XP_006360121.1
XP_006360540.1
XP_006360894.1
XP_006361155.1
XP_006361337.1
XP_006361369.1
XP_006361493.1
XP_006361761.1
XP_006361894.1
XP_006362045.1
XP_006362251.1
XP_006362316.1
XP_006362339.1
XP_006362426.1
XP_006362570.1
XP_006362820.1
XP_006363031.1
XP_006363121.1
XP_006363201.1
XP_006363455.1
XP_006363597.1
XP_006363923.1
XP_006363935.1
XP_006364007.1
XP_006364092.1
XP_006364143.1
XP_006364184.1
XP_006364477.1
XP_006364490.1
XP_006364783.1
XP_006364873.1
XP_006364939.1
XP_006364991.1
XP_006365038.1
XP_006365236.1
XP_006365332.1
XP_006365576.1
XP_006366078.1
XP_006366183.1
XP_006366190.1
XP_006366387.1
XP_006366686.1
XP_006366830.1
XP_006366909.1
XP_006366958.1
XP_006367054.1
XP_006367117.1
XP_006367140.1
XP_006367332.1
XP_006572938.1
XP_006573023.1
XP_006573775.1
XP_006574072.1
XP_006574117.1
XP_006574678.1
XP_006575096.1
XP_006575132.1
XP_006575224.1
XP_006575360.1
XP_006575738.1
XP_006575843.1
XP_006575920.1
XP_006576042.1
XP_006576114.1
XP_006576747.1
XP_006577549.1
XP_006578099.1
XP_006578724.1
XP_006579152.1
XP_006579297.1
XP_006579491.1
XP_006579622.1
XP_006579809.1
XP_006579976.1
XP_006580657.1
XP_006581110.1
XP_006581211.1
XP_006582003.1
XP_006582219.1
XP_006582460.1
XP_006582487.1
XP_006582627.1
XP_006582789.1
XP_006583025.1
XP_006583291.1
XP_006583311.1
XP_006583414.1
XP_006583707.1
XP_006584868.1
XP_006585091.1
XP_006585598.1
XP_006585838.1
XP_006586060.1
XP_006586191.1
XP_006586458.1
XP_006587379.1
XP_006587496.1
XP_006587642.1
XP_006587726.1
XP_006589266.1
XP_006589503.1
XP_006589608.1
XP_006589853.1
XP_006590207.1
XP_006590589.1
XP_006591063.1
XP_006591224.1
XP_006591238.1
XP_006591246.1
XP_006591342.1
XP_006591457.1
XP_006592546.1
XP_006593038.1
XP_006593940.1
XP_006594217.1
XP_006594773.1
XP_006595272.1
XP_006596164.1
XP_006596896.1
XP_006597138.1
XP_006597219.1
XP_006597352.1
XP_006597817.1
XP_006598045.1
XP_006598248.1
XP_006598426.1
XP_006598997.1
XP_006599041.1
XP_006599515.1
XP_006599641.1
XP_006599816.1
XP_006600327.1
XP_006600395.1
XP_006600730.1
XP_006601169.1
XP_006601289.1
XP_006601387.1
XP_006602114.1
XP_006602765.1
XP_006602905.1
XP_006603235.1
XP_006603500.1
XP_006603816.1
XP_006605098.1
XP_006605268.1
XP_006605998.1
XP_006606028.1
XP_006606183.1
XP_006606200.1
XP_006606740.1
XP_006606937.1
XP_006606944.1
XP_006607065.1
XP_008644393.1
XP_008644516.1
XP_008644692.1
XP_008644727.1
XP_008645277.1
XP_008645640.1
XP_008645901.1
XP_008646394.1
XP_008646765.1
XP_008648941.1
XP_008648960.1
XP_008649316.1
XP_008650343.1
XP_008650478.1
XP_008651259.1
XP_008652521.1
XP_008652997.1
XP_008653071.1
XP_008653340.1
XP_008653906.1
XP_008654081.1
XP_008654280.1
XP_008655368.1
XP_008655754.1
XP_008655816.1
XP_008656125.1
XP_008656290.1
XP_008657558.1
XP_008657559.1
XP_008659178.1
XP_008659184.1
XP_008659647.1
XP_008660013.1
XP_008661993.1
XP_008662486.1
XP_008662637.1
XP_008663061.1
XP_008663381.1
XP_008663410.1
XP_008663447.1
XP_008665473.1
XP_008665780.1
XP_008665809.1
XP_008666429.1
XP_008668365.1
XP_008668683.1
XP_008669163.1
XP_008669803.1
XP_008669957.1
XP_008670154.1
XP_008670339.1
XP_008670384.1
XP_008670458.1
XP_008670823.1
XP_008674000.1
XP_008674100.1
XP_008674748.1
XP_008674812.1
XP_008675376.1
XP_008675484.1
XP_008675601.1
XP_008676348.1
XP_008677920.1
XP_008678168.1
XP_008678436.1
XP_008678607.1
XP_008678672.1
XP_008679229.1
XP_008679761.1
XP_008680011.1
XP_008680969.1
YP_003587524.1
YP_007516887.1
YP_635646.1
YP_635647.1

## Sheet: Motifs
Motif		Logo		E-value
DFGL				1.7e-34
HRDJK				7.2e-29
DVYS				7.2e-23
YLH				1.2e-21
NILLD				4.2e-19
YJAPE				1e-15
LVYE				1.3e-13
RPTM				5.6e-12
VAVK				2.6e-09
GPJP				1.2e-08
FGVVL				2.3e-08
GGFG				5.7e-07
JSGGQ				7.2e-07
HRNJV				7.8e-07
VYKG				1.1e-06
NVLLD				1.4e-06
ELJTG				1.5e-06
SGEJP				1.1e-05
MPNG				1.1e-05
HRDVK				2.2e-05
BLSYN				3.5e-05
LJGYC				3.5e-05
HPNJ				5.2e-05
APEVJ				7.2e-05
LDLSBN				7.2e-05
SGSJP				0.00012
VAIK				0.00019
DEPTS				0.00029
GTGKT				0.0018
BLSHN				0.0049
GKTTL				0.0049
ZTL				0.013
ATBNF				0.02
DJKP				0.037
SGKST				0.039
VJDEA				0.045
